# Supplementary material for: Allelic expression mapping across cellular lineages to establish impact of non-coding SNPs
Source: Mol Syst Biol. 2014 Oct 17;10(10):1–15. doi: 10.15252/msb.20145114 (PMC4299376; doi:10.15252/msb.20145114)
Supplement: Supplementary file 10 — Supplementary Table S1 [file msb0010-0754-sd10.xlsx]

## Sheet: Sheet1
Table S1. Number of associated loci and tested SNPs for each cell population.
	CEU LCLs	YRI LCLs	Fibroblasts	Monocytes
Total number of tested SNPs	4939556	7659025	4947257	4933245
Total number mapped transcripts (FDR<1%) in primary populations	2726	3220	3764	8832
