# Supplementary material for: Allelic expression mapping across cellular lineages to establish impact of non-coding SNPs
Source: Mol Syst Biol. 2014 Oct 17;10(10):1–15. doi: 10.15252/msb.20145114 (PMC4299376; doi:10.15252/msb.20145114)
Supplement: Supplementary file 11 — Supplementary Table S2 [file msb0010-0754-sd11.xlsx]

## Sheet: Sheet1
acc	snp	gene	Combined	chr	ori	isPartGene	start	end	location	allele0	allele1	allele0_fre	ranking	pv	r2	slope	Gene type	RegDB score
ENST00000000412.3	rs4140911	M6PR	CFM	12	-	1	9092961	9102551	9099034	A	G	0.3601	4	8.63e-25	0.553	0.015	protein_coding	6
ENST00000000412.3	rs11494758	M6PR	CFM	12	-	1	9092961	9102551	9116542	C	T	0.6496	10	1.86e-23	0.553	-0.015	protein_coding	6
ENST00000000412.3	rs11834163	M6PR	CFM	12	-	1	9092961	9102551	9121965	A	G	0.3247	2	3.6e-25	0.553	0.017	protein_coding	6
ENST00000000412.3	rs74753972	M6PR	CFM	12	-	1	9092961	9102551	9135088	A	G	0.6753	9	1.16e-23	0.553	-0.017	protein_coding	6
ENST00000000412.3	rs11048208	M6PR	CFM	12	-	1	9092961	9102551	9108874	A	G	0.3263	2	3.6e-25	0.553	0.017	protein_coding	6
ENST00000000412.3	rs887783	M6PR	CFM	12	-	1	9092961	9102551	9085099	A	G	0.3601	5	3.24e-24	0.553	0.015	protein_coding	6
ENST00000000412.3	rs11048241	M6PR	CFM	12	-	1	9092961	9102551	9110832	A	G	0.3263	2	3.6e-25	0.553	0.017	protein_coding	6
ENST00000000412.3	rs12426857	M6PR	CFM	12	-	1	9092961	9102551	9138530	C	T	0.6688	8	1.12e-23	0.553	-0.017	protein_coding	6
ENST00000000412.3	rs1805731	M6PR	CFM	12	-	1	9092961	9102551	9095226	C	T	0.3601	4	8.63e-25	0.553	0.015	protein_coding	6
ENST00000000412.3	rs1805728	M6PR	CFM	12	-	1	9092961	9102551	9097234	A	C	0.3601	4	8.63e-25	0.553	0.015	protein_coding	6
ENST00000000412.3	rs11048353	M6PR	CFM	12	-	1	9092961	9102551	9125376	A	C	0.3247	6	3.82e-24	0.553	0.017	protein_coding	6
ENST00000000412.3	rs7296295	M6PR	CFM	12	-	1	9092961	9102551	9139282	A	G	0.3312	7	8.3e-24	0.553	0.017	protein_coding	6
ENST00000000412.3	rs12371962	M6PR	CFM	12	-	1	9092961	9102551	9113511	C	T	0.6753	3	4.13e-25	0.553	-0.017	protein_coding	6
ENST00000000412.3	rs1805730	M6PR	CFM	12	-	1	9092961	9102551	9095268	A	T	0.6399	1	2.65e-25	0.553	-0.015	protein_coding	6
ENST00000000412.3	rs1805726	M6PR	CFM	12	-	1	9092961	9102551	9097795	A	G	0.6399	1	2.65e-25	0.553	-0.015	protein_coding	6
ENST00000000412.3	rs55939602	M6PR	CFM	12	-	1	9092961	9102551	9138239	C	T	0.6688	8	1.12e-23	0.553	-0.017	protein_coding	6
ENST00000002125.4	rs10178975	NDUFAF7	C	2	+	0	37458809	37476303	37514564	C	T	0.7	10	1.18e-05	0.409	0.022	protein_coding	7
ENST00000002125.4	rs10176949	NDUFAF7	M	2	+	0	37458809	37476303	37487723	A	G	0.4127	9	3.08e-18	0.431	0.015	protein_coding	7
ENST00000002125.4	rs11683872	NDUFAF7	M	2	+	0	37458809	37476303	37520079	G	T	0.5979	10	3.99e-18	0.429	-0.015	protein_coding	7
ENST00000002125.4	rs2110962	NDUFAF7	C	2	+	0	37458809	37476303	37507344	C	T	0.7	10	1.18e-05	0.409	0.022	protein_coding	7
ENST00000002125.4	rs2540972	NDUFAF7	C	2	+	0	37458809	37476303	37432227	A	G	0.7	10	1.18e-05	0.409	0.022	protein_coding	7
ENST00000002125.4	rs10460527	NDUFAF7	C	2	+	0	37458809	37476303	37505105	G	T	0.1333	6	1.89e-06	0.463	0.033	protein_coding	7
ENST00000002125.4	rs11124575	NDUFAF7	C	2	+	0	37458809	37476303	37500435	C	G	0.7	10	1.18e-05	0.409	0.022	protein_coding	7
ENST00000002125.4	rs62133261	NDUFAF7	M	2	+	0	37458809	37476303	37526163	C	T	0.5979	10	3.99e-18	0.429	-0.015	protein_coding	7
ENST00000002125.4	rs6734118	NDUFAF7	C	2	+	0	37458809	37476303	37559355	A	C	0.2583	4	1.86e-08	0.579	0.029	protein_coding	7
ENST00000002125.4	rs72792829	NDUFAF7	C	2	+	0	37458809	37476303	37498688	C	T	0.725	5	3.7e-08	0.564	-0.029	protein_coding	7
ENST00000002125.4	rs13419498	NDUFAF7	C	2	+	0	37458809	37476303	37559743	A	G	0.2583	4	1.86e-08	0.579	0.029	protein_coding	7
ENST00000002125.4	rs2041840	NDUFAF7	C	2	+	0	37458809	37476303	37467264	C	T	0.7	10	1.18e-05	0.409	0.022	protein_coding	7
ENST00000002125.4	rs12618410	NDUFAF7	M	2	+	0	37458809	37476303	37521850	C	G	0.4021	6	2.15e-18	0.434	0.015	protein_coding	7
ENST00000002125.4	rs2888434	NDUFAF7	M	2	+	0	37458809	37476303	37465906	C	T	0.6005	1	3.83e-19	0.448	-0.015	protein_coding	7
ENST00000002125.4	rs3770759	NDUFAF7	M	2	+	0	37458809	37476303	37517266	C	T	0.4021	6	2.15e-18	0.434	0.015	protein_coding	7
ENST00000002125.4	rs57361399	NDUFAF7	C	2	+	0	37458809	37476303	37528311	C	T	0.7	1	3.59e-10	0.659	-0.03	protein_coding	7
ENST00000002125.4	rs2540977	NDUFAF7	C	2	+	0	37458809	37476303	37462228	A	T	0.7	10	1.18e-05	0.409	0.022	protein_coding	7
ENST00000002125.4	rs4670687	NDUFAF7	C	2	+	0	37458809	37476303	37536513	C	T	0.3083	9	1.17e-05	0.409	-0.022	protein_coding	7
ENST00000002125.4	rs13420463	NDUFAF7	C	2	+	0	37458809	37476303	37517566	A	G	0.7	1	3.59e-10	0.659	-0.03	protein_coding	7
ENST00000002125.4	rs9309004	NDUFAF7	M	2	+	0	37458809	37476303	37518447	A	T	0.4021	6	2.15e-18	0.434	0.015	protein_coding	7
ENST00000002125.4	rs11887618	NDUFAF7	C	2	+	0	37458809	37476303	37507828	C	T	0.125	8	4.83e-06	0.436	0.033	protein_coding	7
ENST00000002125.4	rs2302649	NDUFAF7	C	2	+	0	37458809	37476303	37516481	C	T	0.125	8	4.83e-06	0.436	0.033	protein_coding	7
ENST00000002125.4	rs11124569	NDUFAF7	M	2	+	0	37458809	37476303	37466682	A	G	0.6005	1	3.83e-19	0.448	-0.015	protein_coding	7
ENST00000002125.4	rs8243	NDUFAF7	C	2	+	0	37458809	37476303	37477794	A	C	0.7	10	1.18e-05	0.409	0.022	protein_coding	7
ENST00000002125.4	rs3902740	NDUFAF7	C	2	+	0	37458809	37476303	37506166	C	T	0.7	10	1.18e-05	0.409	0.022	protein_coding	7
ENST00000002125.4	rs11124574	NDUFAF7	M	2	+	0	37458809	37476303	37499289	C	T	0.4048	7	2.82e-18	0.432	0.015	protein_coding	7
ENST00000002125.4	rs4581878	NDUFAF7	C	2	+	0	37458809	37476303	37519710	C	T	0.3083	2	7.95e-09	0.598	0.029	protein_coding	7
ENST00000002125.4	rs11679617	NDUFAF7	M	2	+	0	37458809	37476303	37477243	C	T	0.5979	3	9.72e-19	0.44	-0.015	protein_coding	7
ENST00000002125.4	rs11893943	NDUFAF7	M	2	+	0	37458809	37476303	37508433	A	G	0.5979	10	3.99e-18	0.429	-0.015	protein_coding	7
ENST00000002125.4	rs11682607	NDUFAF7	M	2	+	0	37458809	37476303	37519768	C	T	0.5979	10	3.99e-18	0.429	-0.015	protein_coding	7
ENST00000002125.4	rs74177070	NDUFAF7	M	2	+	0	37458809	37476303	37526837	A	C	0.5979	10	3.99e-18	0.429	-0.015	protein_coding	7
ENST00000002125.4	rs7601628	NDUFAF7	C	2	+	0	37458809	37476303	37465429	C	T	0.6833	7	3.94e-06	0.442	0.022	protein_coding	7
ENST00000002125.4	rs6544066	NDUFAF7	C	2	+	0	37458809	37476303	37543371	A	G	0.6833	3	1.09e-08	0.591	-0.028	protein_coding	7
ENST00000002125.4	rs11680401	NDUFAF7	M	2	+	0	37458809	37476303	37465738	A	T	0.6032	2	5.01e-19	0.446	-0.015	protein_coding	7
ENST00000002125.4	rs7602924	NDUFAF7	C	2	+	0	37458809	37476303	37460587	A	T	0.7	10	1.18e-05	0.409	0.022	protein_coding	7
ENST00000002125.4	rs10177176	NDUFAF7	M	2	+	0	37458809	37476303	37518045	C	G	0.4021	6	2.15e-18	0.434	0.015	protein_coding	7
ENST00000002125.4	rs34819784	NDUFAF7	M	2	+	0	37458809	37476303	37491032	C	G	0.4074	4	1.46e-18	0.437	0.015	protein_coding	7
ENST00000002125.4	rs7589296	NDUFAF7	M	2	+	0	37458809	37476303	37460700	A	G	0.3915	8	2.88e-18	0.431	0.015	protein_coding	7
ENST00000002125.4	rs2041836	NDUFAF7	M	2	+	0	37458809	37476303	37509133	A	C	0.4021	6	2.15e-18	0.434	0.015	protein_coding	7
ENST00000002125.4	rs4998429	NDUFAF7	M	2	+	0	37458809	37476303	37464430	A	G	0.6032	5	1.98e-18	0.435	-0.015	protein_coding	7
ENST00000002501.6	rs67570966	DBNDD1	Y	16	-	0	90071273	90085881	90069716	A	C	0.6167	1	1.47e-08	0.547	0.132	protein_coding	5
ENST00000002501.6	rs112386657	DBNDD1	Y	16	-	0	90071273	90085881	90072926	C	T	0.8667	8	0.0001882	0.291	0.136	protein_coding	5
ENST00000002501.6	rs59721296	DBNDD1	Y	16	-	0	90071273	90085881	90069670	C	G	0.2667	3	1.76e-06	0.431	-0.133	protein_coding	5
ENST00000002501.6	rs9936896	DBNDD1	Y	16	-	0	90071273	90085881	90069059	C	T	0.2917	2	3.93e-08	0.525	-0.14	protein_coding	5
ENST00000002501.6	rs8059973	DBNDD1	Y	16	-	0	90071273	90085881	90079534	A	G	0.3667	4	1.91e-06	0.429	-0.116	protein_coding	5
ENST00000002501.6	rs75323763	DBNDD1	Y	16	-	0	90071273	90085881	90080093	A	G	0.075	10	0.0003682	0.269	-0.158	protein_coding	5
ENST00000002501.6	rs8062608	DBNDD1	Y	16	-	0	90071273	90085881	90076032	A	T	0.2167	5	2.95e-06	0.417	-0.142	protein_coding	5
ENST00000002501.6	rs4461072	DBNDD1	Y	16	-	0	90071273	90085881	90077661	C	G	0.7667	9	0.0003024	0.275	0.119	protein_coding	5
ENST00000002501.6	rs12925506	DBNDD1	Y	16	-	0	90071273	90085881	90080691	C	T	0.575	7	0.00015	0.299	0.091	protein_coding	5
ENST00000002501.6	rs9923604	DBNDD1	Y	16	-	0	90071273	90085881	90068980	C	G	0.375	6	8.72e-05	0.316	-0.106	protein_coding	5
ENST00000003100.8	rs7783674	CYP51A1	YM	7	-	0	91741465	91763844	91784212	A	T	0.3968	8	1.79e-05	0.166	-0.007	protein_coding	6
ENST00000003100.8	rs1978061	CYP51A1	YM	7	-	0	91741465	91763844	91779242	A	G	0.3968	8	1.79e-05	0.166	-0.007	protein_coding	6
ENST00000003100.8	rs6971318	CYP51A1	YM	7	-	0	91741465	91763844	91765639	C	T	0.3968	8	1.79e-05	0.166	-0.007	protein_coding	6
ENST00000003100.8	rs6956596	CYP51A1	YM	7	-	0	91741465	91763844	91750107	G	T	0.3915	4	1.45e-05	0.169	-0.007	protein_coding	6
ENST00000003100.8	rs13233496	CYP51A1	YM	7	-	0	91741465	91763844	91813035	C	T	0.3968	8	1.79e-05	0.166	-0.007	protein_coding	6
ENST00000003100.8	rs6465350	CYP51A1	YM	7	-	0	91741465	91763844	91768615	A	G	0.3968	8	1.79e-05	0.166	-0.007	protein_coding	6
ENST00000003100.8	rs12540868	CYP51A1	YM	7	-	0	91741465	91763844	91776587	A	G	0.3968	8	1.79e-05	0.166	-0.007	protein_coding	6
ENST00000003100.8	rs28728062	CYP51A1	YM	7	-	0	91741465	91763844	91845444	C	G	0.3968	8	1.79e-05	0.166	-0.007	protein_coding	6
ENST00000003100.8	rs7785971	CYP51A1	YM	7	-	0	91741465	91763844	91736794	A	T	0.3915	4	1.45e-05	0.169	-0.007	protein_coding	6
ENST00000003100.8	rs7801058	CYP51A1	YM	7	-	0	91741465	91763844	91784381	A	G	0.3968	8	1.79e-05	0.166	-0.007	protein_coding	6
ENST00000003100.8	rs6970277	CYP51A1	YM	7	-	0	91741465	91763844	91680655	C	T	0.4286	10	3.35e-05	0.156	-0.007	protein_coding	6
ENST00000003100.8	rs6465353	CYP51A1	YM	7	-	0	91741465	91763844	91779971	G	T	0.3968	8	1.79e-05	0.166	-0.007	protein_coding	6
ENST00000003100.8	rs6975248	CYP51A1	YM	7	-	0	91741465	91763844	91772988	A	G	0.3889	9	2.7e-05	0.159	-0.007	protein_coding	6
ENST00000003100.8	rs6465352	CYP51A1	YM	7	-	0	91741465	91763844	91775117	A	G	0.6032	7	1.68e-05	0.167	0.007	protein_coding	6
ENST00000003100.8	rs6972027	CYP51A1	YM	7	-	0	91741465	91763844	91781380	C	T	0.3968	8	1.79e-05	0.166	-0.007	protein_coding	6
ENST00000003100.8	rs11984136	CYP51A1	YM	7	-	0	91741465	91763844	91766953	C	T	0.3968	8	1.79e-05	0.166	-0.007	protein_coding	6
ENST00000003100.8	rs6951987	CYP51A1	YM	7	-	0	91741465	91763844	91772156	C	T	0.3968	8	1.79e-05	0.166	-0.007	protein_coding	6
ENST00000003100.8	rs6973792	CYP51A1	YM	7	-	0	91741465	91763844	91749798	A	C	0.3915	4	1.45e-05	0.169	-0.007	protein_coding	6
ENST00000003100.8	rs6956431	CYP51A1	YM	7	-	0	91741465	91763844	91750016	C	T	0.3915	4	1.45e-05	0.169	-0.007	protein_coding	6
ENST00000003100.8	rs11976412	CYP51A1	YM	7	-	0	91741465	91763844	91782274	A	G	0.3968	8	1.79e-05	0.166	-0.007	protein_coding	6
ENST00000003100.8	rs7783414	CYP51A1	YM	7	-	0	91741465	91763844	91785957	C	T	0.6032	7	1.68e-05	0.167	0.007	protein_coding	6
ENST00000003100.8	rs9690208	CYP51A1	YM	7	-	0	91741465	91763844	91735613	A	T	0.3915	4	1.45e-05	0.169	-0.007	protein_coding	6
ENST00000003100.8	rs10953065	CYP51A1	YM	7	-	0	91741465	91763844	91808915	A	G	0.3968	8	1.79e-05	0.166	-0.007	protein_coding	6
ENST00000003100.8	rs28671255	CYP51A1	YM	7	-	0	91741465	91763844	91770705	A	G	0.6032	7	1.68e-05	0.167	0.007	protein_coding	6
ENST00000003100.8	rs7787995	CYP51A1	YM	7	-	0	91741465	91763844	91769577	A	G	0.3968	8	1.79e-05	0.166	-0.007	protein_coding	6
ENST00000003100.8	rs9770444	CYP51A1	YM	7	-	0	91741465	91763844	91783162	G	T	0.3968	8	1.79e-05	0.166	-0.007	protein_coding	6
ENST00000003100.8	rs2106171	CYP51A1	YM	7	-	0	91741465	91763844	91750450	A	G	0.6085	5	1.53e-05	0.168	0.007	protein_coding	6
ENST00000003100.8	rs4644173	CYP51A1	YM	7	-	0	91741465	91763844	91759597	A	G	0.6085	5	1.53e-05	0.168	0.007	protein_coding	6
ENST00000003100.8	rs6973896	CYP51A1	YM	7	-	0	91741465	91763844	91778465	A	G	0.6032	7	1.68e-05	0.167	0.007	protein_coding	6
ENST00000003100.8	rs9656003	CYP51A1	YM	7	-	0	91741465	91763844	91766322	A	C	0.6032	7	1.68e-05	0.167	0.007	protein_coding	6
ENST00000003100.8	rs7791282	CYP51A1	YM	7	-	0	91741465	91763844	91796478	C	T	0.3968	8	1.79e-05	0.166	-0.007	protein_coding	6
ENST00000003100.8	rs11971798	CYP51A1	YM	7	-	0	91741465	91763844	91772181	A	G	0.3968	8	1.79e-05	0.166	-0.007	protein_coding	6
ENST00000003100.8	rs10488512	CYP51A1	YM	7	-	0	91741465	91763844	91753579	C	T	0.6085	5	1.53e-05	0.168	0.007	protein_coding	6
ENST00000003100.8	rs1135217	CYP51A1	YM	7	-	0	91741465	91763844	91741971	C	T	0.6085	5	1.53e-05	0.168	0.007	protein_coding	6
ENST00000003100.8	rs6974607	CYP51A1	YM	7	-	0	91741465	91763844	91750116	A	G	0.3915	4	1.45e-05	0.169	-0.007	protein_coding	6
ENST00000003100.8	rs61244255	CYP51A1	YM	7	-	0	91741465	91763844	91751662	C	T	0.6085	5	1.53e-05	0.168	0.007	protein_coding	6
ENST00000003100.8	rs2269727	CYP51A1	YM	7	-	0	91741465	91763844	91752690	A	C	0.3915	4	1.45e-05	0.169	-0.007	protein_coding	6
ENST00000003100.8	rs62467794	CYP51A1	YM	7	-	0	91741465	91763844	91850578	C	T	0.6032	7	1.68e-05	0.167	0.007	protein_coding	6
ENST00000003100.8	rs58673519	CYP51A1	YM	7	-	0	91741465	91763844	91823887	G	T	0.3968	8	1.79e-05	0.166	-0.007	protein_coding	6
ENST00000003100.8	rs11459	CYP51A1	YM	7	-	0	91741465	91763844	91742187	A	G	0.6085	5	1.53e-05	0.168	0.007	protein_coding	6
ENST00000003100.8	rs4279	CYP51A1	YM	7	-	0	91741465	91763844	91764128	A	C	0.3968	8	1.79e-05	0.166	-0.007	protein_coding	6
ENST00000003100.8	rs12533199	CYP51A1	YM	7	-	0	91741465	91763844	91757393	C	T	0.6085	5	1.53e-05	0.168	0.007	protein_coding	6
ENST00000003100.8	rs13230837	CYP51A1	YM	7	-	0	91741465	91763844	91779017	A	G	0.6032	7	1.68e-05	0.167	0.007	protein_coding	6
ENST00000003100.8	rs12531966	CYP51A1	YM	7	-	0	91741465	91763844	91765840	A	G	0.5899	6	1.62e-05	0.167	0.007	protein_coding	6
ENST00000003100.8	rs7811873	CYP51A1	YM	7	-	0	91741465	91763844	91751120	A	G	0.3915	4	1.45e-05	0.169	-0.007	protein_coding	6
ENST00000003100.8	rs2075881	CYP51A1	YM	7	-	0	91741465	91763844	91734552	C	T	0.3915	4	1.45e-05	0.169	-0.007	protein_coding	6
ENST00000003100.8	rs60147309	CYP51A1	YM	7	-	0	91741465	91763844	91736098	C	G	0.6085	5	1.53e-05	0.168	0.007	protein_coding	6
ENST00000003100.8	rs10257832	CYP51A1	YM	7	-	0	91741465	91763844	91736921	C	T	0.6085	5	1.53e-05	0.168	0.007	protein_coding	6
ENST00000003100.8	rs2157747	CYP51A1	YM	7	-	0	91741465	91763844	91750578	A	G	0.6085	5	1.53e-05	0.168	0.007	protein_coding	6
ENST00000003100.8	rs6974827	CYP51A1	YM	7	-	0	91741465	91763844	91772945	C	T	0.5979	3	9.97e-06	0.175	0.007	protein_coding	6
ENST00000003100.8	rs55801687	CYP51A1	YM	7	-	0	91741465	91763844	91762629	A	C	0.3915	4	1.45e-05	0.169	-0.007	protein_coding	6
ENST00000003100.8	rs34574955	CYP51A1	YM	7	-	0	91741465	91763844	91847550	A	C	0.6032	7	1.68e-05	0.167	0.007	protein_coding	6
ENST00000003100.8	rs8039	CYP51A1	YM	7	-	0	91741465	91763844	91742348	A	C	0.3915	4	1.45e-05	0.169	-0.007	protein_coding	6
ENST00000003100.8	rs10271174	CYP51A1	YM	7	-	0	91741465	91763844	91785970	A	G	0.6032	7	1.68e-05	0.167	0.007	protein_coding	6
ENST00000003100.8	rs10278080	CYP51A1	YM	7	-	0	91741465	91763844	91747120	A	G	0.3915	4	1.45e-05	0.169	-0.007	protein_coding	6
ENST00000003100.8	rs6465348	CYP51A1	YM	7	-	0	91741465	91763844	91742602	A	G	0.6085	5	1.53e-05	0.168	0.007	protein_coding	6
ENST00000003100.8	rs57816416	CYP51A1	YM	7	-	0	91741465	91763844	91736078	A	C	0.6085	5	1.53e-05	0.168	0.007	protein_coding	6
ENST00000003100.8	rs10273849	CYP51A1	YM	7	-	0	91741465	91763844	91737121	C	T	0.3836	1	2.49e-06	0.196	-0.008	protein_coding	6
ENST00000003100.8	rs34040612	CYP51A1	YM	7	-	0	91741465	91763844	91798916	G	T	0.6032	7	1.68e-05	0.167	0.007	protein_coding	6
ENST00000003100.8	rs7784248	CYP51A1	YM	7	-	0	91741465	91763844	91758111	A	G	0.6085	5	1.53e-05	0.168	0.007	protein_coding	6
ENST00000003100.8	rs6973672	CYP51A1	YM	7	-	0	91741465	91763844	91778308	A	G	0.6032	7	1.68e-05	0.167	0.007	protein_coding	6
ENST00000003100.8	rs7793861	CYP51A1	YM	7	-	0	91741465	91763844	91742728	C	G	0.6085	5	1.53e-05	0.168	0.007	protein_coding	6
ENST00000003100.8	rs7797834	CYP51A1	YM	7	-	0	91741465	91763844	91743150	A	G	0.6085	5	1.53e-05	0.168	0.007	protein_coding	6
ENST00000003100.8	rs6953816	CYP51A1	YM	7	-	0	91741465	91763844	91769218	A	C	0.6032	7	1.68e-05	0.167	0.007	protein_coding	6
ENST00000003100.8	rs2301559	CYP51A1	YM	7	-	0	91741465	91763844	91746727	C	T	0.3915	4	1.45e-05	0.169	-0.007	protein_coding	6
ENST00000003100.8	rs10274756	CYP51A1	YM	7	-	0	91741465	91763844	91740796	A	G	0.3915	4	1.45e-05	0.169	-0.007	protein_coding	6
ENST00000003100.8	rs35653487	CYP51A1	YM	7	-	0	91741465	91763844	91745441	C	G	0.6085	5	1.53e-05	0.168	0.007	protein_coding	6
ENST00000003100.8	rs9690778	CYP51A1	YM	7	-	0	91741465	91763844	91735299	A	G	0.6085	5	1.53e-05	0.168	0.007	protein_coding	6
ENST00000003100.8	rs6970743	CYP51A1	YM	7	-	0	91741465	91763844	91744311	C	G	0.6085	5	1.53e-05	0.168	0.007	protein_coding	6
ENST00000003100.8	rs10231350	CYP51A1	YM	7	-	0	91741465	91763844	91808499	G	T	0.6111	2	2.96e-06	0.194	0.008	protein_coding	6
ENST00000003100.8	rs12704635	CYP51A1	YM	7	-	0	91741465	91763844	91737324	G	T	0.3915	4	1.45e-05	0.169	-0.007	protein_coding	6
ENST00000003100.8	rs2282974	CYP51A1	YM	7	-	0	91741465	91763844	91761617	A	G	0.3915	4	1.45e-05	0.169	-0.007	protein_coding	6
ENST00000003100.8	rs34344935	CYP51A1	YM	7	-	0	91741465	91763844	91835436	A	G	0.3968	8	1.79e-05	0.166	-0.007	protein_coding	6
ENST00000003100.8	rs2282975	CYP51A1	YM	7	-	0	91741465	91763844	91761638	A	G	0.6085	5	1.53e-05	0.168	0.007	protein_coding	6
ENST00000003100.8	rs12538325	CYP51A1	YM	7	-	0	91741465	91763844	91757479	A	G	0.6085	5	1.53e-05	0.168	0.007	protein_coding	6
ENST00000003100.8	rs2040499	CYP51A1	YM	7	-	0	91741465	91763844	91809657	C	G	0.6005	7	1.68e-05	0.167	0.007	protein_coding	6
ENST00000003100.8	rs10231496	CYP51A1	YM	7	-	0	91741465	91763844	91741132	C	T	0.3915	4	1.45e-05	0.169	-0.007	protein_coding	6
ENST00000003100.8	rs7802788	CYP51A1	YM	7	-	0	91741465	91763844	91736874	A	G	0.6085	5	1.53e-05	0.168	0.007	protein_coding	6
ENST00000003100.8	rs2106170	CYP51A1	YM	7	-	0	91741465	91763844	91750374	C	T	0.6085	5	1.53e-05	0.168	0.007	protein_coding	6
ENST00000003100.8	rs4626516	CYP51A1	YM	7	-	0	91741465	91763844	91807153	C	G	0.3968	8	1.79e-05	0.166	-0.007	protein_coding	6
ENST00000003912.3	rs4648948	NIPAL3	Y	1	+	0	24742293	24799466	24558655	A	T	0.0833	7	2.98e-06	0.351	-0.044	protein_coding	5
ENST00000003912.3	rs2235558	NIPAL3	Y	1	+	0	24742293	24799466	24783311	A	G	0.1833	5	2.18e-06	0.358	-0.032	protein_coding	5
ENST00000003912.3	rs6687848	NIPAL3	FM	1	+	0	24742293	24799466	24741353	C	T	0.8885	7	3.75e-18	0.281	0.023	protein_coding	5
ENST00000003912.3	rs10794651	NIPAL3	Y	1	+	0	24742293	24799466	24556596	A	G	0.9167	6	2.62e-06	0.354	0.044	protein_coding	5
ENST00000003912.3	rs115516577	NIPAL3	Y	1	+	0	24742293	24799466	24715563	C	T	0.95	4	1.13e-07	0.427	0.056	protein_coding	5
ENST00000003912.3	rs4648949	NIPAL3	Y	1	+	0	24742293	24799466	24560145	A	G	0.9167	6	2.62e-06	0.354	0.044	protein_coding	5
ENST00000003912.3	rs116815264	NIPAL3	Y	1	+	0	24742293	24799466	24754519	C	G	0.95	4	1.13e-07	0.427	0.056	protein_coding	5
ENST00000003912.3	rs10794652	NIPAL3	Y	1	+	0	24742293	24799466	24572174	C	T	0.9167	6	2.62e-06	0.354	0.044	protein_coding	5
ENST00000003912.3	rs34404530	NIPAL3	FM	1	+	0	24742293	24799466	24735868	C	T	0.8885	7	3.75e-18	0.281	0.023	protein_coding	5
ENST00000003912.3	rs6424167	NIPAL3	Y	1	+	0	24742293	24799466	24557863	C	T	0.0833	7	2.98e-06	0.351	-0.044	protein_coding	5
ENST00000003912.3	rs12131853	NIPAL3	Y	1	+	0	24742293	24799466	24557252	C	G	0.0833	7	2.98e-06	0.351	-0.044	protein_coding	5
ENST00000003912.3	rs6687210	NIPAL3	FM	1	+	0	24742293	24799466	24731690	G	T	0.1115	8	4.7e-18	0.281	-0.023	protein_coding	5
ENST00000003912.3	rs115703796	NIPAL3	Y	1	+	0	24742293	24799466	24679967	A	T	0.95	2	1.02e-07	0.429	0.069	protein_coding	5
ENST00000003912.3	rs6678892	NIPAL3	Y	1	+	0	24742293	24799466	24718675	C	T	0.05	3	1.07e-07	0.428	-0.056	protein_coding	5
ENST00000003912.3	rs141680168	NIPAL3	Y	1	+	0	24742293	24799466	24789626	C	T	0.95	4	1.13e-07	0.427	0.056	protein_coding	5
ENST00000003912.3	rs12746795	NIPAL3	FM	1	+	0	24742293	24799466	24736853	C	G	0.8885	7	3.75e-18	0.281	0.023	protein_coding	5
ENST00000003912.3	rs7519307	NIPAL3	Y	1	+	0	24742293	24799466	24574864	C	T	0.0833	7	2.98e-06	0.351	-0.044	protein_coding	5
ENST00000003912.3	rs4648947	NIPAL3	Y	1	+	0	24742293	24799466	24558280	C	T	0.9167	6	2.62e-06	0.354	0.044	protein_coding	5
ENST00000003912.3	rs12725252	NIPAL3	FM	1	+	0	24742293	24799466	24740112	A	C	0.1115	8	4.7e-18	0.281	-0.023	protein_coding	5
ENST00000003912.3	rs6424168	NIPAL3	Y	1	+	0	24742293	24799466	24562033	C	T	0.9167	6	2.62e-06	0.354	0.044	protein_coding	5
ENST00000003912.3	rs4648953	NIPAL3	Y	1	+	0	24742293	24799466	24565576	A	C	0.9167	6	2.62e-06	0.354	0.044	protein_coding	5
ENST00000003912.3	rs6669871	NIPAL3	FM	1	+	0	24742293	24799466	24743493	A	G	0.1115	8	4.7e-18	0.281	-0.023	protein_coding	5
ENST00000003912.3	rs6424165	NIPAL3	Y	1	+	0	24742293	24799466	24552110	A	G	0.1083	10	3.28e-05	0.289	-0.036	protein_coding	5
ENST00000003912.3	rs12568599	NIPAL3	Y	1	+	0	24742293	24799466	24667300	A	G	0.05	1	9.74e-08	0.43	-0.069	protein_coding	5
ENST00000003912.3	rs10489440	NIPAL3	FM	1	+	0	24742293	24799466	24735363	C	T	0.8844	10	8.61e-18	0.281	0.023	protein_coding	5
ENST00000003912.3	rs12568609	NIPAL3	Y	1	+	0	24742293	24799466	24667423	A	G	0.05	1	9.74e-08	0.43	-0.069	protein_coding	5
ENST00000003912.3	rs116509166	NIPAL3	Y	1	+	0	24742293	24799466	24679303	C	T	0.95	2	1.02e-07	0.429	0.069	protein_coding	5
ENST00000003912.3	rs10903079	NIPAL3	FM	1	+	0	24742293	24799466	24677391	C	T	0.1395	9	7.45e-18	0.281	-0.022	protein_coding	5
ENST00000003912.3	rs10489441	NIPAL3	FM	1	+	0	24742293	24799466	24742112	C	T	0.8885	7	3.75e-18	0.281	0.023	protein_coding	5
ENST00000003912.3	rs11576645	NIPAL3	Y	1	+	0	24742293	24799466	24668667	C	G	0.9333	9	5.06e-06	0.338	0.05	protein_coding	5
ENST00000003912.3	rs4648946	NIPAL3	Y	1	+	0	24742293	24799466	24550414	G	T	0.9167	6	2.62e-06	0.354	0.044	protein_coding	5
ENST00000003912.3	rs7555347	NIPAL3	Y	1	+	0	24742293	24799466	24761302	C	T	0.0583	8	3.34e-06	0.348	-0.047	protein_coding	5
ENST00000003912.3	rs34981649	NIPAL3	FM	1	+	0	24742293	24799466	24703021	A	C	0.1115	8	4.7e-18	0.281	-0.023	protein_coding	5
ENST00000003912.3	rs6681281	NIPAL3	FM	1	+	0	24742293	24799466	24754919	A	C	0.8864	4	2.91e-18	0.281	0.023	protein_coding	5
ENST00000003912.3	rs34968455	NIPAL3	FM	1	+	0	24742293	24799466	24708901	A	G	0.1115	8	4.7e-18	0.281	-0.023	protein_coding	5
ENST00000003912.3	rs11249107	NIPAL3	FM	1	+	0	24742293	24799466	24747467	A	G	0.8864	2	8.75e-19	0.281	0.023	protein_coding	5
ENST00000003912.3	rs6659651	NIPAL3	FM	1	+	0	24742293	24799466	24747228	C	G	0.8864	2	8.75e-19	0.281	0.023	protein_coding	5
ENST00000003912.3	rs6696136	NIPAL3	FM	1	+	0	24742293	24799466	24738842	C	T	0.8864	4	2.91e-18	0.281	0.023	protein_coding	5
ENST00000003912.3	rs7527465	NIPAL3	FM	1	+	0	24742293	24799466	24684116	A	G	0.1414	3	2.06e-18	0.281	-0.022	protein_coding	5
ENST00000003912.3	rs34631706	NIPAL3	FM	1	+	0	24742293	24799466	24680611	C	T	0.8586	5	2.98e-18	0.281	0.022	protein_coding	5
ENST00000003912.3	rs6694932	NIPAL3	FM	1	+	0	24742293	24799466	24743603	A	C	0.1136	6	3.07e-18	0.281	-0.023	protein_coding	5
ENST00000003912.3	rs6686862	NIPAL3	FM	1	+	0	24742293	24799466	24748310	A	G	0.1136	1	8.68e-19	0.281	-0.023	protein_coding	5
ENST00000003912.3	rs34018654	NIPAL3	FM	1	+	0	24742293	24799466	24739064	A	G	0.8864	4	2.91e-18	0.281	0.023	protein_coding	5
ENST00000003912.3	rs34273713	NIPAL3	FM	1	+	0	24742293	24799466	24734222	A	G	0.1115	8	4.7e-18	0.281	-0.023	protein_coding	5
ENST00000003912.3	rs61772841	NIPAL3	FM	1	+	0	24742293	24799466	24734000	C	T	0.8885	7	3.75e-18	0.281	0.023	protein_coding	5
ENST00000003912.3	rs12739964	NIPAL3	FM	1	+	0	24742293	24799466	24728365	C	T	0.1136	6	3.07e-18	0.281	-0.023	protein_coding	5
ENST00000003912.3	rs6687289	NIPAL3	FM	1	+	0	24742293	24799466	24748774	A	G	0.1136	1	8.68e-19	0.281	-0.023	protein_coding	5
ENST00000003912.3	rs7534055	NIPAL3	FM	1	+	0	24742293	24799466	24746433	A	G	0.1136	1	8.68e-19	0.281	-0.023	protein_coding	5
ENST00000004103.3	rs10807986	TMEM176A	M	7	+	0	150497631	150502208	150486772	C	T	0.582	7	2.35e-06	0.147	-0.14	protein_coding	6
ENST00000004103.3	rs9640284	TMEM176A	M	7	+	0	150497631	150502208	150485701	A	G	0.2249	4	5.63e-08	0.189	0.17	protein_coding	6
ENST00000004103.3	rs2373852	TMEM176A	M	7	+	0	150497631	150502208	150486083	A	G	0.5344	5	1.92e-07	0.175	-0.149	protein_coding	6
ENST00000004103.3	rs714884	TMEM176A	M	7	+	0	150497631	150502208	150500032	C	T	0.5185	9	3.41e-06	0.142	0.111	protein_coding	6
ENST00000004103.3	rs7806458	TMEM176A	M	7	+	0	150497631	150502208	150476888	A	G	0.6481	10	4.18e-06	0.14	-0.138	protein_coding	6
ENST00000004103.3	rs1985881	TMEM176A	M	7	+	0	150497631	150502208	150480007	C	T	0.6481	10	4.18e-06	0.14	-0.138	protein_coding	6
ENST00000004103.3	rs10807987	TMEM176A	M	7	+	0	150497631	150502208	150486857	C	G	0.418	6	2.23e-06	0.147	0.14	protein_coding	6
ENST00000004103.3	rs6464103	TMEM176A	M	7	+	0	150497631	150502208	150478385	C	T	0.3519	8	2.68e-06	0.145	0.138	protein_coding	6
ENST00000004103.3	rs6945717	TMEM176A	M	7	+	0	150497631	150502208	150484101	A	G	0.5079	3	2.39e-08	0.199	-0.154	protein_coding	6
ENST00000004103.3	rs10952287	TMEM176A	M	7	+	0	150497631	150502208	150487058	A	G	0.2196	1	8.73e-09	0.21	0.184	protein_coding	6
ENST00000004103.3	rs12669824	TMEM176A	M	7	+	0	150497631	150502208	150483512	A	G	0.4921	2	2.12e-08	0.2	0.154	protein_coding	6
ENST00000004103.3	rs741061	TMEM176A	M	7	+	0	150497631	150502208	150501245	C	T	0.5185	9	3.41e-06	0.142	0.111	protein_coding	6
ENST00000004103.3	rs741062	TMEM176A	M	7	+	0	150497631	150502208	150501038	C	G	0.5185	9	3.41e-06	0.142	0.111	protein_coding	6
ENST00000004103.3	rs6464102	TMEM176A	M	7	+	0	150497631	150502208	150478305	G	T	0.6481	10	4.18e-06	0.14	-0.138	protein_coding	6
ENST00000004103.3	rs4725943	TMEM176A	M	7	+	0	150497631	150502208	150476550	A	G	0.3519	8	2.68e-06	0.145	0.138	protein_coding	6
ENST00000004103.3	rs6464098	TMEM176A	M	7	+	0	150497631	150502208	150477592	G	T	0.6481	10	4.18e-06	0.14	-0.138	protein_coding	6
ENST00000004103.3	rs6464104	TMEM176A	M	7	+	0	150497631	150502208	150478403	C	T	0.3519	8	2.68e-06	0.145	0.138	protein_coding	6
ENST00000004103.3	rs6944927	TMEM176A	M	7	+	0	150497631	150502208	150483778	C	G	0.4921	2	2.12e-08	0.2	0.154	protein_coding	6
ENST00000004103.3	rs6464100	TMEM176A	M	7	+	0	150497631	150502208	150477909	A	G	0.6481	10	4.18e-06	0.14	-0.138	protein_coding	6
ENST00000004103.3	rs6464101	TMEM176A	M	7	+	0	150497631	150502208	150478052	G	T	0.6481	10	4.18e-06	0.14	-0.138	protein_coding	6
ENST00000004103.3	rs6464099	TMEM176A	M	7	+	0	150497631	150502208	150477639	C	T	0.3519	8	2.68e-06	0.145	0.138	protein_coding	6
ENST00000004980.5	rs10875766	SENP1	M	12	-	1	48436681	48499619	48593580	C	G	0.6561	1	3.41e-10	0.246	0.009	protein_coding	4
ENST00000004980.5	rs733592	SENP1	M	12	-	1	48436681	48499619	48429776	C	T	0.6349	2	1.25e-09	0.232	0.008	protein_coding	4
ENST00000004980.5	rs1978161	SENP1	M	12	-	1	48436681	48499619	48467721	A	G	0.6349	2	1.25e-09	0.232	0.008	protein_coding	4
ENST00000004980.5	rs4258439	SENP1	M	12	-	1	48436681	48499619	48468652	A	G	0.5238	4	1.49e-09	0.23	0.008	protein_coding	4
ENST00000004980.5	rs2634683	SENP1	M	12	-	1	48436681	48499619	48732534	A	G	0.328	10	7.49e-08	0.187	-0.008	protein_coding	4
ENST00000004980.5	rs10875726	SENP1	M	12	-	1	48436681	48499619	48425992	A	G	0.5238	7	4.64e-08	0.193	0.008	protein_coding	4
ENST00000004980.5	rs10875754	SENP1	M	12	-	1	48436681	48499619	48557922	C	G	0.5265	5	1.73e-09	0.229	0.008	protein_coding	4
ENST00000004980.5	rs11832455	SENP1	M	12	-	1	48436681	48499619	48488372	G	T	0.4735	6	4.4e-09	0.219	-0.008	protein_coding	4
ENST00000004980.5	rs10875727	SENP1	M	12	-	1	48436681	48499619	48426143	C	T	0.4762	8	5.76e-08	0.19	-0.008	protein_coding	4
ENST00000004980.5	rs2107640	SENP1	M	12	-	1	48436681	48499619	48475833	C	T	0.3651	2	1.25e-09	0.232	-0.008	protein_coding	4
ENST00000004980.5	rs2158515	SENP1	M	12	-	1	48436681	48499619	48507668	C	T	0.4762	3	1.48e-09	0.231	-0.008	protein_coding	4
ENST00000004980.5	rs2261608	SENP1	M	12	-	1	48436681	48499619	48721634	A	T	0.328	10	7.49e-08	0.187	-0.008	protein_coding	4
ENST00000004980.5	rs10875741	SENP1	M	12	-	1	48436681	48499619	48492922	A	C	0.5238	4	1.49e-09	0.23	0.008	protein_coding	4
ENST00000004980.5	rs7299704	SENP1	M	12	-	1	48436681	48499619	48444488	C	T	0.5238	4	1.49e-09	0.23	0.008	protein_coding	4
ENST00000004980.5	rs3825403	SENP1	M	12	-	1	48436681	48499619	48457159	A	G	0.4762	3	1.48e-09	0.231	-0.008	protein_coding	4
ENST00000004980.5	rs10875744	SENP1	M	12	-	1	48436681	48499619	48498440	C	G	0.5238	4	1.49e-09	0.23	0.008	protein_coding	4
ENST00000004980.5	rs56129148	SENP1	M	12	-	1	48436681	48499619	48485530	C	T	0.4762	3	1.48e-09	0.231	-0.008	protein_coding	4
ENST00000004980.5	rs4760678	SENP1	M	12	-	1	48436681	48499619	48461581	C	T	0.3651	2	1.25e-09	0.232	-0.008	protein_coding	4
ENST00000004980.5	rs10747529	SENP1	M	12	-	1	48436681	48499619	48473369	A	G	0.4762	3	1.48e-09	0.231	-0.008	protein_coding	4
ENST00000004980.5	rs1489110	SENP1	M	12	-	1	48436681	48499619	48711867	G	T	0.672	9	6.61e-08	0.189	0.008	protein_coding	4
ENST00000004980.5	rs3752820	SENP1	M	12	-	1	48436681	48499619	48728490	C	T	0.672	9	6.61e-08	0.189	0.008	protein_coding	4
ENST00000004980.5	rs1859440	SENP1	M	12	-	1	48436681	48499619	48427329	C	T	0.3651	2	1.25e-09	0.232	-0.008	protein_coding	4
ENST00000004980.5	rs765260	SENP1	M	12	-	1	48436681	48499619	48431936	C	T	0.6349	2	1.25e-09	0.232	0.008	protein_coding	4
ENST00000004980.5	rs886589	SENP1	M	12	-	1	48436681	48499619	48477197	C	T	0.6349	2	1.25e-09	0.232	0.008	protein_coding	4
ENST00000004980.5	rs7138917	SENP1	M	12	-	1	48436681	48499619	48455255	A	G	0.4762	3	1.48e-09	0.231	-0.008	protein_coding	4
ENST00000004980.5	rs10875739	SENP1	M	12	-	1	48436681	48499619	48480919	C	T	0.4762	3	1.48e-09	0.231	-0.008	protein_coding	4
ENST00000004980.5	rs7304428	SENP1	M	12	-	1	48436681	48499619	48494275	G	T	0.4762	3	1.48e-09	0.231	-0.008	protein_coding	4
ENST00000005178.5	rs10238561	PDK4	M	7	-	0	95212811	95225803	95241819	C	T	0.1931	1	8.26e-16	0.382	0.022	protein_coding	6
ENST00000005178.5	rs7776702	PDK4	M	7	-	0	95212811	95225803	95238041	C	G	0.4127	9	7.64e-13	0.317	0.015	protein_coding	6
ENST00000005178.5	rs12704812	PDK4	M	7	-	0	95212811	95225803	95248702	C	T	0.8122	5	1.92e-14	0.353	-0.022	protein_coding	6
ENST00000005178.5	rs13228973	PDK4	M	7	-	0	95212811	95225803	95244711	A	G	0.1878	4	1.77e-14	0.354	0.022	protein_coding	6
ENST00000005178.5	rs9641166	PDK4	M	7	-	0	95212811	95225803	95242952	C	T	0.1905	3	5.47e-15	0.365	0.022	protein_coding	6
ENST00000005178.5	rs2375026	PDK4	M	7	-	0	95212811	95225803	95233924	A	G	0.8069	2	8.35e-16	0.382	-0.022	protein_coding	6
ENST00000005178.5	rs12673639	PDK4	M	7	-	0	95212811	95225803	95246360	C	T	0.8095	6	8.54e-14	0.339	-0.021	protein_coding	6
ENST00000005178.5	rs12155341	PDK4	M	7	-	0	95212811	95225803	95234971	A	G	0.1667	7	1.31e-13	0.335	0.022	protein_coding	6
ENST00000005178.5	rs1123592	PDK4	M	7	-	0	95212811	95225803	95232839	C	T	0.8069	2	8.35e-16	0.382	-0.022	protein_coding	6
ENST00000005178.5	rs10237443	PDK4	M	7	-	0	95212811	95225803	95233266	A	T	0.8069	2	8.35e-16	0.382	-0.022	protein_coding	6
ENST00000005178.5	rs10261347	PDK4	M	7	-	0	95212811	95225803	95244388	A	T	0.5979	10	1.16e-12	0.313	-0.015	protein_coding	6
ENST00000005178.5	rs3807893	PDK4	M	7	-	0	95212811	95225803	95226811	A	T	0.8069	2	8.35e-16	0.382	-0.022	protein_coding	6
ENST00000005178.5	rs2078888	PDK4	M	7	-	0	95212811	95225803	95230261	G	T	0.1931	1	8.26e-16	0.382	0.022	protein_coding	6
ENST00000005178.5	rs12704811	PDK4	M	7	-	0	95212811	95225803	95248369	C	T	0.2063	8	5.81e-13	0.32	0.02	protein_coding	6
ENST00000005257.2	rs9770075	RALA	FM	7	+	1	39663082	39747723	39580641	A	G	0.5873	8	0.0007919	0.066	-0.006	protein_coding	7
ENST00000005257.2	rs1548620	RALA	FM	7	+	1	39663082	39747723	39789747	C	G	0.3122	6	0.0006026	0.069	0.007	protein_coding	7
ENST00000005257.2	rs6977471	RALA	FM	7	+	1	39663082	39747723	39799539	A	G	0.6852	5	0.0005854	0.069	-0.007	protein_coding	7
ENST00000005257.2	rs79193592	RALA	FM	7	+	1	39663082	39747723	39722211	G	T	0.1085	9	0.0009014	0.064	0.009	protein_coding	7
ENST00000005257.2	rs12701763	RALA	FM	7	+	1	39663082	39747723	39793852	C	T	0.6852	5	0.0005854	0.069	-0.007	protein_coding	7
ENST00000005257.2	rs6950742	RALA	FM	7	+	1	39663082	39747723	39792651	C	T	0.3148	4	0.0005452	0.07	0.007	protein_coding	7
ENST00000005257.2	rs2876856	RALA	FM	7	+	1	39663082	39747723	39618838	A	G	0.3519	10	0.001158	0.062	0.006	protein_coding	7
ENST00000005257.2	rs12701761	RALA	FM	7	+	1	39663082	39747723	39786438	A	G	0.3122	6	0.0006026	0.069	0.007	protein_coding	7
ENST00000005257.2	rs12701760	RALA	FM	7	+	1	39663082	39747723	39786395	A	T	0.6878	7	0.0006903	0.067	-0.007	protein_coding	7
ENST00000005257.2	rs2288743	RALA	FM	7	+	1	39663082	39747723	39609805	A	G	0.3519	10	0.001158	0.062	0.006	protein_coding	7
ENST00000005257.2	rs7458148	RALA	FM	7	+	1	39663082	39747723	39787109	A	G	0.582	3	8.81e-07	0.136	-0.008	protein_coding	7
ENST00000005257.2	rs12701748	RALA	FM	7	+	1	39663082	39747723	39617245	A	G	0.3519	10	0.001158	0.062	0.006	protein_coding	7
ENST00000005257.2	rs6968962	RALA	FM	7	+	1	39663082	39747723	39792774	C	G	0.3148	4	0.0005452	0.07	0.007	protein_coding	7
ENST00000005257.2	rs13247273	RALA	FM	7	+	1	39663082	39747723	39791852	C	G	0.6852	5	0.0005854	0.069	-0.007	protein_coding	7
ENST00000005257.2	rs6966007	RALA	FM	7	+	1	39663082	39747723	39795097	C	T	0.4233	2	7.63e-07	0.137	0.008	protein_coding	7
ENST00000005257.2	rs2329526	RALA	FM	7	+	1	39663082	39747723	39786902	G	T	0.5794	3	8.81e-07	0.136	-0.008	protein_coding	7
ENST00000005257.2	rs7458034	RALA	FM	7	+	1	39663082	39747723	39619197	C	G	0.3519	10	0.001158	0.062	0.006	protein_coding	7
ENST00000005257.2	rs12701762	RALA	FM	7	+	1	39663082	39747723	39786490	G	T	0.4206	1	6.41e-07	0.139	0.008	protein_coding	7
ENST00000005260.8	rs6968144	BAIAP2L1	CY	7	-	0	97920963	98030380	97915697	A	G	0.3459	8	1.2e-08	0.524	0.043	protein_coding	6
ENST00000005260.8	rs6967576	BAIAP2L1	CY	7	-	0	97920963	98030380	98016373	A	G	0.3459	8	1.2e-08	0.524	0.043	protein_coding	6
ENST00000005260.8	rs6949718	BAIAP2L1	CY	7	-	0	97920963	98030380	97924483	A	G	0.3459	8	1.2e-08	0.524	0.043	protein_coding	6
ENST00000005260.8	rs6969234	BAIAP2L1	CY	7	-	0	97920963	98030380	97987986	C	T	0.3459	8	1.2e-08	0.524	0.043	protein_coding	6
ENST00000005260.8	rs6970990	BAIAP2L1	CY	7	-	0	97920963	98030380	97925382	G	T	0.3459	8	1.2e-08	0.524	0.043	protein_coding	6
ENST00000005260.8	rs1688605	BAIAP2L1	F	7	-	0	97920963	98030380	98039846	A	G	0.8629	7	2.2e-09	0.569	0.137	protein_coding	6
ENST00000005260.8	rs6949214	BAIAP2L1	CY	7	-	0	97920963	98030380	97960233	A	G	0.3459	8	1.2e-08	0.524	0.043	protein_coding	6
ENST00000005260.8	rs6465683	BAIAP2L1	CY	7	-	0	97920963	98030380	98026092	A	C	0.3459	8	1.2e-08	0.524	0.043	protein_coding	6
ENST00000005260.8	rs6967457	BAIAP2L1	CY	7	-	0	97920963	98030380	97912221	G	T	0.3459	8	1.2e-08	0.524	0.043	protein_coding	6
ENST00000005260.8	rs6956686	BAIAP2L1	CY	7	-	0	97920963	98030380	97997945	C	T	0.3459	8	1.2e-08	0.524	0.043	protein_coding	6
ENST00000005260.8	rs6967934	BAIAP2L1	CY	7	-	0	97920963	98030380	97979238	A	G	0.3459	8	1.2e-08	0.524	0.043	protein_coding	6
ENST00000005260.8	rs13246843	BAIAP2L1	CY	7	-	0	97920963	98030380	98002661	G	T	0.6542	5	5.1e-09	0.524	-0.043	protein_coding	6
ENST00000005260.8	rs7802541	BAIAP2L1	CY	7	-	0	97920963	98030380	97933855	A	C	0.35	10	2.28e-08	0.524	0.038	protein_coding	6
ENST00000005260.8	rs6951286	BAIAP2L1	F	7	-	0	97920963	98030380	97939222	C	T	0.75	2	1.63e-11	0.656	0.106	protein_coding	6
ENST00000005260.8	rs77968419	BAIAP2L1	F	7	-	0	97920963	98030380	97866480	A	G	0.1452	9	4.14e-08	0.507	-0.135	protein_coding	6
ENST00000005260.8	rs10953259	BAIAP2L1	F	7	-	0	97920963	98030380	98013107	A	C	0.1694	3	8.99e-11	0.628	-0.119	protein_coding	6
ENST00000005260.8	rs1688607	BAIAP2L1	F	7	-	0	97920963	98030380	97951321	C	T	0.1694	3	8.99e-11	0.628	-0.119	protein_coding	6
ENST00000005260.8	rs1635609	BAIAP2L1	F	7	-	0	97920963	98030380	97949814	C	T	0.1694	3	8.99e-11	0.628	-0.119	protein_coding	6
ENST00000005260.8	rs6961438	BAIAP2L1	CY	7	-	0	97920963	98030380	98005849	C	T	0.3459	8	1.2e-08	0.524	0.043	protein_coding	6
ENST00000005260.8	rs7791321	BAIAP2L1	CY	7	-	0	97920963	98030380	97944125	C	G	0.3459	8	1.2e-08	0.524	0.043	protein_coding	6
ENST00000005260.8	rs62478203	BAIAP2L1	CY	7	-	0	97920963	98030380	98001484	A	G	0.6667	4	2.57e-09	0.524	-0.053	protein_coding	6
ENST00000005260.8	rs17169479	BAIAP2L1	F	7	-	0	97920963	98030380	97868033	C	T	0.8548	8	3.46e-08	0.511	0.136	protein_coding	6
ENST00000005260.8	rs1468340	BAIAP2L1	CY	7	-	0	97920963	98030380	97987676	G	T	0.3459	8	1.2e-08	0.524	0.043	protein_coding	6
ENST00000005260.8	rs35997266	BAIAP2L1	CY	7	-	0	97920963	98030380	97965566	C	T	0.3459	8	1.2e-08	0.524	0.043	protein_coding	6
ENST00000005260.8	rs71563562	BAIAP2L1	CY	7	-	0	97920963	98030380	98001241	A	G	0.6542	5	5.1e-09	0.524	-0.043	protein_coding	6
ENST00000005260.8	rs7802560	BAIAP2L1	CY	7	-	0	97920963	98030380	97903806	C	T	0.6583	5	5.1e-09	0.524	-0.043	protein_coding	6
ENST00000005260.8	rs7805267	BAIAP2L1	CY	7	-	0	97920963	98030380	97980294	A	G	0.6542	5	5.1e-09	0.524	-0.043	protein_coding	6
ENST00000005260.8	rs1076272	BAIAP2L1	CY	7	-	0	97920963	98030380	98031005	C	G	0.6542	5	5.1e-09	0.524	-0.043	protein_coding	6
ENST00000005260.8	rs13246942	BAIAP2L1	CY	7	-	0	97920963	98030380	97915021	C	T	0.6542	5	5.1e-09	0.524	-0.043	protein_coding	6
ENST00000005260.8	rs6944262	BAIAP2L1	CY	7	-	0	97920963	98030380	97985415	G	T	0.3459	8	1.2e-08	0.524	0.043	protein_coding	6
ENST00000005260.8	rs11496115	BAIAP2L1	CY	7	-	0	97920963	98030380	98037034	A	G	0.3459	6	8.79e-09	0.524	0.044	protein_coding	6
ENST00000005260.8	rs3779193	BAIAP2L1	CY	7	-	0	97920963	98030380	98028466	C	T	0.3459	8	1.2e-08	0.524	0.043	protein_coding	6
ENST00000005260.8	rs4506131	BAIAP2L1	F	7	-	0	97920963	98030380	97913196	C	G	0.7419	2	1.63e-11	0.656	0.106	protein_coding	6
ENST00000005260.8	rs7802382	BAIAP2L1	CY	7	-	0	97920963	98030380	97903642	C	T	0.6583	5	5.1e-09	0.524	-0.043	protein_coding	6
ENST00000005260.8	rs75139799	BAIAP2L1	F	7	-	0	97920963	98030380	97940814	C	T	0.1452	4	1.1e-10	0.624	-0.127	protein_coding	6
ENST00000005260.8	rs7801992	BAIAP2L1	CY	7	-	0	97920963	98030380	97974203	A	G	0.3459	8	1.2e-08	0.524	0.043	protein_coding	6
ENST00000005260.8	rs7787009	BAIAP2L1	CY	7	-	0	97920963	98030380	98039459	C	T	0.3084	3	7.26e-10	0.524	0.071	protein_coding	6
ENST00000005260.8	rs7783611	BAIAP2L1	F	7	-	0	97920963	98030380	98042527	A	G	0.7016	10	4.63e-08	0.504	0.1	protein_coding	6
ENST00000005260.8	rs35535338	BAIAP2L1	CY	7	-	0	97920963	98030380	97962319	C	T	0.6708	9	1.47e-08	0.524	-0.038	protein_coding	6
ENST00000005260.8	rs10953261	BAIAP2L1	CY	7	-	0	97920963	98030380	98038609	A	C	0.6584	2	5.36e-10	0.524	-0.055	protein_coding	6
ENST00000005260.8	rs6967728	BAIAP2L1	F	7	-	0	97920963	98030380	97915637	A	G	0.1774	3	8.99e-11	0.628	-0.119	protein_coding	6
ENST00000005260.8	rs3801255	BAIAP2L1	CY	7	-	0	97920963	98030380	98000929	C	T	0.6542	5	5.1e-09	0.524	-0.043	protein_coding	6
ENST00000005260.8	rs1688606	BAIAP2L1	F	7	-	0	97920963	98030380	97974851	A	G	0.8306	5	1.8e-10	0.616	0.12	protein_coding	6
ENST00000005260.8	rs6965424	BAIAP2L1	F	7	-	0	97920963	98030380	97991125	A	G	0.1694	3	8.99e-11	0.628	-0.119	protein_coding	6
ENST00000005260.8	rs67132564	BAIAP2L1	CY	7	-	0	97920963	98030380	98014900	A	T	0.3459	8	1.2e-08	0.524	0.043	protein_coding	6
ENST00000005260.8	rs6950023	BAIAP2L1	F	7	-	0	97920963	98030380	97915635	G	T	0.8226	5	1.8e-10	0.616	0.12	protein_coding	6
ENST00000005260.8	rs79558810	BAIAP2L1	CY	7	-	0	97920963	98030380	98018299	A	C	0.6542	5	5.1e-09	0.524	-0.043	protein_coding	6
ENST00000005260.8	rs7777991	BAIAP2L1	F	7	-	0	97920963	98030380	97865757	A	G	0.8548	8	3.46e-08	0.511	0.136	protein_coding	6
ENST00000005260.8	rs2240349	BAIAP2L1	CY	7	-	0	97920963	98030380	97984663	C	T	0.6542	5	5.1e-09	0.524	-0.043	protein_coding	6
ENST00000005260.8	rs4727392	BAIAP2L1	F	7	-	0	97920963	98030380	97977670	A	G	0.25	1	1.55e-11	0.657	-0.106	protein_coding	6
ENST00000005260.8	rs62479853	BAIAP2L1	CY	7	-	0	97920963	98030380	97917158	G	T	0.6542	5	5.1e-09	0.524	-0.043	protein_coding	6
ENST00000005260.8	rs56286037	BAIAP2L1	CY	7	-	0	97920963	98030380	98019522	C	T	0.6542	5	5.1e-09	0.524	-0.043	protein_coding	6
ENST00000005260.8	rs112758337	BAIAP2L1	F	7	-	0	97920963	98030380	97977268	A	G	0.1694	3	8.99e-11	0.628	-0.119	protein_coding	6
ENST00000005260.8	rs4268041	BAIAP2L1	F	7	-	0	97920963	98030380	98005538	A	G	0.1694	3	8.99e-11	0.628	-0.119	protein_coding	6
ENST00000005260.8	rs34695842	BAIAP2L1	CY	7	-	0	97920963	98030380	97931062	G	T	0.6542	5	5.1e-09	0.524	-0.043	protein_coding	6
ENST00000005260.8	rs10953258	BAIAP2L1	F	7	-	0	97920963	98030380	97972639	A	G	0.25	1	1.55e-11	0.657	-0.106	protein_coding	6
ENST00000005260.8	rs12704989	BAIAP2L1	CY	7	-	0	97920963	98030380	98029438	G	T	0.6542	5	5.1e-09	0.524	-0.043	protein_coding	6
ENST00000005260.8	rs3801251	BAIAP2L1	CY	7	-	0	97920963	98030380	98027618	C	T	0.3459	8	1.2e-08	0.524	0.043	protein_coding	6
ENST00000005260.8	rs6465681	BAIAP2L1	CY	7	-	0	97920963	98030380	98016246	C	T	0.6542	5	5.1e-09	0.524	-0.043	protein_coding	6
ENST00000005260.8	rs13237102	BAIAP2L1	CY	7	-	0	97920963	98030380	98018182	A	T	0.6542	5	5.1e-09	0.524	-0.043	protein_coding	6
ENST00000005260.8	rs13307593	BAIAP2L1	CY	7	-	0	97920963	98030380	97986146	A	G	0.6542	5	5.1e-09	0.524	-0.043	protein_coding	6
ENST00000005260.8	rs10953260	BAIAP2L1	F	7	-	0	97920963	98030380	98033492	C	T	0.8306	5	1.8e-10	0.616	0.12	protein_coding	6
ENST00000005260.8	rs12154723	BAIAP2L1	CY	7	-	0	97920963	98030380	98036628	G	T	0.6667	1	1.72e-11	0.524	-0.067	protein_coding	6
ENST00000005260.8	rs34830366	BAIAP2L1	CY	7	-	0	97920963	98030380	97899535	G	T	0.6583	5	5.1e-09	0.524	-0.043	protein_coding	6
ENST00000005260.8	rs62478236	BAIAP2L1	CY	7	-	0	97920963	98030380	98030377	A	G	0.3459	8	1.2e-08	0.524	0.043	protein_coding	6
ENST00000005260.8	rs3779196	BAIAP2L1	F	7	-	0	97920963	98030380	97990106	C	T	0.8306	5	1.8e-10	0.616	0.12	protein_coding	6
ENST00000005260.8	rs13310668	BAIAP2L1	F	7	-	0	97920963	98030380	98023153	C	T	0.8387	6	3.46e-10	0.604	0.121	protein_coding	6
ENST00000005260.8	rs7787858	BAIAP2L1	CY	7	-	0	97920963	98030380	98009914	C	T	0.3459	8	1.2e-08	0.524	0.043	protein_coding	6
ENST00000005260.8	rs62478200	BAIAP2L1	CY	7	-	0	97920963	98030380	97980045	A	G	0.6542	5	5.1e-09	0.524	-0.043	protein_coding	6
ENST00000005260.8	rs11765794	BAIAP2L1	CY	7	-	0	97920963	98030380	97971643	A	G	0.3459	8	1.2e-08	0.524	0.043	protein_coding	6
ENST00000005260.8	rs6465666	BAIAP2L1	CY	7	-	0	97920963	98030380	97937258	C	T	0.3459	8	1.2e-08	0.524	0.043	protein_coding	6
ENST00000005260.8	rs6465680	BAIAP2L1	CY	7	-	0	97920963	98030380	98005778	A	G	0.6542	5	5.1e-09	0.524	-0.043	protein_coding	6
ENST00000005260.8	rs55825602	BAIAP2L1	CY	7	-	0	97920963	98030380	98013039	C	T	0.3459	8	1.2e-08	0.524	0.043	protein_coding	6
ENST00000005260.8	rs36017146	BAIAP2L1	CY	7	-	0	97920963	98030380	97974617	C	T	0.6708	9	1.47e-08	0.524	-0.038	protein_coding	6
ENST00000005260.8	rs6943025	BAIAP2L1	F	7	-	0	97920963	98030380	98037557	A	T	0.8629	7	2.2e-09	0.569	0.137	protein_coding	6
ENST00000005260.8	rs3779195	BAIAP2L1	F	7	-	0	97920963	98030380	97993362	A	T	0.1694	3	8.99e-11	0.628	-0.119	protein_coding	6
ENST00000005260.8	rs1859482	BAIAP2L1	CY	7	-	0	97920963	98030380	97983774	C	T	0.6542	5	5.1e-09	0.524	-0.043	protein_coding	6
ENST00000005260.8	rs7777415	BAIAP2L1	CY	7	-	0	97920963	98030380	97959214	A	T	0.6708	9	1.47e-08	0.524	-0.038	protein_coding	6
ENST00000005260.8	rs12704986	BAIAP2L1	F	7	-	0	97920963	98030380	97986430	C	T	0.8306	5	1.8e-10	0.616	0.12	protein_coding	6
ENST00000005260.8	rs7807555	BAIAP2L1	CY	7	-	0	97920963	98030380	97957517	A	G	0.3459	8	1.2e-08	0.524	0.043	protein_coding	6
ENST00000005260.8	rs7806739	BAIAP2L1	CY	7	-	0	97920963	98030380	98005332	A	C	0.65	5	5.1e-09	0.524	-0.043	protein_coding	6
ENST00000005260.8	rs6465682	BAIAP2L1	CY	7	-	0	97920963	98030380	98016417	A	C	0.3459	8	1.2e-08	0.524	0.043	protein_coding	6
ENST00000005260.8	rs62478237	BAIAP2L1	CY	7	-	0	97920963	98030380	98034770	A	G	0.3459	8	1.2e-08	0.524	0.043	protein_coding	6
ENST00000005260.8	rs2906184	BAIAP2L1	F	7	-	0	97920963	98030380	97939987	A	T	0.1694	3	8.99e-11	0.628	-0.119	protein_coding	6
ENST00000005260.8	rs80292432	BAIAP2L1	F	7	-	0	97920963	98030380	97864868	A	G	0.1452	9	4.14e-08	0.507	-0.135	protein_coding	6
ENST00000005260.8	rs7776638	BAIAP2L1	CY	7	-	0	97920963	98030380	97993506	C	T	0.6542	5	5.1e-09	0.524	-0.043	protein_coding	6
ENST00000005260.8	rs76754817	BAIAP2L1	F	7	-	0	97920963	98030380	97864792	A	G	0.1452	9	4.14e-08	0.507	-0.135	protein_coding	6
ENST00000005260.8	rs7015	BAIAP2L1	F	7	-	0	97920963	98030380	97920623	A	G	0.1855	3	8.99e-11	0.628	-0.119	protein_coding	6
ENST00000005260.8	rs7807455	BAIAP2L1	CY	7	-	0	97920963	98030380	97957622	A	C	0.3459	8	1.2e-08	0.524	0.043	protein_coding	6
ENST00000005260.8	rs11761158	BAIAP2L1	CY	7	-	0	97920963	98030380	97926416	C	T	0.5833	7	1.16e-08	0.524	-0.031	protein_coding	6
ENST00000005260.8	rs3779194	BAIAP2L1	CY	7	-	0	97920963	98030380	98010277	A	G	0.6542	5	5.1e-09	0.524	-0.043	protein_coding	6
ENST00000005260.8	rs7802794	BAIAP2L1	CY	7	-	0	97920963	98030380	97933911	C	G	0.3459	8	1.2e-08	0.524	0.043	protein_coding	6
ENST00000005260.8	rs62478233	BAIAP2L1	CY	7	-	0	97920963	98030380	98023092	C	T	0.3459	8	1.2e-08	0.524	0.043	protein_coding	6
ENST00000005260.8	rs6465675	BAIAP2L1	CY	7	-	0	97920963	98030380	97982103	A	G	0.6542	5	5.1e-09	0.524	-0.043	protein_coding	6
ENST00000005260.8	rs3801254	BAIAP2L1	CY	7	-	0	97920963	98030380	98010811	A	G	0.3459	8	1.2e-08	0.524	0.043	protein_coding	6
ENST00000005260.8	rs7795176	BAIAP2L1	CY	7	-	0	97920963	98030380	97978287	A	C	0.6542	5	5.1e-09	0.524	-0.043	protein_coding	6
ENST00000005260.8	rs34776142	BAIAP2L1	CY	7	-	0	97920963	98030380	97899873	C	T	0.6583	5	5.1e-09	0.524	-0.043	protein_coding	6
ENST00000005260.8	rs6465667	BAIAP2L1	CY	7	-	0	97920963	98030380	97957885	A	G	0.3459	8	1.2e-08	0.524	0.043	protein_coding	6
ENST00000005260.8	rs3801256	BAIAP2L1	CY	7	-	0	97920963	98030380	97992095	C	G	0.6542	5	5.1e-09	0.524	-0.043	protein_coding	6
ENST00000005260.8	rs2394854	BAIAP2L1	CY	7	-	0	97920963	98030380	98027306	C	T	0.3459	8	1.2e-08	0.524	0.043	protein_coding	6
ENST00000005260.8	rs6465663	BAIAP2L1	CY	7	-	0	97920963	98030380	97918883	C	G	0.6708	9	1.47e-08	0.524	-0.038	protein_coding	6
ENST00000005260.8	rs6971825	BAIAP2L1	CY	7	-	0	97920963	98030380	97979548	C	T	0.6542	5	5.1e-09	0.524	-0.043	protein_coding	6
ENST00000005260.8	rs2394852	BAIAP2L1	CY	7	-	0	97920963	98030380	97943575	A	G	0.3459	8	1.2e-08	0.524	0.043	protein_coding	6
ENST00000005286.4	rs111742179	TMEM132A	Y	11	+	1	60691953	60704631	60691694	G	T	0.2	3	8.35e-07	0.485	-0.086	protein_coding	3a
ENST00000005286.4	rs73491073	TMEM132A	Y	11	+	1	60691953	60704631	60641798	C	T	0.8	2	6.95e-07	0.49	0.086	protein_coding	3a
ENST00000005286.4	rs73493026	TMEM132A	Y	11	+	1	60691953	60704631	60678575	C	T	0.8	2	6.95e-07	0.49	0.086	protein_coding	3a
ENST00000005286.4	rs73491096	TMEM132A	Y	11	+	1	60691953	60704631	60659716	C	T	0.8	2	6.95e-07	0.49	0.086	protein_coding	3a
ENST00000005286.4	rs73493035	TMEM132A	Y	11	+	1	60691953	60704631	60685785	A	T	0.8	2	6.95e-07	0.49	0.086	protein_coding	3a
ENST00000005286.4	rs34881294	TMEM132A	Y	11	+	1	60691953	60704631	60689320	C	T	0.8	2	6.95e-07	0.49	0.086	protein_coding	3a
ENST00000005286.4	rs7101998	TMEM132A	Y	11	+	1	60691953	60704631	60669090	C	T	0.8	2	6.95e-07	0.49	0.086	protein_coding	3a
ENST00000005286.4	rs73493050	TMEM132A	Y	11	+	1	60691953	60704631	60691652	C	T	0.8	2	6.95e-07	0.49	0.086	protein_coding	3a
ENST00000005286.4	rs73491099	TMEM132A	Y	11	+	1	60691953	60704631	60661483	C	T	0.2	3	8.35e-07	0.485	-0.086	protein_coding	3a
ENST00000005286.4	rs73491082	TMEM132A	Y	11	+	1	60691953	60704631	60648549	A	T	0.8	2	6.95e-07	0.49	0.086	protein_coding	3a
ENST00000005286.4	rs73491079	TMEM132A	Y	11	+	1	60691953	60704631	60646393	C	T	0.8	2	6.95e-07	0.49	0.086	protein_coding	3a
ENST00000005286.4	rs73493081	TMEM132A	Y	11	+	1	60691953	60704631	60706124	C	T	0.2083	3	8.35e-07	0.485	-0.086	protein_coding	3a
ENST00000005286.4	rs61477527	TMEM132A	Y	11	+	1	60691953	60704631	60676010	G	T	0.8	2	6.95e-07	0.49	0.086	protein_coding	3a
ENST00000005286.4	rs60267705	TMEM132A	Y	11	+	1	60691953	60704631	60677699	A	T	0.8	2	6.95e-07	0.49	0.086	protein_coding	3a
ENST00000005286.4	rs7103828	TMEM132A	Y	11	+	1	60691953	60704631	60664540	C	T	0.8	2	6.95e-07	0.49	0.086	protein_coding	3a
ENST00000005286.4	rs181098163	TMEM132A	Y	11	+	1	60691953	60704631	60653137	C	T	0.8	2	6.95e-07	0.49	0.086	protein_coding	3a
ENST00000005286.4	rs58454182	TMEM132A	Y	11	+	1	60691953	60704631	60698279	A	C	0.8	2	6.95e-07	0.49	0.086	protein_coding	3a
ENST00000005286.4	rs73491093	TMEM132A	Y	11	+	1	60691953	60704631	60658798	C	T	0.8	2	6.95e-07	0.49	0.086	protein_coding	3a
ENST00000005286.4	rs73493008	TMEM132A	Y	11	+	1	60691953	60704631	60667285	A	G	0.2	3	8.35e-07	0.485	-0.086	protein_coding	3a
ENST00000005286.4	rs114642783	TMEM132A	Y	11	+	1	60691953	60704631	60608772	C	G	0.0583	4	3.44e-06	0.446	-0.128	protein_coding	3a
ENST00000005286.4	rs113587395	TMEM132A	Y	11	+	1	60691953	60704631	60700921	G	T	0.8	2	6.95e-07	0.49	0.086	protein_coding	3a
ENST00000005286.4	rs1044765	TMEM132A	Y	11	+	1	60691953	60704631	60690125	A	C	0.2	3	8.35e-07	0.485	-0.086	protein_coding	3a
ENST00000005286.4	rs7126832	TMEM132A	Y	11	+	1	60691953	60704631	60657518	C	T	0.8833	9	0.0004345	0.287	-0.068	protein_coding	3a
ENST00000005286.4	rs59395436	TMEM132A	Y	11	+	1	60691953	60704631	60688850	C	T	0.2	3	8.35e-07	0.485	-0.086	protein_coding	3a
ENST00000005286.4	rs73493045	TMEM132A	Y	11	+	1	60691953	60704631	60691403	C	G	0.2	3	8.35e-07	0.485	-0.086	protein_coding	3a
ENST00000005286.4	rs73493058	TMEM132A	Y	11	+	1	60691953	60704631	60695792	A	G	0.8	2	6.95e-07	0.49	0.086	protein_coding	3a
ENST00000005286.4	rs115970565	TMEM132A	Y	11	+	1	60691953	60704631	60654538	C	G	0.8	2	6.95e-07	0.49	0.086	protein_coding	3a
ENST00000005286.4	rs73493095	TMEM132A	Y	11	+	1	60691953	60704631	60712165	C	T	0.2083	1	1.77e-07	0.526	-0.085	protein_coding	3a
ENST00000005286.4	rs112366892	TMEM132A	Y	11	+	1	60691953	60704631	60702705	A	G	0.8	2	6.95e-07	0.49	0.086	protein_coding	3a
ENST00000005286.4	rs73491090	TMEM132A	Y	11	+	1	60691953	60704631	60658463	A	G	0.2	3	8.35e-07	0.485	-0.086	protein_coding	3a
ENST00000005286.4	rs77661705	TMEM132A	Y	11	+	1	60691953	60704631	60690124	A	G	0.2	3	8.35e-07	0.485	-0.086	protein_coding	3a
ENST00000005286.4	rs73493062	TMEM132A	Y	11	+	1	60691953	60704631	60696517	C	T	0.2	3	8.35e-07	0.485	-0.086	protein_coding	3a
ENST00000005286.4	rs191443685	TMEM132A	Y	11	+	1	60691953	60704631	60653582	A	G	0.2	3	8.35e-07	0.485	-0.086	protein_coding	3a
ENST00000005286.4	rs141809735	TMEM132A	Y	11	+	1	60691953	60704631	60652949	A	G	0.8	2	6.95e-07	0.49	0.086	protein_coding	3a
ENST00000005286.4	rs75564959	TMEM132A	Y	11	+	1	60691953	60704631	60705518	C	T	0.8	2	6.95e-07	0.49	0.086	protein_coding	3a
ENST00000005286.4	rs7933251	TMEM132A	Y	11	+	1	60691953	60704631	60666070	A	G	0.2	3	8.35e-07	0.485	-0.086	protein_coding	3a
ENST00000005286.4	rs74436441	TMEM132A	Y	11	+	1	60691953	60704631	61158940	A	C	0.1083	10	0.0005531	0.279	-0.067	protein_coding	3a
ENST00000005286.4	rs73493028	TMEM132A	Y	11	+	1	60691953	60704631	60679630	A	G	0.2	3	8.35e-07	0.485	-0.086	protein_coding	3a
ENST00000005286.4	rs116288977	TMEM132A	Y	11	+	1	60691953	60704631	60719562	A	C	0.0833	7	0.0002292	0.31	-0.09	protein_coding	3a
ENST00000005286.4	rs57680304	TMEM132A	Y	11	+	1	60691953	60704631	60709660	C	T	0.2	3	8.35e-07	0.485	-0.086	protein_coding	3a
ENST00000005286.4	rs73491088	TMEM132A	Y	11	+	1	60691953	60704631	60657433	C	G	0.2	3	8.35e-07	0.485	-0.086	protein_coding	3a
ENST00000005286.4	rs73493078	TMEM132A	Y	11	+	1	60691953	60704631	60701465	A	G	0.2	3	8.35e-07	0.485	-0.086	protein_coding	3a
ENST00000005286.4	rs73491076	TMEM132A	Y	11	+	1	60691953	60704631	60643193	A	G	0.2	3	8.35e-07	0.485	-0.086	protein_coding	3a
ENST00000005286.4	rs141397594	TMEM132A	Y	11	+	1	60691953	60704631	60591061	A	C	0.0583	4	3.44e-06	0.446	-0.128	protein_coding	3a
ENST00000005286.4	rs10792277	TMEM132A	Y	11	+	1	60691953	60704631	60216513	A	G	0.4417	6	8.03e-05	0.347	-0.055	protein_coding	3a
ENST00000005286.4	rs61744893	TMEM132A	Y	11	+	1	60691953	60704631	60711251	A	G	0.2	3	8.35e-07	0.485	-0.086	protein_coding	3a
ENST00000005286.4	rs12290829	TMEM132A	Y	11	+	1	60691953	60704631	61114454	C	T	0.1083	10	0.0005531	0.279	-0.067	protein_coding	3a
ENST00000005286.4	rs12293590	TMEM132A	Y	11	+	1	60691953	60704631	61113469	C	G	0.1083	10	0.0005531	0.279	-0.067	protein_coding	3a
ENST00000005286.4	rs116072537	TMEM132A	Y	11	+	1	60691953	60704631	60626580	C	T	0.9417	5	3.81e-06	0.443	0.126	protein_coding	3a
ENST00000005286.4	rs12287277	TMEM132A	Y	11	+	1	60691953	60704631	61150110	A	G	0.1083	10	0.0005531	0.279	-0.067	protein_coding	3a
ENST00000005286.4	rs114667252	TMEM132A	Y	11	+	1	60691953	60704631	60592416	A	G	0.0583	4	3.44e-06	0.446	-0.128	protein_coding	3a
ENST00000005286.4	rs116676129	TMEM132A	Y	11	+	1	60691953	60704631	60543299	A	T	0.0583	4	3.44e-06	0.446	-0.128	protein_coding	3a
ENST00000005286.4	rs114934361	TMEM132A	Y	11	+	1	60691953	60704631	60654582	A	G	0.2	3	8.35e-07	0.485	-0.086	protein_coding	3a
ENST00000005286.4	rs73493059	TMEM132A	Y	11	+	1	60691953	60704631	60695913	A	C	0.2	3	8.35e-07	0.485	-0.086	protein_coding	3a
ENST00000005286.4	rs73493091	TMEM132A	Y	11	+	1	60691953	60704631	60710817	A	G	0.2	3	8.35e-07	0.485	-0.086	protein_coding	3a
ENST00000005286.4	rs144138278	TMEM132A	Y	11	+	1	60691953	60704631	60651393	C	T	0.0667	4	3.44e-06	0.446	-0.128	protein_coding	3a
ENST00000005286.4	rs114039338	TMEM132A	Y	11	+	1	60691953	60704631	60724079	C	T	0.9167	8	0.0002538	0.307	0.089	protein_coding	3a
ENST00000005286.4	rs79023598	TMEM132A	Y	11	+	1	60691953	60704631	60711064	C	T	0.9333	5	3.81e-06	0.443	0.126	protein_coding	3a
ENST00000005286.4	rs146266067	TMEM132A	Y	11	+	1	60691953	60704631	60661284	A	G	0.0667	4	3.44e-06	0.446	-0.128	protein_coding	3a
ENST00000005286.4	rs73493047	TMEM132A	Y	11	+	1	60691953	60704631	60691473	C	G	0.2	3	8.35e-07	0.485	-0.086	protein_coding	3a
ENST00000005340.5	rs72839770	DVL2	M	17	-	0	7128660	7137864	7132192	C	T	0.6296	4	1.96e-06	0.155	-0.009	protein_coding	5
ENST00000005340.5	rs178471	DVL2	M	17	-	0	7128660	7137864	7111624	C	T	0.5688	2	7.62e-07	0.166	0.009	protein_coding	5
ENST00000005340.5	rs3826408	DVL2	M	17	-	0	7128660	7137864	7101292	C	T	0.5265	5	2.73e-06	0.151	-0.009	protein_coding	5
ENST00000005340.5	rs4796392	DVL2	M	17	-	0	7128660	7137864	7174897	C	T	0.5635	9	4.02e-05	0.118	-0.008	protein_coding	5
ENST00000005340.5	rs2074216	DVL2	M	17	-	0	7128660	7137864	7133609	A	G	0.381	3	1.8e-06	0.156	0.009	protein_coding	5
ENST00000005340.5	rs2242449	DVL2	M	17	-	0	7128660	7137864	7095507	C	T	0.5423	7	5.09e-06	0.143	-0.009	protein_coding	5
ENST00000005340.5	rs12449427	DVL2	M	17	-	0	7128660	7137864	7173279	C	G	0.2698	6	3.43e-06	0.148	0.011	protein_coding	5
ENST00000005340.5	rs17203281	DVL2	M	17	-	0	7128660	7137864	7099811	A	G	0.3413	1	3.52e-08	0.202	0.011	protein_coding	5
ENST00000005340.5	rs402685	DVL2	M	17	-	0	7128660	7137864	7109056	C	T	0.9471	10	0.0001493	0.101	0.018	protein_coding	5
ENST00000005340.5	rs222854	DVL2	M	17	-	0	7128660	7137864	7112880	C	T	0.3968	8	1.15e-05	0.133	-0.009	protein_coding	5
ENST00000005340.5	rs125651	DVL2	M	17	-	0	7128660	7137864	7113222	A	G	0.5688	2	7.62e-07	0.166	0.009	protein_coding	5
ENST00000005386.3	rs73111216	RPAP3	M	12	-	0	48057070	48099844	47971454	A	G	0.0794	9	6.72e-25	0.523	-0.06	protein_coding	6
ENST00000005386.3	rs73102195	RPAP3	M	12	-	0	48057070	48099844	48060092	C	T	0.9101	2	3.1e-29	0.584	0.06	protein_coding	6
ENST00000005386.3	rs2020962	RPAP3	M	12	-	0	48057070	48099844	47981942	C	T	0.9206	10	1.12e-24	0.519	0.06	protein_coding	6
ENST00000005386.3	rs116302411	RPAP3	M	12	-	0	48057070	48099844	48043571	C	G	0.9101	2	3.1e-29	0.584	0.06	protein_coding	6
ENST00000005386.3	rs73111231	RPAP3	M	12	-	0	48057070	48099844	47978322	G	T	0.9206	10	1.12e-24	0.519	0.06	protein_coding	6
ENST00000005386.3	rs12423789	RPAP3	M	12	-	0	48057070	48099844	47976895	A	G	0.9206	10	1.12e-24	0.519	0.06	protein_coding	6
ENST00000005386.3	rs73104184	RPAP3	M	12	-	0	48057070	48099844	48109406	A	G	0.082	7	5.39e-25	0.524	-0.06	protein_coding	6
ENST00000005386.3	rs192311560	RPAP3	M	12	-	0	48057070	48099844	48083843	A	G	0.9101	2	3.1e-29	0.584	0.06	protein_coding	6
ENST00000005386.3	rs73113143	RPAP3	M	12	-	0	48057070	48099844	48016843	A	G	0.0899	1	1.76e-29	0.588	-0.06	protein_coding	6
ENST00000005386.3	rs73113161	RPAP3	M	12	-	0	48057070	48099844	48026144	C	G	0.9101	2	3.1e-29	0.584	0.06	protein_coding	6
ENST00000005386.3	rs73104177	RPAP3	M	12	-	0	48057070	48099844	48107333	C	T	0.918	8	5.64e-25	0.524	0.06	protein_coding	6
ENST00000005386.3	rs73104115	RPAP3	M	12	-	0	48057070	48099844	48078626	C	T	0.9101	2	3.1e-29	0.584	0.06	protein_coding	6
ENST00000005386.3	rs73104103	RPAP3	M	12	-	0	48057070	48099844	48063387	A	G	0.9101	2	3.1e-29	0.584	0.06	protein_coding	6
ENST00000005386.3	rs144891400	RPAP3	M	12	-	0	48057070	48099844	48023457	C	T	0.9101	2	3.1e-29	0.584	0.06	protein_coding	6
ENST00000005386.3	rs75568526	RPAP3	M	12	-	0	48057070	48099844	48043501	A	G	0.9101	2	3.1e-29	0.584	0.06	protein_coding	6
ENST00000005386.3	rs139457041	RPAP3	M	12	-	0	48057070	48099844	48027097	C	G	0.9101	2	3.1e-29	0.584	0.06	protein_coding	6
ENST00000005386.3	rs78912815	RPAP3	M	12	-	0	48057070	48099844	48005848	A	G	0.0899	1	1.76e-29	0.588	-0.06	protein_coding	6
ENST00000005386.3	rs12426849	RPAP3	M	12	-	0	48057070	48099844	48032758	C	T	0.9101	2	3.1e-29	0.584	0.06	protein_coding	6
ENST00000005386.3	rs73113139	RPAP3	M	12	-	0	48057070	48099844	48016609	A	G	0.0899	1	1.76e-29	0.588	-0.06	protein_coding	6
ENST00000005386.3	rs73104148	RPAP3	M	12	-	0	48057070	48099844	48090515	A	G	0.9101	2	3.1e-29	0.584	0.06	protein_coding	6
ENST00000005386.3	rs143547916	RPAP3	M	12	-	0	48057070	48099844	48096235	A	G	0.0899	1	1.76e-29	0.588	-0.06	protein_coding	6
ENST00000005386.3	rs73102148	RPAP3	M	12	-	0	48057070	48099844	48041796	A	T	0.0899	1	1.76e-29	0.588	-0.06	protein_coding	6
ENST00000005386.3	rs12426347	RPAP3	M	12	-	0	48057070	48099844	48043868	A	C	0.9101	2	3.1e-29	0.584	0.06	protein_coding	6
ENST00000005386.3	rs73113117	RPAP3	M	12	-	0	48057070	48099844	48011082	A	C	0.0899	1	1.76e-29	0.588	-0.06	protein_coding	6
ENST00000005386.3	rs73104144	RPAP3	M	12	-	0	48057070	48099844	48088173	G	T	0.9101	2	3.1e-29	0.584	0.06	protein_coding	6
ENST00000005386.3	rs79113930	RPAP3	M	12	-	0	48057070	48099844	47994411	A	C	0.0899	1	1.76e-29	0.588	-0.06	protein_coding	6
ENST00000005386.3	rs73102188	RPAP3	M	12	-	0	48057070	48099844	48056776	C	T	0.9101	2	3.1e-29	0.584	0.06	protein_coding	6
ENST00000005386.3	rs73102168	RPAP3	M	12	-	0	48057070	48099844	48047793	G	T	0.9101	2	3.1e-29	0.584	0.06	protein_coding	6
ENST00000005386.3	rs73104152	RPAP3	M	12	-	0	48057070	48099844	48092874	A	C	0.9101	2	3.1e-29	0.584	0.06	protein_coding	6
ENST00000005386.3	rs141376327	RPAP3	M	12	-	0	48057070	48099844	48033864	A	G	0.9101	2	3.1e-29	0.584	0.06	protein_coding	6
ENST00000005386.3	rs138293456	RPAP3	M	12	-	0	48057070	48099844	48027547	C	T	0.0899	1	1.76e-29	0.588	-0.06	protein_coding	6
ENST00000005386.3	rs145192203	RPAP3	M	12	-	0	48057070	48099844	48034234	C	T	0.9101	2	3.1e-29	0.584	0.06	protein_coding	6
ENST00000005386.3	rs73102120	RPAP3	M	12	-	0	48057070	48099844	48031063	A	G	0.9101	2	3.1e-29	0.584	0.06	protein_coding	6
ENST00000005386.3	rs140494514	RPAP3	M	12	-	0	48057070	48099844	47973340	G	T	0.9206	10	1.12e-24	0.519	0.06	protein_coding	6
ENST00000005386.3	rs73102171	RPAP3	M	12	-	0	48057070	48099844	48049860	C	T	0.0899	1	1.76e-29	0.588	-0.06	protein_coding	6
ENST00000005386.3	rs67408202	RPAP3	M	12	-	0	48057070	48099844	48107347	A	G	0.918	8	5.64e-25	0.524	0.06	protein_coding	6
ENST00000005386.3	rs73104111	RPAP3	M	12	-	0	48057070	48099844	48067777	A	G	0.9101	2	3.1e-29	0.584	0.06	protein_coding	6
ENST00000005386.3	rs73102127	RPAP3	M	12	-	0	48057070	48099844	48039124	A	C	0.9101	2	3.1e-29	0.584	0.06	protein_coding	6
ENST00000005386.3	rs73102201	RPAP3	M	12	-	0	48057070	48099844	48063052	A	G	0.0899	1	1.76e-29	0.588	-0.06	protein_coding	6
ENST00000005386.3	rs146626960	RPAP3	M	12	-	0	48057070	48099844	48034619	A	G	0.9101	2	3.1e-29	0.584	0.06	protein_coding	6
ENST00000005386.3	rs73102166	RPAP3	M	12	-	0	48057070	48099844	48047552	C	T	0.0899	1	1.76e-29	0.588	-0.06	protein_coding	6
ENST00000005386.3	rs73102151	RPAP3	M	12	-	0	48057070	48099844	48041806	C	T	0.0899	1	1.76e-29	0.588	-0.06	protein_coding	6
ENST00000005386.3	rs73104188	RPAP3	M	12	-	0	48057070	48099844	48109668	A	G	0.082	7	5.39e-25	0.524	-0.06	protein_coding	6
ENST00000005386.3	rs148615259	RPAP3	M	12	-	0	48057070	48099844	48027037	A	T	0.0899	1	1.76e-29	0.588	-0.06	protein_coding	6
ENST00000005386.3	rs73111210	RPAP3	M	12	-	0	48057070	48099844	47970732	C	T	0.9206	10	1.12e-24	0.519	0.06	protein_coding	6
ENST00000005386.3	rs73111226	RPAP3	M	12	-	0	48057070	48099844	47975987	A	C	0.9206	10	1.12e-24	0.519	0.06	protein_coding	6
ENST00000005386.3	rs141356483	RPAP3	M	12	-	0	48057070	48099844	48034623	C	T	0.9101	2	3.1e-29	0.584	0.06	protein_coding	6
ENST00000005386.3	rs73102125	RPAP3	M	12	-	0	48057070	48099844	48031652	C	T	0.0899	1	1.76e-29	0.588	-0.06	protein_coding	6
ENST00000005386.3	rs146074606	RPAP3	M	12	-	0	48057070	48099844	48086832	G	T	0.9101	2	3.1e-29	0.584	0.06	protein_coding	6
ENST00000005386.3	rs12426387	RPAP3	M	12	-	0	48057070	48099844	47976698	A	C	0.0794	9	6.72e-25	0.523	-0.06	protein_coding	6
ENST00000005386.3	rs35044089	RPAP3	M	12	-	0	48057070	48099844	48004664	A	C	0.0899	1	1.76e-29	0.588	-0.06	protein_coding	6
ENST00000005386.3	rs73104116	RPAP3	M	12	-	0	48057070	48099844	48078806	A	G	0.9101	2	3.1e-29	0.584	0.06	protein_coding	6
ENST00000005386.3	rs73102140	RPAP3	M	12	-	0	48057070	48099844	48041280	A	G	0.0899	1	1.76e-29	0.588	-0.06	protein_coding	6
ENST00000005386.3	rs73104138	RPAP3	M	12	-	0	48057070	48099844	48086085	C	T	0.9101	2	3.1e-29	0.584	0.06	protein_coding	6
ENST00000005386.3	rs73104112	RPAP3	M	12	-	0	48057070	48099844	48074752	A	G	0.1005	3	2.98e-28	0.571	-0.057	protein_coding	6
ENST00000005386.3	rs7954764	RPAP3	M	12	-	0	48057070	48099844	48034919	C	T	0.9101	2	3.1e-29	0.584	0.06	protein_coding	6
ENST00000005386.3	rs73111229	RPAP3	M	12	-	0	48057070	48099844	47977116	C	T	0.9206	10	1.12e-24	0.519	0.06	protein_coding	6
ENST00000005386.3	rs12422974	RPAP3	M	12	-	0	48057070	48099844	48038342	C	T	0.0899	1	1.76e-29	0.588	-0.06	protein_coding	6
ENST00000005386.3	rs76100981	RPAP3	M	12	-	0	48057070	48099844	48053875	A	T	0.9101	2	3.1e-29	0.584	0.06	protein_coding	6
ENST00000005386.3	rs78132434	RPAP3	M	12	-	0	48057070	48099844	48104212	G	T	0.9153	6	2.45e-25	0.529	0.059	protein_coding	6
ENST00000005386.3	rs73104163	RPAP3	M	12	-	0	48057070	48099844	48099970	C	T	0.9127	4	4.36e-27	0.555	0.059	protein_coding	6
ENST00000005386.3	rs73104143	RPAP3	M	12	-	0	48057070	48099844	48087232	A	C	0.0899	1	1.76e-29	0.588	-0.06	protein_coding	6
ENST00000005386.3	rs73104155	RPAP3	M	12	-	0	48057070	48099844	48094573	C	T	0.0899	1	1.76e-29	0.588	-0.06	protein_coding	6
ENST00000005386.3	rs141677177	RPAP3	M	12	-	0	48057070	48099844	48029847	C	T	0.0899	1	1.76e-29	0.588	-0.06	protein_coding	6
ENST00000005386.3	rs73111258	RPAP3	M	12	-	0	48057070	48099844	47991096	A	G	0.0899	1	1.76e-29	0.588	-0.06	protein_coding	6
ENST00000005386.3	rs57848393	RPAP3	M	12	-	0	48057070	48099844	48108517	A	G	0.082	7	5.39e-25	0.524	-0.06	protein_coding	6
ENST00000005386.3	rs117388682	RPAP3	M	12	-	0	48057070	48099844	47993496	C	T	0.0899	1	1.76e-29	0.588	-0.06	protein_coding	6
ENST00000005386.3	rs145367249	RPAP3	M	12	-	0	48057070	48099844	48033072	A	T	0.9101	2	3.1e-29	0.584	0.06	protein_coding	6
ENST00000005386.3	rs73111220	RPAP3	M	12	-	0	48057070	48099844	47972547	A	C	0.9206	10	1.12e-24	0.519	0.06	protein_coding	6
ENST00000005386.3	rs73113159	RPAP3	M	12	-	0	48057070	48099844	48025101	C	T	0.9101	2	3.1e-29	0.584	0.06	protein_coding	6
ENST00000005386.3	rs7303895	RPAP3	M	12	-	0	48057070	48099844	48077073	A	G	0.9101	2	3.1e-29	0.584	0.06	protein_coding	6
ENST00000005386.3	rs142355950	RPAP3	M	12	-	0	48057070	48099844	48033107	C	T	0.0899	1	1.76e-29	0.588	-0.06	protein_coding	6
ENST00000005386.3	rs117022227	RPAP3	M	12	-	0	48057070	48099844	48027065	A	C	0.0899	1	1.76e-29	0.588	-0.06	protein_coding	6
ENST00000005386.3	rs117950951	RPAP3	M	12	-	0	48057070	48099844	48033577	C	T	0.0899	1	1.76e-29	0.588	-0.06	protein_coding	6
ENST00000005386.3	rs67201012	RPAP3	M	12	-	0	48057070	48099844	48109664	G	T	0.082	7	5.39e-25	0.524	-0.06	protein_coding	6
ENST00000005386.3	rs73111217	RPAP3	M	12	-	0	48057070	48099844	47971476	C	T	0.9206	10	1.12e-24	0.519	0.06	protein_coding	6
ENST00000005386.3	rs73111212	RPAP3	M	12	-	0	48057070	48099844	47971421	C	T	0.9206	10	1.12e-24	0.519	0.06	protein_coding	6
ENST00000005386.3	rs7304743	RPAP3	M	12	-	0	48057070	48099844	48077441	C	G	0.0899	1	1.76e-29	0.588	-0.06	protein_coding	6
ENST00000005386.3	rs73104161	RPAP3	M	12	-	0	48057070	48099844	48098817	C	T	0.0873	5	1.06e-26	0.549	-0.059	protein_coding	6
ENST00000005386.3	rs12423045	RPAP3	M	12	-	0	48057070	48099844	48100058	A	G	0.9127	4	4.36e-27	0.555	0.059	protein_coding	6
ENST00000005386.3	rs73104104	RPAP3	M	12	-	0	48057070	48099844	48065769	C	T	0.9101	2	3.1e-29	0.584	0.06	protein_coding	6
ENST00000005905.4	rs4470192	KIAA0100	FM	17	-	1	26941459	26972173	26956993	C	T	0.7789	1	1.71e-24	0.385	-0.016	protein_coding	7
ENST00000005905.4	rs9904043	KIAA0100	FM	17	-	1	26941459	26972173	27000391	A	G	0.2191	5	3.79e-23	0.385	0.016	protein_coding	7
ENST00000005905.4	rs496622	KIAA0100	FM	17	-	1	26941459	26972173	26923014	C	T	0.1514	10	2e-14	0.385	0.019	protein_coding	7
ENST00000005905.4	rs9902903	KIAA0100	FM	17	-	1	26941459	26972173	27035944	A	G	0.1534	9	1.16e-14	0.385	0.019	protein_coding	7
ENST00000005905.4	rs9916465	KIAA0100	FM	17	-	1	26941459	26972173	26992367	C	T	0.7789	1	1.71e-24	0.385	-0.016	protein_coding	7
ENST00000005905.4	rs9897840	KIAA0100	FM	17	-	1	26941459	26972173	27200122	C	T	0.7789	7	2.45e-15	0.385	-0.014	protein_coding	7
ENST00000005905.4	rs9892089	KIAA0100	FM	17	-	1	26941459	26972173	27002402	A	G	0.2211	3	1.59e-23	0.385	0.016	protein_coding	7
ENST00000005905.4	rs9900141	KIAA0100	FM	17	-	1	26941459	26972173	27093542	A	G	0.7729	6	1.05e-19	0.385	-0.016	protein_coding	7
ENST00000005905.4	rs9902472	KIAA0100	FM	17	-	1	26941459	26972173	27079415	A	C	0.7729	6	1.05e-19	0.385	-0.016	protein_coding	7
ENST00000005905.4	rs688536	KIAA0100	FM	17	-	1	26941459	26972173	26947652	A	G	0.2211	3	1.59e-23	0.385	0.016	protein_coding	7
ENST00000005905.4	rs652677	KIAA0100	FM	17	-	1	26941459	26972173	26904517	A	C	0.2211	4	2.59e-23	0.385	0.016	protein_coding	7
ENST00000005905.4	rs577451	KIAA0100	FM	17	-	1	26941459	26972173	26905927	A	G	0.7789	2	2.8e-24	0.385	-0.016	protein_coding	7
ENST00000005905.4	rs2286519	KIAA0100	FM	17	-	1	26941459	26972173	26881730	A	G	0.2211	4	2.59e-23	0.385	0.016	protein_coding	7
ENST00000005905.4	rs622463	KIAA0100	FM	17	-	1	26941459	26972173	26975574	A	C	0.7789	1	1.71e-24	0.385	-0.016	protein_coding	7
ENST00000005905.4	rs9916877	KIAA0100	FM	17	-	1	26941459	26972173	27199518	A	G	0.2231	8	2.63e-15	0.385	0.014	protein_coding	7
ENST00000006101.4	rs72648866	COPZ2	C	17	-	0	46103535	46115139	45813294	A	T	0.0667	1	1.3e-06	0.536	-0.238	protein_coding	4
ENST00000006101.4	rs11871964	COPZ2	C	17	-	0	46103535	46115139	45874715	A	G	0.1083	2	2.44e-05	0.442	-0.186	protein_coding	4
ENST00000006101.4	rs10445374	COPZ2	C	17	-	0	46103535	46115139	45662383	C	T	0.4667	6	0.001759	0.274	0.081	protein_coding	4
ENST00000006101.4	rs7212325	COPZ2	YM	17	-	0	46103535	46115139	46512388	C	T	0.6772	10	2.43e-11	0.33	-0.064	protein_coding	4
ENST00000006101.4	rs74951133	COPZ2	C	17	-	0	46103535	46115139	45632955	C	T	0.4417	8	0.002056	0.267	0.077	protein_coding	4
ENST00000006101.4	rs142942716	COPZ2	C	17	-	0	46103535	46115139	45874355	C	G	0.0917	3	0.0005924	0.321	-0.142	protein_coding	4
ENST00000006101.4	rs2188895	COPZ2	C	17	-	0	46103535	46115139	45805913	A	G	0.0667	1	1.3e-06	0.536	-0.238	protein_coding	4
ENST00000006101.4	rs7209010	COPZ2	YM	17	-	0	46103535	46115139	46529564	C	T	0.6772	10	2.43e-11	0.33	-0.064	protein_coding	4
ENST00000006101.4	rs112896750	COPZ2	YM	17	-	0	46103535	46115139	46263909	A	G	0.127	4	9.92e-13	0.366	0.108	protein_coding	4
ENST00000006101.4	rs72831686	COPZ2	C	17	-	0	46103535	46115139	45851710	A	G	0.0667	1	1.3e-06	0.536	-0.238	protein_coding	4
ENST00000006101.4	rs151100567	COPZ2	YM	17	-	0	46103535	46115139	46514698	C	T	0.9471	1	5.84e-14	0.397	0.127	protein_coding	4
ENST00000006101.4	rs7219420	COPZ2	C	17	-	0	46103535	46115139	45800299	C	T	0.6583	4	0.001525	0.281	-0.081	protein_coding	4
ENST00000006101.4	rs34609599	COPZ2	C	17	-	0	46103535	46115139	45634034	C	T	0.5083	5	0.001603	0.278	0.082	protein_coding	4
ENST00000006101.4	rs4794678	COPZ2	YM	17	-	0	46103535	46115139	46526303	A	C	0.627	3	6.68e-13	0.371	-0.064	protein_coding	4
ENST00000006101.4	rs1027895	COPZ2	YM	17	-	0	46103535	46115139	46510697	A	G	0.6772	10	2.43e-11	0.33	-0.064	protein_coding	4
ENST00000006101.4	rs79980568	COPZ2	C	17	-	0	46103535	46115139	45748668	A	G	0.0667	1	1.3e-06	0.536	-0.238	protein_coding	4
ENST00000006101.4	rs111348392	COPZ2	C	17	-	0	46103535	46115139	45860719	A	G	0.8667	7	0.001861	0.272	0.131	protein_coding	4
ENST00000006101.4	rs11868058	COPZ2	C	17	-	0	46103535	46115139	45640405	G	T	0.5	9	0.002457	0.26	-0.076	protein_coding	4
ENST00000006101.4	rs116928151	COPZ2	YM	17	-	0	46103535	46115139	46423113	A	G	0.9471	1	5.84e-14	0.397	0.127	protein_coding	4
ENST00000006101.4	rs56336232	COPZ2	C	17	-	0	46103535	46115139	45831273	C	T	0.1	3	0.0005924	0.321	-0.142	protein_coding	4
ENST00000006101.4	rs7350950	COPZ2	YM	17	-	0	46103535	46115139	46163867	A	G	0.127	4	9.92e-13	0.366	0.108	protein_coding	4
ENST00000006101.4	rs17617053	COPZ2	YM	17	-	0	46103535	46115139	46050669	C	T	0.1243	5	3.56e-12	0.352	0.108	protein_coding	4
ENST00000006101.4	rs4794674	COPZ2	YM	17	-	0	46103535	46115139	46516479	A	G	0.3228	9	1.29e-11	0.337	0.064	protein_coding	4
ENST00000006101.4	rs17773182	COPZ2	C	17	-	0	46103535	46115139	45863219	G	T	0.0917	3	0.0005924	0.321	-0.142	protein_coding	4
ENST00000006101.4	rs4267363	COPZ2	YM	17	-	0	46103535	46115139	46524294	G	T	0.627	3	6.68e-13	0.371	-0.064	protein_coding	4
ENST00000006101.4	rs41457949	COPZ2	YM	17	-	0	46103535	46115139	46123983	A	G	0.127	8	7.53e-12	0.343	0.102	protein_coding	4
ENST00000006101.4	rs8073326	COPZ2	YM	17	-	0	46103535	46115139	46509708	A	G	0.627	3	6.68e-13	0.371	-0.064	protein_coding	4
ENST00000006101.4	rs62066451	COPZ2	YM	17	-	0	46103535	46115139	46316540	A	G	0.8704	7	7.49e-12	0.343	-0.102	protein_coding	4
ENST00000006101.4	rs12942428	COPZ2	YM	17	-	0	46103535	46115139	46529501	C	T	0.3228	9	1.29e-11	0.337	0.064	protein_coding	4
ENST00000006101.4	rs2002136	COPZ2	C	17	-	0	46103535	46115139	46022889	C	T	0.5917	10	0.002489	0.259	0.079	protein_coding	4
ENST00000006101.4	rs1858162	COPZ2	YM	17	-	0	46103535	46115139	46532294	C	T	0.373	2	4.59e-13	0.375	0.064	protein_coding	4
ENST00000006101.4	rs7220104	COPZ2	C	17	-	0	46103535	46115139	46024660	A	C	0.5917	10	0.002489	0.259	0.079	protein_coding	4
ENST00000006101.4	rs7211780	COPZ2	YM	17	-	0	46103535	46115139	46519923	C	T	0.3333	6	3.88e-12	0.351	0.064	protein_coding	4
ENST00000006101.4	rs187959271	COPZ2	YM	17	-	0	46103535	46115139	46115222	A	C	0.1243	4	9.92e-13	0.366	0.108	protein_coding	4
ENST00000006101.4	rs7211636	COPZ2	YM	17	-	0	46103535	46115139	46512688	G	T	0.627	3	6.68e-13	0.371	-0.064	protein_coding	4
ENST00000006101.4	rs6504256	COPZ2	YM	17	-	0	46103535	46115139	46525183	A	G	0.627	3	6.68e-13	0.371	-0.064	protein_coding	4
ENST00000006101.4	rs9747116	COPZ2	YM	17	-	0	46103535	46115139	46521144	A	G	0.3228	9	1.29e-11	0.337	0.064	protein_coding	4
ENST00000006777.6	rs113243427	RHBDD2	FM	7	+	0	75508266	75518239	75539834	A	G	0.1873	7	4.99e-32	0.766	0.045	protein_coding	5
ENST00000006777.6	rs111467025	RHBDD2	FM	7	+	0	75508266	75518239	75516480	G	T	0.1793	2	2.41e-39	0.766	0.047	protein_coding	5
ENST00000006777.6	rs79313386	RHBDD2	FM	7	+	0	75508266	75518239	75507278	C	T	0.8227	3	6.17e-39	0.766	-0.047	protein_coding	5
ENST00000006777.6	rs7808339	RHBDD2	FM	7	+	0	75508266	75518239	75519727	C	T	0.8207	1	2.41e-39	0.766	-0.047	protein_coding	5
ENST00000006777.6	rs10233077	RHBDD2	FM	7	+	0	75508266	75518239	75507122	A	C	0.1773	4	7.43e-39	0.766	0.047	protein_coding	5
ENST00000006777.6	rs73359783	RHBDD2	FM	7	+	0	75508266	75518239	75516441	C	G	0.1793	2	2.41e-39	0.766	0.047	protein_coding	5
ENST00000006777.6	rs3928958	RHBDD2	FM	7	+	0	75508266	75518239	75520048	A	G	0.8207	1	2.41e-39	0.766	-0.047	protein_coding	5
ENST00000006777.6	rs76007016	RHBDD2	FM	7	+	0	75508266	75518239	75549728	A	C	0.8167	9	8.83e-28	0.766	-0.043	protein_coding	5
ENST00000006777.6	rs112192449	RHBDD2	FM	7	+	0	75508266	75518239	75540664	C	T	0.1813	10	4.47e-27	0.766	0.043	protein_coding	5
ENST00000006777.6	rs77273947	RHBDD2	FM	7	+	0	75508266	75518239	75511667	C	T	0.8207	1	2.41e-39	0.766	-0.047	protein_coding	5
ENST00000006777.6	rs7807392	RHBDD2	FM	7	+	0	75508266	75518239	75510561	A	G	0.1773	4	7.43e-39	0.766	0.047	protein_coding	5
ENST00000006777.6	rs144573754	RHBDD2	FM	7	+	0	75508266	75518239	75524239	A	G	0.8167	5	3.42e-38	0.766	-0.047	protein_coding	5
ENST00000006777.6	rs113384816	RHBDD2	FM	7	+	0	75508266	75518239	75533781	C	T	0.8187	6	6.64e-34	0.766	-0.045	protein_coding	5
ENST00000006777.6	rs55887531	RHBDD2	FM	7	+	0	75508266	75518239	75552934	C	G	0.1833	8	4e-28	0.766	0.043	protein_coding	5
ENST00000006777.6	rs1011156	RHBDD2	FM	7	+	0	75508266	75518239	75520360	G	T	0.1793	2	2.41e-39	0.766	0.047	protein_coding	5
ENST00000006777.6	rs10255642	RHBDD2	FM	7	+	0	75508266	75518239	75511134	A	G	0.8207	1	2.41e-39	0.766	-0.047	protein_coding	5
ENST00000006777.6	rs56205747	RHBDD2	FM	7	+	0	75508266	75518239	75549211	G	T	0.8167	9	8.83e-28	0.766	-0.043	protein_coding	5
ENST00000006777.6	rs7792286	RHBDD2	FM	7	+	0	75508266	75518239	75510140	A	C	0.8227	3	6.17e-39	0.766	-0.047	protein_coding	5
ENST00000006777.6	rs72553972	RHBDD2	FM	7	+	0	75508266	75518239	75544268	A	C	0.1833	8	4e-28	0.766	0.043	protein_coding	5
ENST00000006777.6	rs4728517	RHBDD2	FM	7	+	0	75508266	75518239	75513216	A	T	0.1793	2	2.41e-39	0.766	0.047	protein_coding	5
ENST00000006777.6	rs111661181	RHBDD2	FM	7	+	0	75508266	75518239	75533820	G	T	0.8187	6	6.64e-34	0.766	-0.045	protein_coding	5
ENST00000007414.3	rs4794318	OSBPL7	M	17	-	0	45884738	45899136	46028071	A	G	0.1693	5	4.2e-05	0.12	-0.01	protein_coding	4
ENST00000007414.3	rs11654476	OSBPL7	M	17	-	0	45884738	45899136	45930822	A	G	0.582	8	0.000132	0.105	-0.007	protein_coding	4
ENST00000007414.3	rs2074186	OSBPL7	M	17	-	0	45884738	45899136	45930540	G	T	0.4127	7	0.0001216	0.106	0.007	protein_coding	4
ENST00000007414.3	rs1985407	OSBPL7	M	17	-	0	45884738	45899136	45897531	A	C	0.9074	10	0.0003163	0.094	-0.011	protein_coding	4
ENST00000007414.3	rs11079797	OSBPL7	M	17	-	0	45884738	45899136	45912302	C	T	0.8201	3	3.67e-06	0.15	0.011	protein_coding	4
ENST00000007414.3	rs734140	OSBPL7	M	17	-	0	45884738	45899136	45883188	C	G	0.5794	9	0.0002549	0.097	-0.007	protein_coding	4
ENST00000007414.3	rs9903904	OSBPL7	M	17	-	0	45884738	45899136	45929169	C	T	0.836	6	7.02e-05	0.113	0.01	protein_coding	4
ENST00000007414.3	rs2325752	OSBPL7	M	17	-	0	45884738	45899136	45921906	C	T	0.5767	1	1.51e-06	0.161	-0.008	protein_coding	4
ENST00000007414.3	rs4793684	OSBPL7	M	17	-	0	45884738	45899136	45941864	A	G	0.4788	2	1.91e-06	0.158	-0.009	protein_coding	4
ENST00000007414.3	rs9902336	OSBPL7	M	17	-	0	45884738	45899136	45881132	A	G	0.4259	4	2.1e-05	0.129	0.008	protein_coding	4
ENST00000007510.4	rs57770499	ARHGAP33	F	19	+	0	36266417	36279724	36260996	A	G	0.2016	3	5.7e-13	0.731	-0.04	protein_coding	#N/A
ENST00000007510.4	rs10420134	ARHGAP33	F	19	+	0	36266417	36279724	36261928	A	G	0.7984	2	5.33e-13	0.732	0.04	protein_coding	#N/A
ENST00000007510.4	rs231221	ARHGAP33	F	19	+	0	36266417	36279724	36257316	A	G	0.6532	5	1.05e-07	0.511	0.029	protein_coding	#N/A
ENST00000007510.4	rs7257467	ARHGAP33	F	19	+	0	36266417	36279724	36262652	A	G	0.6532	5	1.05e-07	0.511	0.029	protein_coding	#N/A
ENST00000007510.4	rs807489	ARHGAP33	F	19	+	0	36266417	36279724	36265955	A	G	0.6694	8	4.39e-07	0.476	0.029	protein_coding	#N/A
ENST00000007510.4	rs56693576	ARHGAP33	F	19	+	0	36266417	36279724	36260872	A	T	0.2016	3	5.7e-13	0.731	-0.04	protein_coding	#N/A
ENST00000007510.4	rs231230	ARHGAP33	F	19	+	0	36266417	36279724	36269915	C	T	0.3468	6	1.48e-07	0.503	-0.029	protein_coding	#N/A
ENST00000007510.4	rs231229	ARHGAP33	F	19	+	0	36266417	36279724	36269740	A	G	0.3468	6	1.48e-07	0.503	-0.029	protein_coding	#N/A
ENST00000007510.4	rs807487	ARHGAP33	F	19	+	0	36266417	36279724	36265652	C	T	0.6532	5	1.05e-07	0.511	0.029	protein_coding	#N/A
ENST00000007510.4	rs231214	ARHGAP33	F	19	+	0	36266417	36279724	36260111	C	T	0.3468	6	1.48e-07	0.503	-0.029	protein_coding	#N/A
ENST00000007510.4	rs57246677	ARHGAP33	F	19	+	0	36266417	36279724	36259494	A	C	0.25	1	3.04e-13	0.739	-0.038	protein_coding	#N/A
ENST00000007510.4	rs807480	ARHGAP33	F	19	+	0	36266417	36279724	36262985	C	T	0.3468	6	1.48e-07	0.503	-0.029	protein_coding	#N/A
ENST00000007510.4	rs3810452	ARHGAP33	F	19	+	0	36266417	36279724	36267004	C	T	0.7984	2	5.33e-13	0.732	0.04	protein_coding	#N/A
ENST00000007510.4	rs809418	ARHGAP33	F	19	+	0	36266417	36279724	36266822	A	G	0.6532	5	1.05e-07	0.511	0.029	protein_coding	#N/A
ENST00000007510.4	rs10403796	ARHGAP33	F	19	+	0	36266417	36279724	36267542	G	T	0.8226	4	1.36e-10	0.647	0.038	protein_coding	#N/A
ENST00000007510.4	rs807482	ARHGAP33	F	19	+	0	36266417	36279724	36264722	A	G	0.6532	5	1.05e-07	0.511	0.029	protein_coding	#N/A
ENST00000007510.4	rs807481	ARHGAP33	F	19	+	0	36266417	36279724	36263904	A	G	0.6532	5	1.05e-07	0.511	0.029	protein_coding	#N/A
ENST00000007510.4	rs3810451	ARHGAP33	F	19	+	0	36266417	36279724	36267084	C	G	0.7984	2	5.33e-13	0.732	0.04	protein_coding	#N/A
ENST00000007510.4	rs2239949	ARHGAP33	F	19	+	0	36266417	36279724	36276086	C	T	0.6452	10	2.72e-06	0.427	0.029	protein_coding	#N/A
ENST00000007510.4	rs231226	ARHGAP33	F	19	+	0	36266417	36279724	36267777	C	T	0.3468	6	1.48e-07	0.503	-0.029	protein_coding	#N/A
ENST00000007510.4	rs231231	ARHGAP33	F	19	+	0	36266417	36279724	36270052	A	G	0.6532	5	1.05e-07	0.511	0.029	protein_coding	#N/A
ENST00000007510.4	rs231223	ARHGAP33	F	19	+	0	36266417	36279724	36273230	C	G	0.6613	7	2.59e-07	0.489	0.028	protein_coding	#N/A
ENST00000007510.4	rs231232	ARHGAP33	F	19	+	0	36266417	36279724	36270347	C	T	0.6532	5	1.05e-07	0.511	0.029	protein_coding	#N/A
ENST00000007510.4	rs231235	ARHGAP33	F	19	+	0	36266417	36279724	36278470	C	G	0.6613	7	2.59e-07	0.489	0.028	protein_coding	#N/A
ENST00000007510.4	rs807486	ARHGAP33	F	19	+	0	36266417	36279724	36265626	C	T	0.6532	5	1.05e-07	0.511	0.029	protein_coding	#N/A
ENST00000007510.4	rs231227	ARHGAP33	F	19	+	0	36266417	36279724	36268067	A	G	0.3468	6	1.48e-07	0.503	-0.029	protein_coding	#N/A
ENST00000007510.4	rs120959	ARHGAP33	F	19	+	0	36266417	36279724	36276403	G	T	0.3387	9	5.08e-07	0.472	-0.028	protein_coding	#N/A
ENST00000007510.4	rs10409741	ARHGAP33	F	19	+	0	36266417	36279724	36267879	G	T	0.8226	4	1.36e-10	0.647	0.038	protein_coding	#N/A
ENST00000007510.4	rs231222	ARHGAP33	F	19	+	0	36266417	36279724	36274488	C	T	0.3387	9	5.08e-07	0.472	-0.028	protein_coding	#N/A
ENST00000007510.4	rs807491	ARHGAP33	F	19	+	0	36266417	36279724	36268923	C	T	0.6532	5	1.05e-07	0.511	0.029	protein_coding	#N/A
ENST00000007516.3	rs8055482	NDUFAB1	C	16	-	0	23592323	23607677	23949999	C	T	0.3583	6	0.0001165	0.483	0.046	protein_coding	2a
ENST00000007516.3	rs12446966	NDUFAB1	C	16	-	0	23592323	23607677	23600637	C	T	0.55	4	5.62e-05	0.513	-0.032	protein_coding	2a
ENST00000007516.3	rs13338431	NDUFAB1	C	16	-	0	23592323	23607677	23937562	A	C	0.6417	8	0.0001338	0.477	-0.046	protein_coding	2a
ENST00000007516.3	rs11641926	NDUFAB1	C	16	-	0	23592323	23607677	23937729	C	T	0.6417	8	0.0001338	0.477	-0.046	protein_coding	2a
ENST00000007516.3	rs9806904	NDUFAB1	C	16	-	0	23592323	23607677	23877342	A	C	0.5833	10	0.0002743	0.444	-0.042	protein_coding	2a
ENST00000007516.3	rs9944293	NDUFAB1	C	16	-	0	23592323	23607677	23895983	A	G	0.5833	10	0.0002743	0.444	-0.042	protein_coding	2a
ENST00000007516.3	rs28435782	NDUFAB1	C	16	-	0	23592323	23607677	23925306	A	G	0.65	8	0.0001338	0.477	-0.046	protein_coding	2a
ENST00000007516.3	rs877657	NDUFAB1	C	16	-	0	23592323	23607677	23898673	C	T	0.5917	10	0.0002743	0.444	-0.042	protein_coding	2a
ENST00000007516.3	rs8054675	NDUFAB1	C	16	-	0	23592323	23607677	23932707	C	T	0.35	6	0.0001165	0.483	0.046	protein_coding	2a
ENST00000007516.3	rs8055773	NDUFAB1	C	16	-	0	23592323	23607677	23941760	C	T	0.3583	6	0.0001165	0.483	0.046	protein_coding	2a
ENST00000007516.3	rs8055864	NDUFAB1	C	16	-	0	23592323	23607677	23950236	G	T	0.3583	6	0.0001165	0.483	0.046	protein_coding	2a
ENST00000007516.3	rs195995	NDUFAB1	C	16	-	0	23592323	23607677	23954399	A	G	0.375	5	0.0001091	0.485	0.045	protein_coding	2a
ENST00000007516.3	rs12929938	NDUFAB1	C	16	-	0	23592323	23607677	23884122	A	T	0.5833	10	0.0002743	0.444	-0.042	protein_coding	2a
ENST00000007516.3	rs195991	NDUFAB1	C	16	-	0	23592323	23607677	23947673	A	G	0.625	9	0.0001559	0.47	-0.045	protein_coding	2a
ENST00000007516.3	rs57803503	NDUFAB1	C	16	-	0	23592323	23607677	23883010	A	G	0.5833	10	0.0002743	0.444	-0.042	protein_coding	2a
ENST00000007516.3	rs3826259	NDUFAB1	C	16	-	0	23592323	23607677	23877489	A	G	0.5833	10	0.0002743	0.444	-0.042	protein_coding	2a
ENST00000007516.3	rs12933794	NDUFAB1	C	16	-	0	23592323	23607677	23934299	C	G	0.3667	5	0.0001091	0.485	0.045	protein_coding	2a
ENST00000007516.3	rs195999	NDUFAB1	C	16	-	0	23592323	23607677	23956965	G	T	0.375	5	0.0001091	0.485	0.045	protein_coding	2a
ENST00000007516.3	rs8051574	NDUFAB1	C	16	-	0	23592323	23607677	23925585	C	G	0.3667	5	0.0001091	0.485	0.045	protein_coding	2a
ENST00000007516.3	rs7404320	NDUFAB1	C	16	-	0	23592323	23607677	23944003	A	G	0.625	9	0.0001559	0.47	-0.045	protein_coding	2a
ENST00000007516.3	rs7194054	NDUFAB1	C	16	-	0	23592323	23607677	23882921	C	T	0.5833	10	0.0002743	0.444	-0.042	protein_coding	2a
ENST00000007516.3	rs9939895	NDUFAB1	C	16	-	0	23592323	23607677	23948430	A	G	0.6417	8	0.0001338	0.477	-0.046	protein_coding	2a
ENST00000007516.3	rs1468130	NDUFAB1	C	16	-	0	23592323	23607677	23882548	A	G	0.5833	10	0.0002743	0.444	-0.042	protein_coding	2a
ENST00000007516.3	rs28508212	NDUFAB1	C	16	-	0	23592323	23607677	23890477	A	C	0.5833	10	0.0002743	0.444	-0.042	protein_coding	2a
ENST00000007516.3	rs10221006	NDUFAB1	C	16	-	0	23592323	23607677	23933233	A	G	0.35	6	0.0001165	0.483	0.046	protein_coding	2a
ENST00000007516.3	rs6497692	NDUFAB1	C	16	-	0	23592323	23607677	23879382	C	T	0.5833	10	0.0002743	0.444	-0.042	protein_coding	2a
ENST00000007516.3	rs8051531	NDUFAB1	C	16	-	0	23592323	23607677	23944619	A	G	0.3583	6	0.0001165	0.483	0.046	protein_coding	2a
ENST00000007516.3	rs9924831	NDUFAB1	C	16	-	0	23592323	23607677	23940738	C	T	0.3583	6	0.0001165	0.483	0.046	protein_coding	2a
ENST00000007516.3	rs8053880	NDUFAB1	C	16	-	0	23592323	23607677	23949912	A	G	0.6417	8	0.0001338	0.477	-0.046	protein_coding	2a
ENST00000007516.3	rs2188356	NDUFAB1	C	16	-	0	23592323	23607677	23931713	C	G	0.3667	5	0.0001091	0.485	0.045	protein_coding	2a
ENST00000007516.3	rs78289271	NDUFAB1	C	16	-	0	23592323	23607677	23481245	G	T	0.9083	7	0.0001213	0.481	-0.043	protein_coding	2a
ENST00000007516.3	rs28734145	NDUFAB1	C	16	-	0	23592323	23607677	23949343	C	T	0.6417	8	0.0001338	0.477	-0.046	protein_coding	2a
ENST00000007516.3	rs10459766	NDUFAB1	C	16	-	0	23592323	23607677	23923895	A	G	0.6333	9	0.0001559	0.47	-0.045	protein_coding	2a
ENST00000007516.3	rs8055985	NDUFAB1	C	16	-	0	23592323	23607677	23880064	C	T	0.5833	10	0.0002743	0.444	-0.042	protein_coding	2a
ENST00000007516.3	rs3826261	NDUFAB1	C	16	-	0	23592323	23607677	23877175	A	G	0.6167	10	0.0002743	0.444	-0.042	protein_coding	2a
ENST00000007516.3	rs8055831	NDUFAB1	C	16	-	0	23592323	23607677	23950185	C	T	0.3583	6	0.0001165	0.483	0.046	protein_coding	2a
ENST00000007516.3	rs12927751	NDUFAB1	C	16	-	0	23592323	23607677	23938610	C	T	0.375	5	0.0001091	0.485	0.045	protein_coding	2a
ENST00000007516.3	rs12926067	NDUFAB1	C	16	-	0	23592323	23607677	23927248	A	T	0.6333	9	0.0001559	0.47	-0.045	protein_coding	2a
ENST00000007516.3	rs12932420	NDUFAB1	C	16	-	0	23592323	23607677	23939438	C	T	0.375	5	0.0001091	0.485	0.045	protein_coding	2a
ENST00000007516.3	rs8058450	NDUFAB1	C	16	-	0	23592323	23607677	23549617	C	T	0.8417	2	1.66e-07	0.703	-0.042	protein_coding	2a
ENST00000007516.3	rs35030326	NDUFAB1	C	16	-	0	23592323	23607677	23880480	A	G	0.5833	10	0.0002743	0.444	-0.042	protein_coding	2a
ENST00000007516.3	rs75457233	NDUFAB1	C	16	-	0	23592323	23607677	23560328	C	T	0.1	3	3.23e-05	0.535	0.043	protein_coding	2a
ENST00000007516.3	rs8051390	NDUFAB1	C	16	-	0	23592323	23607677	23925351	A	G	0.6333	9	0.0001559	0.47	-0.045	protein_coding	2a
ENST00000007516.3	rs195990	NDUFAB1	C	16	-	0	23592323	23607677	23946385	A	C	0.625	9	0.0001559	0.47	-0.045	protein_coding	2a
ENST00000007516.3	rs10775269	NDUFAB1	C	16	-	0	23592323	23607677	23912136	A	C	0.625	10	0.0002743	0.444	-0.042	protein_coding	2a
ENST00000007516.3	rs240744	NDUFAB1	C	16	-	0	23592323	23607677	23606895	G	T	0.1583	1	1.52e-07	0.705	0.042	protein_coding	2a
ENST00000007516.3	rs11074587	NDUFAB1	C	16	-	0	23592323	23607677	23914703	C	G	0.625	10	0.0002743	0.444	-0.042	protein_coding	2a
ENST00000007516.3	rs8057516	NDUFAB1	C	16	-	0	23592323	23607677	23929483	C	T	0.6333	9	0.0001559	0.47	-0.045	protein_coding	2a
ENST00000007516.3	rs9871	NDUFAB1	C	16	-	0	23592323	23607677	23585061	C	T	0.8417	2	1.66e-07	0.703	-0.042	protein_coding	2a
ENST00000007516.3	rs8051700	NDUFAB1	C	16	-	0	23592323	23607677	23944712	A	G	0.625	9	0.0001559	0.47	-0.045	protein_coding	2a
ENST00000007516.3	rs9924991	NDUFAB1	C	16	-	0	23592323	23607677	23950155	A	C	0.6417	8	0.0001338	0.477	-0.046	protein_coding	2a
ENST00000007708.3	rs55800932	PDK2	C	17	+	0	48172101	48188422	48239905	A	C	0.1583	9	0.0001951	0.385	-0.081	protein_coding	5
ENST00000007708.3	rs3785920	PDK2	C	17	+	0	48172101	48188422	48173720	A	G	0.7417	5	9.36e-05	0.414	0.076	protein_coding	5
ENST00000007708.3	rs847680	PDK2	YM	17	+	0	48172101	48188422	48224075	C	T	0.1505	10	4.85e-09	0.337	0.035	protein_coding	5
ENST00000007708.3	rs8071734	PDK2	C	17	+	0	48172101	48188422	48179321	C	T	0.6167	7	0.0001607	0.393	-0.065	protein_coding	5
ENST00000007708.3	rs3178055	PDK2	C	17	+	0	48172101	48188422	48174908	C	T	0.7417	5	9.36e-05	0.414	0.076	protein_coding	5
ENST00000007708.3	rs3785919	PDK2	YM	17	+	0	48172101	48188422	48178713	C	T	0.2151	7	2.36e-10	0.337	0.035	protein_coding	5
ENST00000007708.3	rs11237	PDK2	C	17	+	0	48172101	48188422	48183471	A	G	0.3833	8	0.0001867	0.387	0.064	protein_coding	5
ENST00000007708.3	rs739500	PDK2	YM	17	+	0	48172101	48188422	48195818	C	T	0.4537	1	4.19e-17	0.337	0.027	protein_coding	5
ENST00000007708.3	rs12452353	PDK2	C	17	+	0	48172101	48188422	48205848	A	T	0.8083	10	0.0001981	0.385	0.084	protein_coding	5
ENST00000007708.3	rs56280311	PDK2	C	17	+	0	48172101	48188422	48175151	C	T	0.825	1	1.82e-06	0.55	0.094	protein_coding	5
ENST00000007708.3	rs9899056	PDK2	YM	17	+	0	48172101	48188422	48186942	A	G	0.3916	4	3.39e-11	0.337	-0.028	protein_coding	5
ENST00000007708.3	rs11657072	PDK2	C	17	+	0	48172101	48188422	48168877	C	T	0.625	3	1.85e-05	0.474	-0.074	protein_coding	5
ENST00000007708.3	rs4794096	PDK2	YM	17	+	0	48172101	48188422	48174213	G	T	0.3855	3	8.43e-12	0.337	-0.028	protein_coding	5
ENST00000007708.3	rs739499	PDK2	YM	17	+	0	48172101	48188422	48195914	G	T	0.5181	2	7.23e-16	0.337	-0.026	protein_coding	5
ENST00000007708.3	rs3785922	PDK2	YM	17	+	0	48172101	48188422	48169856	C	T	0.1406	8	2.72e-10	0.337	0.041	protein_coding	5
ENST00000007708.3	rs56409353	PDK2	C	17	+	0	48172101	48188422	48186817	C	G	0.8167	2	1.36e-05	0.485	0.091	protein_coding	5
ENST00000007708.3	rs7221362	PDK2	C	17	+	0	48172101	48188422	48172779	A	C	0.3833	8	0.0001867	0.387	0.064	protein_coding	5
ENST00000007708.3	rs847697	PDK2	C	17	+	0	48172101	48188422	48181760	A	G	0.6167	7	0.0001607	0.393	-0.065	protein_coding	5
ENST00000007708.3	rs878071	PDK2	YM	17	+	0	48172101	48188422	48142693	A	G	0.8271	9	4.46e-10	0.337	-0.037	protein_coding	5
ENST00000007708.3	rs77234892	PDK2	C	17	+	0	48172101	48188422	48181062	A	G	0.1667	4	6.32e-05	0.429	-0.084	protein_coding	5
ENST00000007708.3	rs2269769	PDK2	YM	17	+	0	48172101	48188422	48173165	A	G	0.1104	6	1.47e-10	0.337	0.04	protein_coding	5
ENST00000007708.3	rs74416879	PDK2	C	17	+	0	48172101	48188422	48183068	A	G	0.1667	4	6.32e-05	0.429	-0.084	protein_coding	5
ENST00000007708.3	rs3826437	PDK2	YM	17	+	0	48172101	48188422	48177894	A	G	0.7829	5	9.18e-11	0.337	-0.036	protein_coding	5
ENST00000007708.3	rs847693	PDK2	C	17	+	0	48172101	48188422	48184377	A	G	0.3833	8	0.0001867	0.387	0.064	protein_coding	5
ENST00000007708.3	rs56719544	PDK2	C	17	+	0	48172101	48188422	48225223	C	G	0.1833	6	0.0001193	0.405	-0.091	protein_coding	5
ENST00000007708.3	rs847694	PDK2	C	17	+	0	48172101	48188422	48184288	A	G	0.6167	7	0.0001607	0.393	-0.065	protein_coding	5
ENST00000007969.8	rs3759349	LRRC23	CYFM	12	+	0	7013897	7023407	7011825	C	G	0.3695	5	1.05e-65	0.597	0.038	protein_coding	6
ENST00000007969.8	rs2365573	LRRC23	CYFM	12	+	0	7013897	7023407	7007588	C	T	0.6305	7	6.72e-65	0.597	-0.038	protein_coding	6
ENST00000007969.8	rs7134931	LRRC23	CYFM	12	+	0	7013897	7023407	7005965	C	T	0.3695	6	6.7e-65	0.597	0.038	protein_coding	6
ENST00000007969.8	rs7314535	LRRC23	CYFM	12	+	0	7013897	7023407	7009208	A	C	0.3682	6	6.7e-65	0.597	0.038	protein_coding	6
ENST00000007969.8	rs12297329	LRRC23	CYFM	12	+	0	7013897	7023407	7005738	C	G	0.3682	10	5.49e-63	0.597	0.038	protein_coding	6
ENST00000007969.8	rs12315363	LRRC23	CYFM	12	+	0	7013897	7023407	7018044	A	C	0.3682	1	3.28e-68	0.597	0.038	protein_coding	6
ENST00000007969.8	rs3741921	LRRC23	CYFM	12	+	0	7013897	7023407	7016449	C	T	0.6331	2	3.49e-67	0.597	-0.038	protein_coding	6
ENST00000007969.8	rs1007924	LRRC23	CYFM	12	+	0	7013897	7023407	7015915	A	G	0.6305	3	1.27e-66	0.597	-0.038	protein_coding	6
ENST00000007969.8	rs7309573	LRRC23	CYFM	12	+	0	7013897	7023407	7008438	A	G	0.3682	6	6.7e-65	0.597	0.038	protein_coding	6
ENST00000007969.8	rs2040352	LRRC23	CYFM	12	+	0	7013897	7023407	7007004	A	C	0.3749	9	2.96e-63	0.597	0.038	protein_coding	6
ENST00000007969.8	rs1057077	LRRC23	CYFM	12	+	0	7013897	7023407	7022085	A	T	0.3763	8	4.8e-64	0.597	0.038	protein_coding	6
ENST00000007969.8	rs34371942	LRRC23	CYFM	12	+	0	7013897	7023407	7018775	G	T	0.6345	4	1.83e-66	0.597	-0.038	protein_coding	6
ENST00000007969.8	rs3759350	LRRC23	CYFM	12	+	0	7013897	7023407	7011947	G	T	0.6305	7	6.72e-65	0.597	-0.038	protein_coding	6
ENST00000007969.8	rs7301661	LRRC23	CYFM	12	+	0	7013897	7023407	7006269	C	T	0.6305	7	6.72e-65	0.597	-0.038	protein_coding	6
ENST00000007969.8	rs12812505	LRRC23	CYFM	12	+	0	7013897	7023407	7010439	C	T	0.6318	7	6.72e-65	0.597	-0.038	protein_coding	6
ENST00000007969.8	rs12319344	LRRC23	CYFM	12	+	0	7013897	7023407	7011652	A	T	0.6318	7	6.72e-65	0.597	-0.038	protein_coding	6
ENST00000007969.8	rs73262813	LRRC23	CYFM	12	+	0	7013897	7023407	7010562	C	T	0.6345	7	6.72e-65	0.597	-0.038	protein_coding	6
ENST00000007969.8	rs34800554	LRRC23	CYFM	12	+	0	7013897	7023407	7006555	C	T	0.3695	6	6.7e-65	0.597	0.038	protein_coding	6
ENST00000008527.5	rs11113147	CRY1	M	12	-	0	107385142	107487607	107339981	A	G	0.1349	3	1.6e-08	0.217	-0.028	protein_coding	5
ENST00000008527.5	rs10861638	CRY1	M	12	-	0	107385142	107487607	107011046	G	T	0.1429	8	6.47e-06	0.144	-0.023	protein_coding	5
ENST00000008527.5	rs11609380	CRY1	M	12	-	0	107385142	107487607	107035713	A	G	0.8624	7	5.78e-06	0.146	0.023	protein_coding	5
ENST00000008527.5	rs4964502	CRY1	M	12	-	0	107385142	107487607	107334768	C	T	0.1058	6	1.38e-07	0.192	-0.029	protein_coding	5
ENST00000008527.5	rs17038595	CRY1	M	12	-	0	107385142	107487607	107037325	A	T	0.1376	8	6.47e-06	0.144	-0.023	protein_coding	5
ENST00000008527.5	rs11113056	CRY1	M	12	-	0	107385142	107487607	107004126	A	G	0.8571	7	5.78e-06	0.146	0.023	protein_coding	5
ENST00000008527.5	rs4964478	CRY1	M	12	-	0	107385142	107487607	107030553	A	G	0.8624	7	5.78e-06	0.146	0.023	protein_coding	5
ENST00000008527.5	rs12369228	CRY1	M	12	-	0	107385142	107487607	107469448	C	G	0.1111	2	9.97e-09	0.223	-0.03	protein_coding	5
ENST00000008527.5	rs61943300	CRY1	M	12	-	0	107385142	107487607	107150709	A	G	0.1376	8	6.47e-06	0.144	-0.023	protein_coding	5
ENST00000008527.5	rs10861666	CRY1	M	12	-	0	107385142	107487607	107194580	A	G	0.1376	8	6.47e-06	0.144	-0.023	protein_coding	5
ENST00000008527.5	rs10861670	CRY1	M	12	-	0	107385142	107487607	107212233	C	T	0.8624	7	5.78e-06	0.146	0.023	protein_coding	5
ENST00000008527.5	rs142676497	CRY1	M	12	-	0	107385142	107487607	107491143	A	G	0.1111	2	9.97e-09	0.223	-0.03	protein_coding	5
ENST00000008527.5	rs11113067	CRY1	M	12	-	0	107385142	107487607	107040022	G	T	0.1376	8	6.47e-06	0.144	-0.023	protein_coding	5
ENST00000008527.5	rs61943299	CRY1	M	12	-	0	107385142	107487607	107149156	A	G	0.1376	8	6.47e-06	0.144	-0.023	protein_coding	5
ENST00000008527.5	rs11113179	CRY1	M	12	-	0	107385142	107487607	107452785	C	T	0.8889	1	9.71e-09	0.223	0.03	protein_coding	5
ENST00000008527.5	rs61943278	CRY1	M	12	-	0	107385142	107487607	107036309	A	G	0.1376	8	6.47e-06	0.144	-0.023	protein_coding	5
ENST00000008527.5	rs11615449	CRY1	M	12	-	0	107385142	107487607	107035594	C	T	0.1376	8	6.47e-06	0.144	-0.023	protein_coding	5
ENST00000008527.5	rs11113064	CRY1	M	12	-	0	107385142	107487607	107020801	C	T	0.8571	7	5.78e-06	0.146	0.023	protein_coding	5
ENST00000008527.5	rs10861685	CRY1	M	12	-	0	107385142	107487607	107382182	C	G	0.127	5	1.18e-07	0.193	-0.027	protein_coding	5
ENST00000008527.5	rs56339686	CRY1	M	12	-	0	107385142	107487607	107013488	A	T	0.8571	7	5.78e-06	0.146	0.023	protein_coding	5
ENST00000008527.5	rs12820777	CRY1	M	12	-	0	107385142	107487607	107387426	C	T	0.8889	1	9.71e-09	0.223	0.03	protein_coding	5
ENST00000008527.5	rs7311507	CRY1	M	12	-	0	107385142	107487607	106994965	C	T	0.1481	9	7.65e-06	0.142	-0.023	protein_coding	5
ENST00000008527.5	rs12368868	CRY1	M	12	-	0	107385142	107487607	107405591	A	G	0.8889	1	9.71e-09	0.223	0.03	protein_coding	5
ENST00000008527.5	rs149018557	CRY1	M	12	-	0	107385142	107487607	107476716	C	T	0.1111	2	9.97e-09	0.223	-0.03	protein_coding	5
ENST00000008527.5	rs117837580	CRY1	M	12	-	0	107385142	107487607	107036070	A	G	0.1376	8	6.47e-06	0.144	-0.023	protein_coding	5
ENST00000008527.5	rs4964477	CRY1	M	12	-	0	107385142	107487607	107029207	A	T	0.1376	8	6.47e-06	0.144	-0.023	protein_coding	5
ENST00000008527.5	rs7295853	CRY1	M	12	-	0	107385142	107487607	106995136	C	G	0.1481	9	7.65e-06	0.142	-0.023	protein_coding	5
ENST00000008527.5	rs11113065	CRY1	M	12	-	0	107385142	107487607	107028785	A	G	0.8624	7	5.78e-06	0.146	0.023	protein_coding	5
ENST00000008527.5	rs17287320	CRY1	M	12	-	0	107385142	107487607	106994122	C	T	0.8519	10	9.02e-06	0.14	0.023	protein_coding	5
ENST00000008527.5	rs763449	CRY1	M	12	-	0	107385142	107487607	107019851	A	T	0.8571	7	5.78e-06	0.146	0.023	protein_coding	5
ENST00000008527.5	rs1990742	CRY1	M	12	-	0	107385142	107487607	107319995	C	G	0.1217	4	5.19e-08	0.203	-0.029	protein_coding	5
ENST00000008527.5	rs10861641	CRY1	M	12	-	0	107385142	107487607	107033047	A	G	0.8624	7	5.78e-06	0.146	0.023	protein_coding	5
ENST00000008527.5	rs55830672	CRY1	M	12	-	0	107385142	107487607	107039959	C	T	0.1376	8	6.47e-06	0.144	-0.023	protein_coding	5
ENST00000009041.7	rs2159502	STARD3NL	M	7	+	0	38217824	38270272	38278789	C	T	0.3466	7	3.88e-18	0.377	0.025	protein_coding	5
ENST00000009041.7	rs9638935	STARD3NL	M	7	+	0	38217824	38270272	38220959	A	C	0.7884	3	2.38e-19	0.398	-0.032	protein_coding	5
ENST00000009041.7	rs3778894	STARD3NL	M	7	+	0	38217824	38270272	38253923	A	C	0.2143	6	1.21e-18	0.386	0.031	protein_coding	5
ENST00000009041.7	rs11773477	STARD3NL	M	7	+	0	38217824	38270272	38238119	A	G	0.7884	3	2.38e-19	0.398	-0.032	protein_coding	5
ENST00000009041.7	rs28664954	STARD3NL	M	7	+	0	38217824	38270272	38239453	A	G	0.2116	4	2.5e-19	0.397	0.032	protein_coding	5
ENST00000009041.7	rs60458730	STARD3NL	M	7	+	0	38217824	38270272	38203783	G	T	0.7725	10	2.06e-16	0.345	-0.03	protein_coding	5
ENST00000009041.7	rs12669726	STARD3NL	M	7	+	0	38217824	38270272	38227124	C	T	0.7884	3	2.38e-19	0.398	-0.032	protein_coding	5
ENST00000009041.7	rs9986766	STARD3NL	M	7	+	0	38217824	38270272	38237291	A	C	0.7884	3	2.38e-19	0.398	-0.032	protein_coding	5
ENST00000009041.7	rs10260904	STARD3NL	M	7	+	0	38217824	38270272	38265035	C	G	0.6614	9	1.82e-16	0.346	0.024	protein_coding	5
ENST00000009041.7	rs55915216	STARD3NL	M	7	+	0	38217824	38270272	38232139	A	G	0.2116	4	2.5e-19	0.397	0.032	protein_coding	5
ENST00000009041.7	rs62443315	STARD3NL	M	7	+	0	38217824	38270272	38217967	C	G	0.8095	5	4.67e-19	0.393	-0.032	protein_coding	5
ENST00000009041.7	rs9639788	STARD3NL	M	7	+	0	38217824	38270272	38220597	A	G	0.7884	3	2.38e-19	0.398	-0.032	protein_coding	5
ENST00000009041.7	rs60713125	STARD3NL	M	7	+	0	38217824	38270272	38253027	C	G	0.2143	6	1.21e-18	0.386	0.031	protein_coding	5
ENST00000009041.7	rs12670582	STARD3NL	M	7	+	0	38217824	38270272	38209015	C	T	0.7751	8	8.2e-17	0.353	-0.031	protein_coding	5
ENST00000009041.7	rs10254082	STARD3NL	M	7	+	0	38217824	38270272	38251220	A	G	0.7884	3	2.38e-19	0.398	-0.032	protein_coding	5
ENST00000009041.7	rs10224886	STARD3NL	M	7	+	0	38217824	38270272	38242166	A	T	0.2116	4	2.5e-19	0.397	0.032	protein_coding	5
ENST00000009041.7	rs10464362	STARD3NL	M	7	+	0	38217824	38270272	38218683	A	G	0.7884	3	2.38e-19	0.398	-0.032	protein_coding	5
ENST00000009041.7	rs17410426	STARD3NL	M	7	+	0	38217824	38270272	38246663	A	C	0.2116	4	2.5e-19	0.397	0.032	protein_coding	5
ENST00000009041.7	rs2534596	STARD3NL	M	7	+	0	38217824	38270272	38277792	A	G	0.6534	7	3.88e-18	0.377	-0.025	protein_coding	5
ENST00000009041.7	rs56255857	STARD3NL	M	7	+	0	38217824	38270272	38241328	C	T	0.2011	2	1.2e-19	0.403	0.032	protein_coding	5
ENST00000009041.7	rs10282163	STARD3NL	M	7	+	0	38217824	38270272	38233203	A	G	0.7884	3	2.38e-19	0.398	-0.032	protein_coding	5
ENST00000009041.7	rs2534600	STARD3NL	M	7	+	0	38217824	38270272	38280224	A	C	0.4683	1	4.37e-21	0.427	-0.026	protein_coding	5
ENST00000009041.7	rs1014136	STARD3NL	M	7	+	0	38217824	38270272	38229107	A	G	0.7884	3	2.38e-19	0.398	-0.032	protein_coding	5
ENST00000009041.7	rs10234310	STARD3NL	M	7	+	0	38217824	38270272	38241145	A	G	0.7884	3	2.38e-19	0.398	-0.032	protein_coding	5
ENST00000009589.3	rs2976023	RPS20	M	8	-	0	56985506	56987065	57000891	C	G	0.7196	1	3.2e-19	0.669	-0.034	protein_coding	5
ENST00000009589.3	rs4360268	RPS20	C	8	-	0	56985506	56987065	56969681	A	G	0.2	1	5.68e-08	0.904	0.041	protein_coding	5
ENST00000009589.3	rs2668004	RPS20	C	8	-	0	56985506	56987065	56947307	A	G	0.7417	7	4.64e-06	0.811	-0.038	protein_coding	5
ENST00000009589.3	rs72653964	RPS20	M	8	-	0	56985506	56987065	56997689	A	G	0.7196	1	3.2e-19	0.669	-0.034	protein_coding	5
ENST00000009589.3	rs2668003	RPS20	C	8	-	0	56985506	56987065	56947560	G	T	0.2583	5	2.18e-06	0.832	0.038	protein_coding	5
ENST00000009589.3	rs2668007	RPS20	C	8	-	0	56985506	56987065	56944111	C	T	0.7917	2	7.78e-08	0.899	-0.041	protein_coding	5
ENST00000009589.3	rs2976038	RPS20	C	8	-	0	56985506	56987065	57028864	A	G	0.2083	1	5.68e-08	0.904	0.041	protein_coding	5
ENST00000009589.3	rs2667982	RPS20	C	8	-	0	56985506	56987065	56894167	G	T	0.2583	9	3.03e-05	0.75	0.039	protein_coding	5
ENST00000009589.3	rs2953898	RPS20	C	8	-	0	56985506	56987065	56980803	C	T	0.7917	2	7.78e-08	0.899	-0.041	protein_coding	5
ENST00000009589.3	rs2976017	RPS20	C	8	-	0	56985506	56987065	57015634	C	G	0.2083	1	5.68e-08	0.904	0.041	protein_coding	5
ENST00000009589.3	rs72653957	RPS20	C	8	-	0	56985506	56987065	56990048	A	G	0.2083	1	5.68e-08	0.904	0.041	protein_coding	5
ENST00000009589.3	rs72653990	RPS20	C	8	-	0	56985506	56987065	57037115	A	G	0.2083	1	5.68e-08	0.904	0.041	protein_coding	5
ENST00000009589.3	rs2719257	RPS20	C	8	-	0	56985506	56987065	56940173	A	G	0.7917	2	7.78e-08	0.899	-0.041	protein_coding	5
ENST00000009589.3	rs2953911	RPS20	C	8	-	0	56985506	56987065	56948009	A	G	0.2083	1	5.68e-08	0.904	0.041	protein_coding	5
ENST00000009589.3	rs72653948	RPS20	C	8	-	0	56985506	56987065	56955689	A	G	0.7917	2	7.78e-08	0.899	-0.041	protein_coding	5
ENST00000009589.3	rs72653959	RPS20	C	8	-	0	56985506	56987065	56996516	A	G	0.7917	2	7.78e-08	0.899	-0.041	protein_coding	5
ENST00000009589.3	rs2719249	RPS20	C	8	-	0	56985506	56987065	56946642	A	G	0.7417	7	4.64e-06	0.811	-0.038	protein_coding	5
ENST00000009589.3	rs17814089	RPS20	C	8	-	0	56985506	56987065	56965563	C	T	0.7917	2	7.78e-08	0.899	-0.041	protein_coding	5
ENST00000009589.3	rs111398242	RPS20	C	8	-	0	56985506	56987065	57002990	C	T	0.7917	2	7.78e-08	0.899	-0.041	protein_coding	5
ENST00000009589.3	rs112055499	RPS20	C	8	-	0	56985506	56987065	56959945	C	T	0.7917	2	7.78e-08	0.899	-0.041	protein_coding	5
ENST00000009589.3	rs17759244	RPS20	C	8	-	0	56985506	56987065	57033768	A	G	0.7917	2	7.78e-08	0.899	-0.041	protein_coding	5
ENST00000009589.3	rs67865425	RPS20	C	8	-	0	56985506	56987065	56948721	C	T	0.2583	5	2.18e-06	0.832	0.038	protein_coding	5
ENST00000009589.3	rs9694685	RPS20	M	8	-	0	56985506	56987065	57037159	A	T	0.2778	5	5.86e-17	0.619	0.033	protein_coding	5
ENST00000009589.3	rs2976035	RPS20	M	8	-	0	56985506	56987065	57033177	C	G	0.2778	5	5.86e-17	0.619	0.033	protein_coding	5
ENST00000009589.3	rs2976012	RPS20	C	8	-	0	56985506	56987065	56974343	C	T	0.2083	1	5.68e-08	0.904	0.041	protein_coding	5
ENST00000009589.3	rs2953904	RPS20	M	8	-	0	56985506	56987065	57032003	G	T	0.291	10	1.65e-15	0.583	0.033	protein_coding	5
ENST00000009589.3	rs2953915	RPS20	M	8	-	0	56985506	56987065	57008822	A	C	0.7196	1	3.2e-19	0.669	-0.034	protein_coding	5
ENST00000009589.3	rs72653951	RPS20	C	8	-	0	56985506	56987065	56961837	A	G	0.2083	1	5.68e-08	0.904	0.041	protein_coding	5
ENST00000009589.3	rs143278157	RPS20	C	8	-	0	56985506	56987065	57017306	C	T	0.8	2	7.78e-08	0.899	-0.041	protein_coding	5
ENST00000009589.3	rs4302820	RPS20	C	8	-	0	56985506	56987065	56969683	C	T	0.2	1	5.68e-08	0.904	0.041	protein_coding	5
ENST00000009589.3	rs72653981	RPS20	C	8	-	0	56985506	56987065	57027814	A	G	0.2083	1	5.68e-08	0.904	0.041	protein_coding	5
ENST00000009589.3	rs57876526	RPS20	C	8	-	0	56985506	56987065	56934959	A	G	0.2167	1	5.68e-08	0.904	0.041	protein_coding	5
ENST00000009589.3	rs72653962	RPS20	C	8	-	0	56985506	56987065	56997505	A	G	0.2083	1	5.68e-08	0.904	0.041	protein_coding	5
ENST00000009589.3	rs72653941	RPS20	C	8	-	0	56985506	56987065	56942247	C	T	0.2083	1	5.68e-08	0.904	0.041	protein_coding	5
ENST00000009589.3	rs17813240	RPS20	C	8	-	0	56985506	56987065	56925791	C	T	0.8	3	2.82e-07	0.877	-0.041	protein_coding	5
ENST00000009589.3	rs7016432	RPS20	M	8	-	0	56985506	56987065	56998380	A	T	0.7196	1	3.2e-19	0.669	-0.034	protein_coding	5
ENST00000009589.3	rs72653933	RPS20	C	8	-	0	56985506	56987065	56932313	A	G	0.2083	1	5.68e-08	0.904	0.041	protein_coding	5
ENST00000009589.3	rs2667978	RPS20	C	8	-	0	56985506	56987065	56897951	A	G	0.7917	3	2.82e-07	0.877	-0.041	protein_coding	5
ENST00000009589.3	rs72653921	RPS20	C	8	-	0	56985506	56987065	56897157	C	T	0.2083	4	1.73e-06	0.838	0.041	protein_coding	5
ENST00000009589.3	rs2667972	RPS20	C	8	-	0	56985506	56987065	56906661	C	T	0.8083	3	2.82e-07	0.877	-0.041	protein_coding	5
ENST00000009589.3	rs17813703	RPS20	C	8	-	0	56985506	56987065	56949153	A	C	0.7417	7	4.64e-06	0.811	-0.038	protein_coding	5
ENST00000009589.3	rs2667992	RPS20	C	8	-	0	56985506	56987065	56954430	C	T	0.7417	7	4.64e-06	0.811	-0.038	protein_coding	5
ENST00000009589.3	rs72653953	RPS20	C	8	-	0	56985506	56987065	56970795	C	T	0.7917	2	7.78e-08	0.899	-0.041	protein_coding	5
ENST00000009589.3	rs112853730	RPS20	C	8	-	0	56985506	56987065	56960377	C	T	0.7917	2	7.78e-08	0.899	-0.041	protein_coding	5
ENST00000009589.3	rs111915074	RPS20	M	8	-	0	56985506	56987065	57018169	A	G	0.7222	8	6.31e-16	0.594	-0.033	protein_coding	5
ENST00000009589.3	rs2719255	RPS20	C	8	-	0	56985506	56987065	57036658	A	G	0.7917	2	7.78e-08	0.899	-0.041	protein_coding	5
ENST00000009589.3	rs2976020	RPS20	M	8	-	0	56985506	56987065	57012896	C	T	0.7196	1	3.2e-19	0.669	-0.034	protein_coding	5
ENST00000009589.3	rs2953919	RPS20	C	8	-	0	56985506	56987065	57014644	C	G	0.2083	1	5.68e-08	0.904	0.041	protein_coding	5
ENST00000009589.3	rs2953897	RPS20	C	8	-	0	56985506	56987065	56980569	C	T	0.7917	2	7.78e-08	0.899	-0.041	protein_coding	5
ENST00000009589.3	rs17814456	RPS20	C	8	-	0	56985506	56987065	56986417	A	G	0.7917	2	7.78e-08	0.899	-0.041	protein_coding	5
ENST00000009589.3	rs2668002	RPS20	C	8	-	0	56985506	56987065	56948134	A	G	0.2583	5	2.18e-06	0.832	0.038	protein_coding	5
ENST00000009589.3	rs884422	RPS20	C	8	-	0	56985506	56987065	56929415	A	G	0.2667	5	2.18e-06	0.832	0.038	protein_coding	5
ENST00000009589.3	rs113015223	RPS20	C	8	-	0	56985506	56987065	57037166	C	T	0.8083	8	9.4e-06	0.79	-0.04	protein_coding	5
ENST00000009589.3	rs2719261	RPS20	C	8	-	0	56985506	56987065	56941982	C	G	0.7917	2	7.78e-08	0.899	-0.041	protein_coding	5
ENST00000009589.3	rs57379839	RPS20	C	8	-	0	56985506	56987065	56898752	C	G	0.2333	10	3.9e-05	0.74	0.038	protein_coding	5
ENST00000009589.3	rs2719226	RPS20	C	8	-	0	56985506	56987065	57044066	A	G	0.7917	2	7.78e-08	0.899	-0.041	protein_coding	5
ENST00000009589.3	rs2976036	RPS20	C	8	-	0	56985506	56987065	57031721	G	T	0.7917	2	7.78e-08	0.899	-0.041	protein_coding	5
ENST00000009589.3	rs72653985	RPS20	M	8	-	0	56985506	56987065	57034748	G	T	0.2778	5	5.86e-17	0.619	0.033	protein_coding	5
ENST00000009589.3	rs2976040	RPS20	M	8	-	0	56985506	56987065	57024957	A	G	0.2804	4	3.38e-17	0.625	0.033	protein_coding	5
ENST00000009589.3	rs2976025	RPS20	M	8	-	0	56985506	56987065	57000051	C	T	0.7196	1	3.2e-19	0.669	-0.034	protein_coding	5
ENST00000009589.3	rs72653986	RPS20	C	8	-	0	56985506	56987065	57035048	C	T	0.2083	1	5.68e-08	0.904	0.041	protein_coding	5
ENST00000009589.3	rs2953913	RPS20	C	8	-	0	56985506	56987065	57035726	A	G	0.2083	1	5.68e-08	0.904	0.041	protein_coding	5
ENST00000009589.3	rs2668011	RPS20	C	8	-	0	56985506	56987065	56924058	C	T	0.75	6	4.14e-06	0.815	-0.039	protein_coding	5
ENST00000009589.3	rs2953922	RPS20	C	8	-	0	56985506	56987065	56977485	A	G	0.2083	1	5.68e-08	0.904	0.041	protein_coding	5
ENST00000009589.3	rs9694411	RPS20	M	8	-	0	56985506	56987065	57037157	A	C	0.7222	7	7e-17	0.617	-0.033	protein_coding	5
ENST00000009589.3	rs2667983	RPS20	C	8	-	0	56985506	56987065	56894087	G	T	0.2083	4	1.73e-06	0.838	0.041	protein_coding	5
ENST00000009589.3	rs1050403	RPS20	C	8	-	0	56985506	56987065	56985814	C	T	0.2083	1	5.68e-08	0.904	0.041	protein_coding	5
ENST00000009589.3	rs2458083	RPS20	C	8	-	0	56985506	56987065	56898785	A	G	0.2	4	1.73e-06	0.838	0.041	protein_coding	5
ENST00000009589.3	rs2953910	RPS20	C	8	-	0	56985506	56987065	56968761	C	G	0.7917	2	7.78e-08	0.899	-0.041	protein_coding	5
ENST00000009589.3	rs1912819	RPS20	C	8	-	0	56985506	56987065	56929711	C	G	0.7333	7	4.64e-06	0.811	-0.038	protein_coding	5
ENST00000009589.3	rs113389788	RPS20	C	8	-	0	56985506	56987065	56988224	A	G	0.7917	2	7.78e-08	0.899	-0.041	protein_coding	5
ENST00000009589.3	rs2953896	RPS20	M	8	-	0	56985506	56987065	56999083	C	T	0.2804	2	3.61e-19	0.668	0.034	protein_coding	5
ENST00000009589.3	rs10504198	RPS20	C	8	-	0	56985506	56987065	57006254	C	G	0.2083	1	5.68e-08	0.904	0.041	protein_coding	5
ENST00000009589.3	rs2953903	RPS20	C	8	-	0	56985506	56987065	56987258	C	G	0.2083	1	5.68e-08	0.904	0.041	protein_coding	5
ENST00000009589.3	rs2976018	RPS20	C	8	-	0	56985506	56987065	57014752	A	G	0.2083	1	5.68e-08	0.904	0.041	protein_coding	5
ENST00000009589.3	rs2976033	RPS20	M	8	-	0	56985506	56987065	57036929	A	G	0.7222	7	7e-17	0.617	-0.033	protein_coding	5
ENST00000009589.3	rs72653978	RPS20	C	8	-	0	56985506	56987065	57018393	A	G	0.2083	1	5.68e-08	0.904	0.041	protein_coding	5
ENST00000009589.3	rs2976022	RPS20	C	8	-	0	56985506	56987065	57007843	G	T	0.2083	1	5.68e-08	0.904	0.041	protein_coding	5
ENST00000009589.3	rs2953914	RPS20	M	8	-	0	56985506	56987065	57008929	A	G	0.7196	1	3.2e-19	0.669	-0.034	protein_coding	5
ENST00000009589.3	rs2953909	RPS20	C	8	-	0	56985506	56987065	56968200	C	T	0.2083	1	5.68e-08	0.904	0.041	protein_coding	5
ENST00000009589.3	rs2719245	RPS20	C	8	-	0	56985506	56987065	56894359	C	G	0.2083	4	1.73e-06	0.838	0.041	protein_coding	5
ENST00000009589.3	rs2719263	RPS20	C	8	-	0	56985506	56987065	56944687	C	T	0.7917	2	7.78e-08	0.899	-0.041	protein_coding	5
ENST00000009589.3	rs2667980	RPS20	C	8	-	0	56985506	56987065	56896541	A	T	0.7917	3	2.82e-07	0.877	-0.041	protein_coding	5
ENST00000009589.3	rs7003593	RPS20	M	8	-	0	56985506	56987065	57011828	G	T	0.7196	1	3.2e-19	0.669	-0.034	protein_coding	5
ENST00000009589.3	rs2719224	RPS20	M	8	-	0	56985506	56987065	57041950	C	G	0.7222	7	7e-17	0.617	-0.033	protein_coding	5
ENST00000009589.3	rs60557270	RPS20	M	8	-	0	56985506	56987065	56994479	A	G	0.7196	1	3.2e-19	0.669	-0.034	protein_coding	5
ENST00000009589.3	rs17814658	RPS20	C	8	-	0	56985506	56987065	56989130	C	T	0.2083	1	5.68e-08	0.904	0.041	protein_coding	5
ENST00000009589.3	rs1995976	RPS20	C	8	-	0	56985506	56987065	56922067	A	G	0.75	6	4.14e-06	0.815	-0.039	protein_coding	5
ENST00000009589.3	rs2668010	RPS20	C	8	-	0	56985506	56987065	56920443	C	T	0.75	6	4.14e-06	0.815	-0.039	protein_coding	5
ENST00000009589.3	rs72653967	RPS20	C	8	-	0	56985506	56987065	56999432	A	G	0.2083	1	5.68e-08	0.904	0.041	protein_coding	5
ENST00000009589.3	rs2719259	RPS20	C	8	-	0	56985506	56987065	56941630	A	G	0.7917	2	7.78e-08	0.899	-0.041	protein_coding	5
ENST00000009589.3	rs17757422	RPS20	C	8	-	0	56985506	56987065	56951399	A	T	0.7417	7	4.64e-06	0.811	-0.038	protein_coding	5
ENST00000009589.3	rs2976045	RPS20	M	8	-	0	56985506	56987065	56986531	C	G	0.7222	9	1.61e-15	0.583	-0.032	protein_coding	5
ENST00000009589.3	rs2466008	RPS20	C	8	-	0	56985506	56987065	56937347	C	G	0.2167	1	5.68e-08	0.904	0.041	protein_coding	5
ENST00000009589.3	rs9650314	RPS20	C	8	-	0	56985506	56987065	56903610	A	G	0.1917	4	1.73e-06	0.838	0.041	protein_coding	5
ENST00000009589.3	rs2976031	RPS20	M	8	-	0	56985506	56987065	57037043	A	C	0.7222	7	7e-17	0.617	-0.033	protein_coding	5
ENST00000009589.3	rs2667981	RPS20	C	8	-	0	56985506	56987065	56894303	A	T	0.2083	4	1.73e-06	0.838	0.041	protein_coding	5
ENST00000009589.3	rs2976043	RPS20	M	8	-	0	56985506	56987065	56991976	C	G	0.2804	2	3.61e-19	0.668	0.034	protein_coding	5
ENST00000009589.3	rs111576351	RPS20	C	8	-	0	56985506	56987065	57005625	C	G	0.2083	1	5.68e-08	0.904	0.041	protein_coding	5
ENST00000009589.3	rs67386619	RPS20	M	8	-	0	56985506	56987065	56991257	G	T	0.7196	1	3.2e-19	0.669	-0.034	protein_coding	5
ENST00000009589.3	rs12114329	RPS20	M	8	-	0	56985506	56987065	57002030	C	G	0.7196	1	3.2e-19	0.669	-0.034	protein_coding	5
ENST00000009589.3	rs2953901	RPS20	C	8	-	0	56985506	56987065	56981824	A	C	0.2083	1	5.68e-08	0.904	0.041	protein_coding	5
ENST00000009589.3	rs111550065	RPS20	C	8	-	0	56985506	56987065	57002298	A	T	0.2083	1	5.68e-08	0.904	0.041	protein_coding	5
ENST00000009589.3	rs7812680	RPS20	C	8	-	0	56985506	56987065	56916776	C	T	0.2583	5	2.18e-06	0.832	0.038	protein_coding	5
ENST00000009589.3	rs16920390	RPS20	M	8	-	0	56985506	56987065	57034024	A	G	0.7222	7	7e-17	0.617	-0.033	protein_coding	5
ENST00000009589.3	rs7015840	RPS20	M	8	-	0	56985506	56987065	57028107	A	G	0.7196	3	3.2e-17	0.625	-0.033	protein_coding	5
ENST00000009589.3	rs3106348	RPS20	C	8	-	0	56985506	56987065	56917166	C	T	0.7417	6	4.14e-06	0.815	-0.039	protein_coding	5
ENST00000009589.3	rs2668013	RPS20	C	8	-	0	56985506	56987065	56929923	A	G	0.7833	2	7.78e-08	0.899	-0.041	protein_coding	5
ENST00000009589.3	rs2976041	RPS20	M	8	-	0	56985506	56987065	57019821	A	C	0.7196	3	3.2e-17	0.625	-0.033	protein_coding	5
ENST00000009589.3	rs56268781	RPS20	M	8	-	0	56985506	56987065	57002781	C	T	0.2804	2	3.61e-19	0.668	0.034	protein_coding	5
ENST00000009589.3	rs16920382	RPS20	M	8	-	0	56985506	56987065	57031401	G	T	0.7222	7	7e-17	0.617	-0.033	protein_coding	5
ENST00000009589.3	rs112452805	RPS20	M	8	-	0	56985506	56987065	56988696	C	T	0.7196	1	3.2e-19	0.669	-0.034	protein_coding	5
ENST00000009589.3	rs2719223	RPS20	C	8	-	0	56985506	56987065	57042061	C	T	0.2083	1	5.68e-08	0.904	0.041	protein_coding	5
ENST00000009589.3	rs111755196	RPS20	C	8	-	0	56985506	56987065	56995469	A	G	0.225	1	5.68e-08	0.904	0.041	protein_coding	5
ENST00000009589.3	rs2668014	RPS20	C	8	-	0	56985506	56987065	56930539	A	G	0.2083	1	5.68e-08	0.904	0.041	protein_coding	5
ENST00000009589.3	rs140529047	RPS20	C	8	-	0	56985506	56987065	57004057	A	G	0.2083	1	5.68e-08	0.904	0.041	protein_coding	5
ENST00000009589.3	rs2719228	RPS20	M	8	-	0	56985506	56987065	57043782	C	T	0.7222	7	7e-17	0.617	-0.033	protein_coding	5
ENST00000009589.3	rs2719250	RPS20	C	8	-	0	56985506	56987065	56946603	A	G	0.2083	1	5.68e-08	0.904	0.041	protein_coding	5
ENST00000009589.3	rs17815934	RPS20	C	8	-	0	56985506	56987065	57038395	A	G	0.2083	1	5.68e-08	0.904	0.041	protein_coding	5
ENST00000009589.3	rs2719227	RPS20	C	8	-	0	56985506	56987065	57043794	C	T	0.7833	2	7.78e-08	0.899	-0.041	protein_coding	5
ENST00000009589.3	rs72653984	RPS20	M	8	-	0	56985506	56987065	57029855	A	C	0.7196	3	3.2e-17	0.625	-0.033	protein_coding	5
ENST00000009589.3	rs4593518	RPS20	C	8	-	0	56985506	56987065	56916946	A	G	0.7417	6	4.14e-06	0.815	-0.039	protein_coding	5
ENST00000009589.3	rs66650425	RPS20	M	8	-	0	56985506	56987065	56994398	C	T	0.2804	2	3.61e-19	0.668	0.034	protein_coding	5
ENST00000009589.3	rs111791055	RPS20	C	8	-	0	56985506	56987065	57038064	A	G	0.2083	1	5.68e-08	0.904	0.041	protein_coding	5
ENST00000009589.3	rs2719258	RPS20	C	8	-	0	56985506	56987065	56941389	C	T	0.7917	2	7.78e-08	0.899	-0.041	protein_coding	5
ENST00000009589.3	rs112548719	RPS20	M	8	-	0	56985506	56987065	57005579	C	T	0.7196	1	3.2e-19	0.669	-0.034	protein_coding	5
ENST00000009589.3	rs2667999	RPS20	C	8	-	0	56985506	56987065	56950474	C	T	0.2083	1	5.68e-08	0.904	0.041	protein_coding	5
ENST00000009589.3	rs7843459	RPS20	C	8	-	0	56985506	56987065	56916783	A	G	0.75	6	4.14e-06	0.815	-0.039	protein_coding	5
ENST00000009589.3	rs2976021	RPS20	M	8	-	0	56985506	56987065	57012307	C	T	0.2804	2	3.61e-19	0.668	0.034	protein_coding	5
ENST00000009589.3	rs6474046	RPS20	M	8	-	0	56985506	56987065	57022787	C	T	0.2804	4	3.38e-17	0.625	0.033	protein_coding	5
ENST00000009589.3	rs139330979	RPS20	M	8	-	0	56985506	56987065	57017302	C	T	0.254	6	6.71e-17	0.618	0.034	protein_coding	5
ENST00000009589.3	rs12114916	RPS20	M	8	-	0	56985506	56987065	57002477	G	T	0.7196	1	3.2e-19	0.669	-0.034	protein_coding	5
ENST00000009589.3	rs16919989	RPS20	M	8	-	0	56985506	56987065	57007080	C	G	0.7196	1	3.2e-19	0.669	-0.034	protein_coding	5
ENST00000011619.3	rs67699103	RANBP9	F	6	-	0	13621730	13711796	13768423	A	G	0.7097	9	1.13e-07	0.409	-0.023	protein_coding	6
ENST00000011619.3	rs6924799	RANBP9	F	6	-	0	13621730	13711796	13773965	C	T	0.7097	9	1.13e-07	0.409	-0.023	protein_coding	6
ENST00000011619.3	rs9296797	RANBP9	F	6	-	0	13621730	13711796	13772900	A	G	0.7097	9	1.13e-07	0.409	-0.023	protein_coding	6
ENST00000011619.3	rs12209561	RANBP9	F	6	-	0	13621730	13711796	13767783	C	T	0.7097	9	1.13e-07	0.409	-0.023	protein_coding	6
ENST00000011619.3	rs6459094	RANBP9	F	6	-	0	13621730	13711796	13773764	C	T	0.7097	9	1.13e-07	0.409	-0.023	protein_coding	6
ENST00000011619.3	rs7772736	RANBP9	F	6	-	0	13621730	13711796	13776619	A	C	0.2903	7	1.06e-07	0.41	0.023	protein_coding	6
ENST00000011619.3	rs6938856	RANBP9	F	6	-	0	13621730	13711796	13785000	A	C	0.7339	6	1.04e-07	0.411	-0.022	protein_coding	6
ENST00000011619.3	rs1062066	RANBP9	F	6	-	0	13621730	13711796	13782620	A	G	0.2742	8	1.08e-07	0.41	0.022	protein_coding	6
ENST00000011619.3	rs2299027	RANBP9	M	6	-	0	13621730	13711796	13661270	C	T	0.2804	8	3.24e-05	0.095	-0.005	protein_coding	6
ENST00000011619.3	rs169461	RANBP9	M	6	-	0	13621730	13711796	13686927	C	T	0.8386	2	4.53e-11	0.222	-0.011	protein_coding	6
ENST00000011619.3	rs11753232	RANBP9	M	6	-	0	13621730	13711796	13649762	C	G	0.7196	9	3.32e-05	0.095	0.005	protein_coding	6
ENST00000011619.3	rs6908771	RANBP9	F	6	-	0	13621730	13711796	13773988	C	T	0.3468	4	9.92e-09	0.459	0.023	protein_coding	6
ENST00000011619.3	rs9296799	RANBP9	F	6	-	0	13621730	13711796	13772985	C	T	0.2903	7	1.06e-07	0.41	0.023	protein_coding	6
ENST00000011619.3	rs6459095	RANBP9	F	6	-	0	13621730	13711796	13773772	C	G	0.7097	9	1.13e-07	0.409	-0.023	protein_coding	6
ENST00000011619.3	rs112309319	RANBP9	M	6	-	0	13621730	13711796	13694244	C	T	0.7196	9	3.32e-05	0.095	0.005	protein_coding	6
ENST00000011619.3	rs2299026	RANBP9	M	6	-	0	13621730	13711796	13662133	C	T	0.7196	9	3.32e-05	0.095	0.005	protein_coding	6
ENST00000011619.3	rs9382329	RANBP9	M	6	-	0	13621730	13711796	13645230	C	T	0.8413	1	2.84e-11	0.226	-0.011	protein_coding	6
ENST00000011619.3	rs204231	RANBP9	M	6	-	0	13621730	13711796	13659726	G	T	0.1614	3	4.7e-11	0.222	0.011	protein_coding	6
ENST00000011619.3	rs12194076	RANBP9	F	6	-	0	13621730	13711796	13767212	C	G	0.2903	7	1.06e-07	0.41	0.023	protein_coding	6
ENST00000011619.3	rs9475362	RANBP9	F	6	-	0	13621730	13711796	13771450	A	G	0.2903	7	1.06e-07	0.41	0.023	protein_coding	6
ENST00000011619.3	rs77776971	RANBP9	F	6	-	0	13621730	13711796	13802017	C	T	0.8468	5	1.29e-08	0.454	-0.029	protein_coding	6
ENST00000011619.3	rs7770141	RANBP9	F	6	-	0	13621730	13711796	13772172	A	G	0.7097	9	1.13e-07	0.409	-0.023	protein_coding	6
ENST00000011619.3	rs204224	RANBP9	M	6	-	0	13621730	13711796	13692565	C	T	0.8386	2	4.53e-11	0.222	-0.011	protein_coding	6
ENST00000011619.3	rs72831067	RANBP9	F	6	-	0	13621730	13711796	13763083	C	G	0.8306	3	6.06e-10	0.511	-0.03	protein_coding	6
ENST00000011619.3	rs3757254	RANBP9	F	6	-	0	13621730	13711796	13788252	C	T	0.2984	10	5.79e-07	0.373	0.022	protein_coding	6
ENST00000011619.3	rs7741743	RANBP9	M	6	-	0	13621730	13711796	13685756	A	G	0.8386	2	4.53e-11	0.222	-0.011	protein_coding	6
ENST00000011619.3	rs6924038	RANBP9	F	6	-	0	13621730	13711796	13781499	A	G	0.2903	7	1.06e-07	0.41	0.023	protein_coding	6
ENST00000011619.3	rs9296798	RANBP9	F	6	-	0	13621730	13711796	13772950	A	G	0.2903	7	1.06e-07	0.41	0.023	protein_coding	6
ENST00000011619.3	rs3752501	RANBP9	M	6	-	0	13621730	13711796	13642999	C	T	0.2963	7	3.18e-05	0.095	-0.005	protein_coding	6
ENST00000011619.3	rs1053033	RANBP9	F	6	-	0	13621730	13711796	13787084	A	C	0.8226	2	5.07e-11	0.553	-0.029	protein_coding	6
ENST00000011619.3	rs6904811	RANBP9	F	6	-	0	13621730	13711796	13777936	A	G	0.2903	7	1.06e-07	0.41	0.023	protein_coding	6
ENST00000011619.3	rs9367649	RANBP9	F	6	-	0	13621730	13711796	13772758	C	T	0.7097	9	1.13e-07	0.409	-0.023	protein_coding	6
ENST00000011619.3	rs72829106	RANBP9	M	6	-	0	13621730	13711796	13595472	A	G	0.2857	10	3.51e-05	0.094	-0.005	protein_coding	6
ENST00000011619.3	rs12216362	RANBP9	F	6	-	0	13621730	13711796	13767210	C	T	0.2903	7	1.06e-07	0.41	0.023	protein_coding	6
ENST00000011619.3	rs9464271	RANBP9	F	6	-	0	13621730	13711796	13771553	C	G	0.2903	7	1.06e-07	0.41	0.023	protein_coding	6
ENST00000011619.3	rs66571901	RANBP9	F	6	-	0	13621730	13711796	13776356	A	T	0.2903	7	1.06e-07	0.41	0.023	protein_coding	6
ENST00000011619.3	rs10484251	RANBP9	M	6	-	0	13621730	13711796	13643604	A	G	0.2804	8	3.24e-05	0.095	-0.005	protein_coding	6
ENST00000011619.3	rs9464277	RANBP9	F	6	-	0	13621730	13711796	13773149	A	C	0.2903	7	1.06e-07	0.41	0.023	protein_coding	6
ENST00000011619.3	rs2253217	RANBP9	M	6	-	0	13621730	13711796	13600459	C	T	0.3148	6	2.26e-05	0.099	-0.005	protein_coding	6
ENST00000011619.3	rs10456689	RANBP9	M	6	-	0	13621730	13711796	13705183	C	T	0.8386	2	4.53e-11	0.222	-0.011	protein_coding	6
ENST00000011619.3	rs9396153	RANBP9	F	6	-	0	13621730	13711796	13781845	C	T	0.2903	7	1.06e-07	0.41	0.023	protein_coding	6
ENST00000011619.3	rs10223600	RANBP9	F	6	-	0	13621730	13711796	13789235	A	C	0.1774	1	4.48e-11	0.555	0.029	protein_coding	6
ENST00000011619.3	rs3752502	RANBP9	M	6	-	0	13621730	13711796	13642922	C	T	0.8386	2	4.53e-11	0.222	-0.011	protein_coding	6
ENST00000011619.3	rs11759518	RANBP9	M	6	-	0	13621730	13711796	13700419	C	T	0.7196	9	3.32e-05	0.095	0.005	protein_coding	6
ENST00000011619.3	rs4989640	RANBP9	F	6	-	0	13621730	13711796	13770025	C	G	0.2903	7	1.06e-07	0.41	0.023	protein_coding	6
ENST00000011619.3	rs12192310	RANBP9	M	6	-	0	13621730	13711796	13597830	C	T	0.172	4	7.36e-10	0.197	0.01	protein_coding	6
ENST00000011619.3	rs28415118	RANBP9	M	6	-	0	13621730	13711796	13690297	A	C	0.1058	5	9.79e-09	0.174	0.012	protein_coding	6
ENST00000011619.3	rs4715562	RANBP9	F	6	-	0	13621730	13711796	13777209	A	G	0.2903	7	1.06e-07	0.41	0.023	protein_coding	6
ENST00000011619.3	rs9382520	RANBP9	F	6	-	0	13621730	13711796	13770884	C	G	0.2903	7	1.06e-07	0.41	0.023	protein_coding	6
ENST00000012049.5	rs28396273	QPCTL	CM	19	+	0	46195741	46207247	46192403	A	T	0.3167	2	6.23e-10	0.629	-0.046	protein_coding	6
ENST00000012049.5	rs9797621	QPCTL	CM	19	+	0	46195741	46207247	46166427	A	G	0.3667	8	2.18e-07	0.502	-0.045	protein_coding	6
ENST00000012049.5	rs36040835	QPCTL	CM	19	+	0	46195741	46207247	46201213	G	T	0.2063	9	7.5e-08	0.187	-0.018	protein_coding	6
ENST00000012049.5	rs7246757	QPCTL	CM	19	+	0	46195741	46207247	46190531	A	G	0.746	1	2.49e-08	0.2	0.018	protein_coding	6
ENST00000012049.5	rs11083780	QPCTL	CM	19	+	0	46195741	46207247	46210692	C	T	0.5833	3	2.76e-08	0.551	0.041	protein_coding	6
ENST00000012049.5	rs2302593	QPCTL	CM	19	+	0	46195741	46207247	46196634	C	G	0.525	6	1.56e-07	0.51	0.043	protein_coding	6
ENST00000012049.5	rs35089411	QPCTL	CM	19	+	0	46195741	46207247	46189861	C	T	0.746	1	2.49e-08	0.2	0.018	protein_coding	6
ENST00000012049.5	rs67600353	QPCTL	CM	19	+	0	46195741	46207247	46188480	A	G	0.254	8	6.88e-08	0.188	-0.018	protein_coding	6
ENST00000012049.5	rs10402085	QPCTL	CM	19	+	0	46195741	46207247	46165596	A	G	0.3667	8	2.18e-07	0.502	-0.045	protein_coding	6
ENST00000012049.5	rs7256920	QPCTL	CM	19	+	0	46195741	46207247	46203083	A	G	0.475	9	2.32e-07	0.5	-0.044	protein_coding	6
ENST00000012049.5	rs34078197	QPCTL	CM	19	+	0	46195741	46207247	46192050	A	G	0.746	1	2.49e-08	0.2	0.018	protein_coding	6
ENST00000012049.5	rs4803848	QPCTL	CM	19	+	0	46195741	46207247	46205050	C	T	0.5833	3	2.76e-08	0.551	0.041	protein_coding	6
ENST00000012049.5	rs112128231	QPCTL	CM	19	+	0	46195741	46207247	46188357	C	T	0.746	5	5.01e-08	0.192	0.018	protein_coding	6
ENST00000012049.5	rs10403723	QPCTL	CM	19	+	0	46195741	46207247	46191828	C	T	0.6833	1	5.81e-10	0.631	0.046	protein_coding	6
ENST00000012049.5	rs2075142	QPCTL	CM	19	+	0	46195741	46207247	46191021	A	G	0.746	1	2.49e-08	0.2	0.018	protein_coding	6
ENST00000012049.5	rs2334255	QPCTL	CM	19	+	0	46195741	46207247	46186150	G	T	0.746	5	5.01e-08	0.192	0.018	protein_coding	6
ENST00000012049.5	rs759288	QPCTL	CM	19	+	0	46195741	46207247	46191215	C	G	0.746	1	2.49e-08	0.2	0.018	protein_coding	6
ENST00000012049.5	rs10410910	QPCTL	CM	19	+	0	46195741	46207247	46205777	G	T	0.425	4	5.05e-08	0.537	-0.041	protein_coding	6
ENST00000012049.5	rs34399924	QPCTL	CM	19	+	0	46195741	46207247	46200103	A	G	0.2063	9	7.5e-08	0.187	-0.018	protein_coding	6
ENST00000012049.5	rs17878252	QPCTL	CM	19	+	0	46195741	46207247	46234155	A	G	0.3167	10	7.74e-06	0.405	-0.04	protein_coding	6
ENST00000012049.5	rs62111724	QPCTL	CM	19	+	0	46195741	46207247	46164672	C	T	0.3667	8	2.18e-07	0.502	-0.045	protein_coding	6
ENST00000012049.5	rs112972879	QPCTL	CM	19	+	0	46195741	46207247	46165082	A	G	0.375	8	2.18e-07	0.502	-0.045	protein_coding	6
ENST00000012049.5	rs12986349	QPCTL	CM	19	+	0	46195741	46207247	46188000	G	T	0.7434	5	5.01e-08	0.192	0.018	protein_coding	6
ENST00000012049.5	rs12709891	QPCTL	CM	19	+	0	46195741	46207247	46185217	A	C	0.254	10	7.53e-08	0.187	-0.018	protein_coding	6
ENST00000012049.5	rs4802269	QPCTL	CM	19	+	0	46195741	46207247	46167469	A	G	0.6333	7	1.99e-07	0.504	0.045	protein_coding	6
ENST00000012049.5	rs1964272	QPCTL	CM	19	+	0	46195741	46207247	46190268	A	G	0.475	5	8.82e-08	0.524	-0.044	protein_coding	6
ENST00000012443.4	rs62136103	PPP5C	CFM	19	+	1	46850251	46894109	46860562	A	C	0.2974	3	3.36e-40	0.689	-0.101	protein_coding	5
ENST00000012443.4	rs4239538	PPP5C	CFM	19	+	1	46850251	46894109	46878989	A	G	0.2957	10	4.27e-38	0.689	-0.1	protein_coding	5
ENST00000012443.4	rs4803933	PPP5C	CFM	19	+	1	46850251	46894109	46858104	A	G	0.7026	4	4.8e-40	0.689	0.101	protein_coding	5
ENST00000012443.4	rs12459222	PPP5C	CFM	19	+	1	46850251	46894109	46859301	C	G	0.2974	3	3.36e-40	0.689	-0.101	protein_coding	5
ENST00000012443.4	rs3764613	PPP5C	CFM	19	+	1	46850251	46894109	46896217	A	G	0.4229	1	1.78e-73	0.689	0.112	protein_coding	5
ENST00000012443.4	rs3815505	PPP5C	CFM	19	+	1	46850251	46894109	46892118	C	G	0.7026	9	2.27e-38	0.689	0.1	protein_coding	5
ENST00000012443.4	rs4802307	PPP5C	CFM	19	+	1	46850251	46894109	46849806	G	T	0.7058	5	5.44e-39	0.689	0.101	protein_coding	5
ENST00000012443.4	rs62136106	PPP5C	CFM	19	+	1	46850251	46894109	46868385	A	G	0.7058	2	3.31e-40	0.689	0.101	protein_coding	5
ENST00000012443.4	rs62136099	PPP5C	CFM	19	+	1	46850251	46894109	46847901	C	T	0.7042	5	5.44e-39	0.689	0.101	protein_coding	5
ENST00000012443.4	rs12609390	PPP5C	CFM	19	+	1	46850251	46894109	46891260	C	T	0.7026	9	2.27e-38	0.689	0.1	protein_coding	5
ENST00000012443.4	rs62136101	PPP5C	CFM	19	+	1	46850251	46894109	46854055	C	T	0.7026	4	4.8e-40	0.689	0.101	protein_coding	5
ENST00000012443.4	rs4803936	PPP5C	CFM	19	+	1	46850251	46894109	46878629	A	G	0.2941	10	4.27e-38	0.689	-0.1	protein_coding	5
ENST00000012443.4	rs741233	PPP5C	CFM	19	+	1	46850251	46894109	46894786	C	T	0.701	6	6.25e-39	0.689	0.1	protein_coding	5
ENST00000012443.4	rs1143438	PPP5C	CFM	19	+	1	46850251	46894109	46889161	A	G	0.2974	8	2.11e-38	0.689	-0.1	protein_coding	5
ENST00000012443.4	rs4803937	PPP5C	CFM	19	+	1	46850251	46894109	46887199	A	G	0.7026	9	2.27e-38	0.689	0.1	protein_coding	5
ENST00000012443.4	rs17288338	PPP5C	CFM	19	+	1	46850251	46894109	46856421	A	G	0.2958	7	1.5e-38	0.689	-0.101	protein_coding	5
ENST00000012443.4	rs62136669	PPP5C	CFM	19	+	1	46850251	46894109	46882834	C	T	0.7026	9	2.27e-38	0.689	0.1	protein_coding	5
ENST00000012443.4	rs45587933	PPP5C	CFM	19	+	1	46850251	46894109	46886234	A	G	0.2974	8	2.11e-38	0.689	-0.1	protein_coding	5
ENST00000012443.4	rs41275764	PPP5C	CFM	19	+	1	46850251	46894109	46857257	A	G	0.2974	3	3.36e-40	0.689	-0.101	protein_coding	5
ENST00000013070.6	rs6575321	UBR7	CYM	14	+	1	93673401	93695561	93785981	G	T	0.6195	10	5.91e-08	0.622	-0.012	protein_coding	7
ENST00000013070.6	rs66479315	UBR7	CYM	14	+	1	93673401	93695561	93663873	C	T	0.1456	1	3.55e-21	0.622	0.016	protein_coding	7
ENST00000013070.6	rs11160115	UBR7	CYM	14	+	1	93673401	93695561	93796800	A	C	0.6195	10	5.91e-08	0.622	-0.012	protein_coding	7
ENST00000013070.6	rs57089106	UBR7	CYM	14	+	1	93673401	93695561	93767709	C	G	0.6195	10	5.91e-08	0.622	-0.012	protein_coding	7
ENST00000013070.6	rs1270631	UBR7	CYM	14	+	1	93673401	93695561	93679624	A	G	0.1989	3	2.33e-10	0.622	-0.014	protein_coding	7
ENST00000013070.6	rs3783899	UBR7	CYM	14	+	1	93673401	93695561	93682861	C	T	0.8544	2	8.33e-21	0.622	-0.015	protein_coding	7
ENST00000013070.6	rs1263393	UBR7	CYM	14	+	1	93673401	93695561	93675483	G	T	0.8027	5	4.78e-10	0.622	0.014	protein_coding	7
ENST00000013070.6	rs7155090	UBR7	CYM	14	+	1	93673401	93695561	93721495	C	T	0.6211	10	5.91e-08	0.622	-0.012	protein_coding	7
ENST00000013070.6	rs2896236	UBR7	CYM	14	+	1	93673401	93695561	93795708	A	C	0.3789	9	4.03e-08	0.622	0.012	protein_coding	7
ENST00000013070.6	rs8004571	UBR7	CYM	14	+	1	93673401	93695561	93783998	A	G	0.6195	10	5.91e-08	0.622	-0.012	protein_coding	7
ENST00000013070.6	rs7161072	UBR7	CYM	14	+	1	93673401	93695561	93787360	C	T	0.6195	10	5.91e-08	0.622	-0.012	protein_coding	7
ENST00000013070.6	rs66468167	UBR7	CYM	14	+	1	93673401	93695561	93677341	C	T	0.8544	2	8.33e-21	0.622	-0.015	protein_coding	7
ENST00000013070.6	rs8011184	UBR7	CYM	14	+	1	93673401	93695561	93785347	C	G	0.6195	10	5.91e-08	0.622	-0.012	protein_coding	7
ENST00000013070.6	rs11160112	UBR7	CYM	14	+	1	93673401	93695561	93775073	C	T	0.3838	8	2.13e-08	0.622	0.012	protein_coding	7
ENST00000013070.6	rs8018105	UBR7	CYM	14	+	1	93673401	93695561	93716077	C	G	0.6195	10	5.91e-08	0.622	-0.012	protein_coding	7
ENST00000013070.6	rs970790	UBR7	CYM	14	+	1	93673401	93695561	93772901	A	T	0.6195	10	5.91e-08	0.622	-0.012	protein_coding	7
ENST00000013070.6	rs2255343	UBR7	CYM	14	+	1	93673401	93695561	93673934	C	T	0.4239	6	1.83e-08	0.622	-0.009	protein_coding	7
ENST00000013070.6	rs970789	UBR7	CYM	14	+	1	93673401	93695561	93772691	C	G	0.6195	10	5.91e-08	0.622	-0.012	protein_coding	7
ENST00000013070.6	rs6575313	UBR7	CYM	14	+	1	93673401	93695561	93736887	A	G	0.3383	7	1.9e-08	0.622	0.011	protein_coding	7
ENST00000013070.6	rs8022298	UBR7	CYM	14	+	1	93673401	93695561	93768032	C	T	0.6195	10	5.91e-08	0.622	-0.012	protein_coding	7
ENST00000013070.6	rs1152438	UBR7	CYM	14	+	1	93673401	93695561	93684621	G	T	0.8027	4	2.56e-10	0.622	0.014	protein_coding	7
ENST00000013070.6	rs1029796	UBR7	CYM	14	+	1	93673401	93695561	93678880	C	G	0.8544	2	8.33e-21	0.622	-0.015	protein_coding	7
ENST00000013070.6	rs6575318	UBR7	CYM	14	+	1	93673401	93695561	93785755	A	G	0.6195	10	5.91e-08	0.622	-0.012	protein_coding	7
ENST00000013070.6	rs9919907	UBR7	CYM	14	+	1	93673401	93695561	93795306	C	T	0.6195	10	5.91e-08	0.622	-0.012	protein_coding	7
ENST00000013070.6	rs733559	UBR7	CYM	14	+	1	93673401	93695561	93739555	C	T	0.6195	10	5.91e-08	0.622	-0.012	protein_coding	7
ENST00000013125.4	rs17791680	MAP4K5	M	14	-	1	50885243	50999327	50965445	A	G	0.3598	5	6.81e-08	0.173	-0.012	protein_coding	7
ENST00000013125.4	rs10146136	MAP4K5	M	14	-	1	50885243	50999327	51079426	A	G	0.1032	2	1.17e-14	0.322	-0.025	protein_coding	7
ENST00000013125.4	rs8010383	MAP4K5	M	14	-	1	50885243	50999327	51179845	A	G	0.4497	8	5.05e-07	0.152	-0.011	protein_coding	7
ENST00000013125.4	rs8005104	MAP4K5	M	14	-	1	50885243	50999327	50880477	C	T	0.2381	9	5.12e-07	0.152	-0.014	protein_coding	7
ENST00000013125.4	rs3759589	MAP4K5	M	14	-	1	50885243	50999327	51052968	G	T	0.6852	10	9.64e-07	0.145	0.011	protein_coding	7
ENST00000013125.4	rs10149092	MAP4K5	M	14	-	1	50885243	50999327	51055903	A	G	0.0767	3	1.25e-14	0.321	-0.029	protein_coding	7
ENST00000013125.4	rs10142538	MAP4K5	M	14	-	1	50885243	50999327	50905791	G	T	0.8942	1	2.34e-15	0.336	0.025	protein_coding	7
ENST00000013125.4	rs13379416	MAP4K5	M	14	-	1	50885243	50999327	50982983	C	T	0.8942	1	2.34e-15	0.336	0.025	protein_coding	7
ENST00000013125.4	rs1032466	MAP4K5	M	14	-	1	50885243	50999327	51074461	A	C	0.6852	10	9.64e-07	0.145	0.011	protein_coding	7
ENST00000013125.4	rs12433935	MAP4K5	M	14	-	1	50885243	50999327	51135226	A	C	0.9074	4	3.84e-13	0.291	0.025	protein_coding	7
ENST00000013125.4	rs61984263	MAP4K5	M	14	-	1	50885243	50999327	50878681	A	C	0.6217	6	2.87e-07	0.158	0.011	protein_coding	7
ENST00000013125.4	rs17718872	MAP4K5	M	14	-	1	50885243	50999327	51000770	C	T	0.8942	1	2.34e-15	0.336	0.025	protein_coding	7
ENST00000013125.4	rs118189385	MAP4K5	M	14	-	1	50885243	50999327	50999181	C	T	0.8942	1	2.34e-15	0.336	0.025	protein_coding	7
ENST00000013125.4	rs61982174	MAP4K5	M	14	-	1	50885243	50999327	51050832	C	T	0.6852	10	9.64e-07	0.145	0.011	protein_coding	7
ENST00000013125.4	rs10144007	MAP4K5	M	14	-	1	50885243	50999327	51179241	C	T	0.5503	7	4.96e-07	0.152	0.011	protein_coding	7
ENST00000014930.4	rs7954537	HEBP1	F	12	-	1	13127798	13153207	13173819	A	T	0.3871	2	5.49e-15	0.754	-0.055	protein_coding	#N/A
ENST00000014930.4	rs1471838	HEBP1	F	12	-	1	13127798	13153207	13184050	C	T	0.25	8	9.97e-09	0.53	-0.051	protein_coding	#N/A
ENST00000014930.4	rs61912779	HEBP1	F	12	-	1	13127798	13153207	13154123	C	G	0.5887	1	4.86e-15	0.755	0.055	protein_coding	#N/A
ENST00000014930.4	rs6488576	HEBP1	F	12	-	1	13127798	13153207	13176310	A	C	0.6129	1	4.86e-15	0.755	0.055	protein_coding	#N/A
ENST00000014930.4	rs4763314	HEBP1	F	12	-	1	13127798	13153207	13177289	A	T	0.6129	1	4.86e-15	0.755	0.055	protein_coding	#N/A
ENST00000014930.4	rs1291362	HEBP1	F	12	-	1	13127798	13153207	13154911	A	G	0.2823	10	5.43e-08	0.493	-0.05	protein_coding	#N/A
ENST00000014930.4	rs7959199	HEBP1	F	12	-	1	13127798	13153207	13178072	A	C	0.6129	1	4.86e-15	0.755	0.055	protein_coding	#N/A
ENST00000014930.4	rs1291357	HEBP1	F	12	-	1	13127798	13153207	13157922	A	G	0.3065	10	5.43e-08	0.493	-0.05	protein_coding	#N/A
ENST00000014930.4	rs7971627	HEBP1	F	12	-	1	13127798	13153207	13174949	A	G	0.6129	1	4.86e-15	0.755	0.055	protein_coding	#N/A
ENST00000014930.4	rs12827915	HEBP1	F	12	-	1	13127798	13153207	13179236	A	G	0.6129	1	4.86e-15	0.755	0.055	protein_coding	#N/A
ENST00000014930.4	rs3825272	HEBP1	F	12	-	1	13127798	13153207	13155339	A	C	0.6129	1	4.86e-15	0.755	0.055	protein_coding	#N/A
ENST00000014930.4	rs1291361	HEBP1	F	12	-	1	13127798	13153207	13155166	G	T	0.3065	10	5.43e-08	0.493	-0.05	protein_coding	#N/A
ENST00000014930.4	rs11615370	HEBP1	F	12	-	1	13127798	13153207	13169435	A	G	0.3871	2	5.49e-15	0.754	-0.055	protein_coding	#N/A
ENST00000014930.4	rs1386002	HEBP1	F	12	-	1	13127798	13153207	13146967	A	C	0.5726	4	2.51e-13	0.708	0.053	protein_coding	#N/A
ENST00000014930.4	rs1906040	HEBP1	F	12	-	1	13127798	13153207	13169564	C	T	0.2823	10	5.43e-08	0.493	-0.05	protein_coding	#N/A
ENST00000014930.4	rs12820303	HEBP1	F	12	-	1	13127798	13153207	13169377	C	G	0.6129	1	4.86e-15	0.755	0.055	protein_coding	#N/A
ENST00000014930.4	rs7977699	HEBP1	F	12	-	1	13127798	13153207	13178843	A	T	0.6129	1	4.86e-15	0.755	0.055	protein_coding	#N/A
ENST00000014930.4	rs929683	HEBP1	F	12	-	1	13127798	13153207	13116794	C	T	0.5565	7	8.95e-09	0.532	0.05	protein_coding	#N/A
ENST00000014930.4	rs7974757	HEBP1	F	12	-	1	13127798	13153207	13178961	A	G	0.3871	2	5.49e-15	0.754	-0.055	protein_coding	#N/A
ENST00000014930.4	rs3782567	HEBP1	F	12	-	1	13127798	13153207	13145613	C	T	0.4274	3	2.27e-13	0.709	-0.053	protein_coding	#N/A
ENST00000014930.4	rs7973799	HEBP1	F	12	-	1	13127798	13153207	13178155	A	T	0.3871	2	5.49e-15	0.754	-0.055	protein_coding	#N/A
ENST00000014930.4	rs7975565	HEBP1	F	12	-	1	13127798	13153207	13183104	C	T	0.2823	10	5.43e-08	0.493	-0.05	protein_coding	#N/A
ENST00000014930.4	rs850929	HEBP1	F	12	-	1	13127798	13153207	13134982	C	G	0.4194	5	1.51e-12	0.683	-0.053	protein_coding	#N/A
ENST00000014930.4	rs7313082	HEBP1	F	12	-	1	13127798	13153207	13163575	C	T	0.3065	10	5.43e-08	0.493	-0.05	protein_coding	#N/A
ENST00000014930.4	rs11055205	HEBP1	F	12	-	1	13127798	13153207	13178751	C	T	0.3871	2	5.49e-15	0.754	-0.055	protein_coding	#N/A
ENST00000014930.4	rs4763917	HEBP1	F	12	-	1	13127798	13153207	13172918	C	T	0.2823	10	5.43e-08	0.493	-0.05	protein_coding	#N/A
ENST00000014930.4	rs11055210	HEBP1	F	12	-	1	13127798	13153207	13188457	C	T	0.5323	9	1.88e-08	0.516	0.041	protein_coding	#N/A
ENST00000014930.4	rs7963598	HEBP1	F	12	-	1	13127798	13153207	13179433	A	C	0.6129	1	4.86e-15	0.755	0.055	protein_coding	#N/A
ENST00000014930.4	rs7979663	HEBP1	F	12	-	1	13127798	13153207	13176226	C	T	0.3871	2	5.49e-15	0.754	-0.055	protein_coding	#N/A
ENST00000014930.4	rs1471839	HEBP1	F	12	-	1	13127798	13153207	13183951	C	T	0.3871	2	5.49e-15	0.754	-0.055	protein_coding	#N/A
ENST00000014930.4	rs12815728	HEBP1	F	12	-	1	13127798	13153207	13146497	C	T	0.5726	4	2.51e-13	0.708	0.053	protein_coding	#N/A
ENST00000014930.4	rs67498669	HEBP1	F	12	-	1	13127798	13153207	13154077	C	T	0.4113	2	5.49e-15	0.754	-0.055	protein_coding	#N/A
ENST00000014930.4	rs12372243	HEBP1	F	12	-	1	13127798	13153207	13178994	C	G	0.3871	2	5.49e-15	0.754	-0.055	protein_coding	#N/A
ENST00000014930.4	rs9919709	HEBP1	F	12	-	1	13127798	13153207	13154105	A	T	0.4113	2	5.49e-15	0.754	-0.055	protein_coding	#N/A
ENST00000014930.4	rs12815655	HEBP1	F	12	-	1	13127798	13153207	13124937	A	C	0.4113	6	4.76e-09	0.545	-0.051	protein_coding	#N/A
ENST00000014930.4	rs7956248	HEBP1	F	12	-	1	13127798	13153207	13177941	A	C	0.6129	1	4.86e-15	0.755	0.055	protein_coding	#N/A
ENST00000014930.4	rs7962713	HEBP1	F	12	-	1	13127798	13153207	13179448	A	G	0.6129	1	4.86e-15	0.755	0.055	protein_coding	#N/A
ENST00000016171.5	rs2756115	COX15	M	10	-	0	101473272	101491857	101508622	C	T	0.4101	7	2.23e-10	0.245	-0.014	protein_coding	6
ENST00000016171.5	rs4919365	COX15	M	10	-	0	101473272	101491857	101366643	G	T	0.672	5	6.12e-11	0.258	-0.016	protein_coding	6
ENST00000016171.5	rs4919366	COX15	M	10	-	0	101473272	101491857	101366815	C	T	0.3624	4	5.14e-11	0.26	0.015	protein_coding	6
ENST00000016171.5	rs7067971	COX15	M	10	-	0	101473272	101491857	101616579	A	G	0.5899	10	3.1e-10	0.241	0.015	protein_coding	6
ENST00000016171.5	rs4919360	COX15	M	10	-	0	101473272	101491857	101359865	A	G	0.328	6	6.26e-11	0.258	0.015	protein_coding	6
ENST00000016171.5	rs12826	COX15	M	10	-	0	101473272	101491857	101612320	C	T	0.5899	8	2.82e-10	0.242	0.015	protein_coding	6
ENST00000016171.5	rs2006077	COX15	CY	10	-	0	101473272	101491857	101492833	A	T	0.4667	7	2.9e-05	0.457	0.002	protein_coding	6
ENST00000016171.5	rs7903514	COX15	CY	10	-	0	101473272	101491857	101465708	C	T	0.3708	8	2.91e-05	0.457	0.006	protein_coding	6
ENST00000016171.5	rs7096626	COX15	M	10	-	0	101473272	101491857	101490870	A	G	0.8519	2	4.92e-12	0.283	0.02	protein_coding	6
ENST00000016171.5	rs7913190	COX15	CY	10	-	0	101473272	101491857	101498396	G	T	0.3833	4	1.5e-05	0.457	0.005	protein_coding	6
ENST00000016171.5	rs3780880	COX15	M	10	-	0	101473272	101491857	101608522	C	G	0.5899	8	2.82e-10	0.242	0.015	protein_coding	6
ENST00000016171.5	rs2756100	COX15	M	10	-	0	101473272	101491857	101537820	A	G	0.7169	9	3.01e-10	0.242	-0.016	protein_coding	6
ENST00000016171.5	rs1541598	COX15	CY	10	-	0	101473272	101491857	101390490	A	G	0.3792	5	2.76e-05	0.457	0.009	protein_coding	6
ENST00000016171.5	rs7918452	COX15	CY	10	-	0	101473272	101491857	101438022	A	G	0.3917	6	2.86e-05	0.457	0.006	protein_coding	6
ENST00000016171.5	rs10786569	COX15	CY	10	-	0	101473272	101491857	101513585	A	G	0.3792	2	1.28e-05	0.457	0.005	protein_coding	6
ENST00000016171.5	rs2804418	COX15	CY	10	-	0	101473272	101491857	101512094	A	C	0.4834	3	1.43e-05	0.457	0.004	protein_coding	6
ENST00000016171.5	rs2269195	COX15	CY	10	-	0	101473272	101491857	101485047	G	T	0.6	1	1.98e-09	0.457	0.016	protein_coding	6
ENST00000016171.5	rs4917873	COX15	M	10	-	0	101473272	101491857	101368917	A	G	0.3439	3	3e-11	0.265	0.015	protein_coding	6
ENST00000016171.5	rs11190263	COX15	CY	10	-	0	101473272	101491857	101506383	A	G	0.6125	10	3.17e-05	0.457	-0.004	protein_coding	6
ENST00000016171.5	rs1998289	COX15	M	10	-	0	101473272	101491857	101491020	C	T	0.1481	1	4.89e-12	0.283	-0.02	protein_coding	6
ENST00000016171.5	rs1998290	COX15	M	10	-	0	101473272	101491857	101491236	A	G	0.8519	2	4.92e-12	0.283	0.02	protein_coding	6
ENST00000016171.5	rs2300985	COX15	CY	10	-	0	101473272	101491857	101476905	A	G	0.375	9	2.97e-05	0.457	0.006	protein_coding	6
ENST00000016171.5	rs7898268	COX15	M	10	-	0	101473272	101491857	101617792	C	T	0.5899	10	3.1e-10	0.241	0.015	protein_coding	6
ENST00000017003.2	rs2526538	XYLT2	M	17	+	0	48423453	48438512	48432681	A	G	0.4815	10	1.42e-40	0.817	0.03	protein_coding	5
ENST00000017003.2	rs4794136	XYLT2	M	17	+	0	48423453	48438512	48433958	C	T	0.5238	9	8.8e-41	0.819	-0.03	protein_coding	5
ENST00000017003.2	rs12452456	XYLT2	M	17	+	0	48423453	48438512	48429932	A	G	0.4815	10	1.42e-40	0.817	0.03	protein_coding	5
ENST00000017003.2	rs739992	XYLT2	M	17	+	0	48423453	48438512	48430291	C	T	0.4815	10	1.42e-40	0.817	0.03	protein_coding	5
ENST00000017003.2	rs2586465	XYLT2	M	17	+	0	48423453	48438512	48425967	G	T	0.4868	3	1.42e-43	0.84	0.031	protein_coding	5
ENST00000017003.2	rs2526541	XYLT2	M	17	+	0	48423453	48438512	48423955	G	T	0.5132	6	1.4e-42	0.833	-0.03	protein_coding	5
ENST00000017003.2	rs8075856	XYLT2	M	17	+	0	48423453	48438512	48427523	A	G	0.4656	5	6.61e-43	0.835	0.031	protein_coding	5
ENST00000017003.2	rs2107575	XYLT2	M	17	+	0	48423453	48438512	48419660	A	G	0.4868	7	1.76e-42	0.832	0.03	protein_coding	5
ENST00000017003.2	rs2526542	XYLT2	M	17	+	0	48423453	48438512	48422838	G	T	0.4868	7	1.76e-42	0.832	0.03	protein_coding	5
ENST00000017003.2	rs2586473	XYLT2	M	17	+	0	48423453	48438512	48416268	C	T	0.5159	6	1.4e-42	0.833	-0.03	protein_coding	5
ENST00000017003.2	rs732661	XYLT2	M	17	+	0	48423453	48438512	48408836	C	T	0.4894	8	3.1e-41	0.823	0.03	protein_coding	5
ENST00000017003.2	rs2586460	XYLT2	M	17	+	0	48423453	48438512	48427191	C	T	0.5185	1	2.37e-45	0.852	-0.03	protein_coding	5
ENST00000017003.2	rs2526540	XYLT2	M	17	+	0	48423453	48438512	48427306	C	G	0.4815	2	4.56e-45	0.85	0.03	protein_coding	5
ENST00000017003.2	rs2526523	XYLT2	M	17	+	0	48423453	48438512	48417221	A	C	0.4841	7	1.76e-42	0.832	0.03	protein_coding	5
ENST00000017003.2	rs2586466	XYLT2	M	17	+	0	48423453	48438512	48424944	A	G	0.5132	6	1.4e-42	0.833	-0.03	protein_coding	5
ENST00000017003.2	rs8076971	XYLT2	M	17	+	0	48423453	48438512	48427525	C	T	0.5344	4	3.28e-43	0.837	-0.031	protein_coding	5
ENST00000025008.5	rs66583938	RB1CC1	M	8	-	0	53535016	53626992	53765351	C	T	0.7937	10	1.53e-05	0.111	-0.008	protein_coding	7
ENST00000025008.5	rs11782316	RB1CC1	M	8	-	0	53535016	53626992	53764201	A	G	0.7937	10	1.53e-05	0.111	-0.008	protein_coding	7
ENST00000025008.5	rs34814107	RB1CC1	M	8	-	0	53535016	53626992	53378253	C	G	0.9074	6	1.17e-06	0.138	-0.014	protein_coding	7
ENST00000025008.5	rs139374628	RB1CC1	M	8	-	0	53535016	53626992	53759843	C	T	0.791	8	9.11e-06	0.116	-0.008	protein_coding	7
ENST00000025008.5	rs12548258	RB1CC1	M	8	-	0	53535016	53626992	53767625	G	T	0.7937	10	1.53e-05	0.111	-0.008	protein_coding	7
ENST00000025008.5	rs12679091	RB1CC1	M	8	-	0	53535016	53626992	53455537	C	T	0.7884	7	8.66e-06	0.117	-0.008	protein_coding	7
ENST00000025008.5	rs13253866	RB1CC1	M	8	-	0	53535016	53626992	53494642	C	T	0.0847	4	1.44e-08	0.182	0.016	protein_coding	7
ENST00000025008.5	rs13250023	RB1CC1	M	8	-	0	53535016	53626992	53551578	C	G	0.9233	2	8.75e-09	0.187	-0.017	protein_coding	7
ENST00000025008.5	rs12677803	RB1CC1	M	8	-	0	53535016	53626992	53690181	G	T	0.0767	1	8.08e-09	0.188	0.017	protein_coding	7
ENST00000025008.5	rs113639984	RB1CC1	M	8	-	0	53535016	53626992	53742001	A	G	0.0794	5	1.5e-08	0.182	0.016	protein_coding	7
ENST00000025008.5	rs28628060	RB1CC1	M	8	-	0	53535016	53626992	53786988	G	T	0.7884	10	1.53e-05	0.111	-0.008	protein_coding	7
ENST00000025008.5	rs16918271	RB1CC1	M	8	-	0	53535016	53626992	53814648	A	G	0.2196	9	1.19e-05	0.113	0.008	protein_coding	7
ENST00000025008.5	rs34250916	RB1CC1	M	8	-	0	53535016	53626992	53543691	A	G	0.0714	3	9.69e-09	0.186	0.017	protein_coding	7
ENST00000025301.2	rs9594724	AKAP11	M	13	+	1	42846289	42897396	42869119	A	G	0.7804	8	9.93e-10	0.215	-0.016	protein_coding	3a
ENST00000025301.2	rs17521870	AKAP11	M	13	+	1	42846289	42897396	42907942	C	T	0.2116	6	8.77e-10	0.216	0.017	protein_coding	3a
ENST00000025301.2	rs17521426	AKAP11	M	13	+	1	42846289	42897396	42868208	A	C	0.2196	7	9e-10	0.216	0.016	protein_coding	3a
ENST00000025301.2	rs9594732	AKAP11	M	13	+	1	42846289	42897396	42912853	A	G	0.7831	10	2.94e-09	0.204	-0.016	protein_coding	3a
ENST00000025301.2	rs875008	AKAP11	M	13	+	1	42846289	42897396	42842698	A	G	0.7831	2	1.27e-10	0.235	-0.017	protein_coding	3a
ENST00000025301.2	rs400288	AKAP11	M	13	+	1	42846289	42897396	42861772	A	C	0.7831	4	6.18e-10	0.219	-0.016	protein_coding	3a
ENST00000025301.2	rs78738581	AKAP11	M	13	+	1	42846289	42897396	42843630	A	G	0.2169	1	1.27e-10	0.235	0.017	protein_coding	3a
ENST00000025301.2	rs9590686	AKAP11	M	13	+	1	42846289	42897396	42903018	A	G	0.7831	4	6.18e-10	0.219	-0.016	protein_coding	3a
ENST00000025301.2	rs9594731	AKAP11	M	13	+	1	42846289	42897396	42911955	A	T	0.7831	10	2.94e-09	0.204	-0.016	protein_coding	3a
ENST00000025301.2	rs9594727	AKAP11	M	13	+	1	42846289	42897396	42906121	C	T	0.7831	4	6.18e-10	0.219	-0.016	protein_coding	3a
ENST00000025301.2	rs9594730	AKAP11	M	13	+	1	42846289	42897396	42911923	G	T	0.7831	10	2.94e-09	0.204	-0.016	protein_coding	3a
ENST00000025301.2	rs9590683	AKAP11	M	13	+	1	42846289	42897396	42850849	C	T	0.2169	3	6.05e-10	0.22	0.016	protein_coding	3a
ENST00000025301.2	rs146061909	AKAP11	M	13	+	1	42846289	42897396	42861622	A	G	0.2169	3	6.05e-10	0.22	0.016	protein_coding	3a
ENST00000025301.2	rs9594726	AKAP11	M	13	+	1	42846289	42897396	42894409	G	T	0.791	5	8.61e-10	0.216	-0.017	protein_coding	3a
ENST00000025301.2	rs9594729	AKAP11	M	13	+	1	42846289	42897396	42911922	A	G	0.2169	9	2.86e-09	0.204	0.016	protein_coding	3a
ENST00000025301.2	rs1964482	AKAP11	M	13	+	1	42846289	42897396	42868708	G	T	0.2196	7	9e-10	0.216	0.016	protein_coding	3a
ENST00000025301.2	rs2122242	AKAP11	M	13	+	1	42846289	42897396	42848853	A	G	0.2169	1	1.27e-10	0.235	0.017	protein_coding	3a
ENST00000026218.5	rs2891650	PIGQ	M	16	+	0	620018	634109	648547	A	G	0.1693	8	1.26e-06	0.198	0.009	protein_coding	5
ENST00000026218.5	rs4984672	PIGQ	M	16	+	0	620018	634109	646421	A	G	0.8333	7	4.68e-07	0.212	-0.01	protein_coding	5
ENST00000026218.5	rs4984671	PIGQ	M	16	+	0	620018	634109	644860	C	T	0.8254	6	3.78e-07	0.215	-0.01	protein_coding	5
ENST00000026218.5	rs35368117	PIGQ	M	16	+	0	620018	634109	653051	A	G	0.8307	10	1.47e-06	0.196	-0.009	protein_coding	5
ENST00000026218.5	rs7189540	PIGQ	M	16	+	0	620018	634109	622211	C	T	0.8201	3	1.11e-07	0.232	-0.01	protein_coding	5
ENST00000026218.5	rs4984673	PIGQ	M	16	+	0	620018	634109	646571	A	G	0.8307	10	1.47e-06	0.196	-0.009	protein_coding	5
ENST00000026218.5	rs4984899	PIGQ	M	16	+	0	620018	634109	644048	C	T	0.828	6	3.78e-07	0.215	-0.01	protein_coding	5
ENST00000026218.5	rs62030865	PIGQ	M	16	+	0	620018	634109	616701	A	G	0.1455	2	9.77e-08	0.234	0.011	protein_coding	5
ENST00000026218.5	rs8642	PIGQ	M	16	+	0	620018	634109	633764	A	G	0.1772	4	1.26e-07	0.231	0.01	protein_coding	5
ENST00000026218.5	rs763011	PIGQ	M	16	+	0	620018	634109	673277	C	T	0.8307	10	1.47e-06	0.196	-0.009	protein_coding	5
ENST00000026218.5	rs35585285	PIGQ	M	16	+	0	620018	634109	641445	G	T	0.8254	5	1.9e-07	0.225	-0.01	protein_coding	5
ENST00000026218.5	rs7191584	PIGQ	M	16	+	0	620018	634109	651517	C	T	0.8307	10	1.47e-06	0.196	-0.009	protein_coding	5
ENST00000026218.5	rs7198884	PIGQ	M	16	+	0	620018	634109	661451	A	G	0.8307	10	1.47e-06	0.196	-0.009	protein_coding	5
ENST00000026218.5	rs35238369	PIGQ	M	16	+	0	620018	634109	649672	C	T	0.1693	8	1.26e-06	0.198	0.009	protein_coding	5
ENST00000026218.5	rs62030917	PIGQ	M	16	+	0	620018	634109	672040	A	G	0.1693	8	1.26e-06	0.198	0.009	protein_coding	5
ENST00000026218.5	rs2105944	PIGQ	M	16	+	0	620018	634109	621673	C	T	0.8201	3	1.11e-07	0.232	-0.01	protein_coding	5
ENST00000026218.5	rs34812060	PIGQ	M	16	+	0	620018	634109	664802	A	G	0.1693	8	1.26e-06	0.198	0.009	protein_coding	5
ENST00000026218.5	rs72767852	PIGQ	M	16	+	0	620018	634109	623613	A	G	0.8466	1	3.91e-09	0.278	-0.012	protein_coding	5
ENST00000026218.5	rs763013	PIGQ	M	16	+	0	620018	634109	674029	C	T	0.8307	10	1.47e-06	0.196	-0.009	protein_coding	5
ENST00000026218.5	rs4984900	PIGQ	M	16	+	0	620018	634109	647006	A	G	0.1693	8	1.26e-06	0.198	0.009	protein_coding	5
ENST00000026218.5	rs2269561	PIGQ	M	16	+	0	620018	634109	682566	C	T	0.1693	8	1.26e-06	0.198	0.009	protein_coding	5
ENST00000026218.5	rs34523874	PIGQ	M	16	+	0	620018	634109	629447	A	G	0.8201	3	1.11e-07	0.232	-0.01	protein_coding	5
ENST00000026218.5	rs12149498	PIGQ	M	16	+	0	620018	634109	620709	C	T	0.8201	3	1.11e-07	0.232	-0.01	protein_coding	5
ENST00000026218.5	rs4984678	PIGQ	M	16	+	0	620018	634109	674737	A	G	0.1693	8	1.26e-06	0.198	0.009	protein_coding	5
ENST00000026218.5	rs7204088	PIGQ	M	16	+	0	620018	634109	661142	C	T	0.1693	8	1.26e-06	0.198	0.009	protein_coding	5
ENST00000026218.5	rs763012	PIGQ	M	16	+	0	620018	634109	674024	C	T	0.1693	8	1.26e-06	0.198	0.009	protein_coding	5
ENST00000026218.5	rs4984902	PIGQ	M	16	+	0	620018	634109	655262	G	T	0.1667	9	1.36e-06	0.197	0.009	protein_coding	5
ENST00000029410.5	rs62398488	B4GALT7	YFM	5	+	0	177027101	177037348	177085892	C	T	0.7061	5	2.11e-29	0.479	-0.044	protein_coding	5
ENST00000029410.5	rs6600992	B4GALT7	YFM	5	+	0	177027101	177037348	177047436	A	T	0.4307	2	3.44e-48	0.479	0.043	protein_coding	5
ENST00000029410.5	rs11249570	B4GALT7	YFM	5	+	0	177027101	177037348	177033794	A	G	0.3936	3	9.41e-45	0.479	0.043	protein_coding	5
ENST00000029410.5	rs12520134	B4GALT7	YFM	5	+	0	177027101	177037348	177092634	C	T	0.706	7	3.26e-29	0.479	-0.044	protein_coding	5
ENST00000029410.5	rs71601371	B4GALT7	YFM	5	+	0	177027101	177037348	177086272	A	T	0.7061	5	2.11e-29	0.479	-0.044	protein_coding	5
ENST00000029410.5	rs138815731	B4GALT7	YFM	5	+	0	177027101	177037348	177090671	C	T	0.2955	6	2.2e-29	0.479	0.044	protein_coding	5
ENST00000029410.5	rs6600989	B4GALT7	YFM	5	+	0	177027101	177037348	177044707	C	T	0.4307	2	3.44e-48	0.479	0.043	protein_coding	5
ENST00000029410.5	rs729459	B4GALT7	YFM	5	+	0	177027101	177037348	177035964	C	T	0.5757	1	1.96e-52	0.479	-0.044	protein_coding	5
ENST00000029410.5	rs364970	B4GALT7	YFM	5	+	0	177027101	177037348	177012795	C	T	0.3391	10	2.37e-28	0.479	0.044	protein_coding	5
ENST00000029410.5	rs72815179	B4GALT7	YFM	5	+	0	177027101	177037348	177056571	A	G	0.2907	9	2.13e-28	0.479	0.044	protein_coding	5
ENST00000029410.5	rs28587776	B4GALT7	YFM	5	+	0	177027101	177037348	177030177	C	T	0.6915	4	1.53e-29	0.479	-0.044	protein_coding	5
ENST00000029410.5	rs337341	B4GALT7	YFM	5	+	0	177027101	177037348	177014253	C	G	0.3423	8	1.79e-28	0.479	0.044	protein_coding	5
ENST00000031146.4	rs34218656	SLC39A9	M	14	+	0	69865409	69929098	69942701	A	G	0.1217	10	3.45e-13	0.349	0.018	protein_coding	5
ENST00000031146.4	rs77775838	SLC39A9	M	14	+	0	69865409	69929098	69934611	A	G	0.9365	2	7.28e-28	0.621	-0.033	protein_coding	5
ENST00000031146.4	rs12589991	SLC39A9	M	14	+	0	69865409	69929098	69832664	A	G	0.1243	10	3.45e-13	0.349	0.018	protein_coding	5
ENST00000031146.4	rs17106981	SLC39A9	M	14	+	0	69865409	69929098	69878455	A	G	0.0635	1	7.25e-28	0.621	0.033	protein_coding	5
ENST00000031146.4	rs76199614	SLC39A9	M	14	+	0	69865409	69929098	69846821	A	G	0.9365	2	7.28e-28	0.621	-0.033	protein_coding	5
ENST00000031146.4	rs150362244	SLC39A9	M	14	+	0	69865409	69929098	69884941	A	G	0.9365	2	7.28e-28	0.621	-0.033	protein_coding	5
ENST00000031146.4	rs12893687	SLC39A9	M	14	+	0	69865409	69929098	69824378	A	G	0.8783	8	7.6e-14	0.364	-0.019	protein_coding	5
ENST00000031146.4	rs75431751	SLC39A9	M	14	+	0	69865409	69929098	69854544	A	G	0.1243	10	3.45e-13	0.349	0.018	protein_coding	5
ENST00000031146.4	rs61980352	SLC39A9	M	14	+	0	69865409	69929098	69830491	C	T	0.1243	10	3.45e-13	0.349	0.018	protein_coding	5
ENST00000031146.4	rs71423359	SLC39A9	M	14	+	0	69865409	69929098	69900790	A	C	0.0635	1	7.25e-28	0.621	0.033	protein_coding	5
ENST00000031146.4	rs3784141	SLC39A9	M	14	+	0	69865409	69929098	69919236	A	G	0.1243	10	3.45e-13	0.349	0.018	protein_coding	5
ENST00000031146.4	rs17107007	SLC39A9	M	14	+	0	69865409	69929098	69924429	G	T	0.0635	1	7.25e-28	0.621	0.033	protein_coding	5
ENST00000031146.4	rs142775574	SLC39A9	M	14	+	0	69865409	69929098	69885636	A	G	0.1296	9	1.68e-13	0.356	0.019	protein_coding	5
ENST00000031146.4	rs12884978	SLC39A9	M	14	+	0	69865409	69929098	69870800	A	G	0.1243	10	3.45e-13	0.349	0.018	protein_coding	5
ENST00000031146.4	rs34531959	SLC39A9	M	14	+	0	69865409	69929098	69937523	A	G	0.0635	1	7.25e-28	0.621	0.033	protein_coding	5
ENST00000031146.4	rs71423358	SLC39A9	M	14	+	0	69865409	69929098	69862376	A	C	0.0635	1	7.25e-28	0.621	0.033	protein_coding	5
ENST00000031146.4	rs61980354	SLC39A9	M	14	+	0	69865409	69929098	69832307	C	T	0.1243	10	3.45e-13	0.349	0.018	protein_coding	5
ENST00000031146.4	rs34765661	SLC39A9	M	14	+	0	69865409	69929098	69852940	C	T	0.0635	1	7.25e-28	0.621	0.033	protein_coding	5
ENST00000031146.4	rs12884741	SLC39A9	M	14	+	0	69865409	69929098	69870944	A	G	0.9365	2	7.28e-28	0.621	-0.033	protein_coding	5
ENST00000031146.4	rs34230540	SLC39A9	M	14	+	0	69865409	69929098	69829922	A	T	0.1243	10	3.45e-13	0.349	0.018	protein_coding	5
ENST00000031146.4	rs35876363	SLC39A9	M	14	+	0	69865409	69929098	69906130	C	G	0.9365	2	7.28e-28	0.621	-0.033	protein_coding	5
ENST00000031146.4	rs12880219	SLC39A9	M	14	+	0	69865409	69929098	69825763	A	G	0.1217	7	7.41e-14	0.364	0.019	protein_coding	5
ENST00000031146.4	rs72625682	SLC39A9	M	14	+	0	69865409	69929098	69827062	A	C	0.1243	10	3.45e-13	0.349	0.018	protein_coding	5
ENST00000031146.4	rs61982360	SLC39A9	M	14	+	0	69865409	69929098	69852323	A	C	0.1243	10	3.45e-13	0.349	0.018	protein_coding	5
ENST00000031146.4	rs71423357	SLC39A9	M	14	+	0	69865409	69929098	69838033	A	C	0.1243	10	3.45e-13	0.349	0.018	protein_coding	5
ENST00000031146.4	rs36027932	SLC39A9	M	14	+	0	69865409	69929098	69828155	A	G	0.1243	10	3.45e-13	0.349	0.018	protein_coding	5
ENST00000031146.4	rs11158804	SLC39A9	M	14	+	0	69865409	69929098	69826729	A	G	0.1243	10	3.45e-13	0.349	0.018	protein_coding	5
ENST00000031146.4	rs12232173	SLC39A9	M	14	+	0	69865409	69929098	69826408	A	G	0.8783	8	7.6e-14	0.364	-0.019	protein_coding	5
ENST00000031146.4	rs34644391	SLC39A9	M	14	+	0	69865409	69929098	69838784	C	T	0.9365	2	7.28e-28	0.621	-0.033	protein_coding	5
ENST00000031146.4	rs34516562	SLC39A9	M	14	+	0	69865409	69929098	69844883	G	T	0.1243	10	3.45e-13	0.349	0.018	protein_coding	5
ENST00000031146.4	rs7145781	SLC39A9	M	14	+	0	69865409	69929098	69831447	A	C	0.1243	10	3.45e-13	0.349	0.018	protein_coding	5
ENST00000031146.4	rs12879627	SLC39A9	M	14	+	0	69865409	69929098	69825622	C	T	0.8783	8	7.6e-14	0.364	-0.019	protein_coding	5
ENST00000031146.4	rs61982424	SLC39A9	M	14	+	0	69865409	69929098	69940958	C	T	0.1243	10	3.45e-13	0.349	0.018	protein_coding	5
ENST00000031146.4	rs67081339	SLC39A9	M	14	+	0	69865409	69929098	69827111	A	G	0.1243	10	3.45e-13	0.349	0.018	protein_coding	5
ENST00000031146.4	rs61982422	SLC39A9	M	14	+	0	69865409	69929098	69940300	A	C	0.1243	10	3.45e-13	0.349	0.018	protein_coding	5
ENST00000031146.4	rs61982398	SLC39A9	M	14	+	0	69865409	69929098	69892945	C	T	0.1243	10	3.45e-13	0.349	0.018	protein_coding	5
ENST00000031146.4	rs12890434	SLC39A9	M	14	+	0	69865409	69929098	69906735	A	C	0.9365	2	7.28e-28	0.621	-0.033	protein_coding	5
ENST00000031146.4	rs34625331	SLC39A9	M	14	+	0	69865409	69929098	69897442	A	T	0.1243	10	3.45e-13	0.349	0.018	protein_coding	5
ENST00000031146.4	rs35532206	SLC39A9	M	14	+	0	69865409	69929098	69918016	A	G	0.1243	10	3.45e-13	0.349	0.018	protein_coding	5
ENST00000031146.4	rs12879303	SLC39A9	M	14	+	0	69865409	69929098	69825485	A	C	0.8783	8	7.6e-14	0.364	-0.019	protein_coding	5
ENST00000031146.4	rs12879905	SLC39A9	M	14	+	0	69865409	69929098	69825614	A	G	0.0608	3	1.06e-27	0.618	0.034	protein_coding	5
ENST00000031146.4	rs61982401	SLC39A9	M	14	+	0	69865409	69929098	69905136	A	G	0.1243	10	3.45e-13	0.349	0.018	protein_coding	5
ENST00000031146.4	rs35515794	SLC39A9	M	14	+	0	69865409	69929098	69881640	G	T	0.1243	10	3.45e-13	0.349	0.018	protein_coding	5
ENST00000031146.4	rs36037391	SLC39A9	M	14	+	0	69865409	69929098	69819310	A	G	0.881	6	3.3e-14	0.372	-0.019	protein_coding	5
ENST00000031146.4	rs34112413	SLC39A9	M	14	+	0	69865409	69929098	69840902	A	G	0.9312	4	4.19e-26	0.595	-0.032	protein_coding	5
ENST00000031146.4	rs34859711	SLC39A9	M	14	+	0	69865409	69929098	69851780	A	T	0.9048	5	2.52e-15	0.398	-0.023	protein_coding	5
ENST00000033079.3	rs7717215	FAM13B	M	5	-	1	137273649	137368720	137276668	A	C	0.3386	1	9.67e-14	0.313	0.011	protein_coding	7
ENST00000033079.3	rs2097865	FAM13B	M	5	-	1	137273649	137368720	137245067	C	T	0.6561	2	1.14e-13	0.312	-0.011	protein_coding	7
ENST00000033079.3	rs678897	FAM13B	M	5	-	1	137273649	137368720	137441065	C	G	0.3254	10	1.83e-11	0.264	0.01	protein_coding	7
ENST00000033079.3	rs10479177	FAM13B	M	5	-	1	137273649	137368720	137388440	A	G	0.6614	2	1.14e-13	0.312	-0.011	protein_coding	7
ENST00000033079.3	rs2349556	FAM13B	M	5	-	1	137273649	137368720	137248721	A	G	0.3466	4	4.67e-13	0.299	0.01	protein_coding	7
ENST00000033079.3	rs6869659	FAM13B	M	5	-	1	137273649	137368720	137264921	C	T	0.6772	5	1.22e-12	0.29	-0.01	protein_coding	7
ENST00000033079.3	rs12513858	FAM13B	M	5	-	1	137273649	137368720	137318234	A	C	0.6614	2	1.14e-13	0.312	-0.011	protein_coding	7
ENST00000033079.3	rs217259	FAM13B	M	5	-	1	137273649	137368720	137412963	C	T	0.3386	6	1.23e-12	0.29	0.01	protein_coding	7
ENST00000033079.3	rs34750263	FAM13B	M	5	-	1	137273649	137368720	137434172	C	T	0.6587	9	4.28e-12	0.278	-0.01	protein_coding	7
ENST00000033079.3	rs4574537	FAM13B	M	5	-	1	137273649	137368720	137419728	C	T	0.3386	6	1.23e-12	0.29	0.01	protein_coding	7
ENST00000033079.3	rs6864727	FAM13B	M	5	-	1	137273649	137368720	137247940	C	T	0.3386	1	9.67e-14	0.313	0.011	protein_coding	7
ENST00000033079.3	rs217267	FAM13B	M	5	-	1	137273649	137368720	137421274	A	G	0.6614	7	1.5e-12	0.288	-0.01	protein_coding	7
ENST00000033079.3	rs453638	FAM13B	M	5	-	1	137273649	137368720	137440090	A	G	0.3413	8	4.15e-12	0.278	0.01	protein_coding	7
ENST00000033079.3	rs6882675	FAM13B	M	5	-	1	137273649	137368720	137305128	C	T	0.6799	3	3.85e-13	0.3	-0.011	protein_coding	7
ENST00000033079.3	rs13358047	FAM13B	M	5	-	1	137273649	137368720	137403095	A	T	0.3386	1	9.67e-14	0.313	0.011	protein_coding	7
ENST00000033079.3	rs6868053	FAM13B	M	5	-	1	137273649	137368720	137304877	C	T	0.6614	2	1.14e-13	0.312	-0.011	protein_coding	7
ENST00000038176.3	rs973807	NSMAF	M	8	-	0	59496063	59572403	59571287	C	T	0.754	1	4.78e-14	0.308	0.022	protein_coding	2b
ENST00000038176.3	rs72647424	NSMAF	M	8	-	0	59496063	59572403	59436655	C	T	0.6958	6	5.97e-13	0.285	-0.022	protein_coding	2b
ENST00000038176.3	rs12674568	NSMAF	M	8	-	0	59496063	59572403	59454665	A	G	0.6772	7	6.79e-13	0.284	-0.021	protein_coding	2b
ENST00000038176.3	rs10111506	NSMAF	M	8	-	0	59496063	59572403	59454408	A	T	0.6772	7	6.79e-13	0.284	-0.021	protein_coding	2b
ENST00000038176.3	rs10102709	NSMAF	M	8	-	0	59496063	59572403	59462283	C	T	0.6772	7	6.79e-13	0.284	-0.021	protein_coding	2b
ENST00000038176.3	rs28429491	NSMAF	M	8	-	0	59496063	59572403	59460434	C	T	0.6772	7	6.79e-13	0.284	-0.021	protein_coding	2b
ENST00000038176.3	rs55774738	NSMAF	M	8	-	0	59496063	59572403	59450071	C	T	0.3228	4	5.28e-13	0.286	0.021	protein_coding	2b
ENST00000038176.3	rs2279460	NSMAF	M	8	-	0	59496063	59572403	59508375	C	T	0.6746	8	7.92e-13	0.283	-0.021	protein_coding	2b
ENST00000038176.3	rs10087310	NSMAF	M	8	-	0	59496063	59572403	59425079	A	C	0.3042	5	5.63e-13	0.286	0.022	protein_coding	2b
ENST00000038176.3	rs10106272	NSMAF	M	8	-	0	59496063	59572403	59418851	C	T	0.3042	5	5.63e-13	0.286	0.022	protein_coding	2b
ENST00000038176.3	rs17263989	NSMAF	M	8	-	0	59496063	59572403	59456384	A	G	0.3228	4	5.28e-13	0.286	0.021	protein_coding	2b
ENST00000038176.3	rs16923637	NSMAF	M	8	-	0	59496063	59572403	59567885	G	T	0.7143	3	5e-13	0.287	-0.021	protein_coding	2b
ENST00000038176.3	rs11775194	NSMAF	M	8	-	0	59496063	59572403	59439777	A	T	0.3042	5	5.63e-13	0.286	0.022	protein_coding	2b
ENST00000038176.3	rs72647425	NSMAF	M	8	-	0	59496063	59572403	59438535	A	T	0.6958	6	5.97e-13	0.285	-0.022	protein_coding	2b
ENST00000038176.3	rs6981601	NSMAF	M	8	-	0	59496063	59572403	59460978	C	T	0.6772	7	6.79e-13	0.284	-0.021	protein_coding	2b
ENST00000038176.3	rs9297995	NSMAF	M	8	-	0	59496063	59572403	59458402	C	T	0.6772	7	6.79e-13	0.284	-0.021	protein_coding	2b
ENST00000038176.3	rs10100873	NSMAF	M	8	-	0	59496063	59572403	59464803	G	T	0.3069	5	5.63e-13	0.286	0.022	protein_coding	2b
ENST00000038176.3	rs2279462	NSMAF	M	8	-	0	59496063	59572403	59507950	A	C	0.6746	8	7.92e-13	0.283	-0.021	protein_coding	2b
ENST00000038176.3	rs10090964	NSMAF	M	8	-	0	59496063	59572403	59456014	A	T	0.6772	7	6.79e-13	0.284	-0.021	protein_coding	2b
ENST00000038176.3	rs11782455	NSMAF	M	8	-	0	59496063	59572403	59501863	A	G	0.328	2	3.45e-13	0.29	0.021	protein_coding	2b
ENST00000038176.3	rs7826603	NSMAF	M	8	-	0	59496063	59572403	59506187	A	G	0.3307	9	9.58e-13	0.281	0.021	protein_coding	2b
ENST00000038176.3	rs10113750	NSMAF	M	8	-	0	59496063	59572403	59464692	C	T	0.6772	7	6.79e-13	0.284	-0.021	protein_coding	2b
ENST00000038176.3	rs185241348	NSMAF	M	8	-	0	59496063	59572403	59458033	A	T	0.6772	7	6.79e-13	0.284	-0.021	protein_coding	2b
ENST00000038176.3	rs1991359	NSMAF	M	8	-	0	59496063	59572403	59451173	A	G	0.6772	7	6.79e-13	0.284	-0.021	protein_coding	2b
ENST00000038176.3	rs7844231	NSMAF	M	8	-	0	59496063	59572403	59506032	G	T	0.3307	9	9.58e-13	0.281	0.021	protein_coding	2b
ENST00000038176.3	rs28885728	NSMAF	M	8	-	0	59496063	59572403	59422877	A	G	0.3042	5	5.63e-13	0.286	0.022	protein_coding	2b
ENST00000038176.3	rs16923588	NSMAF	M	8	-	0	59496063	59572403	59508076	A	G	0.6693	10	1.04e-12	0.28	-0.021	protein_coding	2b
ENST00000038176.3	rs12680104	NSMAF	M	8	-	0	59496063	59572403	59463619	C	T	0.3228	4	5.28e-13	0.286	0.021	protein_coding	2b
ENST00000038176.3	rs28650441	NSMAF	M	8	-	0	59496063	59572403	59448217	A	C	0.6772	7	6.79e-13	0.284	-0.021	protein_coding	2b
ENST00000038176.3	rs7817515	NSMAF	M	8	-	0	59496063	59572403	59447578	G	T	0.3228	4	5.28e-13	0.286	0.021	protein_coding	2b
ENST00000038176.3	rs6471729	NSMAF	M	8	-	0	59496063	59572403	59448796	A	G	0.3228	4	5.28e-13	0.286	0.021	protein_coding	2b
ENST00000038176.3	rs10108398	NSMAF	M	8	-	0	59496063	59572403	59440824	A	G	0.6958	6	5.97e-13	0.285	-0.022	protein_coding	2b
ENST00000038176.3	rs7014398	NSMAF	M	8	-	0	59496063	59572403	59456607	C	T	0.6772	7	6.79e-13	0.284	-0.021	protein_coding	2b
ENST00000038176.3	rs10110065	NSMAF	M	8	-	0	59496063	59572403	59436221	C	G	0.6958	6	5.97e-13	0.285	-0.022	protein_coding	2b
ENST00000038176.3	rs7826122	NSMAF	M	8	-	0	59496063	59572403	59506129	A	G	0.6693	10	1.04e-12	0.28	-0.021	protein_coding	2b
ENST00000038176.3	rs7009374	NSMAF	M	8	-	0	59496063	59572403	59448600	C	T	0.6772	7	6.79e-13	0.284	-0.021	protein_coding	2b
ENST00000038176.3	rs10110111	NSMAF	M	8	-	0	59496063	59572403	59457175	C	T	0.3228	4	5.28e-13	0.286	0.021	protein_coding	2b
ENST00000038176.3	rs16923562	NSMAF	M	8	-	0	59496063	59572403	59458627	A	G	0.6772	7	6.79e-13	0.284	-0.021	protein_coding	2b
ENST00000038176.3	rs10097590	NSMAF	M	8	-	0	59496063	59572403	59432477	A	G	0.3042	5	5.63e-13	0.286	0.022	protein_coding	2b
ENST00000038176.3	rs12678669	NSMAF	M	8	-	0	59496063	59572403	59454944	C	T	0.6931	6	5.97e-13	0.285	-0.022	protein_coding	2b
ENST00000038176.3	rs16923564	NSMAF	M	8	-	0	59496063	59572403	59458704	C	T	0.3228	4	5.28e-13	0.286	0.021	protein_coding	2b
ENST00000038176.3	rs12680996	NSMAF	M	8	-	0	59496063	59572403	59455335	C	T	0.3228	4	5.28e-13	0.286	0.021	protein_coding	2b
ENST00000038176.3	rs11776003	NSMAF	M	8	-	0	59496063	59572403	59459972	A	G	0.3228	4	5.28e-13	0.286	0.021	protein_coding	2b
ENST00000038176.3	rs6986129	NSMAF	M	8	-	0	59496063	59572403	59461621	A	T	0.6772	7	6.79e-13	0.284	-0.021	protein_coding	2b
ENST00000038176.3	rs7009248	NSMAF	M	8	-	0	59496063	59572403	59448627	A	G	0.6772	7	6.79e-13	0.284	-0.021	protein_coding	2b
ENST00000040738.5	rs7661807	BOD1L1	FM	4	-	0	13570362	13629347	13660086	C	T	0.8147	3	4.22e-07	0.169	-0.008	protein_coding	7
ENST00000040738.5	rs7678007	BOD1L1	FM	4	-	0	13570362	13629347	13650390	C	T	0.8147	4	4.91e-07	0.169	-0.008	protein_coding	7
ENST00000040738.5	rs2052160	BOD1L1	FM	4	-	0	13570362	13629347	13576578	C	G	0.8686	10	3.14e-06	0.169	-0.01	protein_coding	7
ENST00000040738.5	rs16888850	BOD1L1	Y	4	-	0	13570362	13629347	13580611	C	T	0.1333	2	4.27e-11	0.584	-0.076	protein_coding	7
ENST00000040738.5	rs7661090	BOD1L1	FM	4	-	0	13570362	13629347	13571901	C	T	0.8726	8	1.39e-06	0.169	-0.01	protein_coding	7
ENST00000040738.5	rs140789386	BOD1L1	Y	4	-	0	13570362	13629347	13403063	C	T	0.0667	8	2.63e-06	0.36	-0.09	protein_coding	7
ENST00000040738.5	rs4698253	BOD1L1	Y	4	-	0	13570362	13629347	13567076	C	T	0.6333	5	7.48e-07	0.39	0.049	protein_coding	7
ENST00000040738.5	rs55780465	BOD1L1	Y	4	-	0	13570362	13629347	13342401	C	T	0.0667	8	2.63e-06	0.36	-0.09	protein_coding	7
ENST00000040738.5	rs3822226	BOD1L1	FM	4	-	0	13570362	13629347	13542674	A	G	0.8308	6	5.64e-07	0.169	-0.008	protein_coding	7
ENST00000040738.5	rs73817372	BOD1L1	Y	4	-	0	13570362	13629347	13341845	C	T	0.0667	8	2.63e-06	0.36	-0.09	protein_coding	7
ENST00000040738.5	rs4619884	BOD1L1	FM	4	-	0	13570362	13629347	13553259	A	C	0.1832	1	1.09e-08	0.169	0.009	protein_coding	7
ENST00000040738.5	rs74425306	BOD1L1	Y	4	-	0	13570362	13629347	13556999	A	C	0.9167	7	1.09e-06	0.381	0.077	protein_coding	7
ENST00000040738.5	rs16888876	BOD1L1	Y	4	-	0	13570362	13629347	13595065	C	T	0.8667	1	3.11e-11	0.589	0.076	protein_coding	7
ENST00000040738.5	rs28678473	BOD1L1	Y	4	-	0	13570362	13629347	13561804	C	T	0.85	4	5.68e-08	0.448	0.062	protein_coding	7
ENST00000040738.5	rs34798341	BOD1L1	FM	4	-	0	13570362	13629347	13629437	G	T	0.8128	5	5.41e-07	0.169	-0.008	protein_coding	7
ENST00000040738.5	rs11731295	BOD1L1	FM	4	-	0	13570362	13629347	13589886	C	T	0.1852	2	2.14e-07	0.169	0.008	protein_coding	7
ENST00000040738.5	rs75076122	BOD1L1	Y	4	-	0	13570362	13629347	13670118	C	T	0.9417	9	2.87e-06	0.357	0.088	protein_coding	7
ENST00000040738.5	rs28556697	BOD1L1	Y	4	-	0	13570362	13629347	13558841	C	T	0.0833	6	1e-06	0.383	-0.077	protein_coding	7
ENST00000040738.5	rs11728124	BOD1L1	FM	4	-	0	13570362	13629347	13575428	A	G	0.1654	9	2.43e-06	0.169	-0.012	protein_coding	7
ENST00000040738.5	rs61795264	BOD1L1	FM	4	-	0	13570362	13629347	13556777	C	T	0.1334	7	6.28e-07	0.169	0.01	protein_coding	7
ENST00000040738.5	rs16888896	BOD1L1	FM	4	-	0	13570362	13629347	13644917	C	T	0.8147	4	4.91e-07	0.169	-0.008	protein_coding	7
ENST00000040738.5	rs78166138	BOD1L1	Y	4	-	0	13570362	13629347	13624867	A	T	0.0583	10	3.38e-06	0.353	-0.089	protein_coding	7
ENST00000040738.5	rs76859010	BOD1L1	Y	4	-	0	13570362	13629347	13567207	C	T	0.8583	3	3.03e-09	0.508	0.068	protein_coding	7
ENST00000040738.5	rs16888828	BOD1L1	Y	4	-	0	13570362	13629347	13564144	C	G	0.8667	1	3.11e-11	0.589	0.076	protein_coding	7
ENST00000040738.5	rs10939486	BOD1L1	FM	4	-	0	13570362	13629347	13553870	A	G	0.1832	1	1.09e-08	0.169	0.009	protein_coding	7
ENST00000040877.1	rs73101922	TARBP1	FM	1	-	0	234527059	234614849	234533590	A	G	0.2407	6	2.02e-09	0.179	-0.028	protein_coding	5
ENST00000040877.1	rs78366565	TARBP1	FM	1	-	0	234527059	234614849	234586513	C	T	0.7249	10	9.44e-09	0.165	-0.025	protein_coding	5
ENST00000040877.1	rs7513969	TARBP1	FM	1	-	0	234527059	234614849	234585737	C	T	0.7249	10	9.44e-09	0.165	-0.025	protein_coding	5
ENST00000040877.1	rs2102596	TARBP1	FM	1	-	0	234527059	234614849	234584231	C	T	0.7249	10	9.44e-09	0.165	-0.025	protein_coding	5
ENST00000040877.1	rs1334814	TARBP1	FM	1	-	0	234527059	234614849	234584926	A	C	0.7249	10	9.44e-09	0.165	-0.025	protein_coding	5
ENST00000040877.1	rs6665389	TARBP1	FM	1	-	0	234527059	234614849	234587692	C	T	0.7249	10	9.44e-09	0.165	-0.025	protein_coding	5
ENST00000040877.1	rs270531	TARBP1	FM	1	-	0	234527059	234614849	234578577	C	T	0.4286	9	7.7e-09	0.167	0.024	protein_coding	5
ENST00000040877.1	rs270528	TARBP1	FM	1	-	0	234527059	234614849	234580271	A	G	0.5714	7	6.07e-09	0.169	-0.024	protein_coding	5
ENST00000040877.1	rs270529	TARBP1	FM	1	-	0	234527059	234614849	234578758	C	T	0.4286	9	7.7e-09	0.167	0.024	protein_coding	5
ENST00000040877.1	rs7527374	TARBP1	FM	1	-	0	234527059	234614849	234584445	C	T	0.7249	10	9.44e-09	0.165	-0.025	protein_coding	5
ENST00000040877.1	rs2181272	TARBP1	FM	1	-	0	234527059	234614849	234587512	A	C	0.2275	1	1.87e-14	0.275	-0.035	protein_coding	5
ENST00000040877.1	rs270527	TARBP1	FM	1	-	0	234527059	234614849	234582457	C	T	0.5661	8	6.98e-09	0.168	-0.023	protein_coding	5
ENST00000040877.1	rs17517734	TARBP1	FM	1	-	0	234527059	234614849	234542225	C	T	0.1852	3	1.51e-10	0.201	-0.033	protein_coding	5
ENST00000040877.1	rs270508	TARBP1	FM	1	-	0	234527059	234614849	234597692	C	T	0.2275	2	5.38e-14	0.267	-0.034	protein_coding	5
ENST00000040877.1	rs61825878	TARBP1	FM	1	-	0	234527059	234614849	234548308	A	C	0.8148	4	3.24e-10	0.195	0.032	protein_coding	5
ENST00000040877.1	rs61825875	TARBP1	FM	1	-	0	234527059	234614849	234538524	C	G	0.1852	5	1.57e-09	0.181	-0.031	protein_coding	5
ENST00000040877.1	rs4920249	TARBP1	FM	1	-	0	234527059	234614849	234588068	A	G	0.7249	10	9.44e-09	0.165	-0.025	protein_coding	5
ENST00000040877.1	rs61825877	TARBP1	FM	1	-	0	234527059	234614849	234545928	C	T	0.1852	3	1.51e-10	0.201	-0.033	protein_coding	5
ENST00000044462.7	rs58365910	PSMA4	YFM	15	+	0	78832755	78841604	78849034	C	T	0.3118	2	1.85e-28	0.585	0.038	protein_coding	5
ENST00000044462.7	rs8031948	PSMA4	YFM	15	+	0	78832755	78841604	78816057	G	T	0.714	4	1.25e-27	0.585	-0.037	protein_coding	5
ENST00000044462.7	rs2036527	PSMA4	YFM	15	+	0	78832755	78841604	78851615	A	G	0.3053	3	2.92e-28	0.585	0.038	protein_coding	5
ENST00000044462.7	rs931794	PSMA4	YFM	15	+	0	78832755	78841604	78826180	A	G	0.6785	6	2.42e-26	0.585	-0.037	protein_coding	5
ENST00000044462.7	rs72738786	PSMA4	YFM	15	+	0	78832755	78841604	78828086	G	T	0.7076	1	1.36e-28	0.585	-0.037	protein_coding	5
ENST00000044462.7	rs1317286	PSMA4	YFM	15	+	0	78832755	78841604	78896129	A	G	0.6802	10	2.3e-24	0.585	-0.036	protein_coding	5
ENST00000044462.7	rs55781567	PSMA4	YFM	15	+	0	78832755	78841604	78857986	C	G	0.6818	8	7.78e-26	0.585	-0.036	protein_coding	5
ENST00000044462.7	rs10519203	PSMA4	YFM	15	+	0	78832755	78841604	78814046	A	G	0.6801	7	3.92e-26	0.585	-0.037	protein_coding	5
ENST00000044462.7	rs72740955	PSMA4	YFM	15	+	0	78832755	78841604	78849779	C	T	0.7076	5	6.37e-27	0.585	-0.038	protein_coding	5
ENST00000044462.7	rs8034191	PSMA4	YFM	15	+	0	78832755	78841604	78806023	C	T	0.2924	9	1.16e-25	0.585	0.036	protein_coding	5
ENST00000045347.7	rs34182675	SPATA7	M	14	+	0	88852163	88904799	88803842	G	T	0.3148	8	1.14e-24	0.567	-0.061	protein_coding	4
ENST00000045347.7	rs11848836	SPATA7	M	14	+	0	88852163	88904799	88801173	C	T	0.3148	8	1.14e-24	0.567	-0.061	protein_coding	4
ENST00000045347.7	rs11159855	SPATA7	M	14	+	0	88852163	88904799	88806566	A	G	0.3148	8	1.14e-24	0.567	-0.061	protein_coding	4
ENST00000045347.7	rs10873390	SPATA7	M	14	+	0	88852163	88904799	88807756	C	G	0.6852	10	1.93e-24	0.564	0.061	protein_coding	4
ENST00000045347.7	rs11844587	SPATA7	M	14	+	0	88852163	88904799	88808810	A	T	0.6852	10	1.93e-24	0.564	0.061	protein_coding	4
ENST00000045347.7	rs1569804	SPATA7	M	14	+	0	88852163	88904799	88804173	A	G	0.3148	8	1.14e-24	0.567	-0.061	protein_coding	4
ENST00000045347.7	rs10444745	SPATA7	M	14	+	0	88852163	88904799	88821304	G	T	0.4497	3	3.72e-27	0.605	-0.055	protein_coding	4
ENST00000045347.7	rs34344322	SPATA7	M	14	+	0	88852163	88904799	88804034	C	T	0.3148	8	1.14e-24	0.567	-0.061	protein_coding	4
ENST00000045347.7	rs11844618	SPATA7	M	14	+	0	88852163	88904799	88808951	A	G	0.6852	10	1.93e-24	0.564	0.061	protein_coding	4
ENST00000045347.7	rs11628657	SPATA7	M	14	+	0	88852163	88904799	88807065	A	G	0.3148	8	1.14e-24	0.567	-0.061	protein_coding	4
ENST00000045347.7	rs12147715	SPATA7	M	14	+	0	88852163	88904799	88809276	A	T	0.3148	8	1.14e-24	0.567	-0.061	protein_coding	4
ENST00000045347.7	rs59261166	SPATA7	M	14	+	0	88852163	88904799	88814204	C	G	0.6905	6	1.39e-25	0.581	0.063	protein_coding	4
ENST00000045347.7	rs34132020	SPATA7	M	14	+	0	88852163	88904799	88804043	A	G	0.3148	8	1.14e-24	0.567	-0.061	protein_coding	4
ENST00000045347.7	rs12893965	SPATA7	M	14	+	0	88852163	88904799	88806983	A	G	0.664	9	1.44e-24	0.566	0.058	protein_coding	4
ENST00000045347.7	rs10873391	SPATA7	M	14	+	0	88852163	88904799	88807766	A	T	0.6852	10	1.93e-24	0.564	0.061	protein_coding	4
ENST00000045347.7	rs12883876	SPATA7	M	14	+	0	88852163	88904799	88805096	C	T	0.3148	8	1.14e-24	0.567	-0.061	protein_coding	4
ENST00000045347.7	rs11844534	SPATA7	M	14	+	0	88852163	88904799	88801177	A	G	0.3148	8	1.14e-24	0.567	-0.061	protein_coding	4
ENST00000045347.7	rs11844641	SPATA7	M	14	+	0	88852163	88904799	88808917	C	T	0.6852	10	1.93e-24	0.564	0.061	protein_coding	4
ENST00000045347.7	rs1950278	SPATA7	M	14	+	0	88852163	88904799	88802655	C	T	0.3148	8	1.14e-24	0.567	-0.061	protein_coding	4
ENST00000045347.7	rs11846191	SPATA7	M	14	+	0	88852163	88904799	88797615	C	G	0.3148	8	1.14e-24	0.567	-0.061	protein_coding	4
ENST00000045347.7	rs11626469	SPATA7	M	14	+	0	88852163	88904799	88805778	A	G	0.3148	8	1.14e-24	0.567	-0.061	protein_coding	4
ENST00000045347.7	rs35752965	SPATA7	M	14	+	0	88852163	88904799	88810498	A	G	0.6878	7	3.25e-25	0.576	0.062	protein_coding	4
ENST00000045347.7	rs1569803	SPATA7	M	14	+	0	88852163	88904799	88804098	C	G	0.6852	10	1.93e-24	0.564	0.061	protein_coding	4
ENST00000045347.7	rs12185033	SPATA7	M	14	+	0	88852163	88904799	88818024	C	T	0.6905	6	1.39e-25	0.581	0.063	protein_coding	4
ENST00000045347.7	rs11628680	SPATA7	M	14	+	0	88852163	88904799	88807368	A	G	0.6852	10	1.93e-24	0.564	0.061	protein_coding	4
ENST00000045347.7	rs34671411	SPATA7	M	14	+	0	88852163	88904799	88803644	C	T	0.6852	10	1.93e-24	0.564	0.061	protein_coding	4
ENST00000045347.7	rs11622623	SPATA7	M	14	+	0	88852163	88904799	88809843	A	G	0.3148	8	1.14e-24	0.567	-0.061	protein_coding	4
ENST00000045347.7	rs11159854	SPATA7	M	14	+	0	88852163	88904799	88806434	C	T	0.6852	10	1.93e-24	0.564	0.061	protein_coding	4
ENST00000045347.7	rs35690070	SPATA7	M	14	+	0	88852163	88904799	88802063	A	G	0.3148	8	1.14e-24	0.567	-0.061	protein_coding	4
ENST00000045347.7	rs2144056	SPATA7	M	14	+	0	88852163	88904799	88807517	A	G	0.6852	10	1.93e-24	0.564	0.061	protein_coding	4
ENST00000045347.7	rs34603307	SPATA7	M	14	+	0	88852163	88904799	88805276	G	T	0.6852	10	1.93e-24	0.564	0.061	protein_coding	4
ENST00000045347.7	rs1950279	SPATA7	M	14	+	0	88852163	88904799	88804766	C	T	0.6852	10	1.93e-24	0.564	0.061	protein_coding	4
ENST00000045347.7	rs2223933	SPATA7	M	14	+	0	88852163	88904799	88804566	C	T	0.3148	8	1.14e-24	0.567	-0.061	protein_coding	4
ENST00000045347.7	rs11626207	SPATA7	M	14	+	0	88852163	88904799	88805409	A	C	0.6852	10	1.93e-24	0.564	0.061	protein_coding	4
ENST00000045347.7	rs1569806	SPATA7	M	14	+	0	88852163	88904799	88807652	A	C	0.6852	10	1.93e-24	0.564	0.061	protein_coding	4
ENST00000045347.7	rs11844584	SPATA7	M	14	+	0	88852163	88904799	88808803	A	C	0.6852	10	1.93e-24	0.564	0.061	protein_coding	4
ENST00000045347.7	rs12147159	SPATA7	M	14	+	0	88852163	88904799	88809197	C	T	0.6852	10	1.93e-24	0.564	0.061	protein_coding	4
ENST00000045347.7	rs4904448	SPATA7	M	14	+	0	88852163	88904799	88852166	A	G	0.418	1	1.62e-52	0.843	-0.065	protein_coding	4
ENST00000045347.7	rs1950277	SPATA7	M	14	+	0	88852163	88904799	88802647	A	G	0.6852	10	1.93e-24	0.564	0.061	protein_coding	4
ENST00000045347.7	rs1977134	SPATA7	M	14	+	0	88852163	88904799	88808243	C	T	0.3148	8	1.14e-24	0.567	-0.061	protein_coding	4
ENST00000045347.7	rs68094265	SPATA7	M	14	+	0	88852163	88904799	88799967	A	G	0.3148	8	1.14e-24	0.567	-0.061	protein_coding	4
ENST00000045347.7	rs12897983	SPATA7	M	14	+	0	88852163	88904799	88804503	C	G	0.6852	10	1.93e-24	0.564	0.061	protein_coding	4
ENST00000045347.7	rs17698533	SPATA7	M	14	+	0	88852163	88904799	88812028	C	T	0.3122	5	1.14e-25	0.583	-0.062	protein_coding	4
ENST00000045347.7	rs17771758	SPATA7	M	14	+	0	88852163	88904799	88800097	C	G	0.6852	10	1.93e-24	0.564	0.061	protein_coding	4
ENST00000045347.7	rs891748	SPATA7	M	14	+	0	88852163	88904799	88943764	A	G	0.4206	2	8.65e-38	0.732	-0.064	protein_coding	4
ENST00000045347.7	rs4899951	SPATA7	M	14	+	0	88852163	88904799	88817346	A	G	0.3095	4	3.24e-26	0.591	-0.063	protein_coding	4
ENST00000046640.3	rs7350922	CTNS	CFM	17	+	1	3539762	3564832	3542136	A	C	0.8473	2	7.05e-29	0.59	0.024	protein_coding	#N/A
ENST00000046640.3	rs3826493	CTNS	CFM	17	+	1	3539762	3564832	3564235	A	G	0.8006	10	4.04e-24	0.59	0.021	protein_coding	#N/A
ENST00000046640.3	rs3760481	CTNS	CFM	17	+	1	3539762	3564832	3541766	A	G	0.8489	3	7.6e-29	0.59	0.024	protein_coding	#N/A
ENST00000046640.3	rs3786029	CTNS	CFM	17	+	1	3539762	3564832	3552727	C	T	0.8489	3	7.6e-29	0.59	0.024	protein_coding	#N/A
ENST00000046640.3	rs4790530	CTNS	CFM	17	+	1	3539762	3564832	3555424	A	G	0.1511	1	6.5e-29	0.59	-0.024	protein_coding	#N/A
ENST00000046640.3	rs1048649	CTNS	CFM	17	+	1	3539762	3564832	3564378	C	T	0.8006	10	4.04e-24	0.59	0.021	protein_coding	#N/A
ENST00000046640.3	rs1800528	CTNS	CFM	17	+	1	3539762	3564832	3559823	A	G	0.1848	6	2.17e-27	0.59	-0.021	protein_coding	#N/A
ENST00000046640.3	rs12938507	CTNS	CFM	17	+	1	3539762	3564832	3537580	C	T	0.8472	4	1.55e-28	0.59	0.024	protein_coding	#N/A
ENST00000046640.3	rs150858	CTNS	CFM	17	+	1	3539762	3564832	3532670	C	T	0.8456	4	1.55e-28	0.59	0.024	protein_coding	#N/A
ENST00000046640.3	rs1048682	CTNS	CFM	17	+	1	3539762	3564832	3564779	C	T	0.8039	8	9.81e-25	0.59	0.021	protein_coding	#N/A
ENST00000046640.3	rs4790532	CTNS	CFM	17	+	1	3539762	3564832	3560363	A	G	0.1848	6	2.17e-27	0.59	-0.021	protein_coding	#N/A
ENST00000046640.3	rs1048648	CTNS	CFM	17	+	1	3539762	3564832	3564294	C	T	0.1994	9	2.85e-24	0.59	-0.021	protein_coding	#N/A
ENST00000046640.3	rs1048647	CTNS	CFM	17	+	1	3539762	3564832	3564290	C	T	0.1994	9	2.85e-24	0.59	-0.021	protein_coding	#N/A
ENST00000046640.3	rs1048646	CTNS	CFM	17	+	1	3539762	3564832	3564218	C	T	0.1994	9	2.85e-24	0.59	-0.021	protein_coding	#N/A
ENST00000046640.3	rs2235104	CTNS	CFM	17	+	1	3539762	3564832	3564815	A	G	0.8023	7	8.77e-25	0.59	0.021	protein_coding	#N/A
ENST00000046640.3	rs12936393	CTNS	CFM	17	+	1	3539762	3564832	3551310	C	T	0.8489	3	7.6e-29	0.59	0.024	protein_coding	#N/A
ENST00000046640.3	rs17707869	CTNS	CFM	17	+	1	3539762	3564832	3540042	A	G	0.1528	5	2.56e-28	0.59	-0.024	protein_coding	#N/A
ENST00000046640.3	rs12938401	CTNS	CFM	17	+	1	3539762	3564832	3558700	A	G	0.1865	6	2.17e-27	0.59	-0.021	protein_coding	#N/A
ENST00000046794.5	rs2292254	LCP2	M	5	-	0	169673241	169725231	169695446	C	T	0.5926	10	9.88e-05	0.079	-0.006	protein_coding	7
ENST00000046794.5	rs2338872	LCP2	M	5	-	0	169673241	169725231	169692554	A	G	0.5476	1	1.23e-06	0.12	0.007	protein_coding	7
ENST00000046794.5	rs3761750	LCP2	M	5	-	0	169673241	169725231	169725239	C	G	0.5476	7	5.05e-05	0.085	-0.007	protein_coding	7
ENST00000046794.5	rs3761749	LCP2	M	5	-	0	169673241	169725231	169725827	A	G	0.4894	5	2.05e-05	0.094	0.007	protein_coding	7
ENST00000046794.5	rs315744	LCP2	M	5	-	0	169673241	169725231	169698028	A	G	0.5397	9	9.86e-05	0.079	-0.006	protein_coding	7
ENST00000046794.5	rs315730	LCP2	M	5	-	0	169673241	169725231	169724324	A	T	0.4974	3	8.83e-06	0.102	0.008	protein_coding	7
ENST00000046794.5	rs34027359	LCP2	M	5	-	0	169673241	169725231	169704462	G	T	0.5132	4	1.16e-05	0.099	0.006	protein_coding	7
ENST00000046794.5	rs366122	LCP2	M	5	-	0	169673241	169725231	169695611	A	C	0.4074	8	8.33e-05	0.08	0.006	protein_coding	7
ENST00000046794.5	rs36094591	LCP2	M	5	-	0	169673241	169725231	169701017	C	T	0.5185	2	1.75e-06	0.117	0.007	protein_coding	7
ENST00000046794.5	rs315745	LCP2	M	5	-	0	169673241	169725231	169697707	A	G	0.4577	6	2.96e-05	0.09	0.006	protein_coding	7
ENST00000052569.6	rs1967194	GOPC	YF	6	-	0	117881432	117923691	117965710	C	T	0.418	3	3.06e-09	0.423	0.019	protein_coding	6
ENST00000052569.6	rs9285425	GOPC	YF	6	-	0	117881432	117923691	117871836	A	G	0.3811	5	4.61e-09	0.423	0.02	protein_coding	6
ENST00000052569.6	rs13193572	GOPC	M	6	-	0	117881432	117923691	117817122	C	T	0.246	7	4.2e-15	0.325	-0.022	protein_coding	6
ENST00000052569.6	rs1827327	GOPC	M	6	-	0	117881432	117923691	117944124	C	T	0.2804	3	2.55e-17	0.367	-0.021	protein_coding	6
ENST00000052569.6	rs9285426	GOPC	YF	6	-	0	117881432	117923691	117952115	C	T	0.6598	8	8.72e-09	0.423	-0.019	protein_coding	6
ENST00000052569.6	rs9401019	GOPC	YF	6	-	0	117881432	117923691	117954181	A	G	0.582	7	5.48e-09	0.423	-0.019	protein_coding	6
ENST00000052569.6	rs4946267	GOPC	YF	6	-	0	117881432	117923691	117905796	C	T	0.5738	4	3.06e-09	0.423	-0.02	protein_coding	6
ENST00000052569.6	rs1501474	GOPC	YF	6	-	0	117881432	117923691	117951710	G	T	0.582	7	5.48e-09	0.423	-0.019	protein_coding	6
ENST00000052569.6	rs10484298	GOPC	M	6	-	0	117881432	117923691	117901048	C	T	0.2884	1	4.17e-18	0.382	-0.021	protein_coding	6
ENST00000052569.6	rs13216575	GOPC	M	6	-	0	117881432	117923691	117811905	A	G	0.2487	6	3.03e-15	0.328	-0.022	protein_coding	6
ENST00000052569.6	rs2018055	GOPC	M	6	-	0	117881432	117923691	117814167	C	T	0.2487	6	3.03e-15	0.328	-0.022	protein_coding	6
ENST00000052569.6	rs929058	GOPC	M	6	-	0	117881432	117923691	117819198	A	G	0.7222	9	4.7e-15	0.324	0.021	protein_coding	6
ENST00000052569.6	rs9387481	GOPC	M	6	-	0	117881432	117923691	117810822	C	T	0.373	5	2.2e-15	0.331	-0.019	protein_coding	6
ENST00000052569.6	rs9374671	GOPC	YF	6	-	0	117881432	117923691	117929785	A	C	0.418	3	3.06e-09	0.423	0.019	protein_coding	6
ENST00000052569.6	rs9765895	GOPC	YF	6	-	0	117881432	117923691	117984483	G	T	0.418	3	3.06e-09	0.423	0.019	protein_coding	6
ENST00000052569.6	rs9374669	GOPC	YF	6	-	0	117881432	117923691	117882679	C	T	0.25	10	2.1e-08	0.423	-0.027	protein_coding	6
ENST00000052569.6	rs12527127	GOPC	M	6	-	0	117881432	117923691	117813269	C	G	0.3651	4	3.68e-16	0.346	-0.02	protein_coding	6
ENST00000052569.6	rs1759	GOPC	YF	6	-	0	117881432	117923691	117881605	A	T	0.5779	6	4.62e-09	0.423	-0.02	protein_coding	6
ENST00000052569.6	rs13195478	GOPC	M	6	-	0	117881432	117923691	117814437	A	G	0.2487	6	3.03e-15	0.328	-0.022	protein_coding	6
ENST00000052569.6	rs17574630	GOPC	M	6	-	0	117881432	117923691	117819718	A	G	0.2011	10	5.95e-15	0.322	-0.023	protein_coding	6
ENST00000052569.6	rs9320610	GOPC	YF	6	-	0	117881432	117923691	117909909	C	T	0.25	10	2.1e-08	0.423	-0.027	protein_coding	6
ENST00000052569.6	rs13206490	GOPC	M	6	-	0	117881432	117923691	117822021	A	G	0.246	7	4.2e-15	0.325	-0.022	protein_coding	6
ENST00000052569.6	rs13211542	GOPC	M	6	-	0	117881432	117923691	117994158	A	G	0.2804	3	2.55e-17	0.367	-0.021	protein_coding	6
ENST00000052569.6	rs12194183	GOPC	M	6	-	0	117881432	117923691	117885959	C	T	0.7116	2	4.18e-18	0.382	0.021	protein_coding	6
ENST00000052569.6	rs210637	GOPC	YF	6	-	0	117881432	117923691	117886227	C	T	0.4221	2	2.57e-09	0.423	0.02	protein_coding	6
ENST00000052569.6	rs210639	GOPC	YF	6	-	0	117881432	117923691	117893104	A	G	0.623	9	1.56e-08	0.423	-0.02	protein_coding	6
ENST00000052569.6	rs13207962	GOPC	M	6	-	0	117881432	117923691	117817099	A	G	0.246	7	4.2e-15	0.325	-0.022	protein_coding	6
ENST00000052569.6	rs9401014	GOPC	YF	6	-	0	117881432	117923691	117921010	C	G	0.5738	4	3.06e-09	0.423	-0.02	protein_coding	6
ENST00000052569.6	rs210642	GOPC	YF	6	-	0	117881432	117923691	117898211	A	G	0.5738	4	3.06e-09	0.423	-0.02	protein_coding	6
ENST00000052569.6	rs4946269	GOPC	YF	6	-	0	117881432	117923691	117916608	C	T	0.5738	4	3.06e-09	0.423	-0.02	protein_coding	6
ENST00000052569.6	rs13210963	GOPC	M	6	-	0	117881432	117923691	117823289	C	T	0.754	8	4.23e-15	0.325	0.022	protein_coding	6
ENST00000052569.6	rs9320612	GOPC	YF	6	-	0	117881432	117923691	117910513	A	G	0.3934	1	1.73e-09	0.423	0.02	protein_coding	6
ENST00000052569.6	rs10457316	GOPC	YF	6	-	0	117881432	117923691	117919703	A	G	0.25	10	2.1e-08	0.423	-0.027	protein_coding	6
ENST00000052569.6	rs2354931	GOPC	YF	6	-	0	117881432	117923691	117907368	A	G	0.25	10	2.1e-08	0.423	-0.027	protein_coding	6
ENST00000052569.6	rs9489223	GOPC	YF	6	-	0	117881432	117923691	117913020	A	G	0.623	9	1.56e-08	0.423	-0.02	protein_coding	6
ENST00000053243.1	rs86428	TNFRSF17	M	16	+	0	12058964	12061925	12080395	C	T	0.5556	4	2e-10	0.493	-0.291	protein_coding	4
ENST00000053243.1	rs11648404	TNFRSF17	M	16	+	0	12058964	12061925	12115943	A	G	0.6349	6	7.05e-10	0.472	-0.258	protein_coding	4
ENST00000053243.1	rs417938	TNFRSF17	M	16	+	0	12058964	12061925	12082233	A	G	0.5556	4	2e-10	0.493	-0.291	protein_coding	4
ENST00000053243.1	rs2869492	TNFRSF17	M	16	+	0	12058964	12061925	12071341	C	T	0.3757	2	8.76e-12	0.543	0.282	protein_coding	4
ENST00000053243.1	rs8051349	TNFRSF17	M	16	+	0	12058964	12061925	12105523	A	T	0.6481	5	3.92e-10	0.482	-0.27	protein_coding	4
ENST00000053243.1	rs8045634	TNFRSF17	M	16	+	0	12058964	12061925	12119251	A	C	0.3571	10	9.17e-09	0.426	0.258	protein_coding	4
ENST00000053243.1	rs8062691	TNFRSF17	M	16	+	0	12058964	12061925	12091829	A	G	0.3571	7	8.37e-10	0.469	0.262	protein_coding	4
ENST00000053243.1	rs393329	TNFRSF17	M	16	+	0	12058964	12061925	12070422	C	T	0.6243	1	7.95e-12	0.544	-0.282	protein_coding	4
ENST00000053243.1	rs393276	TNFRSF17	M	16	+	0	12058964	12061925	12077039	C	T	0.5556	4	2e-10	0.493	-0.291	protein_coding	4
ENST00000053243.1	rs11639821	TNFRSF17	M	16	+	0	12058964	12061925	12092575	C	T	0.4444	9	1.34e-09	0.461	0.274	protein_coding	4
ENST00000053243.1	rs3916255	TNFRSF17	M	16	+	0	12058964	12061925	12093755	C	G	0.5529	8	1.11e-09	0.464	-0.274	protein_coding	4
ENST00000053243.1	rs442234	TNFRSF17	M	16	+	0	12058964	12061925	12072161	A	G	0.5582	4	2e-10	0.493	-0.291	protein_coding	4
ENST00000053243.1	rs11648938	TNFRSF17	M	16	+	0	12058964	12061925	12094149	C	T	0.6323	3	2.3e-11	0.528	-0.274	protein_coding	4
ENST00000053243.1	rs378372	TNFRSF17	M	16	+	0	12058964	12061925	12079802	A	G	0.5556	4	2e-10	0.493	-0.291	protein_coding	4
ENST00000053243.1	rs446289	TNFRSF17	M	16	+	0	12058964	12061925	12070486	G	T	0.5582	4	2e-10	0.493	-0.291	protein_coding	4
ENST00000053468.3	rs1142723	MRPS10	CFM	6	-	0	42174539	42185603	42168029	C	G	0.8312	2	2.83e-22	0.543	0.031	protein_coding	1f
ENST00000053468.3	rs6936290	MRPS10	CFM	6	-	0	42174539	42185603	42176451	A	G	0.8312	2	2.83e-22	0.543	0.031	protein_coding	1f
ENST00000053468.3	rs7745194	MRPS10	CFM	6	-	0	42174539	42185603	42166367	C	G	0.1688	1	1.6e-22	0.543	-0.031	protein_coding	1f
ENST00000053468.3	rs7775061	MRPS10	CFM	6	-	0	42174539	42185603	42180778	A	T	0.1978	8	1.04e-13	0.543	0.02	protein_coding	1f
ENST00000053468.3	rs28372713	MRPS10	CFM	6	-	0	42174539	42185603	42186415	A	G	0.8022	6	3.03e-14	0.543	-0.02	protein_coding	1f
ENST00000053468.3	rs1884317	MRPS10	CFM	6	-	0	42174539	42185603	42182183	C	T	0.1688	1	1.6e-22	0.543	-0.031	protein_coding	1f
ENST00000053468.3	rs9471801	MRPS10	CFM	6	-	0	42174539	42185603	42154609	C	T	0.8038	10	2.4e-13	0.543	-0.019	protein_coding	1f
ENST00000053468.3	rs9462783	MRPS10	CFM	6	-	0	42174539	42185603	42186652	A	G	0.1978	8	1.04e-13	0.543	0.02	protein_coding	1f
ENST00000053468.3	rs9471808	MRPS10	CFM	6	-	0	42174539	42185603	42185104	C	T	0.1978	8	1.04e-13	0.543	0.02	protein_coding	1f
ENST00000053468.3	rs7752072	MRPS10	CFM	6	-	0	42174539	42185603	42192192	A	G	0.1994	8	1.04e-13	0.543	0.02	protein_coding	1f
ENST00000053468.3	rs7749339	MRPS10	CFM	6	-	0	42174539	42185603	42170662	C	T	0.8312	2	2.83e-22	0.543	0.031	protein_coding	1f
ENST00000053468.3	rs7740551	MRPS10	CFM	6	-	0	42174539	42185603	42186847	C	T	0.1962	9	2.31e-13	0.543	0.02	protein_coding	1f
ENST00000053468.3	rs7762791	MRPS10	CFM	6	-	0	42174539	42185603	42187160	C	T	0.8038	7	6.96e-14	0.543	-0.02	protein_coding	1f
ENST00000053468.3	rs2395806	MRPS10	CFM	6	-	0	42174539	42185603	42163898	C	T	0.8296	3	1.36e-21	0.543	0.031	protein_coding	1f
ENST00000053468.3	rs10452607	MRPS10	CFM	6	-	0	42174539	42185603	42190446	A	G	0.1978	8	1.04e-13	0.543	0.02	protein_coding	1f
ENST00000053468.3	rs2180171	MRPS10	CFM	6	-	0	42174539	42185603	42173054	C	T	0.8312	2	2.83e-22	0.543	0.031	protein_coding	1f
ENST00000053468.3	rs7769611	MRPS10	CFM	6	-	0	42174539	42185603	42179831	A	T	0.8312	2	2.83e-22	0.543	0.031	protein_coding	1f
ENST00000053468.3	rs9471809	MRPS10	CFM	6	-	0	42174539	42185603	42185564	A	C	0.8022	6	3.03e-14	0.543	-0.02	protein_coding	1f
ENST00000053468.3	rs6906112	MRPS10	CFM	6	-	0	42174539	42185603	42169799	G	T	0.8312	2	2.83e-22	0.543	0.031	protein_coding	1f
ENST00000053468.3	rs9688757	MRPS10	CFM	6	-	0	42174539	42185603	42156803	A	G	0.8038	10	2.4e-13	0.543	-0.019	protein_coding	1f
ENST00000053468.3	rs1065236	MRPS10	CFM	6	-	0	42174539	42185603	42167888	A	G	0.1688	1	1.6e-22	0.543	-0.031	protein_coding	1f
ENST00000053468.3	rs7764278	MRPS10	CFM	6	-	0	42174539	42185603	42157817	G	T	0.8022	6	3.03e-14	0.543	-0.02	protein_coding	1f
ENST00000053468.3	rs7751950	MRPS10	CFM	6	-	0	42174539	42185603	42192163	C	G	0.1994	8	1.04e-13	0.543	0.02	protein_coding	1f
ENST00000053468.3	rs6939563	MRPS10	CFM	6	-	0	42174539	42185603	42159256	A	G	0.8022	6	3.03e-14	0.543	-0.02	protein_coding	1f
ENST00000053468.3	rs35926601	MRPS10	CFM	6	-	0	42174539	42185603	42169143	A	T	0.8022	6	3.03e-14	0.543	-0.02	protein_coding	1f
ENST00000053468.3	rs4714580	MRPS10	CFM	6	-	0	42174539	42185603	42174558	A	G	0.1688	1	1.6e-22	0.543	-0.031	protein_coding	1f
ENST00000053468.3	rs7750260	MRPS10	CFM	6	-	0	42174539	42185603	42158003	C	T	0.1978	8	1.04e-13	0.543	0.02	protein_coding	1f
ENST00000053468.3	rs7745358	MRPS10	CFM	6	-	0	42174539	42185603	42166471	C	T	0.8022	6	3.03e-14	0.543	-0.02	protein_coding	1f
ENST00000053468.3	rs9381153	MRPS10	CFM	6	-	0	42174539	42185603	42161292	C	T	0.8295	2	2.83e-22	0.543	0.031	protein_coding	1f
ENST00000053468.3	rs56198496	MRPS10	CFM	6	-	0	42174539	42185603	42184003	C	G	0.1978	8	1.04e-13	0.543	0.02	protein_coding	1f
ENST00000053468.3	rs7765336	MRPS10	CFM	6	-	0	42174539	42185603	42182813	A	G	0.1688	1	1.6e-22	0.543	-0.031	protein_coding	1f
ENST00000053468.3	rs7746021	MRPS10	CFM	6	-	0	42174539	42185603	42157693	C	T	0.1978	8	1.04e-13	0.543	0.02	protein_coding	1f
ENST00000053468.3	rs9471810	MRPS10	CFM	6	-	0	42174539	42185603	42185712	A	T	0.8022	6	3.03e-14	0.543	-0.02	protein_coding	1f
ENST00000053468.3	rs7757788	MRPS10	CFM	6	-	0	42174539	42185603	42186305	C	T	0.8022	6	3.03e-14	0.543	-0.02	protein_coding	1f
ENST00000053468.3	rs1474867	MRPS10	CFM	6	-	0	42174539	42185603	42162575	A	G	0.1688	1	1.6e-22	0.543	-0.031	protein_coding	1f
ENST00000053468.3	rs9367133	MRPS10	CFM	6	-	0	42174539	42185603	42171313	A	G	0.1704	4	1.68e-21	0.543	-0.031	protein_coding	1f
ENST00000053468.3	rs6458277	MRPS10	CFM	6	-	0	42174539	42185603	42187902	A	G	0.1688	1	1.6e-22	0.543	-0.031	protein_coding	1f
ENST00000053468.3	rs7763375	MRPS10	CFM	6	-	0	42174539	42185603	42187362	G	T	0.8038	7	6.96e-14	0.543	-0.02	protein_coding	1f
ENST00000053468.3	rs13213154	MRPS10	CFM	6	-	0	42174539	42185603	42191176	C	T	0.1994	8	1.04e-13	0.543	0.02	protein_coding	1f
ENST00000053468.3	rs7775141	MRPS10	CFM	6	-	0	42174539	42185603	42189848	G	T	0.8022	6	3.03e-14	0.543	-0.02	protein_coding	1f
ENST00000053468.3	rs4714584	MRPS10	CFM	6	-	0	42174539	42185603	42190556	G	T	0.8312	2	2.83e-22	0.543	0.031	protein_coding	1f
ENST00000053468.3	rs9471807	MRPS10	CFM	6	-	0	42174539	42185603	42184904	C	T	0.8022	6	3.03e-14	0.543	-0.02	protein_coding	1f
ENST00000053468.3	rs73436205	MRPS10	CFM	6	-	0	42174539	42185603	42169487	C	T	0.8022	6	3.03e-14	0.543	-0.02	protein_coding	1f
ENST00000053468.3	rs7747279	MRPS10	CFM	6	-	0	42174539	42185603	42191834	A	G	0.8006	6	3.03e-14	0.543	-0.02	protein_coding	1f
ENST00000053468.3	rs9471799	MRPS10	CFM	6	-	0	42174539	42185603	42153609	C	T	0.1672	5	8.43e-18	0.543	-0.028	protein_coding	1f
ENST00000053468.3	rs9632492	MRPS10	CFM	6	-	0	42174539	42185603	42148680	C	G	0.8038	10	2.4e-13	0.543	-0.019	protein_coding	1f
ENST00000054650.4	rs11122105	THAP3	F	1	+	0	6684926	6693625	6680907	A	G	0.3548	4	1.46e-10	0.628	-0.023	protein_coding	4
ENST00000054650.4	rs12127191	THAP3	F	1	+	0	6684926	6693625	6685774	C	T	0.6452	3	1.3e-10	0.63	0.023	protein_coding	4
ENST00000054650.4	rs12034227	THAP3	F	1	+	0	6684926	6693625	6681275	A	C	0.6452	2	1.24e-10	0.631	0.023	protein_coding	4
ENST00000054650.4	rs12137032	THAP3	F	1	+	0	6684926	6693625	6708246	A	G	0.3548	10	5.81e-09	0.558	-0.021	protein_coding	4
ENST00000054650.4	rs731024	THAP3	F	1	+	0	6684926	6693625	6644723	A	G	0.3468	9	4.44e-09	0.563	-0.022	protein_coding	4
ENST00000054650.4	rs6674407	THAP3	F	1	+	0	6684926	6693625	6662913	A	G	0.3468	9	4.44e-09	0.563	-0.022	protein_coding	4
ENST00000054650.4	rs78728410	THAP3	F	1	+	0	6684926	6693625	6663031	C	G	0.3468	9	4.44e-09	0.563	-0.022	protein_coding	4
ENST00000054650.4	rs35005772	THAP3	YM	1	+	0	6684926	6693625	6733081	C	T	0.6044	10	5.31e-08	0.227	-0.008	protein_coding	4
ENST00000054650.4	rs6678681	THAP3	YM	1	+	0	6684926	6693625	6659872	A	G	0.3153	8	8.65e-09	0.227	-0.008	protein_coding	4
ENST00000054650.4	rs3789573	THAP3	F	1	+	0	6684926	6693625	6730905	C	T	0.3548	10	5.81e-09	0.558	-0.021	protein_coding	4
ENST00000054650.4	rs14057	THAP3	F	1	+	0	6684926	6693625	6683240	A	G	0.3629	1	8.43e-11	0.637	-0.023	protein_coding	4
ENST00000054650.4	rs6682920	THAP3	F	1	+	0	6684926	6693625	6645867	A	G	0.3468	9	4.44e-09	0.563	-0.022	protein_coding	4
ENST00000054650.4	rs2294526	THAP3	F	1	+	0	6684926	6693625	6735702	A	C	0.3548	10	5.81e-09	0.558	-0.021	protein_coding	4
ENST00000054650.4	rs742394	THAP3	YM	1	+	0	6684926	6693625	6690140	A	G	0.3053	1	6.77e-13	0.227	-0.009	protein_coding	4
ENST00000054650.4	rs12079872	THAP3	F	1	+	0	6684926	6693625	6689824	A	G	0.6452	3	1.3e-10	0.63	0.023	protein_coding	4
ENST00000054650.4	rs12745724	THAP3	F	1	+	0	6684926	6693625	6719679	A	G	0.3548	10	5.81e-09	0.558	-0.021	protein_coding	4
ENST00000054650.4	rs6804	THAP3	F	1	+	0	6684926	6693625	6694574	A	G	0.3548	1	8.43e-11	0.637	-0.023	protein_coding	4
ENST00000054650.4	rs12145525	THAP3	F	1	+	0	6684926	6693625	6711146	C	T	0.3548	10	5.81e-09	0.558	-0.021	protein_coding	4
ENST00000054650.4	rs12137106	THAP3	F	1	+	0	6684926	6693625	6708459	A	G	0.3548	10	5.81e-09	0.558	-0.021	protein_coding	4
ENST00000054650.4	rs2232460	THAP3	F	1	+	0	6684926	6693625	6659505	A	G	0.3468	9	4.44e-09	0.563	-0.022	protein_coding	4
ENST00000054650.4	rs2294528	THAP3	F	1	+	0	6684926	6693625	6729749	A	G	0.3468	7	4.11e-09	0.565	-0.022	protein_coding	4
ENST00000054650.4	rs10864629	THAP3	F	1	+	0	6684926	6693625	6686214	A	T	0.6452	3	1.3e-10	0.63	0.023	protein_coding	4
ENST00000054650.4	rs10779795	THAP3	F	1	+	0	6684926	6693625	6677064	A	G	0.6452	2	1.24e-10	0.631	0.023	protein_coding	4
ENST00000054650.4	rs1043683	THAP3	YM	1	+	0	6684926	6693625	6694980	A	G	0.6947	2	1.69e-12	0.227	0.009	protein_coding	4
ENST00000054650.4	rs9661802	THAP3	F	1	+	0	6684926	6693625	6678864	A	C	0.6613	5	6.85e-10	0.6	0.023	protein_coding	4
ENST00000054650.4	rs12127219	THAP3	YM	1	+	0	6684926	6693625	6685851	A	C	0.6947	2	1.69e-12	0.227	0.009	protein_coding	4
ENST00000054650.4	rs6577583	THAP3	YM	1	+	0	6684926	6693625	6695802	A	G	0.2992	3	1.82e-12	0.227	-0.009	protein_coding	4
ENST00000054650.4	rs2235566	THAP3	F	1	+	0	6684926	6693625	6655053	A	G	0.3468	9	4.44e-09	0.563	-0.022	protein_coding	4
ENST00000054650.4	rs1556034	THAP3	F	1	+	0	6684926	6693625	6689319	A	G	0.3548	1	8.43e-11	0.637	-0.023	protein_coding	4
ENST00000054650.4	rs10523	THAP3	YM	1	+	0	6684926	6693625	6695244	A	G	0.3053	1	6.77e-13	0.227	-0.009	protein_coding	4
ENST00000054650.4	rs28460408	THAP3	YM	1	+	0	6684926	6693625	6690930	C	G	0.6988	4	7.06e-12	0.227	0.009	protein_coding	4
ENST00000054650.4	rs2076365	THAP3	F	1	+	0	6684926	6693625	6705571	C	G	0.6532	6	3.28e-09	0.57	0.022	protein_coding	4
ENST00000054650.4	rs1974075	THAP3	YM	1	+	0	6684926	6693625	6689177	G	T	0.6947	2	1.69e-12	0.227	0.009	protein_coding	4
ENST00000054650.4	rs12727844	THAP3	F	1	+	0	6684926	6693625	6694207	A	G	0.6452	3	1.3e-10	0.63	0.023	protein_coding	4
ENST00000054650.4	rs12028517	THAP3	F	1	+	0	6684926	6693625	6661732	A	C	0.3468	9	4.44e-09	0.563	-0.022	protein_coding	4
ENST00000054650.4	rs2039054	THAP3	F	1	+	0	6684926	6693625	6738880	C	T	0.3548	10	5.81e-09	0.558	-0.021	protein_coding	4
ENST00000054650.4	rs7549198	THAP3	F	1	+	0	6684926	6693625	6709610	C	T	0.3548	10	5.81e-09	0.558	-0.021	protein_coding	4
ENST00000054650.4	rs11122102	THAP3	YM	1	+	0	6684926	6693625	6658770	A	G	0.6786	9	2.18e-08	0.227	0.008	protein_coding	4
ENST00000054650.4	rs1043681	THAP3	YM	1	+	0	6684926	6693625	6695123	C	T	0.2992	3	1.82e-12	0.227	-0.009	protein_coding	4
ENST00000054650.4	rs3747994	THAP3	YM	1	+	0	6684926	6693625	6681744	C	T	0.3032	6	1.07e-10	0.227	-0.008	protein_coding	4
ENST00000054650.4	rs12124126	THAP3	F	1	+	0	6684926	6693625	6660349	A	G	0.6532	8	4.37e-09	0.564	0.022	protein_coding	4
ENST00000054650.4	rs12741141	THAP3	YM	1	+	0	6684926	6693625	6669970	C	G	0.5923	7	3.73e-09	0.227	-0.008	protein_coding	4
ENST00000054650.4	rs3174820	THAP3	F	1	+	0	6684926	6693625	6693097	A	G	0.6452	3	1.3e-10	0.63	0.023	protein_coding	4
ENST00000054650.4	rs11892	THAP3	F	1	+	0	6684926	6693625	6695331	G	T	0.6532	2	1.24e-10	0.631	0.023	protein_coding	4
ENST00000054650.4	rs12746591	THAP3	YM	1	+	0	6684926	6693625	6685442	A	G	0.3052	5	8.98e-12	0.227	-0.008	protein_coding	4
ENST00000054666.6	rs1012477	VAMP3	CM	1	+	0	7831329	7841492	7858135	C	G	0.1627	10	7.7e-11	0.284	0.017	protein_coding	5
ENST00000054666.6	rs12061787	VAMP3	CM	1	+	0	7831329	7841492	7888730	C	G	0.1647	10	7.7e-11	0.284	0.017	protein_coding	5
ENST00000054666.6	rs17374292	VAMP3	CM	1	+	0	7831329	7841492	7881234	C	T	0.8373	9	7.63e-11	0.284	-0.017	protein_coding	5
ENST00000054666.6	rs12092614	VAMP3	CM	1	+	0	7831329	7841492	7865710	C	T	0.8373	9	7.63e-11	0.284	-0.017	protein_coding	5
ENST00000054666.6	rs34020118	VAMP3	CM	1	+	0	7831329	7841492	7895015	C	T	0.8373	9	7.63e-11	0.284	-0.017	protein_coding	5
ENST00000054666.6	rs2794666	VAMP3	CM	1	+	0	7831329	7841492	7822009	A	G	0.8413	7	2.7e-11	0.284	-0.018	protein_coding	5
ENST00000054666.6	rs12745962	VAMP3	CM	1	+	0	7831329	7841492	7919825	C	T	0.7992	8	5.66e-11	0.284	-0.017	protein_coding	5
ENST00000054666.6	rs4908485	VAMP3	CM	1	+	0	7831329	7841492	7907984	A	G	0.8373	9	7.63e-11	0.284	-0.017	protein_coding	5
ENST00000054666.6	rs7556518	VAMP3	CM	1	+	0	7831329	7841492	7847846	A	G	0.1627	10	7.7e-11	0.284	0.017	protein_coding	5
ENST00000054666.6	rs12723500	VAMP3	CM	1	+	0	7831329	7841492	7857374	C	G	0.1627	10	7.7e-11	0.284	0.017	protein_coding	5
ENST00000054666.6	rs12078018	VAMP3	CM	1	+	0	7831329	7841492	7857309	A	G	0.1627	10	7.7e-11	0.284	0.017	protein_coding	5
ENST00000054666.6	rs4908694	VAMP3	CM	1	+	0	7831329	7841492	7850898	C	T	0.8373	9	7.63e-11	0.284	-0.017	protein_coding	5
ENST00000054666.6	rs12741937	VAMP3	CM	1	+	0	7831329	7841492	7897622	A	T	0.8373	9	7.63e-11	0.284	-0.017	protein_coding	5
ENST00000054666.6	rs4908704	VAMP3	CM	1	+	0	7831329	7841492	7918904	A	G	0.7992	8	5.66e-11	0.284	-0.017	protein_coding	5
ENST00000054666.6	rs4908699	VAMP3	CM	1	+	0	7831329	7841492	7905274	A	G	0.1627	10	7.7e-11	0.284	0.017	protein_coding	5
ENST00000054666.6	rs697675	VAMP3	CM	1	+	0	7831329	7841492	7838113	A	C	0.8393	4	1.83e-11	0.284	-0.018	protein_coding	5
ENST00000054666.6	rs12084927	VAMP3	CM	1	+	0	7831329	7841492	7902474	C	T	0.8373	9	7.63e-11	0.284	-0.017	protein_coding	5
ENST00000054666.6	rs4908695	VAMP3	CM	1	+	0	7831329	7841492	7872600	A	G	0.1827	3	5.99e-12	0.284	0.018	protein_coding	5
ENST00000054666.6	rs17374781	VAMP3	CM	1	+	0	7831329	7841492	7919363	C	T	0.7992	8	5.66e-11	0.284	-0.017	protein_coding	5
ENST00000054666.6	rs707457	VAMP3	CM	1	+	0	7831329	7841492	7831064	A	C	0.1547	2	3.67e-12	0.284	0.019	protein_coding	5
ENST00000054666.6	rs12723228	VAMP3	CM	1	+	0	7831329	7841492	7906315	A	T	0.8373	9	7.63e-11	0.284	-0.017	protein_coding	5
ENST00000054666.6	rs34177663	VAMP3	CM	1	+	0	7831329	7841492	7833228	A	G	0.8433	1	3.02e-12	0.284	-0.019	protein_coding	5
ENST00000054666.6	rs72632055	VAMP3	CM	1	+	0	7831329	7841492	7835774	G	T	0.1607	5	2.1e-11	0.284	0.018	protein_coding	5
ENST00000054666.6	rs71637401	VAMP3	CM	1	+	0	7831329	7841492	7837012	A	G	0.1607	5	2.1e-11	0.284	0.018	protein_coding	5
ENST00000054666.6	rs697674	VAMP3	CM	1	+	0	7831329	7841492	7837878	C	G	0.8393	4	1.83e-11	0.284	-0.018	protein_coding	5
ENST00000054666.6	rs12061655	VAMP3	CM	1	+	0	7831329	7841492	7872482	C	G	0.8373	9	7.63e-11	0.284	-0.017	protein_coding	5
ENST00000054666.6	rs66781032	VAMP3	CM	1	+	0	7831329	7841492	7840769	A	G	0.8413	6	2.62e-11	0.284	-0.018	protein_coding	5
ENST00000054666.6	rs10462018	VAMP3	CM	1	+	0	7831329	7841492	7879627	C	T	0.8373	9	7.63e-11	0.284	-0.017	protein_coding	5
ENST00000054666.6	rs35307738	VAMP3	CM	1	+	0	7831329	7841492	7919839	C	G	0.7992	8	5.66e-11	0.284	-0.017	protein_coding	5
ENST00000054666.6	rs35024711	VAMP3	CM	1	+	0	7831329	7841492	7840698	A	G	0.8413	6	2.62e-11	0.284	-0.018	protein_coding	5
ENST00000055077.3	rs75068245	RFC2	M	7	-	0	73645867	73668774	73677735	C	G	0.0688	1	2.54e-07	0.442	-0.021	protein_coding	7
ENST00000055077.3	rs114979078	RFC2	M	7	-	0	73645867	73668774	73659686	A	T	0.0688	1	2.54e-07	0.442	-0.021	protein_coding	7
ENST00000055077.3	rs113753639	RFC2	M	7	-	0	73645867	73668774	73657119	G	T	0.0688	1	2.54e-07	0.442	-0.021	protein_coding	7
ENST00000055077.3	rs76183995	RFC2	M	7	-	0	73645867	73668774	73625573	A	G	0.0688	1	2.54e-07	0.442	-0.021	protein_coding	7
ENST00000055077.3	rs75112530	RFC2	M	7	-	0	73645867	73668774	73677837	A	G	0.0688	1	2.54e-07	0.442	-0.021	protein_coding	7
ENST00000055077.3	rs2293758	RFC2	M	7	-	0	73645867	73668774	73630406	A	G	0.0529	5	8.8e-07	0.412	-0.024	protein_coding	7
ENST00000055077.3	rs145839709	RFC2	M	7	-	0	73645867	73668774	73662967	A	G	0.0529	5	8.8e-07	0.412	-0.024	protein_coding	7
ENST00000055077.3	rs3135698	RFC2	M	7	-	0	73645867	73668774	73649825	C	T	0.0688	1	2.54e-07	0.442	-0.021	protein_coding	7
ENST00000055077.3	rs78558824	RFC2	M	7	-	0	73645867	73668774	73677685	C	T	0.0688	1	2.54e-07	0.442	-0.021	protein_coding	7
ENST00000055077.3	rs3135664	RFC2	M	7	-	0	73645867	73668774	73662409	A	T	0.9312	3	3.59e-07	0.434	0.021	protein_coding	7
ENST00000055077.3	rs6460075	RFC2	M	7	-	0	73645867	73668774	73674477	C	T	0.0688	1	2.54e-07	0.442	-0.021	protein_coding	7
ENST00000055077.3	rs12538007	RFC2	M	7	-	0	73645867	73668774	73673643	A	G	0.5608	10	0.003027	0.176	0.015	protein_coding	7
ENST00000055077.3	rs3135660	RFC2	M	7	-	0	73645867	73668774	73664710	C	T	0.0688	1	2.54e-07	0.442	-0.021	protein_coding	7
ENST00000055077.3	rs10239864	RFC2	M	7	-	0	73645867	73668774	73709361	A	G	0.1111	8	0.001103	0.209	-0.02	protein_coding	7
ENST00000055077.3	rs112641841	RFC2	M	7	-	0	73645867	73668774	73694885	C	G	0.881	9	0.001247	0.205	0.02	protein_coding	7
ENST00000055077.3	rs3135676	RFC2	M	7	-	0	73645867	73668774	73655641	C	T	0.9312	3	3.59e-07	0.434	0.021	protein_coding	7
ENST00000055077.3	rs76480945	RFC2	M	7	-	0	73645867	73668774	73669275	C	T	0.9312	3	3.59e-07	0.434	0.021	protein_coding	7
ENST00000055077.3	rs74855904	RFC2	M	7	-	0	73645867	73668774	73644787	C	T	0.9312	3	3.59e-07	0.434	0.021	protein_coding	7
ENST00000055077.3	rs17145359	RFC2	M	7	-	0	73645867	73668774	73695848	A	G	0.119	8	0.001103	0.209	-0.02	protein_coding	7
ENST00000055077.3	rs28705090	RFC2	M	7	-	0	73645867	73668774	73704837	C	G	0.1111	8	0.001103	0.209	-0.02	protein_coding	7
ENST00000055077.3	rs115598018	RFC2	M	7	-	0	73645867	73668774	73641263	A	C	0.9312	3	3.59e-07	0.434	0.021	protein_coding	7
ENST00000055077.3	rs113278991	RFC2	M	7	-	0	73645867	73668774	73695981	C	T	0.119	8	0.001103	0.209	-0.02	protein_coding	7
ENST00000055077.3	rs6946903	RFC2	M	7	-	0	73645867	73668774	73642878	A	G	0.9312	3	3.59e-07	0.434	0.021	protein_coding	7
ENST00000055077.3	rs75165484	RFC2	M	7	-	0	73645867	73668774	73662694	A	G	0.9312	3	3.59e-07	0.434	0.021	protein_coding	7
ENST00000055077.3	rs66963623	RFC2	M	7	-	0	73645867	73668774	73698234	C	T	0.881	9	0.001247	0.205	0.02	protein_coding	7
ENST00000055077.3	rs61200982	RFC2	M	7	-	0	73645867	73668774	73698488	C	T	0.881	9	0.001247	0.205	0.02	protein_coding	7
ENST00000055077.3	rs144713457	RFC2	M	7	-	0	73645867	73668774	73672589	A	T	0.9471	4	8.1e-07	0.414	0.024	protein_coding	7
ENST00000055077.3	rs3135695	RFC2	M	7	-	0	73645867	73668774	73650565	A	C	0.0688	1	2.54e-07	0.442	-0.021	protein_coding	7
ENST00000055077.3	rs149511512	RFC2	M	7	-	0	73645867	73668774	73666047	A	G	0.9312	3	3.59e-07	0.434	0.021	protein_coding	7
ENST00000055077.3	rs143159858	RFC2	M	7	-	0	73645867	73668774	73637028	C	T	0.9312	3	3.59e-07	0.434	0.021	protein_coding	7
ENST00000055077.3	rs117395424	RFC2	M	7	-	0	73645867	73668774	73764738	A	G	0.9444	7	0.0003536	0.245	0.023	protein_coding	7
ENST00000055077.3	rs3135656	RFC2	M	7	-	0	73645867	73668774	73667622	C	G	0.0688	1	2.54e-07	0.442	-0.021	protein_coding	7
ENST00000055077.3	rs80312606	RFC2	M	7	-	0	73645867	73668774	73673730	C	T	0.0688	1	2.54e-07	0.442	-0.021	protein_coding	7
ENST00000055077.3	rs57349181	RFC2	M	7	-	0	73645867	73668774	73697923	A	T	0.881	9	0.001247	0.205	0.02	protein_coding	7
ENST00000055077.3	rs2074766	RFC2	M	7	-	0	73645867	73668774	73635555	C	G	0.5608	10	0.003027	0.176	0.015	protein_coding	7
ENST00000055077.3	rs182346583	RFC2	M	7	-	0	73645867	73668774	73665896	A	G	0.0688	1	2.54e-07	0.442	-0.021	protein_coding	7
ENST00000055077.3	rs3779412	RFC2	M	7	-	0	73645867	73668774	73625128	C	T	0.0688	1	2.54e-07	0.442	-0.021	protein_coding	7
ENST00000055077.3	rs3135696	RFC2	M	7	-	0	73645867	73668774	73650292	C	T	0.9312	3	3.59e-07	0.434	0.021	protein_coding	7
ENST00000055077.3	rs11976599	RFC2	M	7	-	0	73645867	73668774	73705881	C	T	0.8889	9	0.001247	0.205	0.02	protein_coding	7
ENST00000055077.3	rs76426844	RFC2	M	7	-	0	73645867	73668774	73644899	C	T	0.0688	1	2.54e-07	0.442	-0.021	protein_coding	7
ENST00000055077.3	rs116010048	RFC2	M	7	-	0	73645867	73668774	73673344	A	G	0.9312	3	3.59e-07	0.434	0.021	protein_coding	7
ENST00000055077.3	rs74879199	RFC2	M	7	-	0	73645867	73668774	73680705	C	T	0.0635	2	2.66e-07	0.441	-0.022	protein_coding	7
ENST00000055077.3	rs34200032	RFC2	M	7	-	0	73645867	73668774	73663898	A	T	0.9259	3	3.59e-07	0.434	0.021	protein_coding	7
ENST00000055077.3	rs11983930	RFC2	M	7	-	0	73645867	73668774	73694466	C	G	0.873	6	0.0002749	0.252	0.021	protein_coding	7
ENST00000055077.3	rs2293757	RFC2	M	7	-	0	73645867	73668774	73630155	A	G	0.0767	1	2.54e-07	0.442	-0.021	protein_coding	7
ENST00000055077.3	rs3135686	RFC2	M	7	-	0	73645867	73668774	73652218	A	G	0.9312	3	3.59e-07	0.434	0.021	protein_coding	7
ENST00000056233.3	rs7799042	NFE2L3	M	7	+	0	26191860	26226745	26162074	A	G	0.2249	5	3.3e-18	0.522	-0.16	protein_coding	6
ENST00000056233.3	rs10282389	NFE2L3	M	7	+	0	26191860	26226745	26166955	A	G	0.4497	10	3.7e-06	0.189	0.092	protein_coding	6
ENST00000056233.3	rs35428152	NFE2L3	M	7	+	0	26191860	26226745	26157954	C	T	0.7751	3	1.89e-18	0.527	0.16	protein_coding	6
ENST00000056233.3	rs3814095	NFE2L3	M	7	+	0	26191860	26226745	26147219	C	T	0.7804	2	2.49e-19	0.545	0.162	protein_coding	6
ENST00000056233.3	rs12700701	NFE2L3	M	7	+	0	26191860	26226745	26158136	A	C	0.2249	5	3.3e-18	0.522	-0.16	protein_coding	6
ENST00000056233.3	rs11979000	NFE2L3	M	7	+	0	26191860	26226745	26150470	A	G	0.7804	2	2.49e-19	0.545	0.162	protein_coding	6
ENST00000056233.3	rs10951124	NFE2L3	M	7	+	0	26191860	26226745	26129947	C	T	0.746	9	1.46e-15	0.463	0.15	protein_coding	6
ENST00000056233.3	rs59440718	NFE2L3	M	7	+	0	26191860	26226745	26153279	A	G	0.2196	1	2.3e-19	0.546	-0.162	protein_coding	6
ENST00000056233.3	rs916964	NFE2L3	M	7	+	0	26191860	26226745	26146063	C	G	0.7804	2	2.49e-19	0.545	0.162	protein_coding	6
ENST00000056233.3	rs2057763	NFE2L3	M	7	+	0	26191860	26226745	26155399	A	G	0.2196	1	2.3e-19	0.546	-0.162	protein_coding	6
ENST00000056233.3	rs35306216	NFE2L3	M	7	+	0	26191860	26226745	26149558	G	T	0.2196	1	2.3e-19	0.546	-0.162	protein_coding	6
ENST00000056233.3	rs62446330	NFE2L3	M	7	+	0	26191860	26226745	26146633	C	T	0.2196	1	2.3e-19	0.546	-0.162	protein_coding	6
ENST00000056233.3	rs12113797	NFE2L3	M	7	+	0	26191860	26226745	26147549	A	G	0.2196	1	2.3e-19	0.546	-0.162	protein_coding	6
ENST00000056233.3	rs2158361	NFE2L3	M	7	+	0	26191860	26226745	26154414	A	G	0.2196	1	2.3e-19	0.546	-0.162	protein_coding	6
ENST00000056233.3	rs12112599	NFE2L3	M	7	+	0	26191860	26226745	26147859	A	C	0.791	4	1.9e-18	0.527	0.166	protein_coding	6
ENST00000056233.3	rs34386140	NFE2L3	M	7	+	0	26191860	26226745	26153405	A	G	0.2196	1	2.3e-19	0.546	-0.162	protein_coding	6
ENST00000056233.3	rs2158362	NFE2L3	M	7	+	0	26191860	26226745	26154344	C	T	0.7804	2	2.49e-19	0.545	0.162	protein_coding	6
ENST00000056233.3	rs11971530	NFE2L3	M	7	+	0	26191860	26226745	26150279	A	G	0.2196	1	2.3e-19	0.546	-0.162	protein_coding	6
ENST00000056233.3	rs11973455	NFE2L3	M	7	+	0	26191860	26226745	26152122	A	G	0.2196	1	2.3e-19	0.546	-0.162	protein_coding	6
ENST00000056233.3	rs73091702	NFE2L3	M	7	+	0	26191860	26226745	26147864	C	T	0.8228	8	3.31e-16	0.478	0.164	protein_coding	6
ENST00000056233.3	rs916963	NFE2L3	M	7	+	0	26191860	26226745	26146351	A	G	0.2196	1	2.3e-19	0.546	-0.162	protein_coding	6
ENST00000056233.3	rs35257100	NFE2L3	M	7	+	0	26191860	26226745	26135404	C	T	0.7751	6	1.74e-17	0.507	0.156	protein_coding	6
ENST00000056233.3	rs35006008	NFE2L3	M	7	+	0	26191860	26226745	26135490	C	T	0.2328	7	1.99e-16	0.483	-0.152	protein_coding	6
ENST00000056233.3	rs11973430	NFE2L3	M	7	+	0	26191860	26226745	26152232	C	T	0.7804	2	2.49e-19	0.545	0.162	protein_coding	6
ENST00000056233.3	rs6957912	NFE2L3	M	7	+	0	26191860	26226745	26148201	A	G	0.2196	1	2.3e-19	0.546	-0.162	protein_coding	6
ENST00000056233.3	rs13238003	NFE2L3	M	7	+	0	26191860	26226745	26153510	A	C	0.7804	2	2.49e-19	0.545	0.162	protein_coding	6
ENST00000056233.3	rs13238252	NFE2L3	M	7	+	0	26191860	26226745	26153496	A	G	0.2196	1	2.3e-19	0.546	-0.162	protein_coding	6
ENST00000056233.3	rs13246121	NFE2L3	M	7	+	0	26191860	26226745	26148547	A	G	0.2196	1	2.3e-19	0.546	-0.162	protein_coding	6
ENST00000056233.3	rs28735630	NFE2L3	M	7	+	0	26191860	26226745	26150743	A	G	0.2196	1	2.3e-19	0.546	-0.162	protein_coding	6
ENST00000056233.3	rs34122225	NFE2L3	M	7	+	0	26191860	26226745	26153556	A	T	0.7804	2	2.49e-19	0.545	0.162	protein_coding	6
ENST00000056233.3	rs35932509	NFE2L3	M	7	+	0	26191860	26226745	26149616	A	G	0.2196	1	2.3e-19	0.546	-0.162	protein_coding	6
ENST00000056233.3	rs62446333	NFE2L3	M	7	+	0	26191860	26226745	26149563	A	T	0.7804	2	2.49e-19	0.545	0.162	protein_coding	6
ENST00000056233.3	rs2107348	NFE2L3	M	7	+	0	26191860	26226745	26155514	A	G	0.7804	2	2.49e-19	0.545	0.162	protein_coding	6
ENST00000056233.3	rs12700705	NFE2L3	M	7	+	0	26191860	26226745	26160458	A	G	0.7751	3	1.89e-18	0.527	0.16	protein_coding	6
ENST00000056233.3	rs35715395	NFE2L3	M	7	+	0	26191860	26226745	26149244	C	T	0.2196	1	2.3e-19	0.546	-0.162	protein_coding	6
ENST00000058691.2	rs9495067	HEBP2	CYM	6	+	0	138725356	138734310	138711891	A	G	0.8477	6	1.82e-22	0.866	0.014	protein_coding	5
ENST00000058691.2	rs4896352	HEBP2	CYM	6	+	0	138725356	138734310	138721885	A	G	0.154	1	1.38e-28	0.866	-0.026	protein_coding	5
ENST00000058691.2	rs9495071	HEBP2	CYM	6	+	0	138725356	138734310	138717824	A	G	0.1507	3	1.66e-24	0.866	-0.026	protein_coding	5
ENST00000058691.2	rs17053774	HEBP2	CYM	6	+	0	138725356	138734310	138716237	C	G	0.1426	7	2.04e-22	0.866	-0.019	protein_coding	5
ENST00000058691.2	rs6919872	HEBP2	CYM	6	+	0	138725356	138734310	138726183	A	C	0.8411	10	1.99e-21	0.866	0.026	protein_coding	5
ENST00000058691.2	rs6570232	HEBP2	CYM	6	+	0	138725356	138734310	138729664	C	T	0.1589	9	1.99e-21	0.866	-0.026	protein_coding	5
ENST00000058691.2	rs4896353	HEBP2	CYM	6	+	0	138725356	138734310	138723962	A	G	0.1556	1	1.38e-28	0.866	-0.026	protein_coding	5
ENST00000058691.2	rs56015157	HEBP2	CYM	6	+	0	138725356	138734310	138725829	A	G	0.1491	4	1.64e-23	0.866	-0.026	protein_coding	5
ENST00000058691.2	rs2274659	HEBP2	CYM	6	+	0	138725356	138734310	138725677	A	G	0.1491	4	1.64e-23	0.866	-0.026	protein_coding	5
ENST00000058691.2	rs57894510	HEBP2	CYM	6	+	0	138725356	138734310	138715886	A	G	0.1426	7	2.04e-22	0.866	-0.019	protein_coding	5
ENST00000058691.2	rs6928273	HEBP2	CYM	6	+	0	138725356	138734310	138722520	A	C	0.846	2	2.33e-28	0.866	0.026	protein_coding	5
ENST00000058691.2	rs4896351	HEBP2	CYM	6	+	0	138725356	138734310	138721764	C	T	0.154	1	1.38e-28	0.866	-0.026	protein_coding	5
ENST00000058691.2	rs6570229	HEBP2	CYM	6	+	0	138725356	138734310	138712576	G	T	0.1507	8	4.81e-22	0.866	-0.014	protein_coding	5
ENST00000058691.2	rs60102994	HEBP2	CYM	6	+	0	138725356	138734310	138715866	C	T	0.8574	5	6.84e-23	0.866	0.019	protein_coding	5
ENST00000064778.4	rs557923	FAM168A	M	11	-	1	73111532	73309234	73201916	A	G	0.3069	8	9.99e-09	0.203	0.011	protein_coding	5
ENST00000064778.4	rs505587	FAM168A	M	11	-	1	73111532	73309234	73199996	C	T	0.6931	7	9.82e-09	0.203	-0.011	protein_coding	5
ENST00000064778.4	rs3103926	FAM168A	M	11	-	1	73111532	73309234	73199063	A	G	0.3095	6	7.49e-09	0.206	0.011	protein_coding	5
ENST00000064778.4	rs573145	FAM168A	M	11	-	1	73111532	73309234	73205632	A	G	0.4101	2	2.47e-09	0.218	0.011	protein_coding	5
ENST00000064778.4	rs533217	FAM168A	M	11	-	1	73111532	73309234	73191709	A	G	0.4101	5	6.95e-09	0.207	0.011	protein_coding	5
ENST00000064778.4	rs513268	FAM168A	M	11	-	1	73111532	73309234	73189165	C	T	0.5899	4	5.85e-09	0.209	-0.011	protein_coding	5
ENST00000064778.4	rs506639	FAM168A	M	11	-	1	73111532	73309234	73200038	A	G	0.6931	7	9.82e-09	0.203	-0.011	protein_coding	5
ENST00000064778.4	rs1615738	FAM168A	M	11	-	1	73111532	73309234	73188360	C	G	0.3069	8	9.99e-09	0.203	0.011	protein_coding	5
ENST00000064778.4	rs1278084	FAM168A	M	11	-	1	73111532	73309234	73192086	A	C	0.3095	10	2.13e-08	0.195	0.011	protein_coding	5
ENST00000064778.4	rs586309	FAM168A	M	11	-	1	73111532	73309234	73303113	C	G	0.5873	3	4.1e-09	0.213	-0.011	protein_coding	5
ENST00000064778.4	rs2131670	FAM168A	M	11	-	1	73111532	73309234	73198494	G	T	0.3069	8	9.99e-09	0.203	0.011	protein_coding	5
ENST00000064778.4	rs1277882	FAM168A	M	11	-	1	73111532	73309234	73201826	C	T	0.6931	7	9.82e-09	0.203	-0.011	protein_coding	5
ENST00000064778.4	rs487958	FAM168A	M	11	-	1	73111532	73309234	73197208	A	C	0.3439	9	1.9e-08	0.196	0.011	protein_coding	5
ENST00000064778.4	rs570111	FAM168A	M	11	-	1	73111532	73309234	73218230	G	T	0.5899	1	2.1e-09	0.22	-0.011	protein_coding	5
ENST00000066544.3	rs117594331	CDC27	CFM	17	-	1	45195069	45266632	45224489	A	G	0.0691	4	1.44e-28	0.542	0.034	protein_coding	6
ENST00000066544.3	rs112425955	CDC27	CFM	17	-	1	45195069	45266632	45184291	A	C	0.0868	10	5.27e-19	0.542	0.029	protein_coding	6
ENST00000066544.3	rs11570588	CDC27	CFM	17	-	1	45195069	45266632	45195821	A	C	0.0691	4	1.44e-28	0.542	0.034	protein_coding	6
ENST00000066544.3	rs111735304	CDC27	CFM	17	-	1	45195069	45266632	45270770	G	T	0.0691	4	1.44e-28	0.542	0.034	protein_coding	6
ENST00000066544.3	rs113369542	CDC27	CFM	17	-	1	45195069	45266632	45279023	C	T	0.0675	5	1.48e-28	0.542	0.035	protein_coding	6
ENST00000066544.3	rs112309517	CDC27	CFM	17	-	1	45195069	45266632	45211068	C	T	0.9309	7	1.54e-28	0.542	-0.034	protein_coding	6
ENST00000066544.3	rs113745328	CDC27	CFM	17	-	1	45195069	45266632	45272581	A	G	0.9309	7	1.54e-28	0.542	-0.034	protein_coding	6
ENST00000066544.3	rs78120523	CDC27	CFM	17	-	1	45195069	45266632	45242171	C	T	0.9309	7	1.54e-28	0.542	-0.034	protein_coding	6
ENST00000066544.3	rs77722052	CDC27	CFM	17	-	1	45195069	45266632	45214991	C	T	0.9309	7	1.54e-28	0.542	-0.034	protein_coding	6
ENST00000066544.3	rs34811916	CDC27	CFM	17	-	1	45195069	45266632	45188797	A	C	0.2572	1	4.35e-33	0.542	0.021	protein_coding	6
ENST00000066544.3	rs72823425	CDC27	CFM	17	-	1	45195069	45266632	45188669	A	G	0.2315	2	1.6e-29	0.542	0.022	protein_coding	6
ENST00000066544.3	rs1515754	CDC27	CFM	17	-	1	45195069	45266632	45267629	C	T	0.9309	7	1.54e-28	0.542	-0.034	protein_coding	6
ENST00000066544.3	rs79366720	CDC27	CFM	17	-	1	45195069	45266632	45186924	G	T	0.9149	8	1.44e-19	0.542	-0.029	protein_coding	6
ENST00000066544.3	rs16941584	CDC27	CFM	17	-	1	45195069	45266632	45194454	C	G	0.0691	4	1.44e-28	0.542	0.034	protein_coding	6
ENST00000066544.3	rs11570578	CDC27	CFM	17	-	1	45195069	45266632	45197317	C	G	0.9309	7	1.54e-28	0.542	-0.034	protein_coding	6
ENST00000066544.3	rs7220394	CDC27	CFM	17	-	1	45195069	45266632	45219354	A	G	0.9309	7	1.54e-28	0.542	-0.034	protein_coding	6
ENST00000066544.3	rs17604704	CDC27	CFM	17	-	1	45195069	45266632	45275487	G	T	0.9309	7	1.54e-28	0.542	-0.034	protein_coding	6
ENST00000066544.3	rs112306171	CDC27	CFM	17	-	1	45195069	45266632	45188527	C	T	0.9293	6	1.5e-28	0.542	-0.034	protein_coding	6
ENST00000066544.3	rs111686468	CDC27	CFM	17	-	1	45195069	45266632	45223161	C	T	0.9309	7	1.54e-28	0.542	-0.034	protein_coding	6
ENST00000066544.3	rs11570549	CDC27	CFM	17	-	1	45195069	45266632	45208231	A	G	0.0707	3	4.93e-29	0.542	0.034	protein_coding	6
ENST00000066544.3	rs11570460	CDC27	CFM	17	-	1	45195069	45266632	45259336	C	T	0.9309	7	1.54e-28	0.542	-0.034	protein_coding	6
ENST00000066544.3	rs73308979	CDC27	CFM	17	-	1	45195069	45266632	45185577	A	C	0.8232	9	4.03e-19	0.542	-0.021	protein_coding	6
ENST00000072644.1	rs7517900	YIPF1	CYM	1	-	0	54317407	54355453	54350164	C	T	0.5956	5	1.67e-53	0.755	-0.021	protein_coding	1b
ENST00000072644.1	rs10888811	YIPF1	CYM	1	-	0	54317407	54355453	54337886	A	G	0.5226	10	8.51e-44	0.755	-0.019	protein_coding	1b
ENST00000072644.1	rs7553929	YIPF1	CYM	1	-	0	54317407	54355453	54347583	A	T	0.594	4	1.77e-54	0.755	-0.021	protein_coding	1b
ENST00000072644.1	rs10788967	YIPF1	CYM	1	-	0	54317407	54355453	54352019	G	T	0.6021	2	2.6e-55	0.755	-0.021	protein_coding	1b
ENST00000072644.1	rs6657508	YIPF1	CYM	1	-	0	54317407	54355453	54346135	A	G	0.594	4	1.77e-54	0.755	-0.021	protein_coding	1b
ENST00000072644.1	rs6703639	YIPF1	CYM	1	-	0	54317407	54355453	54345975	A	G	0.594	4	1.77e-54	0.755	-0.021	protein_coding	1b
ENST00000072644.1	rs2272928	YIPF1	CYM	1	-	0	54317407	54355453	54344282	A	C	0.6005	1	2.75e-56	0.755	-0.021	protein_coding	1b
ENST00000072644.1	rs1018402	YIPF1	CYM	1	-	0	54317407	54355453	54349366	A	T	0.5956	5	1.67e-53	0.755	-0.021	protein_coding	1b
ENST00000072644.1	rs10788966	YIPF1	CYM	1	-	0	54317407	54355453	54348220	C	T	0.406	6	3.82e-53	0.755	0.021	protein_coding	1b
ENST00000072644.1	rs1936835	YIPF1	CYM	1	-	0	54317407	54355453	54318765	C	T	0.406	9	3.99e-50	0.755	0.02	protein_coding	1b
ENST00000072644.1	rs6588492	YIPF1	CYM	1	-	0	54317407	54355453	54328025	A	G	0.6005	1	2.75e-56	0.755	-0.021	protein_coding	1b
ENST00000072644.1	rs10788968	YIPF1	CYM	1	-	0	54317407	54355453	54352646	A	G	0.4044	7	6.07e-52	0.755	0.021	protein_coding	1b
ENST00000072644.1	rs67497340	YIPF1	CYM	1	-	0	54317407	54355453	54318725	C	G	0.4044	8	1.72e-50	0.755	0.02	protein_coding	1b
ENST00000072644.1	rs7516269	YIPF1	CYM	1	-	0	54317407	54355453	54347152	G	T	0.406	6	3.82e-53	0.755	0.021	protein_coding	1b
ENST00000072644.1	rs6680026	YIPF1	CYM	1	-	0	54317407	54355453	54345792	C	T	0.3995	3	7.27e-55	0.755	0.021	protein_coding	1b
ENST00000072644.1	rs2015011	YIPF1	CYM	1	-	0	54317407	54355453	54349600	C	T	0.5956	5	1.67e-53	0.755	-0.021	protein_coding	1b
ENST00000072644.1	rs6661911	YIPF1	CYM	1	-	0	54317407	54355453	54331285	A	G	0.3995	3	7.27e-55	0.755	0.021	protein_coding	1b
ENST00000072644.1	rs7515771	YIPF1	CYM	1	-	0	54317407	54355453	54350292	A	T	0.4044	7	6.07e-52	0.755	0.021	protein_coding	1b
ENST00000072869.4	rs117393945	ADCK2	M	7	+	0	140372953	140394921	140336457	C	T	0.9339	6	6.35e-11	0.601	0.118	protein_coding	4
ENST00000072869.4	rs269258	ADCK2	M	7	+	0	140372953	140394921	140332486	A	G	0.9312	6	6.35e-11	0.601	0.118	protein_coding	4
ENST00000072869.4	rs78187635	ADCK2	M	7	+	0	140372953	140394921	140360074	A	G	0.0741	4	3e-13	0.681	-0.117	protein_coding	4
ENST00000072869.4	rs1267640	ADCK2	CYF	7	+	0	140372953	140394921	140474382	C	T	0.0934	10	2.48e-17	0.793	0.1	protein_coding	4
ENST00000072869.4	rs6964917	ADCK2	CYF	7	+	0	140372953	140394921	140609645	A	C	0.0934	10	2.48e-17	0.793	0.1	protein_coding	4
ENST00000072869.4	rs2930330	ADCK2	M	7	+	0	140372953	140394921	140361696	A	C	0.0741	4	3e-13	0.681	-0.117	protein_coding	4
ENST00000072869.4	rs2930332	ADCK2	M	7	+	0	140372953	140394921	140367456	C	T	0.0661	4	3e-13	0.681	-0.117	protein_coding	4
ENST00000072869.4	rs7802537	ADCK2	M	7	+	0	140372953	140394921	140356552	A	G	0.9259	3	2.92e-13	0.682	0.118	protein_coding	4
ENST00000072869.4	rs2930317	ADCK2	M	7	+	0	140372953	140394921	140384976	C	T	0.0688	1	1.18e-13	0.693	-0.116	protein_coding	4
ENST00000072869.4	rs17161737	ADCK2	CYF	7	+	0	140372953	140394921	140537657	C	T	0.0934	10	2.48e-17	0.793	0.1	protein_coding	4
ENST00000072869.4	rs2365098	ADCK2	CYF	7	+	0	140372953	140394921	140638083	C	T	0.0934	10	2.48e-17	0.793	0.1	protein_coding	4
ENST00000072869.4	rs1639675	ADCK2	CYF	7	+	0	140372953	140394921	140496563	C	T	0.0934	10	2.48e-17	0.793	0.1	protein_coding	4
ENST00000072869.4	rs11540284	ADCK2	M	7	+	0	140372953	140394921	140372889	A	G	0.1296	5	1.23e-12	0.662	-0.108	protein_coding	4
ENST00000072869.4	rs73497924	ADCK2	CYF	7	+	0	140372953	140394921	140639356	A	G	0.0934	10	2.48e-17	0.793	0.1	protein_coding	4
ENST00000072869.4	rs17161668	ADCK2	CYF	7	+	0	140372953	140394921	140389888	A	G	0.1016	1	2.15e-21	0.793	0.1	protein_coding	4
ENST00000072869.4	rs1267642	ADCK2	CYF	7	+	0	140372953	140394921	140482427	C	T	0.0934	10	2.48e-17	0.793	0.1	protein_coding	4
ENST00000072869.4	rs73491672	ADCK2	CYF	7	+	0	140372953	140394921	140391750	C	T	0.8873	4	7.22e-19	0.793	-0.096	protein_coding	4
ENST00000072869.4	rs77012024	ADCK2	CYF	7	+	0	140372953	140394921	140572045	A	T	0.0934	10	2.48e-17	0.793	0.1	protein_coding	4
ENST00000072869.4	rs59102009	ADCK2	CYF	7	+	0	140372953	140394921	140655655	A	C	0.0934	10	2.48e-17	0.793	0.1	protein_coding	4
ENST00000072869.4	rs112225968	ADCK2	M	7	+	0	140372953	140394921	140363781	G	T	0.9286	8	1.26e-10	0.589	0.105	protein_coding	4
ENST00000072869.4	rs17161750	ADCK2	CYF	7	+	0	140372953	140394921	140571346	A	G	0.0934	10	2.48e-17	0.793	0.1	protein_coding	4
ENST00000072869.4	rs2930328	ADCK2	M	7	+	0	140372953	140394921	140358461	C	T	0.0741	4	3e-13	0.681	-0.117	protein_coding	4
ENST00000072869.4	rs4727036	ADCK2	CYF	7	+	0	140372953	140394921	140392076	A	G	0.1127	3	8.85e-20	0.793	0.1	protein_coding	4
ENST00000072869.4	rs1267619	ADCK2	CYF	7	+	0	140372953	140394921	140561286	A	G	0.0934	10	2.48e-17	0.793	0.1	protein_coding	4
ENST00000072869.4	rs6977496	ADCK2	M	7	+	0	140372953	140394921	140358795	C	T	0.9259	3	2.92e-13	0.682	0.118	protein_coding	4
ENST00000072869.4	rs6949396	ADCK2	CYF	7	+	0	140372953	140394921	140428845	C	G	0.0934	10	2.48e-17	0.793	0.1	protein_coding	4
ENST00000072869.4	rs73502747	ADCK2	CYF	7	+	0	140372953	140394921	140604041	G	T	0.0934	10	2.48e-17	0.793	0.1	protein_coding	4
ENST00000072869.4	rs2930316	ADCK2	M	7	+	0	140372953	140394921	140390117	C	T	0.9312	2	1.28e-13	0.692	0.116	protein_coding	4
ENST00000072869.4	rs73502717	ADCK2	CYF	7	+	0	140372953	140394921	140579825	A	C	0.0934	10	2.48e-17	0.793	0.1	protein_coding	4
ENST00000072869.4	rs17161666	ADCK2	CYF	7	+	0	140372953	140394921	140384318	C	G	0.1016	1	2.15e-21	0.793	0.1	protein_coding	4
ENST00000072869.4	rs269247	ADCK2	M	7	+	0	140372953	140394921	140338653	C	T	0.0661	7	6.64e-11	0.6	-0.118	protein_coding	4
ENST00000072869.4	rs74725451	ADCK2	CYF	7	+	0	140372953	140394921	140653155	A	G	0.0934	10	2.48e-17	0.793	0.1	protein_coding	4
ENST00000072869.4	rs1267609	ADCK2	CYF	7	+	0	140372953	140394921	140525719	A	G	0.0934	10	2.48e-17	0.793	0.1	protein_coding	4
ENST00000072869.4	rs75855424	ADCK2	M	7	+	0	140372953	140394921	140363588	A	T	0.0661	4	3e-13	0.681	-0.117	protein_coding	4
ENST00000072869.4	rs4725799	ADCK2	CYF	7	+	0	140372953	140394921	140380212	A	T	0.8984	2	1.44e-20	0.793	-0.096	protein_coding	4
ENST00000072869.4	rs12375245	ADCK2	CYF	7	+	0	140372953	140394921	140390656	A	G	0.1154	3	8.85e-20	0.793	0.1	protein_coding	4
ENST00000072869.4	rs1812162	ADCK2	CYF	7	+	0	140372953	140394921	140413975	C	T	0.9011	9	9e-18	0.793	-0.096	protein_coding	4
ENST00000072869.4	rs2907951	ADCK2	M	7	+	0	140372953	140394921	140388185	A	G	0.0688	1	1.18e-13	0.693	-0.116	protein_coding	4
ENST00000072869.4	rs4727041	ADCK2	CYF	7	+	0	140372953	140394921	140394124	A	G	0.1127	3	8.85e-20	0.793	0.1	protein_coding	4
ENST00000072869.4	rs2908235	ADCK2	M	7	+	0	140372953	140394921	140368093	C	T	0.9312	2	1.28e-13	0.692	0.116	protein_coding	4
ENST00000072869.4	rs2968554	ADCK2	M	7	+	0	140372953	140394921	140380434	G	T	0.0688	1	1.18e-13	0.693	-0.116	protein_coding	4
ENST00000072869.4	rs2968560	ADCK2	M	7	+	0	140372953	140394921	140357961	A	G	0.9259	3	2.92e-13	0.682	0.118	protein_coding	4
ENST00000072869.4	rs4727021	ADCK2	CYF	7	+	0	140372953	140394921	140379694	A	G	0.1016	1	2.15e-21	0.793	0.1	protein_coding	4
ENST00000072869.4	rs1267611	ADCK2	CYF	7	+	0	140372953	140394921	140527705	C	T	0.0989	10	2.48e-17	0.793	0.1	protein_coding	4
ENST00000072869.4	rs73497985	ADCK2	CYF	7	+	0	140372953	140394921	140665044	A	G	0.0934	10	2.48e-17	0.793	0.1	protein_coding	4
ENST00000072869.4	rs2907952	ADCK2	M	7	+	0	140372953	140394921	140391027	A	G	0.9312	2	1.28e-13	0.692	0.116	protein_coding	4
ENST00000072869.4	rs113541219	ADCK2	CYF	7	+	0	140372953	140394921	140502322	A	T	0.0934	10	2.48e-17	0.793	0.1	protein_coding	4
ENST00000072869.4	rs2968546	ADCK2	M	7	+	0	140372953	140394921	140420509	C	T	0.0688	1	1.18e-13	0.693	-0.116	protein_coding	4
ENST00000072869.4	rs113327962	ADCK2	CYF	7	+	0	140372953	140394921	140400174	C	T	0.9011	9	9e-18	0.793	-0.096	protein_coding	4
ENST00000072869.4	rs141114221	ADCK2	M	7	+	0	140372953	140394921	140387486	C	G	0.9312	2	1.28e-13	0.692	0.116	protein_coding	4
ENST00000072869.4	rs111788165	ADCK2	CYF	7	+	0	140372953	140394921	140670165	A	G	0.0962	8	8.62e-18	0.793	0.1	protein_coding	4
ENST00000072869.4	rs113447498	ADCK2	CYF	7	+	0	140372953	140394921	140647439	C	T	0.0934	10	2.48e-17	0.793	0.1	protein_coding	4
ENST00000072869.4	rs1829768	ADCK2	M	7	+	0	140372953	140394921	140260603	C	G	0.0979	10	1.86e-10	0.582	-0.117	protein_coding	4
ENST00000072869.4	rs78128424	ADCK2	M	7	+	0	140372953	140394921	140367019	C	T	0.9339	3	2.92e-13	0.682	0.118	protein_coding	4
ENST00000072869.4	rs679600	ADCK2	M	7	+	0	140372953	140394921	140270772	C	T	0.918	9	1.85e-10	0.582	0.117	protein_coding	4
ENST00000072869.4	rs1046515	ADCK2	CYF	7	+	0	140372953	140394921	140394587	C	T	0.8873	4	7.22e-19	0.793	-0.096	protein_coding	4
ENST00000072869.4	rs10252031	ADCK2	M	7	+	0	140372953	140394921	140257841	A	G	0.082	10	1.86e-10	0.582	-0.117	protein_coding	4
ENST00000072869.4	rs113007847	ADCK2	CYF	7	+	0	140372953	140394921	140403838	A	C	0.9011	9	9e-18	0.793	-0.096	protein_coding	4
ENST00000072869.4	rs73489531	ADCK2	CYF	7	+	0	140372953	140394921	140417064	G	T	0.0989	6	1.22e-18	0.793	0.1	protein_coding	4
ENST00000072869.4	rs2930329	ADCK2	M	7	+	0	140372953	140394921	140360644	C	T	0.9259	3	2.92e-13	0.682	0.118	protein_coding	4
ENST00000072869.4	rs2968562	ADCK2	M	7	+	0	140372953	140394921	140348291	A	T	0.0661	7	6.64e-11	0.6	-0.118	protein_coding	4
ENST00000072869.4	rs1106846	ADCK2	M	7	+	0	140372953	140394921	140370484	C	T	0.9312	2	1.28e-13	0.692	0.116	protein_coding	4
ENST00000072869.4	rs2930326	ADCK2	M	7	+	0	140372953	140394921	140357141	A	G	0.0741	4	3e-13	0.681	-0.117	protein_coding	4
ENST00000072869.4	rs6969644	ADCK2	M	7	+	0	140372953	140394921	140356334	A	G	0.9259	3	2.92e-13	0.682	0.118	protein_coding	4
ENST00000072869.4	rs28896544	ADCK2	M	7	+	0	140372953	140394921	140360027	C	T	0.9259	3	2.92e-13	0.682	0.118	protein_coding	4
ENST00000072869.4	rs113878544	ADCK2	CYF	7	+	0	140372953	140394921	140674206	A	G	0.0934	10	2.48e-17	0.793	0.1	protein_coding	4
ENST00000072869.4	rs2930320	ADCK2	M	7	+	0	140372953	140394921	140375762	A	G	0.9312	2	1.28e-13	0.692	0.116	protein_coding	4
ENST00000072869.4	rs269217	ADCK2	M	7	+	0	140372953	140394921	140277943	A	G	0.918	9	1.85e-10	0.582	0.117	protein_coding	4
ENST00000072869.4	rs78132204	ADCK2	CYF	7	+	0	140372953	140394921	140391583	C	T	0.0961	5	1.03e-18	0.793	0.1	protein_coding	4
ENST00000072869.4	rs185034205	ADCK2	M	7	+	0	140372953	140394921	140401726	A	C	0.9312	2	1.28e-13	0.692	0.116	protein_coding	4
ENST00000072869.4	rs2930325	ADCK2	M	7	+	0	140372953	140394921	140415661	C	T	0.9312	2	1.28e-13	0.692	0.116	protein_coding	4
ENST00000072869.4	rs75414934	ADCK2	M	7	+	0	140372953	140394921	140418845	C	T	0.0688	1	1.18e-13	0.693	-0.116	protein_coding	4
ENST00000072869.4	rs28828674	ADCK2	M	7	+	0	140372953	140394921	140360223	A	G	0.0741	4	3e-13	0.681	-0.117	protein_coding	4
ENST00000072869.4	rs1829769	ADCK2	M	7	+	0	140372953	140394921	140260552	C	G	0.918	9	1.85e-10	0.582	0.117	protein_coding	4
ENST00000072869.4	rs60296241	ADCK2	CYF	7	+	0	140372953	140394921	140693542	A	G	0.0934	8	8.62e-18	0.793	0.1	protein_coding	4
ENST00000072869.4	rs4571657	ADCK2	M	7	+	0	140372953	140394921	140254890	A	G	0.082	10	1.86e-10	0.582	-0.117	protein_coding	4
ENST00000072869.4	rs2930323	ADCK2	M	7	+	0	140372953	140394921	140421027	C	T	0.0688	1	1.18e-13	0.693	-0.116	protein_coding	4
ENST00000072869.4	rs2968556	ADCK2	M	7	+	0	140372953	140394921	140377964	C	T	0.0688	1	1.18e-13	0.693	-0.116	protein_coding	4
ENST00000072869.4	rs4727040	ADCK2	CYF	7	+	0	140372953	140394921	140393176	A	G	0.1071	7	5.06e-18	0.793	0.1	protein_coding	4
ENST00000072869.4	rs7785630	ADCK2	M	7	+	0	140372953	140394921	140359732	A	G	0.9259	3	2.92e-13	0.682	0.118	protein_coding	4
ENST00000072869.4	rs11977567	ADCK2	M	7	+	0	140372953	140394921	140418123	A	T	0.9312	2	1.28e-13	0.692	0.116	protein_coding	4
ENST00000072869.4	rs1267600	ADCK2	CYF	7	+	0	140372953	140394921	140542759	A	G	0.0934	10	2.48e-17	0.793	0.1	protein_coding	4
ENST00000074304.5	rs10209970	INPP4A	M	2	+	0	99061321	99207496	98622697	G	T	0.2937	9	0.0002658	0.086	0.007	protein_coding	5
ENST00000074304.5	rs11886417	INPP4A	M	2	+	0	99061321	99207496	98575531	C	T	0.291	10	0.0003132	0.084	0.007	protein_coding	5
ENST00000074304.5	rs1001856	INPP4A	M	2	+	0	99061321	99207496	99185423	C	G	0.2328	7	1.1e-05	0.123	-0.008	protein_coding	5
ENST00000074304.5	rs3820947	INPP4A	M	2	+	0	99061321	99207496	99090524	C	T	0.7646	4	7.89e-06	0.127	0.008	protein_coding	5
ENST00000074304.5	rs10201079	INPP4A	M	2	+	0	99061321	99207496	99192649	C	T	0.7672	6	1.05e-05	0.123	0.008	protein_coding	5
ENST00000074304.5	rs7604208	INPP4A	M	2	+	0	99061321	99207496	99229907	G	T	0.7672	6	1.05e-05	0.123	0.008	protein_coding	5
ENST00000074304.5	rs4851143	INPP4A	M	2	+	0	99061321	99207496	99193007	A	G	0.2328	7	1.1e-05	0.123	-0.008	protein_coding	5
ENST00000074304.5	rs6542781	INPP4A	M	2	+	0	99061321	99207496	99083764	A	G	0.7646	4	7.89e-06	0.127	0.008	protein_coding	5
ENST00000074304.5	rs115653473	INPP4A	M	2	+	0	99061321	99207496	99122661	A	G	0.9418	2	3.88e-08	0.185	-0.018	protein_coding	5
ENST00000074304.5	rs72819975	INPP4A	M	2	+	0	99061321	99207496	99037302	A	G	0.9233	3	2.35e-06	0.14	-0.014	protein_coding	5
ENST00000074304.5	rs6542834	INPP4A	M	2	+	0	99061321	99207496	99221939	C	T	0.2328	7	1.1e-05	0.123	-0.008	protein_coding	5
ENST00000074304.5	rs2174354	INPP4A	M	2	+	0	99061321	99207496	99053702	A	G	0.2354	5	8.98e-06	0.125	-0.008	protein_coding	5
ENST00000074304.5	rs2278210	INPP4A	M	2	+	0	99061321	99207496	99150198	A	G	0.8995	1	1.48e-11	0.266	-0.017	protein_coding	5
ENST00000074304.5	rs34469351	INPP4A	M	2	+	0	99061321	99207496	98613175	C	T	0.7116	8	0.0001101	0.096	-0.008	protein_coding	5
ENST00000074304.5	rs3754874	INPP4A	M	2	+	0	99061321	99207496	99203008	A	G	0.2354	7	1.1e-05	0.123	-0.008	protein_coding	5
ENST00000075120.7	rs7961959	SLC2A3	YF	12	-	0	8071826	8088871	7959592	C	T	0.5819	9	0.0001025	0.471	0.016	protein_coding	#N/A
ENST00000075120.7	rs2377238	SLC2A3	YF	12	-	0	8071826	8088871	8076434	A	G	0.2418	6	7.17e-07	0.471	0.04	protein_coding	#N/A
ENST00000075120.7	rs10772855	SLC2A3	YF	12	-	0	8071826	8088871	8080919	A	G	0.1804	4	3.73e-08	0.471	0.042	protein_coding	#N/A
ENST00000075120.7	rs9668489	SLC2A3	YF	12	-	0	8071826	8088871	8075286	C	T	0.1189	3	4.9e-09	0.471	0.042	protein_coding	#N/A
ENST00000075120.7	rs12812878	SLC2A3	YF	12	-	0	8071826	8088871	8087178	G	T	0.8197	2	3.24e-09	0.471	-0.037	protein_coding	#N/A
ENST00000075120.7	rs25684	SLC2A3	YF	12	-	0	8071826	8088871	8074192	A	G	0.4303	7	2.44e-05	0.471	-0.018	protein_coding	#N/A
ENST00000075120.7	rs2377094	SLC2A3	YF	12	-	0	8071826	8088871	7960402	C	T	0.5246	10	0.0004017	0.471	0.019	protein_coding	#N/A
ENST00000075120.7	rs12842	SLC2A3	YF	12	-	0	8071826	8088871	8072008	C	T	0.8852	1	3.21e-09	0.471	-0.042	protein_coding	#N/A
ENST00000075120.7	rs7138264	SLC2A3	YF	12	-	0	8071826	8088871	8075117	A	G	0.1722	5	4.81e-08	0.471	0.042	protein_coding	#N/A
ENST00000075120.7	rs11056506	SLC2A3	YF	12	-	0	8071826	8088871	8078818	A	G	0.4344	8	2.52e-05	0.471	-0.018	protein_coding	#N/A
ENST00000078429.4	rs1632359	GNA11	M	19	+	1	3094408	3124002	3115790	A	G	0.5476	5	2.36e-29	0.566	-0.069	protein_coding	#N/A
ENST00000078429.4	rs308037	GNA11	M	19	+	1	3094408	3124002	3098245	A	G	0.3677	4	1.35e-32	0.607	0.075	protein_coding	#N/A
ENST00000078429.4	rs308034	GNA11	M	19	+	1	3094408	3124002	3099754	C	T	0.4762	6	1.31e-28	0.556	0.066	protein_coding	#N/A
ENST00000078429.4	rs308035	GNA11	M	19	+	1	3094408	3124002	3099555	A	G	0.3016	3	3.29e-45	0.731	0.087	protein_coding	#N/A
ENST00000078429.4	rs4806907	GNA11	M	19	+	1	3094408	3124002	3093163	C	T	0.463	9	7.4e-26	0.518	-0.062	protein_coding	#N/A
ENST00000078429.4	rs385443	GNA11	M	19	+	1	3094408	3124002	3113888	C	G	0.455	8	8.11e-28	0.546	0.068	protein_coding	#N/A
ENST00000078429.4	rs2629103	GNA11	M	19	+	1	3094408	3124002	3115526	C	G	0.5503	5	2.36e-29	0.566	-0.069	protein_coding	#N/A
ENST00000078429.4	rs411386	GNA11	M	19	+	1	3094408	3124002	3113903	G	T	0.455	8	8.11e-28	0.546	0.068	protein_coding	#N/A
ENST00000078429.4	rs308057	GNA11	M	19	+	1	3094408	3124002	3107203	C	T	0.545	10	1.85e-24	0.497	0.062	protein_coding	#N/A
ENST00000078429.4	rs308033	GNA11	M	19	+	1	3094408	3124002	3099982	C	T	0.6958	2	1.88e-45	0.733	-0.086	protein_coding	#N/A
ENST00000078429.4	rs1859956	GNA11	M	19	+	1	3094408	3124002	3101082	C	T	0.5238	7	5.22e-28	0.548	-0.066	protein_coding	#N/A
ENST00000078429.4	rs308036	GNA11	M	19	+	1	3094408	3124002	3099029	A	G	0.3016	1	4.15e-47	0.746	0.087	protein_coding	#N/A
ENST00000081029.3	rs7310809	MRPS35	CYFM	12	+	0	27863706	27909228	27864341	C	T	0.4919	1	1.21e-48	0.55	0.036	protein_coding	2b
ENST00000081029.3	rs10771359	MRPS35	CYFM	12	+	0	27863706	27909228	27892906	A	T	0.5134	6	2.97e-31	0.55	0.029	protein_coding	2b
ENST00000081029.3	rs7311141	MRPS35	CYFM	12	+	0	27863706	27909228	27864717	A	G	0.4825	5	5.49e-45	0.55	0.033	protein_coding	2b
ENST00000081029.3	rs4931360	MRPS35	CYFM	12	+	0	27863706	27909228	27883699	C	T	0.4932	4	1.98e-47	0.55	0.036	protein_coding	2b
ENST00000081029.3	rs1035684	MRPS35	CYFM	12	+	0	27863706	27909228	27874846	A	C	0.5068	3	1.02e-47	0.55	-0.036	protein_coding	2b
ENST00000081029.3	rs7977315	MRPS35	CYFM	12	+	0	27863706	27909228	27852570	A	G	0.5916	8	3.17e-24	0.55	-0.026	protein_coding	2b
ENST00000081029.3	rs7978238	MRPS35	CYFM	12	+	0	27863706	27909228	27877563	C	G	0.4905	2	4.18e-48	0.55	0.036	protein_coding	2b
ENST00000081029.3	rs7307900	MRPS35	CYFM	12	+	0	27863706	27909228	27851134	A	C	0.6335	10	3.23e-21	0.55	-0.026	protein_coding	2b
ENST00000081029.3	rs929951	MRPS35	CYFM	12	+	0	27863706	27909228	27852089	C	T	0.3733	9	6.58e-22	0.55	0.027	protein_coding	2b
ENST00000081029.3	rs7968601	MRPS35	CYFM	12	+	0	27863706	27909228	27901229	C	T	0.4893	7	2.83e-27	0.55	-0.028	protein_coding	2b
ENST00000083182.3	rs76608617	APPBP2	Y	17	-	0	58520520	58603580	58514695	A	G	0.8917	10	0.000114	0.264	0.02	protein_coding	6
ENST00000083182.3	rs55751080	APPBP2	Y	17	-	0	58520520	58603580	58564193	C	T	0.9083	3	4.42e-05	0.291	0.021	protein_coding	6
ENST00000083182.3	rs58603030	APPBP2	Y	17	-	0	58520520	58603580	58572308	A	G	0.0917	2	2.79e-05	0.304	-0.022	protein_coding	6
ENST00000083182.3	rs114978337	APPBP2	Y	17	-	0	58520520	58603580	58585756	A	T	0.95	4	7.06e-05	0.278	-0.032	protein_coding	6
ENST00000083182.3	rs56293550	APPBP2	Y	17	-	0	58520520	58603580	58612589	C	G	0.0917	2	2.79e-05	0.304	-0.022	protein_coding	6
ENST00000083182.3	rs57782658	APPBP2	Y	17	-	0	58520520	58603580	58513751	C	T	0.1083	7	8.73e-05	0.272	-0.021	protein_coding	6
ENST00000083182.3	rs79877421	APPBP2	Y	17	-	0	58520520	58603580	58526782	A	G	0.0917	2	2.79e-05	0.304	-0.022	protein_coding	6
ENST00000083182.3	rs73990445	APPBP2	Y	17	-	0	58520520	58603580	58519482	A	G	0.1083	7	8.73e-05	0.272	-0.021	protein_coding	6
ENST00000083182.3	rs8073450	APPBP2	Y	17	-	0	58520520	58603580	58542824	A	T	0.9083	3	4.42e-05	0.291	0.021	protein_coding	6
ENST00000083182.3	rs73990462	APPBP2	Y	17	-	0	58520520	58603580	58552039	C	T	0.0917	2	2.79e-05	0.304	-0.022	protein_coding	6
ENST00000083182.3	rs73328477	APPBP2	Y	17	-	0	58520520	58603580	58576063	G	T	0.6583	9	0.0001121	0.265	-0.014	protein_coding	6
ENST00000083182.3	rs9903303	APPBP2	Y	17	-	0	58520520	58603580	58596818	A	T	0.65	1	9.63e-07	0.39	0.015	protein_coding	6
ENST00000083182.3	rs73990451	APPBP2	Y	17	-	0	58520520	58603580	58532432	C	T	0.0917	2	2.79e-05	0.304	-0.022	protein_coding	6
ENST00000083182.3	rs8077134	APPBP2	Y	17	-	0	58520520	58603580	58548072	G	T	0.3333	6	7.5e-05	0.276	0.013	protein_coding	6
ENST00000083182.3	rs183226526	APPBP2	Y	17	-	0	58520520	58603580	58540107	C	T	0.9083	3	4.42e-05	0.291	0.021	protein_coding	6
ENST00000083182.3	rs58838721	APPBP2	Y	17	-	0	58520520	58603580	58513545	A	C	0.8917	10	0.000114	0.264	0.02	protein_coding	6
ENST00000083182.3	rs115994178	APPBP2	Y	17	-	0	58520520	58603580	58571149	C	T	0.9083	3	4.42e-05	0.291	0.021	protein_coding	6
ENST00000083182.3	rs56004383	APPBP2	Y	17	-	0	58520520	58603580	58562075	A	C	0.9083	3	4.42e-05	0.291	0.021	protein_coding	6
ENST00000083182.3	rs1197096	APPBP2	Y	17	-	0	58520520	58603580	58610328	C	T	0.75	8	0.0001083	0.266	-0.014	protein_coding	6
ENST00000083182.3	rs73990468	APPBP2	Y	17	-	0	58520520	58603580	58557145	C	T	0.9083	3	4.42e-05	0.291	0.021	protein_coding	6
ENST00000083182.3	rs113871064	APPBP2	Y	17	-	0	58520520	58603580	58586495	C	T	0.95	4	7.06e-05	0.278	-0.032	protein_coding	6
ENST00000083182.3	rs35468643	APPBP2	Y	17	-	0	58520520	58603580	58234012	A	G	0.8917	5	7.12e-05	0.278	0.019	protein_coding	6
ENST00000083182.3	rs74441539	APPBP2	Y	17	-	0	58520520	58603580	58588023	A	G	0.0917	2	2.79e-05	0.304	-0.022	protein_coding	6
ENST00000083182.3	rs8065162	APPBP2	Y	17	-	0	58520520	58603580	58607711	G	T	0.0917	2	2.79e-05	0.304	-0.022	protein_coding	6
ENST00000083182.3	rs62082119	APPBP2	Y	17	-	0	58520520	58603580	58593120	C	T	0.9083	3	4.42e-05	0.291	0.021	protein_coding	6
ENST00000083182.3	rs73990448	APPBP2	Y	17	-	0	58520520	58603580	58525309	C	T	0.9083	3	4.42e-05	0.291	0.021	protein_coding	6
ENST00000083182.3	rs143654183	APPBP2	Y	17	-	0	58520520	58603580	58584792	A	G	0.9083	3	4.42e-05	0.291	0.021	protein_coding	6
ENST00000083182.3	rs78506404	APPBP2	Y	17	-	0	58520520	58603580	58530523	A	T	0.9083	3	4.42e-05	0.291	0.021	protein_coding	6
ENST00000083182.3	rs80145958	APPBP2	Y	17	-	0	58520520	58603580	58546844	C	G	0.0917	2	2.79e-05	0.304	-0.022	protein_coding	6
ENST00000083182.3	rs73990469	APPBP2	Y	17	-	0	58520520	58603580	58558658	C	T	0.9083	3	4.42e-05	0.291	0.021	protein_coding	6
ENST00000083182.3	rs56019977	APPBP2	Y	17	-	0	58520520	58603580	58569785	C	G	0.0917	2	2.79e-05	0.304	-0.022	protein_coding	6
ENST00000083182.3	rs8069942	APPBP2	Y	17	-	0	58520520	58603580	58545401	A	G	0.9083	3	4.42e-05	0.291	0.021	protein_coding	6
ENST00000083182.3	rs73990454	APPBP2	Y	17	-	0	58520520	58603580	58532800	A	G	0.0917	2	2.79e-05	0.304	-0.022	protein_coding	6
ENST00000083182.3	rs141251280	APPBP2	Y	17	-	0	58520520	58603580	58592347	C	T	0.0917	2	2.79e-05	0.304	-0.022	protein_coding	6
ENST00000083182.3	rs73990484	APPBP2	Y	17	-	0	58520520	58603580	58592907	C	T	0.9083	3	4.42e-05	0.291	0.021	protein_coding	6
ENST00000083182.3	rs139724203	APPBP2	Y	17	-	0	58520520	58603580	58564884	C	T	0.9083	3	4.42e-05	0.291	0.021	protein_coding	6
ENST00000083182.3	rs56077424	APPBP2	Y	17	-	0	58520520	58603580	58606723	A	G	0.0917	2	2.79e-05	0.304	-0.022	protein_coding	6
ENST00000083182.3	rs77790612	APPBP2	Y	17	-	0	58520520	58603580	58552354	A	G	0.0917	2	2.79e-05	0.304	-0.022	protein_coding	6
ENST00000083182.3	rs73990452	APPBP2	Y	17	-	0	58520520	58603580	58532485	C	G	0.0917	2	2.79e-05	0.304	-0.022	protein_coding	6
ENST00000083182.3	rs73990470	APPBP2	Y	17	-	0	58520520	58603580	58566083	C	G	0.0917	2	2.79e-05	0.304	-0.022	protein_coding	6
ENST00000083182.3	rs146360674	APPBP2	Y	17	-	0	58520520	58603580	58536290	C	T	0.0917	2	2.79e-05	0.304	-0.022	protein_coding	6
ENST00000083182.3	rs77534770	APPBP2	Y	17	-	0	58520520	58603580	58603809	A	G	0.0917	2	2.79e-05	0.304	-0.022	protein_coding	6
ENST00000083182.3	rs60519558	APPBP2	Y	17	-	0	58520520	58603580	58554769	A	T	0.0917	2	2.79e-05	0.304	-0.022	protein_coding	6
ENST00000083182.3	rs73990486	APPBP2	Y	17	-	0	58520520	58603580	58593834	C	T	0.9083	3	4.42e-05	0.291	0.021	protein_coding	6
ENST00000083182.3	rs56221531	APPBP2	Y	17	-	0	58520520	58603580	58560193	C	T	0.0917	2	2.79e-05	0.304	-0.022	protein_coding	6
ENST00000083182.3	rs139483014	APPBP2	Y	17	-	0	58520520	58603580	58569329	A	G	0.0917	2	2.79e-05	0.304	-0.022	protein_coding	6
ENST00000083182.3	rs144674180	APPBP2	Y	17	-	0	58520520	58603580	58529086	C	T	0.0917	2	2.79e-05	0.304	-0.022	protein_coding	6
ENST00000083182.3	rs58325641	APPBP2	Y	17	-	0	58520520	58603580	58522308	C	T	0.0917	2	2.79e-05	0.304	-0.022	protein_coding	6
ENST00000083182.3	rs59794226	APPBP2	Y	17	-	0	58520520	58603580	58574045	A	G	0.9083	3	4.42e-05	0.291	0.021	protein_coding	6
ENST00000083182.3	rs73990463	APPBP2	Y	17	-	0	58520520	58603580	58553400	C	T	0.0917	2	2.79e-05	0.304	-0.022	protein_coding	6
ENST00000083182.3	rs114977606	APPBP2	Y	17	-	0	58520520	58603580	58534214	C	T	0.0917	2	2.79e-05	0.304	-0.022	protein_coding	6
ENST00000083182.3	rs79109628	APPBP2	Y	17	-	0	58520520	58603580	58530610	A	T	0.0917	2	2.79e-05	0.304	-0.022	protein_coding	6
ENST00000083182.3	rs57212051	APPBP2	Y	17	-	0	58520520	58603580	58517871	G	T	0.1083	7	8.73e-05	0.272	-0.021	protein_coding	6
ENST00000083182.3	rs143063727	APPBP2	Y	17	-	0	58520520	58603580	58587145	A	G	0.9083	3	4.42e-05	0.291	0.021	protein_coding	6
ENST00000083182.3	rs60993448	APPBP2	Y	17	-	0	58520520	58603580	58554725	C	T	0.0917	2	2.79e-05	0.304	-0.022	protein_coding	6
ENST00000155674.5	rs1962790	CECR5	M	22	-	0	17618401	17646177	17654109	A	C	0.7487	9	1.13e-09	0.224	-0.024	protein_coding	#N/A
ENST00000155674.5	rs59275139	CECR5	M	22	-	0	17618401	17646177	17659380	C	T	0.746	10	1.18e-09	0.223	-0.024	protein_coding	#N/A
ENST00000155674.5	rs2108581	CECR5	M	22	-	0	17618401	17646177	17657236	C	T	0.7434	7	8.84e-10	0.226	-0.024	protein_coding	#N/A
ENST00000155674.5	rs3171599	CECR5	M	22	-	0	17618401	17646177	17660646	A	G	0.7434	8	1.11e-09	0.224	-0.023	protein_coding	#N/A
ENST00000155674.5	rs5748926	CECR5	M	22	-	0	17618401	17646177	17649774	C	T	0.709	2	2.52e-11	0.262	0.024	protein_coding	#N/A
ENST00000155674.5	rs116992091	CECR5	M	22	-	0	17618401	17646177	17654725	C	T	0.746	5	3.43e-10	0.236	-0.025	protein_coding	#N/A
ENST00000155674.5	rs8139868	CECR5	M	22	-	0	17618401	17646177	17653367	C	T	0.7487	9	1.13e-09	0.224	-0.024	protein_coding	#N/A
ENST00000155674.5	rs6518669	CECR5	M	22	-	0	17618401	17646177	17653038	C	T	0.7275	3	3.08e-11	0.26	-0.024	protein_coding	#N/A
ENST00000155674.5	rs117309475	CECR5	M	22	-	0	17618401	17646177	17654727	A	G	0.254	6	5.78e-10	0.231	0.024	protein_coding	#N/A
ENST00000155674.5	rs5994193	CECR5	M	22	-	0	17618401	17646177	17667426	C	T	0.291	1	5.96e-13	0.298	-0.026	protein_coding	#N/A
ENST00000155674.5	rs1139056	CECR5	M	22	-	0	17618401	17646177	17661178	A	G	0.7354	4	9.68e-11	0.249	-0.024	protein_coding	#N/A
ENST00000155840.4	rs11604486	KCNQ1	M	11	+	1	2466221	2870221	2493960	A	C	0.2989	8	4.64e-06	0.107	0.006	protein_coding	5
ENST00000155840.4	rs757092	KCNQ1	M	11	+	1	2466221	2870221	2499178	A	G	0.6984	9	6.93e-06	0.103	-0.006	protein_coding	5
ENST00000155840.4	rs7119581	KCNQ1	M	11	+	1	2466221	2870221	2494320	A	G	0.2989	8	4.64e-06	0.107	0.006	protein_coding	5
ENST00000155840.4	rs34847331	KCNQ1	M	11	+	1	2466221	2870221	2501159	C	T	0.3307	3	8.99e-07	0.122	0.006	protein_coding	5
ENST00000155840.4	rs28649383	KCNQ1	M	11	+	1	2466221	2870221	2492925	C	T	0.6746	1	1.09e-07	0.141	-0.007	protein_coding	5
ENST00000155840.4	rs59809566	KCNQ1	M	11	+	1	2466221	2870221	2493593	C	T	0.7011	7	4.55e-06	0.107	-0.006	protein_coding	5
ENST00000155840.4	rs10832179	KCNQ1	M	11	+	1	2466221	2870221	2522985	C	G	0.291	10	1.26e-05	0.098	0.006	protein_coding	5
ENST00000155840.4	rs3815063	KCNQ1	M	11	+	1	2466221	2870221	2495420	C	G	0.2989	8	4.64e-06	0.107	0.006	protein_coding	5
ENST00000155840.4	rs28724284	KCNQ1	M	11	+	1	2466221	2870221	2492934	A	G	0.2989	8	4.64e-06	0.107	0.006	protein_coding	5
ENST00000155840.4	rs7122546	KCNQ1	M	11	+	1	2466221	2870221	2494137	C	T	0.7011	7	4.55e-06	0.107	-0.006	protein_coding	5
ENST00000155840.4	rs718579	KCNQ1	M	11	+	1	2466221	2870221	2497501	C	T	0.328	2	1.89e-07	0.136	0.007	protein_coding	5
ENST00000155840.4	rs36047616	KCNQ1	M	11	+	1	2466221	2870221	2501253	A	C	0.6693	4	9.26e-07	0.122	-0.006	protein_coding	5
ENST00000155840.4	rs2015013	KCNQ1	M	11	+	1	2466221	2870221	2497101	C	T	0.328	2	1.89e-07	0.136	0.007	protein_coding	5
ENST00000155840.4	rs11604319	KCNQ1	M	11	+	1	2466221	2870221	2492879	C	T	0.7011	7	4.55e-06	0.107	-0.006	protein_coding	5
ENST00000155840.4	rs11601717	KCNQ1	M	11	+	1	2466221	2870221	2492629	C	T	0.2989	8	4.64e-06	0.107	0.006	protein_coding	5
ENST00000155840.4	rs7126330	KCNQ1	M	11	+	1	2466221	2870221	2494692	G	T	0.6984	6	4.3e-06	0.108	-0.006	protein_coding	5
ENST00000155840.4	rs10832131	KCNQ1	M	11	+	1	2466221	2870221	2501653	A	G	0.6693	4	9.26e-07	0.122	-0.006	protein_coding	5
ENST00000155840.4	rs58680149	KCNQ1	M	11	+	1	2466221	2870221	2493482	C	T	0.2989	8	4.64e-06	0.107	0.006	protein_coding	5
ENST00000155840.4	rs7926983	KCNQ1	M	11	+	1	2466221	2870221	2519290	G	T	0.291	10	1.26e-05	0.098	0.006	protein_coding	5
ENST00000155840.4	rs7103046	KCNQ1	M	11	+	1	2466221	2870221	2494414	A	G	0.7011	7	4.55e-06	0.107	-0.006	protein_coding	5
ENST00000155840.4	rs11022996	KCNQ1	M	11	+	1	2466221	2870221	2502326	A	G	0.6667	5	2.21e-06	0.114	-0.006	protein_coding	5
ENST00000155840.4	rs7122557	KCNQ1	M	11	+	1	2466221	2870221	2494175	C	T	0.7011	7	4.55e-06	0.107	-0.006	protein_coding	5
ENST00000155840.4	rs11604487	KCNQ1	M	11	+	1	2466221	2870221	2493966	A	C	0.2989	8	4.64e-06	0.107	0.006	protein_coding	5
ENST00000155840.4	rs10832126	KCNQ1	M	11	+	1	2466221	2870221	2498133	G	T	0.328	2	1.89e-07	0.136	0.007	protein_coding	5
ENST00000155840.4	rs11022998	KCNQ1	M	11	+	1	2466221	2870221	2502582	G	T	0.6667	5	2.21e-06	0.114	-0.006	protein_coding	5
ENST00000155840.4	rs3815064	KCNQ1	M	11	+	1	2466221	2870221	2495515	A	G	0.2989	8	4.64e-06	0.107	0.006	protein_coding	5
ENST00000157600.3	rs4349489	LMCD1	F	3	+	0	8543393	8609805	8543295	C	G	0.4839	5	2.84e-06	0.341	-0.032	protein_coding	#N/A
ENST00000157600.3	rs2324625	LMCD1	F	3	+	0	8543393	8609805	8543757	A	C	0.5484	3	2.33e-06	0.346	0.032	protein_coding	#N/A
ENST00000157600.3	rs9312023	LMCD1	F	3	+	0	8543393	8609805	8546102	A	G	0.5	9	4.35e-06	0.331	-0.032	protein_coding	#N/A
ENST00000157600.3	rs2171011	LMCD1	F	3	+	0	8543393	8609805	8474437	G	T	0.5806	8	4.3e-06	0.331	0.031	protein_coding	#N/A
ENST00000157600.3	rs9869488	LMCD1	F	3	+	0	8543393	8609805	8483415	A	G	0.4677	10	4.51e-06	0.33	0.031	protein_coding	#N/A
ENST00000157600.3	rs359007	LMCD1	F	3	+	0	8543393	8609805	8468960	G	T	0.4355	6	2.91e-06	0.341	-0.031	protein_coding	#N/A
ENST00000157600.3	rs9312022	LMCD1	F	3	+	0	8543393	8609805	8545800	A	T	0.4597	2	1.34e-06	0.359	-0.032	protein_coding	#N/A
ENST00000157600.3	rs359012	LMCD1	F	3	+	0	8543393	8609805	8463012	C	T	0.4355	6	2.91e-06	0.341	-0.031	protein_coding	#N/A
ENST00000157600.3	rs9861544	LMCD1	F	3	+	0	8543393	8609805	8544420	C	T	0.4597	1	4.56e-07	0.384	-0.034	protein_coding	#N/A
ENST00000157600.3	rs9312020	LMCD1	F	3	+	0	8543393	8609805	8473441	C	T	0.4194	4	2.52e-06	0.344	-0.031	protein_coding	#N/A
ENST00000157600.3	rs358267	LMCD1	F	3	+	0	8543393	8609805	8492724	C	T	0.5726	7	3.93e-06	0.333	0.033	protein_coding	#N/A
ENST00000158762.3	chr17:7228479	ACAP1	M	17	+	0	7239848	7254797	7228479	C	T	0.6138	3	5.45e-16	0.319	0.019	protein_coding	7
ENST00000158762.3	rs2292068	ACAP1	M	17	+	0	7239848	7254797	7253659	C	T	0.664	10	1.63e-08	0.171	0.014	protein_coding	7
ENST00000158762.3	rs4796300	ACAP1	M	17	+	0	7239848	7254797	7208329	C	G	0.1243	9	2.75e-09	0.187	-0.026	protein_coding	7
ENST00000158762.3	rs9905997	ACAP1	M	17	+	0	7239848	7254797	7231792	A	G	0.5688	6	1.62e-10	0.213	0.015	protein_coding	7
ENST00000158762.3	rs28712647	ACAP1	M	17	+	0	7239848	7254797	7235817	C	G	0.7963	7	1.68e-10	0.213	0.02	protein_coding	7
ENST00000158762.3	rs2047803	ACAP1	M	17	+	0	7239848	7254797	7237346	C	T	0.3413	1	6.19e-22	0.419	-0.023	protein_coding	7
ENST00000158762.3	rs11653850	ACAP1	M	17	+	0	7239848	7254797	7236124	A	G	0.2037	5	1.45e-10	0.214	-0.02	protein_coding	7
[truncated: 403,889+ more rows]

## Sheet: Sheet2
acc	V7
ENST00000378756.3	5
ENST00000378756.3	NA
ENST00000378756.3	5
ENST00000378756.3	7
ENST00000378756.3	5
ENST00000378756.3	NA
ENST00000378756.3	5
ENST00000378756.3	4
ENST00000378756.3	3a
ENST00000378756.3	5
ENST00000378756.3	2b
ENST00000378756.3	4
ENST00000378756.3	5
ENST00000378756.3	5
ENST00000378756.3	5
ENST00000378756.3	5
ENST00000378756.3	7
ENST00000378756.3	6
ENST00000378756.3	NA
ENST00000378756.3	NA
ENST00000378756.3	NA
ENST00000378756.3	NA
ENST00000378756.3	7
ENST00000378756.3	7
ENST00000378756.3	5
ENST00000378756.3	5
ENST00000378756.3	NA
ENST00000378756.3	NA
ENST00000378756.3	NA
ENST00000378756.3	NA
ENST00000378756.3	5
ENST00000378756.3	NA
ENST00000378756.3	NA
ENST00000378756.3	NA
ENST00000378756.3	5
ENST00000378756.3	7
ENST00000378756.3	6
ENST00000378756.3	NA
ENST00000378230.3	4
ENST00000378230.3	7
ENST00000378230.3	2b
ENST00000378230.3	5
ENST00000378230.3	5
ENST00000378230.3	6
ENST00000378230.3	6
ENST00000378230.3	7
ENST00000378230.3	7
ENST00000378230.3	7
ENST00000378230.3	7
ENST00000378230.3	7
ENST00000378230.3	4
ENST00000378230.3	6
ENST00000378230.3	4
ENST00000378230.3	7
ENST00000378230.3	7
ENST00000378230.3	7
ENST00000378230.3	7
ENST00000378230.3	4
ENST00000378230.3	7
ENST00000378230.3	7
ENST00000378230.3	7
ENST00000378230.3	4
ENST00000378230.3	4
ENST00000378230.3	4
ENST00000378230.3	4
ENST00000378230.3	2b
ENST00000378230.3	2b
ENST00000378230.3	5
ENST00000442673.1	6
ENST00000442673.1	4
ENST00000442673.1	5
ENST00000442673.1	4
ENST00000442673.1	5
ENST00000442673.1	4
ENST00000442673.1	4
ENST00000442673.1	4
ENST00000442673.1	2b
ENST00000442673.1	2b
ENST00000442673.1	4
ENST00000442673.1	7
ENST00000442673.1	4
ENST00000442673.1	5
ENST00000378156.4	5
ENST00000378156.4	1f
ENST00000378156.4	7
ENST00000378156.4	4
ENST00000378156.4	6
ENST00000378156.4	7
ENST00000378156.4	4
ENST00000378156.4	6
ENST00000378156.4	5
ENST00000378156.4	1f
ENST00000378156.4	5
ENST00000545482.1	5
ENST00000545482.1	6
ENST00000545482.1	5
ENST00000545482.1	6
ENST00000545482.1	7
ENST00000545482.1	5
ENST00000545482.1	5
ENST00000545482.1	5
ENST00000545482.1	5
ENST00000545482.1	5
ENST00000545482.1	2b
ENST00000545482.1	7
ENST00000545482.1	5
ENST00000545482.1	5
ENST00000545482.1	5
ENST00000545482.1	4
ENST00000545482.1	7
ENST00000545482.1	5
ENST00000545482.1	7
ENST00000545482.1	7
ENST00000377725.1	1f
ENST00000377725.1	5
ENST00000377725.1	5
ENST00000377725.1	4
ENST00000377725.1	2b
ENST00000377725.1	4
ENST00000377725.1	5
ENST00000377725.1	4
ENST00000377725.1	5
ENST00000377725.1	5
ENST00000377725.1	4
ENST00000377705.5	6
ENST00000377705.5	5
ENST00000377705.5	7
ENST00000377705.5	7
ENST00000377705.5	7
ENST00000377705.5	4
ENST00000377705.5	5
ENST00000377705.5	5
ENST00000377705.5	4
ENST00000377705.5	2b
ENST00000377705.5	4
ENST00000377705.5	5
ENST00000377705.5	6
ENST00000377705.5	7
ENST00000539822.1	5
ENST00000539822.1	5
ENST00000539822.1	4
ENST00000539822.1	6
ENST00000539822.1	5
ENST00000539822.1	1f
ENST00000539822.1	5
ENST00000539822.1	2a
ENST00000539822.1	4
ENST00000539822.1	7
ENST00000539822.1	6
ENST00000539822.1	4
ENST00000400904.3	7
ENST00000400904.3	6
ENST00000400904.3	NA
ENST00000400904.3	5
ENST00000400904.3	4
ENST00000400904.3	7
ENST00000400904.3	7
ENST00000400904.3	6
ENST00000400904.3	5
ENST00000400904.3	5
ENST00000400904.3	4
ENST00000400904.3	4
ENST00000400904.3	5
ENST00000400904.3	5
ENST00000400904.3	5
ENST00000400904.3	5
ENST00000400904.3	5
ENST00000400904.3	7
ENST00000400904.3	5
ENST00000400904.3	5
ENST00000400904.3	7
ENST00000400904.3	NA
ENST00000400904.3	7
ENST00000400904.3	4
ENST00000400904.3	3a
ENST00000400904.3	5
ENST00000400904.3	2b
ENST00000400904.3	4
ENST00000400904.3	5
ENST00000400904.3	5
ENST00000400904.3	3a
ENST00000400904.3	5
ENST00000400904.3	5
ENST00000400904.3	7
ENST00000400904.3	6
ENST00000400904.3	7
ENST00000400904.3	5
ENST00000400904.3	NA
ENST00000270776.8	4
ENST00000270776.8	6
ENST00000270776.8	7
ENST00000270776.8	1f
ENST00000270776.8	6
ENST00000270776.8	7
ENST00000270776.8	6
ENST00000270776.8	5
ENST00000270776.8	7
ENST00000270776.8	1f
ENST00000346436.6	6
ENST00000346436.6	5
ENST00000346436.6	6
ENST00000346436.6	1f
ENST00000346436.6	6
ENST00000346436.6	7
ENST00000346436.6	6
ENST00000346436.6	4
ENST00000346436.6	6
ENST00000346436.6	7
ENST00000346436.6	7
ENST00000346436.6	6
ENST00000346436.6	NA
ENST00000346436.6	NA
ENST00000346436.6	NA
ENST00000346436.6	NA
ENST00000346436.6	NA
ENST00000346436.6	NA
ENST00000346436.6	5
ENST00000346436.6	5
ENST00000346436.6	6
ENST00000346436.6	1d
ENST00000346436.6	5
ENST00000346436.6	7
ENST00000346436.6	7
ENST00000346436.6	6
ENST00000346436.6	7
ENST00000346436.6	5
ENST00000346436.6	6
ENST00000346436.6	6
ENST00000346436.6	6
ENST00000346436.6	6
ENST00000346436.6	7
ENST00000346436.6	7
ENST00000346436.6	6
ENST00000346436.6	4
ENST00000346436.6	2b
ENST00000346436.6	5
ENST00000346436.6	5
ENST00000346436.6	7
ENST00000346436.6	NA
ENST00000346436.6	5
ENST00000346436.6	4
ENST00000346436.6	6
ENST00000346436.6	5
ENST00000346436.6	4
ENST00000346436.6	4
ENST00000346436.6	6
ENST00000346436.6	5
ENST00000346436.6	6
ENST00000346436.6	6
ENST00000346436.6	7
ENST00000346436.6	7
ENST00000346436.6	7
ENST00000346436.6	4
ENST00000346436.6	2b
ENST00000346436.6	5
ENST00000346436.6	7
ENST00000346436.6	5
ENST00000346436.6	5
ENST00000346436.6	7
ENST00000346436.6	5
ENST00000346436.6	7
ENST00000346436.6	7
ENST00000400892.2	5
ENST00000400892.2	6
ENST00000400892.2	1f
ENST00000400892.2	4
ENST00000400892.2	6
ENST00000400892.2	5
ENST00000400892.2	6
ENST00000400892.2	7
ENST00000400892.2	6
ENST00000400892.2	5
ENST00000400892.2	7
ENST00000400892.2	6
ENST00000400892.2	7
ENST00000358136.3	4
ENST00000358136.3	6
ENST00000358136.3	6
ENST00000358136.3	7
ENST00000358136.3	5
ENST00000358136.3	7
ENST00000358136.3	7
ENST00000358136.3	7
ENST00000358136.3	7
ENST00000358136.3	7
ENST00000358136.3	7
ENST00000358136.3	5
ENST00000358136.3	7
ENST00000412667.1	6
ENST00000412667.1	5
ENST00000412667.1	7
ENST00000412667.1	6
ENST00000412667.1	5
ENST00000412667.1	6
ENST00000412667.1	6
ENST00000412667.1	7
ENST00000412667.1	7
ENST00000412667.1	7
ENST00000412667.1	6
ENST00000412667.1	6
ENST00000412667.1	6
ENST00000412667.1	5
ENST00000412667.1	6
ENST00000412667.1	5
ENST00000412667.1	7
ENST00000412667.1	6
ENST00000412667.1	5
ENST00000412667.1	5
ENST00000412667.1	6
ENST00000375826.3	7
ENST00000375826.3	6
ENST00000375826.3	6
ENST00000375826.3	7
ENST00000375826.3	6
ENST00000375826.3	7
ENST00000375826.3	7
ENST00000375826.3	6
ENST00000375826.3	6
ENST00000375826.3	7
ENST00000375826.3	4
ENST00000375826.3	6
ENST00000375826.3	6
ENST00000375826.3	2b
ENST00000375826.3	7
ENST00000375826.3	6
ENST00000375826.3	5
ENST00000375826.3	6
ENST00000375826.3	5
ENST00000375826.3	1f
ENST00000375793.2	5
ENST00000375793.2	5
ENST00000375793.2	2b
ENST00000375793.2	2b
ENST00000375793.2	7
ENST00000375793.2	7
ENST00000375793.2	5
ENST00000375793.2	6
ENST00000375793.2	7
ENST00000375793.2	6
ENST00000375793.2	6
ENST00000375793.2	7
ENST00000375793.2	3a
ENST00000375793.2	4
ENST00000375793.2	7
ENST00000375793.2	6
ENST00000375793.2	5
ENST00000375793.2	7
ENST00000375793.2	3a
ENST00000375793.2	6
ENST00000375793.2	7
ENST00000375793.2	5
ENST00000375793.2	5
ENST00000375793.2	3a
ENST00000375793.2	5
ENST00000317122.1	7
ENST00000317122.1	7
ENST00000317122.1	7
ENST00000317122.1	7
ENST00000317122.1	5
ENST00000317122.1	5
ENST00000317122.1	7
ENST00000317122.1	5
ENST00000317122.1	6
ENST00000317122.1	7
ENST00000317122.1	7
ENST00000317122.1	6
ENST00000317122.1	2b
ENST00000317122.1	6
ENST00000317122.1	6
ENST00000317122.1	5
ENST00000317122.1	6
ENST00000317122.1	6
ENST00000317122.1	NA
ENST00000317122.1	5
ENST00000317122.1	7
ENST00000317122.1	4
ENST00000317122.1	2b
ENST00000317122.1	6
ENST00000317122.1	5
ENST00000317122.1	5
ENST00000317122.1	4
ENST00000317122.1	6
ENST00000317122.1	7
ENST00000317122.1	7
ENST00000317122.1	6
ENST00000317122.1	7
ENST00000317122.1	6
ENST00000317122.1	5
ENST00000317122.1	7
ENST00000317122.1	3a
ENST00000317122.1	7
ENST00000317122.1	4
ENST00000317122.1	6
ENST00000317122.1	6
ENST00000317122.1	6
ENST00000317122.1	7
ENST00000317122.1	6
ENST00000317122.1	6
ENST00000317122.1	6
ENST00000317122.1	NA
ENST00000317122.1	5
ENST00000317122.1	7
ENST00000317122.1	6
ENST00000317122.1	6
ENST00000317122.1	7
ENST00000317122.1	7
ENST00000317122.1	7
ENST00000317122.1	7
ENST00000317122.1	7
ENST00000317122.1	7
ENST00000317122.1	6
ENST00000317122.1	7
ENST00000317122.1	5
ENST00000317122.1	2a
ENST00000317122.1	6
ENST00000317122.1	6
ENST00000317122.1	7
ENST00000317122.1	7
ENST00000317122.1	5
ENST00000317122.1	7
ENST00000317122.1	5
ENST00000317122.1	7
ENST00000317122.1	7
ENST00000317122.1	4
ENST00000317122.1	6
ENST00000317122.1	5
ENST00000317122.1	7
ENST00000317122.1	6
ENST00000317122.1	7
ENST00000317122.1	6
ENST00000317122.1	6
ENST00000317122.1	6
ENST00000317122.1	7
ENST00000317122.1	7
ENST00000317122.1	5
ENST00000478117.1	6
ENST00000478117.1	2b
ENST00000478117.1	1f
ENST00000478117.1	6
ENST00000478117.1	5
ENST00000478117.1	6
ENST00000478117.1	2b
ENST00000478117.1	4
ENST00000478117.1	4
ENST00000478117.1	1f
ENST00000478117.1	4
ENST00000478117.1	6
ENST00000478117.1	5
ENST00000401089.3	6
ENST00000401089.3	7
ENST00000401089.3	1f
ENST00000401089.3	5
ENST00000401089.3	7
ENST00000401089.3	7
ENST00000401089.3	7
ENST00000401089.3	7
ENST00000401089.3	4
ENST00000401089.3	6
ENST00000401089.3	7
ENST00000401089.3	7
ENST00000401089.3	7
ENST00000263511.4	6
ENST00000263511.4	4
ENST00000263511.4	7
ENST00000263511.4	7
ENST00000263511.4	5
ENST00000263511.4	3a
ENST00000263511.4	7
ENST00000263511.4	6
ENST00000263511.4	4
ENST00000263511.4	6
ENST00000263511.4	6
ENST00000263511.4	2b
ENST00000263511.4	7
ENST00000263511.4	6
ENST00000375486.4	4
ENST00000375486.4	5
ENST00000375486.4	7
ENST00000375486.4	4
ENST00000375486.4	4
ENST00000375486.4	5
ENST00000375486.4	5
ENST00000375486.4	5
ENST00000375486.4	5
ENST00000375486.4	5
ENST00000375486.4	4
ENST00000375486.4	4
ENST00000375486.4	5
ENST00000375486.4	4
ENST00000375486.4	7
ENST00000375486.4	4
ENST00000375486.4	5
ENST00000375486.4	6
ENST00000375486.4	7
ENST00000375486.4	5
ENST00000289753.1	2b
ENST00000289753.1	7
ENST00000289753.1	4
ENST00000289753.1	4
ENST00000289753.1	5
ENST00000289753.1	6
ENST00000289753.1	6
ENST00000289753.1	5
ENST00000289753.1	6
ENST00000289753.1	5
ENST00000289753.1	7
ENST00000289753.1	5
ENST00000289753.1	7
ENST00000294543.6	1f
ENST00000294543.6	7
ENST00000294543.6	7
ENST00000294543.6	7
ENST00000294543.6	7
ENST00000294543.6	7
ENST00000294543.6	6
ENST00000294543.6	7
ENST00000294543.6	4
ENST00000294543.6	6
ENST00000294543.6	4
ENST00000294543.6	7
ENST00000294543.6	7
ENST00000294543.6	4
ENST00000294543.6	7
ENST00000294543.6	6
ENST00000294543.6	2b
ENST00000294543.6	NA
ENST00000321556.4	7
ENST00000321556.4	5
ENST00000321556.4	5
ENST00000321556.4	7
ENST00000321556.4	7
ENST00000321556.4	4
ENST00000321556.4	5
ENST00000321556.4	NA
ENST00000321556.4	7
ENST00000321556.4	5
ENST00000318220.6	6
ENST00000318220.6	7
ENST00000318220.6	2b
ENST00000318220.6	7
ENST00000318220.6	5
ENST00000318220.6	1f
ENST00000318220.6	5
ENST00000318220.6	7
ENST00000318220.6	6
ENST00000318220.6	5
ENST00000318220.6	6
ENST00000318220.6	6
ENST00000318220.6	7
ENST00000529637.1	2b
ENST00000529637.1	1f
ENST00000529637.1	4
ENST00000529637.1	3a
ENST00000529637.1	6
ENST00000529637.1	6
ENST00000529637.1	4
ENST00000529637.1	7
ENST00000529637.1	6
ENST00000529637.1	6
ENST00000416769.1	7
ENST00000416769.1	1f
ENST00000416769.1	6
ENST00000416769.1	7
ENST00000416769.1	6
ENST00000416769.1	6
ENST00000416769.1	5
ENST00000416769.1	5
ENST00000416769.1	1f
ENST00000416769.1	7
ENST00000416769.1	7
ENST00000416769.1	7
ENST00000416769.1	6
ENST00000416769.1	6
ENST00000416769.1	1f
ENST00000416769.1	6
ENST00000416769.1	6
ENST00000416769.1	4
ENST00000416769.1	4
ENST00000416769.1	7
ENST00000416769.1	5
ENST00000416769.1	7
ENST00000416769.1	7
ENST00000416769.1	7
ENST00000374472.4	2b
ENST00000374472.4	2b
ENST00000374472.4	NA
ENST00000374472.4	4
ENST00000374472.4	NA
ENST00000374472.4	NA
ENST00000374472.4	4
ENST00000374472.4	4
ENST00000374472.4	7
ENST00000374472.4	7
ENST00000374472.4	5
ENST00000374472.4	6
ENST00000374472.4	4
ENST00000374472.4	4
ENST00000374472.4	7
ENST00000374472.4	6
ENST00000327535.1	5
ENST00000327535.1	5
ENST00000327535.1	5
ENST00000327535.1	5
ENST00000327535.1	7
ENST00000327535.1	6
ENST00000327535.1	NA
ENST00000327535.1	2b
ENST00000327535.1	6
ENST00000327535.1	5
ENST00000327535.1	NA
ENST00000327535.1	7
ENST00000327535.1	5
ENST00000327535.1	5
ENST00000327535.1	5
ENST00000327535.1	5
ENST00000327535.1	4
ENST00000337248.4	5
ENST00000337248.4	7
ENST00000337248.4	5
ENST00000337248.4	7
ENST00000337248.4	4
ENST00000337248.4	4
ENST00000337248.4	7
ENST00000337248.4	5
ENST00000337248.4	5
ENST00000337248.4	7
ENST00000337248.4	6
ENST00000003912.3	5
ENST00000003912.3	5
ENST00000003912.3	5
ENST00000003912.3	5
ENST00000003912.3	2b
ENST00000003912.3	7
ENST00000003912.3	6
ENST00000003912.3	NA
ENST00000003912.3	7
ENST00000003912.3	7
ENST00000003912.3	7
ENST00000003912.3	6
ENST00000003912.3	5
ENST00000003912.3	7
ENST00000003912.3	6
ENST00000003912.3	6
ENST00000003912.3	7
ENST00000003912.3	5
ENST00000003912.3	6
ENST00000003912.3	6
ENST00000003912.3	6
ENST00000003912.3	5
ENST00000003912.3	6
ENST00000374395.3	7
ENST00000374395.3	6
ENST00000374395.3	NA
ENST00000374395.3	2b
ENST00000374395.3	7
ENST00000374395.3	4
ENST00000374395.3	5
ENST00000374395.3	5
ENST00000374395.3	5
ENST00000374395.3	5
ENST00000374395.3	5
ENST00000374395.3	5
ENST00000374395.3	6
ENST00000374395.3	7
ENST00000374303.2	6
ENST00000374303.2	NA
ENST00000374303.2	NA
ENST00000374303.2	5
ENST00000374303.2	5
ENST00000374303.2	4
ENST00000374303.2	7
ENST00000374303.2	7
ENST00000374303.2	7
ENST00000374303.2	4
ENST00000374303.2	5
ENST00000374303.2	7
ENST00000374303.2	NA
ENST00000374303.2	NA
ENST00000374303.2	4
ENST00000374298.3	6
ENST00000374298.3	NA
ENST00000374298.3	NA
ENST00000374298.3	5
ENST00000374298.3	NA
ENST00000374298.3	NA
ENST00000374298.3	5
ENST00000374298.3	6
ENST00000374298.3	6
ENST00000374298.3	NA
ENST00000374298.3	4
ENST00000374298.3	7
ENST00000374298.3	6
ENST00000374298.3	7
ENST00000374298.3	7
ENST00000374298.3	4
ENST00000374298.3	7
ENST00000374298.3	NA
ENST00000374298.3	5
ENST00000374298.3	5
ENST00000374298.3	4
ENST00000374282.3	NA
ENST00000374282.3	4
ENST00000374282.3	4
ENST00000374282.3	5
ENST00000374282.3	6
ENST00000374282.3	7
ENST00000374282.3	6
ENST00000374282.3	NA
ENST00000374282.3	7
ENST00000374282.3	5
ENST00000374282.3	4
ENST00000374282.3	4
ENST00000374282.3	5
ENST00000374266.5	7
ENST00000374266.5	5
ENST00000374266.5	5
ENST00000374266.5	5
ENST00000374266.5	5
ENST00000374266.5	6
ENST00000374266.5	5
ENST00000374266.5	7
ENST00000374266.5	7
ENST00000374266.5	7
ENST00000374266.5	7
ENST00000374266.5	7
ENST00000374266.5	5
ENST00000374266.5	5
ENST00000374266.5	5
ENST00000530003.1	5
ENST00000530003.1	NA
ENST00000530003.1	2b
ENST00000530003.1	4
ENST00000530003.1	4
ENST00000530003.1	5
ENST00000530003.1	2b
ENST00000530003.1	5
ENST00000530003.1	4
ENST00000530003.1	5
ENST00000530003.1	6
ENST00000530003.1	5
ENST00000530003.1	NA
ENST00000530003.1	7
ENST00000530003.1	5
ENST00000530003.1	4
ENST00000530003.1	7
ENST00000530003.1	7
ENST00000530003.1	6
ENST00000530003.1	5
ENST00000530003.1	7
ENST00000530003.1	6
ENST00000530003.1	4
ENST00000530003.1	4
ENST00000530003.1	5
ENST00000324856.7	4
ENST00000324856.7	4
ENST00000324856.7	7
ENST00000324856.7	7
ENST00000324856.7	7
ENST00000324856.7	5
ENST00000324856.7	1f
ENST00000324856.7	7
ENST00000324856.7	6
ENST00000324856.7	1f
ENST00000321265.5	5
ENST00000321265.5	7
ENST00000321265.5	7
ENST00000321265.5	6
ENST00000321265.5	4
ENST00000321265.5	7
ENST00000321265.5	5
ENST00000321265.5	7
ENST00000321265.5	4
ENST00000321265.5	6
ENST00000321265.5	6
ENST00000321265.5	7
ENST00000321265.5	1f
ENST00000321265.5	4
ENST00000321265.5	6
ENST00000321265.5	7
ENST00000321265.5	4
ENST00000321265.5	7
ENST00000321265.5	6
ENST00000321265.5	4
ENST00000321265.5	7
ENST00000430629.2	7
ENST00000430629.2	4
ENST00000430629.2	3a
ENST00000430629.2	7
ENST00000430629.2	7
ENST00000430629.2	5
ENST00000430629.2	NA
ENST00000430629.2	6
ENST00000430629.2	4
ENST00000430629.2	6
ENST00000430629.2	7
ENST00000430629.2	NA
ENST00000430629.2	NA
ENST00000430629.2	4
ENST00000430629.2	7
ENST00000430629.2	5
ENST00000430629.2	6
ENST00000430629.2	7
ENST00000430629.2	5
ENST00000430629.2	7
ENST00000430629.2	2b
ENST00000430629.2	4
ENST00000430629.2	7
ENST00000430629.2	4
ENST00000430629.2	NA
ENST00000430629.2	NA
ENST00000430629.2	7
ENST00000430629.2	2b
ENST00000430629.2	2b
ENST00000430629.2	7
ENST00000430629.2	NA
ENST00000373943.4	NA
ENST00000373943.4	7
ENST00000373943.4	7
ENST00000373943.4	7
ENST00000373943.4	5
ENST00000373943.4	5
ENST00000373943.4	7
ENST00000373943.4	6
ENST00000373943.4	7
ENST00000373943.4	5
ENST00000373943.4	6
ENST00000373943.4	5
ENST00000373943.4	7
ENST00000373943.4	5
ENST00000373943.4	7
ENST00000373943.4	5
ENST00000373943.4	7
ENST00000373943.4	4
ENST00000373943.4	6
ENST00000373943.4	7
ENST00000373894.3	6
ENST00000373894.3	5
ENST00000373894.3	6
ENST00000373894.3	7
ENST00000373894.3	7
ENST00000373894.3	7
ENST00000373894.3	5
ENST00000373894.3	7
ENST00000373894.3	5
ENST00000373894.3	7
ENST00000373894.3	7
ENST00000373894.3	7
ENST00000373894.3	6
ENST00000373894.3	7
ENST00000373894.3	6
ENST00000373894.3	5
ENST00000373894.3	7
ENST00000373894.3	2b
ENST00000373894.3	7
ENST00000373894.3	5
ENST00000373894.3	7
ENST00000263697.4	1f
ENST00000263697.4	6
ENST00000263697.4	7
ENST00000263697.4	6
ENST00000263697.4	1b
ENST00000263697.4	1f
ENST00000263697.4	7
ENST00000263697.4	7
ENST00000263697.4	1f
ENST00000263697.4	7
ENST00000263697.4	7
ENST00000263697.4	6
ENST00000263697.4	5
ENST00000263697.4	1d
ENST00000263697.4	6
ENST00000263697.4	7
ENST00000263697.4	6
ENST00000263697.4	7
ENST00000263697.4	1f
ENST00000263697.4	6
ENST00000263697.4	6
ENST00000373833.5	4
ENST00000373833.5	6
ENST00000373833.5	NA
ENST00000373833.5	NA
ENST00000373833.5	NA
ENST00000373833.5	6
ENST00000373833.5	4
ENST00000373833.5	5
ENST00000373833.5	6
ENST00000373833.5	7
ENST00000373833.5	6
ENST00000373833.5	NA
ENST00000373833.5	NA
ENST00000373833.5	NA
ENST00000373833.5	NA
ENST00000373833.5	NA
ENST00000373833.5	NA
ENST00000373833.5	5
ENST00000373833.5	6
ENST00000373833.5	7
ENST00000373833.5	7
ENST00000373833.5	7
ENST00000373833.5	7
ENST00000373833.5	7
ENST00000373833.5	7
ENST00000373833.5	2b
ENST00000373833.5	4
ENST00000373833.5	5
ENST00000373833.5	7
ENST00000373833.5	7
ENST00000373833.5	7
ENST00000373833.5	7
ENST00000373833.5	7
ENST00000373833.5	7
ENST00000373833.5	6
ENST00000373833.5	7
ENST00000373833.5	6
ENST00000373833.5	5
ENST00000373833.5	7
ENST00000373833.5	7
ENST00000373833.5	6
ENST00000373833.5	7
ENST00000373833.5	7
ENST00000373833.5	6
ENST00000373833.5	7
ENST00000373833.5	5
ENST00000373833.5	4
ENST00000373833.5	5
ENST00000373833.5	7
ENST00000373833.5	4
ENST00000373798.1	5
ENST00000373798.1	7
ENST00000373798.1	7
ENST00000373798.1	5
ENST00000373798.1	5
ENST00000373798.1	7
ENST00000373798.1	2b
ENST00000373798.1	6
ENST00000373798.1	4
ENST00000373798.1	7
ENST00000373798.1	2a
ENST00000373798.1	7
ENST00000373798.1	7
ENST00000373798.1	5
ENST00000373798.1	2b
ENST00000373798.1	4
ENST00000373798.1	7
ENST00000373798.1	7
ENST00000373798.1	4
ENST00000373798.1	6
ENST00000373798.1	7
ENST00000373798.1	5
ENST00000373798.1	5
ENST00000373798.1	4
ENST00000373798.1	5
ENST00000263702.6	6
ENST00000263702.6	5
ENST00000263702.6	6
ENST00000263702.6	6
ENST00000263702.6	7
ENST00000263702.6	6
ENST00000263702.6	3a
ENST00000263702.6	7
ENST00000263702.6	3a
ENST00000263702.6	5
ENST00000263702.6	7
ENST00000263702.6	7
ENST00000263702.6	5
ENST00000263702.6	4
ENST00000263702.6	7
ENST00000263702.6	7
ENST00000263702.6	5
ENST00000263702.6	7
ENST00000263702.6	6
ENST00000263702.6	5
ENST00000263702.6	6
ENST00000263702.6	5
ENST00000263702.6	6
ENST00000263702.6	5
ENST00000263702.6	6
ENST00000263702.6	4
ENST00000263702.6	2b
ENST00000263702.6	6
ENST00000263702.6	6
ENST00000263694.4	7
ENST00000263694.4	6
ENST00000263694.4	5
ENST00000263694.4	7
ENST00000263694.4	7
ENST00000263694.4	6
ENST00000263694.4	4
ENST00000263694.4	7
ENST00000263694.4	6
ENST00000263694.4	7
ENST00000263694.4	6
ENST00000263694.4	7
ENST00000263694.4	7
ENST00000263694.4	6
ENST00000263694.4	6
ENST00000263694.4	6
ENST00000263694.4	7
ENST00000263694.4	6
ENST00000263694.4	7
ENST00000263694.4	5
ENST00000263694.4	7
ENST00000263694.4	7
ENST00000263694.4	7
ENST00000263694.4	7
ENST00000263694.4	6
ENST00000263694.4	7
ENST00000263694.4	7
ENST00000263694.4	7
ENST00000263694.4	4
ENST00000263694.4	7
ENST00000263694.4	7
ENST00000263694.4	7
ENST00000263694.4	7
ENST00000263694.4	6
ENST00000263694.4	5
ENST00000263694.4	7
ENST00000263694.4	6
ENST00000263694.4	7
ENST00000263694.4	7
ENST00000263694.4	2b
ENST00000263694.4	7
ENST00000263694.4	5
ENST00000263694.4	6
ENST00000263694.4	7
ENST00000263694.4	7
ENST00000263694.4	7
ENST00000263694.4	7
ENST00000263694.4	5
ENST00000263694.4	7
ENST00000263694.4	7
ENST00000263694.4	6
ENST00000263694.4	7
ENST00000263694.4	7
ENST00000263694.4	6
ENST00000263694.4	7
ENST00000263694.4	7
ENST00000263694.4	6
ENST00000263694.4	5
ENST00000263694.4	7
ENST00000263694.4	7
ENST00000263694.4	7
ENST00000263694.4	6
ENST00000263694.4	6
ENST00000263694.4	7
ENST00000263694.4	7
ENST00000263694.4	6
ENST00000263694.4	7
ENST00000263694.4	1f
ENST00000263694.4	7
ENST00000263694.4	6
ENST00000263694.4	7
ENST00000263694.4	6
ENST00000263694.4	5
ENST00000263694.4	6
ENST00000263694.4	7
ENST00000263694.4	5
ENST00000263694.4	7
ENST00000263694.4	6
ENST00000263694.4	6
ENST00000263694.4	7
ENST00000263694.4	6
ENST00000263694.4	7
ENST00000263694.4	7
ENST00000263694.4	7
ENST00000263694.4	4
ENST00000263694.4	7
ENST00000263694.4	7
ENST00000263694.4	7
ENST00000263694.4	6
ENST00000263694.4	NA
ENST00000263694.4	7
ENST00000263694.4	7
ENST00000263694.4	7
ENST00000263694.4	6
ENST00000263694.4	6
ENST00000263694.4	7
ENST00000263694.4	7
ENST00000263694.4	7
ENST00000263694.4	7
ENST00000263694.4	7
ENST00000263694.4	6
ENST00000263694.4	6
ENST00000263694.4	7
ENST00000263694.4	6
ENST00000263694.4	6
ENST00000263694.4	7
ENST00000263694.4	5
ENST00000263694.4	6
ENST00000263694.4	5
ENST00000263694.4	7
ENST00000263694.4	5
ENST00000263694.4	6
ENST00000263694.4	7
ENST00000263694.4	6
ENST00000263694.4	6
ENST00000263694.4	7
ENST00000263694.4	7
ENST00000263694.4	6
ENST00000263694.4	7
ENST00000263694.4	6
ENST00000263694.4	7
ENST00000263694.4	1f
ENST00000263694.4	1f
ENST00000263694.4	6
ENST00000263694.4	7
ENST00000263694.4	7
ENST00000263694.4	6
ENST00000263694.4	5
ENST00000263694.4	7
ENST00000263694.4	7
ENST00000344147.5	7
ENST00000344147.5	6
ENST00000344147.5	5
ENST00000344147.5	7
ENST00000344147.5	7
ENST00000344147.5	5
ENST00000344147.5	5
ENST00000344147.5	7
ENST00000344147.5	7
ENST00000344147.5	7
ENST00000344147.5	7
ENST00000344147.5	6
ENST00000344147.5	7
ENST00000344147.5	7
ENST00000344147.5	7
ENST00000344147.5	5
ENST00000344147.5	6
ENST00000344147.5	7
ENST00000344147.5	7
ENST00000344147.5	7
ENST00000344147.5	7
ENST00000344147.5	5
ENST00000344147.5	7
ENST00000344147.5	7
ENST00000344147.5	6
ENST00000344147.5	7
ENST00000344147.5	7
ENST00000344147.5	6
ENST00000344147.5	6
ENST00000344147.5	7
ENST00000344147.5	7
ENST00000344147.5	6
ENST00000344147.5	7
ENST00000344147.5	7
ENST00000344147.5	6
ENST00000344147.5	7
ENST00000344147.5	6
ENST00000344147.5	7
ENST00000344147.5	6
ENST00000344147.5	5
ENST00000344147.5	6
ENST00000344147.5	7
ENST00000344147.5	5
ENST00000344147.5	7
ENST00000344147.5	6
ENST00000344147.5	7
ENST00000344147.5	4
ENST00000344147.5	7
ENST00000344147.5	7
ENST00000344147.5	6
ENST00000344147.5	7
ENST00000344147.5	7
ENST00000344147.5	6
ENST00000344147.5	7
ENST00000344147.5	6
ENST00000344147.5	6
ENST00000344147.5	7
ENST00000344147.5	5
ENST00000344147.5	6
ENST00000344147.5	5
ENST00000344147.5	7
ENST00000344147.5	5
ENST00000344147.5	6
ENST00000344147.5	6
ENST00000344147.5	6
ENST00000344147.5	1f
ENST00000344147.5	7
ENST00000344147.5	4
ENST00000344147.5	7
ENST00000344147.5	6
ENST00000344147.5	5
ENST00000344147.5	2b
ENST00000344147.5	5
ENST00000344147.5	7
ENST00000344147.5	7
ENST00000344147.5	7
ENST00000344147.5	5
ENST00000344147.5	7
ENST00000344147.5	7
ENST00000344147.5	7
ENST00000344147.5	6
ENST00000344147.5	7
ENST00000344147.5	7
ENST00000344147.5	6
ENST00000344147.5	6
ENST00000344147.5	7
ENST00000344147.5	6
ENST00000344147.5	7
ENST00000344147.5	7
ENST00000344147.5	7
ENST00000344147.5	7
ENST00000344147.5	1f
ENST00000344147.5	7
ENST00000344147.5	7
ENST00000344147.5	6
ENST00000344147.5	6
ENST00000344147.5	7
ENST00000344147.5	7
ENST00000344147.5	7
ENST00000344147.5	6
ENST00000271064.7	4
ENST00000271064.7	6
ENST00000271064.7	5
ENST00000271064.7	6
ENST00000271064.7	6
ENST00000271064.7	7
ENST00000271064.7	7
ENST00000271064.7	2c
ENST00000271064.7	5
ENST00000271064.7	5
ENST00000271064.7	6
ENST00000271064.7	7
ENST00000271064.7	6
ENST00000271064.7	6
ENST00000271064.7	7
ENST00000271064.7	2b
ENST00000271064.7	6
ENST00000309777.6	7
ENST00000309777.6	5
ENST00000309777.6	6
ENST00000309777.6	2b
ENST00000309777.6	5
ENST00000309777.6	6
ENST00000309777.6	6
ENST00000309777.6	5
ENST00000309777.6	4
ENST00000309777.6	7
ENST00000309777.6	5
ENST00000309777.6	5
ENST00000309777.6	4
ENST00000309777.6	2b
ENST00000309777.6	7
ENST00000309777.6	7
ENST00000309777.6	5
ENST00000309777.6	7
ENST00000309777.6	6
ENST00000309777.6	6
ENST00000309777.6	7
ENST00000309777.6	7
ENST00000309777.6	5
ENST00000309777.6	7
ENST00000309777.6	7
ENST00000309777.6	6
ENST00000309777.6	7
ENST00000309777.6	3a
ENST00000309777.6	2b
ENST00000309777.6	6
ENST00000309777.6	6
ENST00000373586.1	4
ENST00000373586.1	4
ENST00000373586.1	4
ENST00000373586.1	1f
ENST00000373586.1	7
ENST00000373586.1	6
ENST00000373586.1	6
ENST00000373586.1	7
ENST00000373586.1	7
ENST00000373586.1	6
ENST00000373586.1	7
ENST00000373586.1	6
ENST00000373501.2	6
ENST00000373501.2	6
ENST00000373501.2	6
ENST00000373501.2	6
ENST00000373501.2	6
ENST00000373501.2	7
ENST00000373501.2	4
ENST00000373501.2	6
ENST00000373501.2	5
ENST00000373501.2	6
ENST00000373501.2	6
ENST00000373501.2	7
ENST00000373501.2	6
ENST00000373501.2	5
ENST00000373501.2	7
ENST00000373501.2	6
ENST00000373501.2	6
ENST00000373501.2	6
ENST00000373501.2	7
ENST00000373501.2	7
ENST00000373501.2	7
ENST00000373501.2	1f
ENST00000373501.2	7
ENST00000373501.2	7
ENST00000373501.2	6
ENST00000373484.3	6
ENST00000373484.3	6
ENST00000373484.3	6
ENST00000373484.3	1f
ENST00000373484.3	5
ENST00000373484.3	5
ENST00000373484.3	6
ENST00000373484.3	5
ENST00000373484.3	7
ENST00000373484.3	4
ENST00000373484.3	5
ENST00000373484.3	NA
ENST00000373484.3	NA
ENST00000373484.3	NA
ENST00000373484.3	6
ENST00000373484.3	5
ENST00000373484.3	3a
ENST00000373484.3	5
ENST00000373484.3	7
ENST00000373484.3	NA
ENST00000373484.3	4
ENST00000373484.3	7
ENST00000373484.3	7
ENST00000373484.3	5
ENST00000373484.3	5
ENST00000373484.3	6
ENST00000373484.3	7
ENST00000373484.3	5
ENST00000373484.3	7
ENST00000373484.3	5
ENST00000373484.3	7
ENST00000373484.3	7
ENST00000373484.3	7
ENST00000373484.3	6
ENST00000373484.3	7
ENST00000373484.3	7
ENST00000373484.3	NA
ENST00000373484.3	NA
ENST00000373484.3	NA
ENST00000373484.3	7
ENST00000373484.3	6
ENST00000373484.3	6
ENST00000373484.3	6
ENST00000373484.3	6
ENST00000373484.3	7
ENST00000373484.3	5
ENST00000373484.3	7
ENST00000373484.3	6
ENST00000373484.3	7
ENST00000373475.5	5
ENST00000373475.5	5
ENST00000373475.5	7
ENST00000373475.5	7
ENST00000373475.5	6
ENST00000373475.5	6
ENST00000373475.5	5
ENST00000373475.5	4
ENST00000373475.5	5
ENST00000373475.5	7
ENST00000373475.5	7
ENST00000373475.5	1f
ENST00000291416.5	5
ENST00000291416.5	6
ENST00000291416.5	6
ENST00000291416.5	6
ENST00000291416.5	5
ENST00000291416.5	6
ENST00000291416.5	7
ENST00000291416.5	7
ENST00000291416.5	7
ENST00000291416.5	7
ENST00000291416.5	3a
ENST00000291416.5	7
ENST00000291416.5	5
ENST00000291416.5	4
ENST00000291416.5	3b
ENST00000291416.5	4
ENST00000291416.5	7
ENST00000291416.5	5
ENST00000291416.5	6
ENST00000291416.5	6
ENST00000291416.5	7
ENST00000291416.5	7
ENST00000291416.5	6
ENST00000291416.5	7
ENST00000291416.5	7
ENST00000291416.5	6
ENST00000291416.5	5
ENST00000432703.1	6
ENST00000432703.1	5
ENST00000432703.1	7
ENST00000432703.1	3a
ENST00000432703.1	6
ENST00000432703.1	1f
ENST00000432703.1	1f
ENST00000432703.1	5
ENST00000432703.1	1b
ENST00000432703.1	5
ENST00000432703.1	5
ENST00000432703.1	7
ENST00000432703.1	6
ENST00000432703.1	1f
ENST00000432703.1	4
ENST00000432703.1	7
ENST00000432703.1	5
ENST00000432703.1	6
ENST00000432703.1	1f
ENST00000432703.1	5
ENST00000432703.1	7
ENST00000432703.1	5
ENST00000432703.1	6
ENST00000432703.1	6
ENST00000432703.1	7
ENST00000432703.1	7
ENST00000432703.1	6
ENST00000432703.1	2b
ENST00000432703.1	5
ENST00000432703.1	1f
ENST00000432703.1	5
ENST00000432703.1	1f
ENST00000432703.1	1f
ENST00000432703.1	6
ENST00000432703.1	6
ENST00000432703.1	6
ENST00000432703.1	1f
ENST00000432703.1	6
ENST00000432703.1	7
ENST00000432703.1	7
ENST00000432703.1	6
ENST00000432703.1	6
ENST00000432703.1	1f
ENST00000432703.1	1f
ENST00000432703.1	6
ENST00000432703.1	1f
ENST00000432703.1	6
ENST00000432703.1	6
ENST00000432703.1	1f
ENST00000432703.1	NA
ENST00000432703.1	5
ENST00000432703.1	1f
ENST00000432703.1	6
ENST00000432703.1	1f
ENST00000432703.1	5
ENST00000432703.1	6
ENST00000432703.1	6
ENST00000432703.1	7
ENST00000432703.1	4
ENST00000359858.4	7
ENST00000359858.4	4
ENST00000359858.4	5
ENST00000359858.4	7
ENST00000359858.4	7
ENST00000359858.4	5
ENST00000359858.4	6
ENST00000359858.4	7
ENST00000359858.4	4
ENST00000359858.4	4
ENST00000359858.4	6
ENST00000359858.4	5
ENST00000359858.4	7
ENST00000314607.6	7
ENST00000314607.6	6
ENST00000314607.6	7
ENST00000314607.6	6
ENST00000314607.6	7
ENST00000314607.6	6
ENST00000314607.6	5
ENST00000314607.6	7
ENST00000314607.6	6
ENST00000314607.6	6
ENST00000314607.6	5
ENST00000314607.6	7
ENST00000373235.3	7
ENST00000373235.3	7
ENST00000373235.3	6
ENST00000373235.3	7
ENST00000373235.3	7
ENST00000373235.3	7
ENST00000373235.3	6
ENST00000373235.3	1f
ENST00000373235.3	5
ENST00000373235.3	3a
ENST00000373235.3	5
ENST00000373235.3	5
ENST00000373235.3	2b
ENST00000373235.3	4
ENST00000373235.3	NA
ENST00000373235.3	5
ENST00000373235.3	2b
ENST00000373235.3	4
ENST00000373235.3	7
ENST00000373235.3	5
ENST00000373235.3	5
ENST00000373235.3	7
ENST00000373235.3	6
ENST00000373235.3	5
ENST00000373235.3	5
ENST00000373235.3	7
ENST00000373191.3	7
ENST00000373191.3	5
ENST00000373191.3	7
ENST00000373191.3	4
ENST00000373191.3	6
ENST00000373191.3	7
ENST00000373191.3	7
ENST00000373191.3	7
ENST00000373191.3	5
ENST00000373191.3	7
ENST00000373191.3	7
ENST00000373191.3	5
ENST00000373191.3	5
ENST00000354618.5	6
ENST00000354618.5	5
ENST00000354618.5	7
ENST00000354618.5	7
ENST00000354618.5	7
ENST00000354618.5	1f
ENST00000354618.5	4
ENST00000354618.5	6
ENST00000354618.5	7
ENST00000354618.5	7
ENST00000327331.2	4
ENST00000327331.2	2b
ENST00000327331.2	4
ENST00000327331.2	7
ENST00000327331.2	6
ENST00000327331.2	6
ENST00000327331.2	4
ENST00000327331.2	4
ENST00000327331.2	4
ENST00000327331.2	7
ENST00000327331.2	5
ENST00000327331.2	5
ENST00000327331.2	6
ENST00000327331.2	6
ENST00000327331.2	NA
ENST00000373044.2	6
ENST00000373044.2	7
ENST00000373044.2	5
ENST00000373044.2	5
ENST00000373044.2	5
ENST00000373044.2	6
ENST00000373044.2	7
ENST00000373044.2	7
ENST00000373044.2	7
ENST00000373044.2	NA
ENST00000373044.2	5
ENST00000373044.2	6
ENST00000373044.2	7
ENST00000373044.2	6
ENST00000373044.2	7
ENST00000372990.1	4
ENST00000372990.1	2b
ENST00000372990.1	7
ENST00000372990.1	5
ENST00000372990.1	7
ENST00000372990.1	5
ENST00000372990.1	7
ENST00000372990.1	7
ENST00000372990.1	4
ENST00000372990.1	6
ENST00000372990.1	6
ENST00000372990.1	5
ENST00000372990.1	7
ENST00000372990.1	7
ENST00000372990.1	7
ENST00000372990.1	7
ENST00000372990.1	5
ENST00000372990.1	6
ENST00000372915.3	4
ENST00000372915.3	6
ENST00000372915.3	4
ENST00000372915.3	4
ENST00000372915.3	NA
ENST00000372915.3	7
ENST00000372915.3	4
ENST00000372915.3	6
ENST00000372915.3	NA
ENST00000372915.3	5
ENST00000372844.3	4
ENST00000372844.3	5
ENST00000372844.3	5
ENST00000372844.3	5
ENST00000372844.3	7
ENST00000372844.3	5
ENST00000372844.3	5
ENST00000372844.3	7
ENST00000372844.3	7
ENST00000372844.3	6
ENST00000372844.3	5
ENST00000372844.3	4
ENST00000372844.3	5
ENST00000324379.5	6
ENST00000324379.5	4
ENST00000324379.5	4
ENST00000324379.5	7
ENST00000324379.5	5
ENST00000324379.5	1f
ENST00000324379.5	5
ENST00000324379.5	5
ENST00000324379.5	5
ENST00000324379.5	1f
ENST00000324379.5	7
ENST00000324379.5	7
ENST00000324379.5	7
ENST00000324379.5	7
ENST00000324379.5	6
ENST00000324379.5	1f
ENST00000324379.5	6
ENST00000324379.5	5
ENST00000324379.5	5
ENST00000324379.5	7
ENST00000372827.3	5
ENST00000372827.3	2b
ENST00000372827.3	1f
ENST00000372827.3	5
ENST00000372827.3	1f
ENST00000372827.3	1f
ENST00000372827.3	5
ENST00000372827.3	4
ENST00000372827.3	6
ENST00000372827.3	7
ENST00000372827.3	6
ENST00000372827.3	6
ENST00000372827.3	7
ENST00000340450.3	4
ENST00000340450.3	4
ENST00000340450.3	2b
ENST00000340450.3	4
ENST00000340450.3	4
ENST00000340450.3	5
ENST00000340450.3	5
ENST00000340450.3	3a
ENST00000340450.3	6
ENST00000340450.3	7
ENST00000340450.3	2a
ENST00000340450.3	5
ENST00000340450.3	5
ENST00000340450.3	4
ENST00000340450.3	4
ENST00000340450.3	7
ENST00000340450.3	4
ENST00000340450.3	4
ENST00000340450.3	6
ENST00000340450.3	6
ENST00000340450.3	7
ENST00000340450.3	5
ENST00000340450.3	7
ENST00000340450.3	7
ENST00000340450.3	7
ENST00000340450.3	7
ENST00000340450.3	3a
ENST00000340450.3	5
ENST00000340450.3	4
ENST00000340450.3	5
ENST00000340450.3	5
ENST00000340450.3	7
ENST00000340450.3	5
ENST00000340450.3	7
ENST00000340450.3	5
ENST00000340450.3	5
ENST00000340450.3	5
ENST00000340450.3	7
ENST00000340450.3	5
ENST00000340450.3	5
ENST00000340450.3	7
ENST00000340450.3	5
ENST00000340450.3	5
ENST00000340450.3	4
ENST00000340450.3	7
ENST00000340450.3	6
ENST00000340450.3	4
ENST00000433473.3	4
ENST00000433473.3	6
ENST00000433473.3	4
ENST00000433473.3	7
ENST00000433473.3	7
ENST00000433473.3	6
ENST00000433473.3	6
ENST00000433473.3	6
ENST00000433473.3	7
ENST00000433473.3	7
ENST00000433473.3	6
ENST00000433473.3	6
ENST00000433473.3	6
ENST00000433473.3	6
ENST00000433473.3	6
ENST00000372759.3	7
ENST00000372759.3	7
ENST00000372759.3	5
ENST00000372759.3	5
ENST00000372759.3	4
ENST00000372759.3	6
ENST00000372759.3	5
ENST00000372759.3	7
ENST00000372759.3	6
ENST00000372759.3	7
ENST00000372759.3	4
ENST00000372759.3	6
ENST00000372759.3	7
ENST00000372759.3	4
ENST00000539317.1	7
ENST00000539317.1	2a
ENST00000539317.1	4
ENST00000539317.1	7
ENST00000539317.1	7
ENST00000539317.1	7
ENST00000539317.1	6
ENST00000539317.1	6
ENST00000539317.1	6
ENST00000539317.1	6
ENST00000539317.1	5
ENST00000539317.1	5
ENST00000450713.1	NA
ENST00000450713.1	NA
ENST00000450713.1	NA
ENST00000450713.1	6
ENST00000450713.1	7
ENST00000450713.1	2b
ENST00000450713.1	7
ENST00000450713.1	6
ENST00000450713.1	6
ENST00000450713.1	6
ENST00000450713.1	7
ENST00000450713.1	6
ENST00000450713.1	7
ENST00000450713.1	7
ENST00000450713.1	7
ENST00000450713.1	7
ENST00000450713.1	7
ENST00000450713.1	7
ENST00000450713.1	7
ENST00000450713.1	7
ENST00000450713.1	NA
ENST00000450713.1	NA
ENST00000450713.1	6
ENST00000450713.1	5
ENST00000450713.1	6
ENST00000450713.1	7
ENST00000450713.1	4
ENST00000450713.1	5
ENST00000450713.1	6
ENST00000450713.1	7
ENST00000450713.1	6
ENST00000450713.1	6
ENST00000450713.1	2b
ENST00000450713.1	6
ENST00000450713.1	7
ENST00000450713.1	7
ENST00000450713.1	6
ENST00000450713.1	6
ENST00000450713.1	6
ENST00000450713.1	7
ENST00000450713.1	6
ENST00000450713.1	6
ENST00000450713.1	7
ENST00000450713.1	7
ENST00000450713.1	6
ENST00000450713.1	4
ENST00000450713.1	4
ENST00000450713.1	6
ENST00000450713.1	7
ENST00000450713.1	7
ENST00000450713.1	7
ENST00000450713.1	6
ENST00000450713.1	6
ENST00000450713.1	NA
ENST00000450713.1	6
ENST00000450713.1	2b
ENST00000450713.1	NA
ENST00000372565.3	7
ENST00000372565.3	2b
ENST00000372565.3	5
ENST00000372565.3	7
ENST00000372565.3	4
ENST00000372565.3	NA
ENST00000372565.3	7
ENST00000372565.3	7
ENST00000372565.3	7
ENST00000372565.3	7
ENST00000372565.3	6
ENST00000296388.5	1f
ENST00000296388.5	1f
ENST00000296388.5	7
ENST00000296388.5	1f
ENST00000296388.5	5
ENST00000296388.5	5
ENST00000296388.5	6
ENST00000296388.5	7
ENST00000296388.5	6
ENST00000296388.5	6
ENST00000296388.5	5
ENST00000296388.5	6
ENST00000426263.2	5
ENST00000426263.2	4
ENST00000426263.2	4
ENST00000426263.2	2b
ENST00000426263.2	7
ENST00000426263.2	2a
ENST00000426263.2	5
ENST00000426263.2	5
ENST00000426263.2	4
ENST00000426263.2	2b
ENST00000426263.2	7
ENST00000426263.2	5
ENST00000426263.2	5
ENST00000426263.2	7
ENST00000426263.2	7
ENST00000426263.2	3a
ENST00000426263.2	6
ENST00000426263.2	1f
ENST00000426263.2	7
ENST00000426263.2	5
ENST00000426263.2	2b
ENST00000426263.2	5
ENST00000426263.2	4
ENST00000426263.2	4
ENST00000426263.2	4
ENST00000426263.2	4
ENST00000236051.2	7
ENST00000236051.2	5
ENST00000236051.2	1f
ENST00000236051.2	7
ENST00000236051.2	6
ENST00000236051.2	5
ENST00000236051.2	2a
ENST00000236051.2	7
ENST00000236051.2	4
ENST00000236051.2	5
ENST00000236051.2	6
ENST00000236051.2	7
ENST00000236051.2	7
ENST00000236051.2	7
ENST00000236051.2	6
ENST00000236051.2	7
ENST00000236051.2	6
ENST00000236051.2	6
ENST00000236051.2	7
ENST00000236051.2	5
ENST00000236051.2	7
ENST00000236051.2	4
ENST00000236051.2	7
ENST00000236051.2	6
ENST00000236051.2	6
ENST00000236051.2	2b
ENST00000236051.2	7
ENST00000236051.2	4
ENST00000236051.2	7
ENST00000236051.2	7
ENST00000236051.2	6
ENST00000236051.2	6
ENST00000236051.2	7
ENST00000236051.2	7
ENST00000236051.2	7
ENST00000236051.2	7
ENST00000236051.2	6
ENST00000372476.3	1f
ENST00000372476.3	4
ENST00000372476.3	7
ENST00000372476.3	7
ENST00000372476.3	NA
ENST00000372476.3	7
ENST00000372476.3	5
ENST00000372476.3	1f
ENST00000372476.3	7
ENST00000372476.3	5
ENST00000372476.3	5
ENST00000562955.1	6
ENST00000562955.1	1f
ENST00000562955.1	7
ENST00000562955.1	5
ENST00000562955.1	5
ENST00000562955.1	2a
ENST00000562955.1	7
ENST00000562955.1	5
ENST00000562955.1	7
ENST00000562955.1	7
ENST00000562955.1	5
ENST00000562955.1	7
ENST00000562955.1	7
ENST00000562955.1	5
ENST00000562955.1	6
ENST00000562955.1	4
ENST00000562955.1	6
ENST00000372343.3	6
ENST00000372343.3	7
ENST00000372343.3	7
ENST00000372343.3	5
ENST00000372343.3	7
ENST00000372343.3	5
ENST00000372343.3	6
ENST00000372343.3	5
ENST00000372343.3	6
ENST00000372343.3	6
ENST00000372343.3	4
ENST00000372343.3	5
ENST00000372343.3	6
ENST00000372343.3	4
ENST00000372343.3	7
ENST00000372343.3	7
ENST00000372343.3	2b
ENST00000372343.3	5
ENST00000372243.3	7
ENST00000372243.3	5
ENST00000372243.3	7
ENST00000372243.3	5
ENST00000372243.3	4
ENST00000372243.3	6
ENST00000372243.3	6
ENST00000372243.3	4
ENST00000372243.3	5
ENST00000372243.3	7
ENST00000372243.3	7
ENST00000372243.3	5
ENST00000535358.1	5
ENST00000535358.1	3a
ENST00000535358.1	NA
ENST00000535358.1	7
ENST00000535358.1	7
ENST00000535358.1	7
ENST00000535358.1	2a
ENST00000535358.1	7
ENST00000535358.1	7
ENST00000535358.1	7
ENST00000535358.1	6
ENST00000535358.1	7
ENST00000535358.1	7
ENST00000535358.1	7
ENST00000535358.1	5
ENST00000535358.1	NA
ENST00000535358.1	7
ENST00000535358.1	4
ENST00000535358.1	5
ENST00000535358.1	5
ENST00000535358.1	2b
ENST00000535358.1	6
ENST00000535358.1	7
ENST00000360403.2	3a
ENST00000360403.2	7
ENST00000360403.2	4
ENST00000360403.2	6
ENST00000360403.2	7
ENST00000360403.2	5
ENST00000360403.2	NA
ENST00000360403.2	6
ENST00000360403.2	6
ENST00000360403.2	5
ENST00000360403.2	7
ENST00000360403.2	6
ENST00000360403.2	6
ENST00000360403.2	7
ENST00000360403.2	7
ENST00000360403.2	5
ENST00000360403.2	7
ENST00000360403.2	6
ENST00000360403.2	6
ENST00000360403.2	6
ENST00000360403.2	7
ENST00000360403.2	6
ENST00000360403.2	7
ENST00000360403.2	7
ENST00000360403.2	7
ENST00000360403.2	7
ENST00000360403.2	7
ENST00000360403.2	7
ENST00000360403.2	1b
ENST00000351829.4	6
ENST00000351829.4	5
ENST00000351829.4	6
ENST00000351829.4	1f
ENST00000351829.4	5
ENST00000351829.4	6
ENST00000351829.4	7
ENST00000351829.4	6
ENST00000351829.4	6
ENST00000351829.4	6
ENST00000351829.4	7
ENST00000351829.4	4
ENST00000355105.3	7
ENST00000355105.3	1f
ENST00000355105.3	6
ENST00000355105.3	7
ENST00000355105.3	7
ENST00000355105.3	7
ENST00000355105.3	6
ENST00000355105.3	4
ENST00000355105.3	6
ENST00000355105.3	6
ENST00000355105.3	5
ENST00000355105.3	6
ENST00000355105.3	7
ENST00000355105.3	6
ENST00000355105.3	7
ENST00000355105.3	6
ENST00000355105.3	6
ENST00000355105.3	6
ENST00000355105.3	1f
ENST00000371975.4	6
ENST00000371975.4	6
ENST00000371975.4	7
ENST00000371975.4	7
ENST00000371975.4	6
ENST00000371975.4	7
[truncated: 298,092+ more rows]
