# Supplementary material for: Allelic expression mapping across cellular lineages to establish impact of non-coding SNPs
Source: Mol Syst Biol. 2014 Oct 17;10(10):1–15. doi: 10.15252/msb.20145114 (PMC4299376; doi:10.15252/msb.20145114)
Supplement: Supplementary file 12 — Supplementary Table S3 [file msb0010-0754-sd12.xlsx]

## Sheet: Sheet1
Table S3. SNP-transcript associations shared between the 4 cell-populations
CEU LCL primary associations
CEU LCLs and YRI LCLs	1288 (48%)
CEU LCLs and Fibroblasts	903 (34%)
CEU LCLs and Monocytes	1205 (45%)
CEU LCLs and Fibroblasts and Monocytes	613 (23%)
CEU LCLs and YRI LCLs and Fibroblasts and Monocytes	407 (15%)
YRI LCL primary associations
YRI LCLs and CEU LCLs	1181 (38%)
YRI LCLs and Fibroblasts	752 (24%)
YRI LCLs and Monocytes	1046 (33%)
YRI LCLs and CEU LCLs and Fibroblasts and Monocytes	371 (12%)
Fibroblast primary associations
Fibroblasts and YRI LCLs	935 (27%)
Fibroblasts and CEU LCLs	1000 (29%)
Fibroblasts and Monocytes	1385 (40%)
Fibroblasts and CEU LCLs and Monocytes	668 (19%)
Fibroblasts and CEU LCLs and YRI LCLs and Monocytes	485 (13%)
Monocyte primary associations
Monocytes and YRI LCLs	1614 (20%)
Monocytes and CEU LCLs	1652 (20%)
Monocytes and Fibroblasts	1763 (22%)
Monocytes and Fibroblasts and CEU LCLs	769 (9.5%)
Monocytes and CEU LCLs and YRI LCLs and Fibroblasts	485 (6%)
