# Supplementary material for: Allelic expression mapping across cellular lineages to establish impact of non-coding SNPs
Source: Mol Syst Biol. 2014 Oct 17;10(10):1–15. doi: 10.15252/msb.20145114 (PMC4299376; doi:10.15252/msb.20145114)
Supplement: Supplementary file 13 — Supplementary Table S4 [file msb0010-0754-sd13.xlsx]

## Sheet: Sheet1
Table S4. Pairwise sharing estimated based on π1 values
	Leading population
	CEU	YRI	FB	MNC
CEU	0.9998	0.4060	0.4445	0.6114
YRI	0.5111	0.9995	0.4968	0.6411
FB	0.4534	0.3906	0.9995	0.6317
MNC	0.5684	0.4705	0.6161	0.9995
