# Supplementary material for: Allelic expression mapping across cellular lineages to establish impact of non-coding SNPs
Source: Mol Syst Biol. 2014 Oct 17;10(10):1–15. doi: 10.15252/msb.20145114 (PMC4299376; doi:10.15252/msb.20145114)
Supplement: Supplementary file 14 — Supplementary Table S5 [file msb0010-0754-sd14.xlsx]

## Sheet: All_Cell_spec_Shared_GWAS_all_s
acc	snp	gene	Population	chr	ori	isPartGene	start	end	location	allele0	allele1	allele0_fre	ranking	pv	r2	slope	RegDB score	Disease_category	Disease
ENST00000435064.1	rs12103	CPSF3L	M	1	-	1	1246977	1260071	1247494	C	T	0.8016	1	1.62e-24	0.807	-0.031	5	autoimmune_disease	Inflammatory bowel disease
ENST00000435064.1	rs11590283	CPSF3L	M	1	-	1	1246977	1260071	1245368	A	G	0.7989	3	2.42e-22	0.774	-0.03	4	autoimmune_disease	Inflammatory bowel disease
ENST00000435064.1	rs12142199	CPSF3L	M	1	-	1	1246977	1260071	1249187	A	G	0.7989	3	2.42e-22	0.774	-0.03	5	autoimmune_disease	Inflammatory bowel disease
ENST00000355716.4	rs61054170	TNFRSF14	M	1	+	0	2487805	2495268	2498052	C	T	0.545	1	1.04e-22	0.571	0.021	5	autoimmune_disease	Ulcerative colitis
ENST00000355716.4	rs10797433	TNFRSF14	M	1	+	0	2487805	2495268	2502010	C	T	0.4921	2	2.08e-22	0.566	-0.02	1f	autoimmune_disease	Ulcerative colitis
ENST00000355716.4	rs1555791	TNFRSF14	M	1	+	0	2487805	2495268	2498862	C	G	0.4921	2	2.08e-22	0.566	-0.02	5	autoimmune_disease	Ulcerative colitis
ENST00000355716.4	rs7550231	TNFRSF14	M	1	+	0	2487805	2495268	2497641	A	G	0.4921	2	2.08e-22	0.566	-0.02	5	autoimmune_disease	Ulcerative colitis
ENST00000355716.4	rs4648648	TNFRSF14	M	1	+	0	2487805	2495268	2512452	A	G	0.4921	4	5.22e-22	0.559	-0.02	7	autoimmune_disease	Ulcerative colitis
ENST00000355716.4	rs2182176	TNFRSF14	M	1	+	0	2487805	2495268	2499254	A	G	0.4735	7	8.9e-22	0.555	-0.02	5	autoimmune_disease	Ulcerative colitis
ENST00000355716.4	rs6671426	TNFRSF14	M	1	+	0	2487805	2495268	2504234	A	C	0.4735	7	8.9e-22	0.555	-0.02	6	autoimmune_disease	Ulcerative colitis
ENST00000355716.4	rs4648647	TNFRSF14	M	1	+	0	2487805	2495268	2500893	A	G	0.4841	8	9.94e-22	0.554	-0.02	5	autoimmune_disease	Ulcerative colitis
ENST00000355716.4	rs10910089	TNFRSF14	M	1	+	0	2487805	2495268	2498618	G	T	0.5079	9	1.09e-21	0.554	0.02	5	autoimmune_disease	Ulcerative colitis
ENST00000355716.4	rs10910094	TNFRSF14	M	1	+	0	2487805	2495268	2506488	C	T	0.5079	9	1.09e-21	0.554	0.02	5	autoimmune_disease	Ulcerative colitis
ENST00000355716.4	rs11577783	TNFRSF14	M	1	+	0	2487805	2495268	2497678	A	G	0.5079	9	1.09e-21	0.554	0.02	5	autoimmune_disease	Ulcerative colitis
ENST00000355716.4	rs6667605	TNFRSF14	M	1	+	0	2487805	2495268	2502780	C	T	0.5079	9	1.09e-21	0.554	0.02	1f	autoimmune_disease	Ulcerative colitis
ENST00000355716.4	rs6672381	TNFRSF14	M	1	+	0	2487805	2495268	2502834	A	G	0.5079	9	1.09e-21	0.554	0.02	1f	autoimmune_disease	Ulcerative colitis
ENST00000355716.4	rs10752745	TNFRSF14	M	1	+	0	2487805	2495268	2507938	A	G	0.5265	10	1.63e-21	0.55	0.02	5	autoimmune_disease	Ulcerative colitis
ENST00000355716.4	rs10797432	TNFRSF14	M	1	+	0	2487805	2495268	2501338	C	T	0.5265	10	1.63e-21	0.55	0.02	1f	autoimmune_disease	Ulcerative colitis
ENST00000355716.4	rs10910092	TNFRSF14	M	1	+	0	2487805	2495268	2501516	A	G	0.5265	10	1.63e-21	0.55	0.02	5	autoimmune_disease	Ulcerative colitis
ENST00000355716.4	rs150913279	TNFRSF14	M	1	+	0	2487805	2495268	2499810	A	G	0.5265	10	1.63e-21	0.55	0.02	5	autoimmune_disease	Ulcerative colitis
ENST00000355716.4	rs7544646	TNFRSF14	M	1	+	0	2487805	2495268	2496649	C	G	0.5265	10	1.63e-21	0.55	0.02	3a	autoimmune_disease	Ulcerative colitis
ENST00000338639.5	rs34157438	PARK7	M	1	+	0	8021723	8045339	8023586	C	T	0.8122	1	8.12e-20	0.448	-0.021	6	autoimmune_disease	Inflammatory bowel disease
ENST00000338639.5	rs35675666	PARK7	M	1	+	0	8021723	8045339	8021973	G	T	0.8122	1	8.12e-20	0.448	-0.021	4	autoimmune_disease	Inflammatory bowel disease
ENST00000338639.5	rs3766606	PARK7	M	1	+	0	8021723	8045339	8022197	G	T	0.8122	1	8.12e-20	0.448	-0.021	2b	autoimmune_disease	Inflammatory bowel disease
ENST00000338639.5	rs7517357	PARK7	M	1	+	0	8021723	8045339	8025275	C	T	0.8122	1	8.12e-20	0.448	-0.021	6	autoimmune_disease	Inflammatory bowel disease
ENST00000338639.5	rs17523802	PARK7	M	1	+	0	8021723	8045339	8021740	A	G	0.1878	2	8.81e-20	0.448	0.021	3a	autoimmune_disease	Inflammatory bowel disease
ENST00000338639.5	rs34878017	PARK7	M	1	+	0	8021723	8045339	8004440	C	T	0.1878	2	8.81e-20	0.448	0.021	6	autoimmune_disease	Inflammatory bowel disease
ENST00000338639.5	rs35731977	PARK7	M	1	+	0	8021723	8045339	8014568	A	G	0.1878	2	8.81e-20	0.448	0.021	4	autoimmune_disease	Inflammatory bowel disease
ENST00000338639.5	rs12740409	PARK7	M	1	+	0	8021723	8045339	8027830	A	C	0.8095	3	7.75e-19	0.431	-0.02	3a	autoimmune_disease	Inflammatory bowel disease
ENST00000338639.5	rs2641116	PARK7	M	1	+	0	8021723	8045339	8029494	G	T	0.1905	4	8.21e-19	0.43	0.02	7	autoimmune_disease	Inflammatory bowel disease
ENST00000338639.5	rs34124834	PARK7	M	1	+	0	8021723	8045339	8028930	G	T	0.1905	4	8.21e-19	0.43	0.02	6	autoimmune_disease	Inflammatory bowel disease
ENST00000338639.5	rs12727642	PARK7	M	1	+	0	8021723	8045339	8046672	A	C	0.1958	9	1.72e-17	0.405	0.019	6	autoimmune_disease	Inflammatory bowel disease
ENST00000346436.6	rs45603435	CLCN6	CY	1	+	1	11866268	11903201	11861855	A	G	0.8792	1	2.08e-10	0.481	-0.034	6	cardiovascular	Blood pressure
ENST00000346436.6	rs55857306	CLCN6	CY	1	+	1	11866268	11903201	11895795	A	G	0.1167	2	2.73e-10	0.481	0.034	5	cardiovascular	Blood pressure
ENST00000346436.6	rs12567119	CLCN6	CY	1	+	1	11866268	11903201	11883531	C	T	0.8834	3	2.98e-10	0.481	-0.034	6	cardiovascular	Blood pressure
ENST00000346436.6	rs12567136	CLCN6	CY	1	+	1	11866268	11903201	11883731	C	T	0.8834	3	2.98e-10	0.481	-0.034	1f	cardiovascular	Blood pressure
ENST00000346436.6	rs41275472	CLCN6	CY	1	+	1	11866268	11903201	11876300	G	T	0.1625	9	4.94e-08	0.481	0.017	7	cardiovascular	Blood pressure
ENST00000346436.6	rs1023252	CLCN6	M	1	+	1	11866268	11903201	11899033	G	T	0.7037	10	7.19e-14	0.395	-0.023	1f	serum_metabolites	Natriuretic peptide levels
ENST00000376572.3	rs11577895	KIAA2013	F	1	-	0	11979648	11986480	12056945	A	C	0.3952	9	7.21e-06	0.494	-0.025	6	haematological_parameters	Platelet counts
ENST00000376572.3	rs2103876	KIAA2013	F	1	-	0	11979648	11986480	12053100	C	T	0.3952	9	7.21e-06	0.494	-0.025	7	haematological_parameters	Platelet counts
ENST00000376572.3	rs2236056	KIAA2013	F	1	-	0	11979648	11986480	12056440	C	T	0.3952	9	7.21e-06	0.494	-0.025	4	haematological_parameters	Platelet counts
ENST00000376572.3	rs2336384	KIAA2013	F	1	-	0	11979648	11986480	12046063	G	T	0.3952	9	7.21e-06	0.494	-0.025	1b	haematological_parameters	Platelet counts
ENST00000376572.3	rs4846083	KIAA2013	F	1	-	0	11979648	11986480	12045555	G	T	0.3952	9	7.21e-06	0.494	-0.025	7	haematological_parameters	Platelet counts
ENST00000376572.3	rs4846084	KIAA2013	F	1	-	0	11979648	11986480	12048883	A	G	0.3952	9	7.21e-06	0.494	-0.025	6	haematological_parameters	Platelet counts
ENST00000376572.3	rs6672267	KIAA2013	F	1	-	0	11979648	11986480	12054911	A	G	0.3952	9	7.21e-06	0.494	-0.025	7	haematological_parameters	Platelet counts
ENST00000376572.3	rs7551874	KIAA2013	F	1	-	0	11979648	11986480	12048130	A	G	0.3952	9	7.21e-06	0.494	-0.025	7	haematological_parameters	Platelet counts
ENST00000376572.3	rs873457	KIAA2013	F	1	-	0	11979648	11986480	12046334	C	G	0.3952	9	7.21e-06	0.494	-0.025	5	haematological_parameters	Platelet counts
ENST00000375743.4	rs3979179	ZBTB17	M	1	-	0	16268364	16302621	16306846	A	G	0.3122	2	2.38e-16	0.389	-0.012	7	radiographic_parameters	Dilated cardiomyopathy
ENST00000375743.4	rs3961710	ZBTB17	M	1	-	0	16268364	16302621	16313172	C	T	0.6878	3	4.65e-16	0.383	0.012	7	radiographic_parameters	Dilated cardiomyopathy
ENST00000375743.4	rs4307563	ZBTB17	M	1	-	0	16268364	16302621	16313788	C	T	0.6878	3	4.65e-16	0.383	0.012	5	radiographic_parameters	Dilated cardiomyopathy
ENST00000375743.4	rs12138117	ZBTB17	M	1	-	0	16268364	16302621	16305279	C	T	0.3148	4	5.28e-16	0.382	-0.012	7	radiographic_parameters	Dilated cardiomyopathy
ENST00000375743.4	rs34178196	ZBTB17	M	1	-	0	16268364	16302621	16304398	A	G	0.3148	4	5.28e-16	0.382	-0.012	7	radiographic_parameters	Dilated cardiomyopathy
ENST00000375743.4	rs6656953	ZBTB17	M	1	-	0	16268364	16302621	16307371	C	T	0.3148	4	5.28e-16	0.382	-0.012	7	radiographic_parameters	Dilated cardiomyopathy
ENST00000375743.4	rs10927875	ZBTB17	M	1	-	0	16268364	16302621	16299312	C	T	0.6852	5	5.86e-16	0.381	0.012	7	radiographic_parameters	Dilated cardiomyopathy
ENST00000375743.4	rs4661674	ZBTB17	M	1	-	0	16268364	16302621	16296039	A	G	0.6852	5	5.86e-16	0.381	0.012	5	radiographic_parameters	Dilated cardiomyopathy
ENST00000375743.4	rs6659958	ZBTB17	M	1	-	0	16268364	16302621	16307422	A	G	0.6852	5	5.86e-16	0.381	0.012	6	radiographic_parameters	Dilated cardiomyopathy
ENST00000375436.4	rs2800696	RCC2	CM	1	-	0	17733256	17766220	17730238	A	T	0.627	1	2.68e-23	0.491	-0.02	7	cancer	Basal cell carcinoma
ENST00000375436.4	rs2526827	RCC2	CM	1	-	0	17733256	17766220	17730825	A	G	0.373	2	3.79e-23	0.488	0.02	3a	cancer	Basal cell carcinoma
ENST00000375436.4	rs2526828	RCC2	CM	1	-	0	17733256	17766220	17729903	A	G	0.373	2	3.79e-23	0.488	0.02	4	cancer	Basal cell carcinoma
ENST00000375436.4	rs4920603	RCC2	CM	1	-	0	17733256	17766220	17727379	C	G	0.3704	4	6.54e-23	0.485	0.02	1f	cancer	Basal cell carcinoma
ENST00000375436.4	rs750636	RCC2	CM	1	-	0	17733256	17766220	17735266	A	G	0.3704	4	6.54e-23	0.485	0.02	6	cancer	Basal cell carcinoma
ENST00000375436.4	rs942457	RCC2	CM	1	-	0	17733256	17766220	17739586	A	G	0.3704	4	6.54e-23	0.485	0.02	6	cancer	Basal cell carcinoma
ENST00000375436.4	rs2526829	RCC2	CM	1	-	0	17733256	17766220	17728231	A	G	0.6296	7	1.68e-22	0.478	-0.02	5	cancer	Basal cell carcinoma
ENST00000318220.6	rs10799699	NBPF3	CYM	1	+	0	21766630	21811498	21820961	C	T	0.5537	4	1.83e-20	0.937	0.172	5	miscellaneous	Metabolic traits
ENST00000318220.6	rs10799701	NBPF3	CYM	1	+	0	21766630	21811498	21820990	A	G	0.5537	4	1.83e-20	0.937	0.172	1f	miscellaneous	Metabolic traits
ENST00000318220.6	rs10799700	NBPF3	CYM	1	+	0	21766630	21811498	21820968	C	G	0.4463	5	1.95e-20	0.937	-0.171	5	miscellaneous	Metabolic traits
ENST00000318220.6	rs4654748	NBPF3	CYM	1	+	0	21766630	21811498	21786068	C	T	0.6362	7	6.25e-19	0.937	0.182	6	serum_metabolites	Folate pathway vitamin levels
ENST00000542383.1	rs11810751	WNT4	F	1	-	0	22446521	22470385	22691597	A	C	0.7984	1	1.87e-10	0.624	-0.132	4	autoimmune_disease	Bone mineral density (hip)
ENST00000542383.1	rs34414754	WNT4	F	1	-	0	22446521	22470385	22697212	A	C	0.7984	1	1.87e-10	0.624	-0.132	6	autoimmune_disease	Bone mineral density (hip)
ENST00000542383.1	rs7524102	WNT4	F	1	-	0	22446521	22470385	22698447	A	G	0.7984	1	1.87e-10	0.624	-0.132	5	autoimmune_disease	Bone mineral density (hip)
ENST00000542383.1	rs7537281	WNT4	F	1	-	0	22446521	22470385	22692078	A	T	0.7984	1	1.87e-10	0.624	-0.132	5	autoimmune_disease	Bone mineral density (hip)
ENST00000542383.1	rs12728589	WNT4	F	1	-	0	22446521	22470385	22692315	C	G	0.2016	2	8.98e-10	0.595	0.132	4	autoimmune_disease	Bone mineral density (hip)
ENST00000542383.1	rs6679981	WNT4	F	1	-	0	22446521	22470385	22697860	A	G	0.2016	2	8.98e-10	0.595	0.132	7	autoimmune_disease	Bone mineral density (hip)
ENST00000542383.1	rs34553872	WNT4	F	1	-	0	22446521	22470385	22702187	A	T	0.8065	5	7.11e-09	0.554	-0.122	5	autoimmune_disease	Bone mineral density (hip)
ENST00000542383.1	rs34568051	WNT4	F	1	-	0	22446521	22470385	22701725	C	T	0.8065	5	7.11e-09	0.554	-0.122	7	autoimmune_disease	Bone mineral density (hip)
ENST00000542383.1	rs34920465	WNT4	F	1	-	0	22446521	22470385	22700351	A	G	0.8065	5	7.11e-09	0.554	-0.122	7	autoimmune_disease	Bone mineral density (hip)
ENST00000542383.1	rs6684375	WNT4	F	1	-	0	22446521	22470385	22706434	C	T	0.8065	5	7.11e-09	0.554	-0.122	2b	autoimmune_disease	Bone mineral density (hip)
ENST00000542383.1	rs10493013	WNT4	F	1	-	0	22446521	22470385	22703035	C	T	0.1935	9	1.79e-08	0.534	0.12	7	autoimmune_disease	Bone mineral density (hip)
ENST00000542383.1	rs11799474	WNT4	F	1	-	0	22446521	22470385	22704191	G	T	0.1935	9	1.79e-08	0.534	0.12	7	autoimmune_disease	Bone mineral density (hip)
ENST00000542383.1	rs11802513	WNT4	F	1	-	0	22446521	22470385	22701146	A	C	0.1935	9	1.79e-08	0.534	0.12	7	autoimmune_disease	Bone mineral density (hip)
ENST00000542383.1	rs12563939	WNT4	F	1	-	0	22446521	22470385	22702077	A	C	0.1935	9	1.79e-08	0.534	0.12	7	autoimmune_disease	Bone mineral density (hip)
ENST00000542383.1	rs12568930	WNT4	F	1	-	0	22446521	22470385	22702231	C	T	0.1935	9	1.79e-08	0.534	0.12	5	autoimmune_disease	Bone mineral density (hip)
ENST00000542383.1	rs12751610	WNT4	F	1	-	0	22446521	22470385	22701761	C	T	0.1935	9	1.79e-08	0.534	0.12	7	autoimmune_disease	Bone mineral density (hip)
ENST00000542383.1	rs34963268	WNT4	F	1	-	0	22446521	22470385	22710877	C	G	0.1935	9	1.79e-08	0.534	0.12	5	autoimmune_disease	Bone mineral density (hip)
ENST00000374379.4	rs4024244	CLIC4	CM	1	+	0	25071848	25170815	25050228	A	G	0.2583	2	1.3e-06	0.513	-0.038	6	quantitatives_traits	Height
ENST00000374379.4	rs55965563	CLIC4	CM	1	+	0	25071848	25170815	25050829	A	G	0.25	2	1.3e-06	0.513	-0.038	7	quantitatives_traits	Height
ENST00000374379.4	rs66530629	CLIC4	CM	1	+	0	25071848	25170815	25032168	A	G	0.25	2	1.3e-06	0.513	-0.038	4	quantitatives_traits	Height
ENST00000374379.4	rs1002707	CLIC4	CM	1	+	0	25071848	25170815	25051102	C	T	0.75	3	1.37e-06	0.512	0.038	2b	quantitatives_traits	Height
ENST00000374379.4	rs11249169	CLIC4	CM	1	+	0	25071848	25170815	25043293	C	T	0.75	3	1.37e-06	0.512	0.038	7	quantitatives_traits	Height
ENST00000374379.4	rs12043858	CLIC4	CM	1	+	0	25071848	25170815	25047459	C	T	0.75	3	1.37e-06	0.512	0.038	6	quantitatives_traits	Height
ENST00000374379.4	rs1316829	CLIC4	CM	1	+	0	25071848	25170815	25051225	C	T	0.75	3	1.37e-06	0.512	0.038	4	quantitatives_traits	Height
ENST00000374379.4	rs16829945	CLIC4	CM	1	+	0	25071848	25170815	25040315	C	T	0.75	3	1.37e-06	0.512	0.038	5	quantitatives_traits	Height
ENST00000374379.4	rs2361147	CLIC4	CM	1	+	0	25071848	25170815	25049949	A	G	0.75	3	1.37e-06	0.512	0.038	6	quantitatives_traits	Height
ENST00000374379.4	rs2885173	CLIC4	CM	1	+	0	25071848	25170815	25050549	A	T	0.75	3	1.37e-06	0.512	0.038	6	quantitatives_traits	Height
ENST00000374379.4	rs4601530	CLIC4	CM	1	+	0	25071848	25170815	25044111	C	T	0.75	3	1.37e-06	0.512	0.038	6	quantitatives_traits	Height
ENST00000374379.4	rs7520844	CLIC4	CM	1	+	0	25071848	25170815	25054223	C	G	0.75	3	1.37e-06	0.512	0.038	1b	quantitatives_traits	Height
ENST00000374358.4	rs1053438	TMEM50A	M	1	+	0	25664408	25688852	25687901	C	T	0.4392	5	2.87e-17	0.444	0.033	1f	haematological_parameters	Erythrocyte sedimentation rate
ENST00000374358.4	rs3091240	TMEM50A	M	1	+	0	25664408	25688852	25676935	G	T	0.4392	5	2.87e-17	0.444	0.033	7	haematological_parameters	Erythrocyte sedimentation rate
ENST00000374358.4	rs3091241	TMEM50A	M	1	+	0	25664408	25688852	25674913	C	T	0.4392	5	2.87e-17	0.444	0.033	7	haematological_parameters	Erythrocyte sedimentation rate
ENST00000374358.4	rs3091242	TMEM50A	M	1	+	0	25664408	25688852	25674785	C	T	0.4392	5	2.87e-17	0.444	0.033	6	haematological_parameters	Erythrocyte sedimentation rate
ENST00000374358.4	rs3093584	TMEM50A	M	1	+	0	25664408	25688852	25668714	C	T	0.4392	5	2.87e-17	0.444	0.033	6	haematological_parameters	Erythrocyte sedimentation rate
ENST00000374358.4	rs3093614	TMEM50A	M	1	+	0	25664408	25688852	25677844	A	T	0.4392	5	2.87e-17	0.444	0.033	7	haematological_parameters	Erythrocyte sedimentation rate
ENST00000374358.4	rs3093632	TMEM50A	M	1	+	0	25664408	25688852	25684012	C	T	0.4392	5	2.87e-17	0.444	0.033	5	haematological_parameters	Erythrocyte sedimentation rate
ENST00000374358.4	rs3093638	TMEM50A	M	1	+	0	25664408	25688852	25685484	A	G	0.4392	5	2.87e-17	0.444	0.033	7	haematological_parameters	Erythrocyte sedimentation rate
ENST00000374358.4	rs78809829	TMEM50A	M	1	+	0	25664408	25688852	25663071	C	G	0.4392	5	2.87e-17	0.444	0.033	5	haematological_parameters	Erythrocyte sedimentation rate
ENST00000374358.4	rs9689	TMEM50A	M	1	+	0	25664408	25688852	25688276	A	G	0.4392	5	2.87e-17	0.444	0.033	6	haematological_parameters	Erythrocyte sedimentation rate
ENST00000374358.4	rs3093578	TMEM50A	M	1	+	0	25664408	25688852	25667911	A	G	0.5608	6	2.88e-17	0.444	-0.033	7	haematological_parameters	Erythrocyte sedimentation rate
ENST00000374358.4	rs9645452	TMEM50A	M	1	+	0	25664408	25688852	25668326	C	T	0.5608	6	2.88e-17	0.444	-0.033	7	haematological_parameters	Erythrocyte sedimentation rate
ENST00000456813.1	rs7540233	RP5-864K19.4	M	1	+	1	39325755	39341896	39375844	A	G	0.7011	7	1.48e-18	0.452	0.021	7	aging	Menopause (age at onset)
ENST00000456813.1	rs4246511	RP5-864K19.4	M	1	+	1	39325755	39341896	39380385	C	T	0.7196	10	1.26e-17	0.434	0.021	6	aging	Menopause (age at onset)
ENST00000372621.4	rs57707706	CTPS1	F	1	+	0	41445007	41478235	41742155	A	G	0.1855	1	2.88e-06	0.395	-0.035	7	quantitatives_traits	Height
ENST00000372621.4	rs61774717	CTPS1	F	1	+	0	41445007	41478235	41735943	C	T	0.8145	2	3.17e-06	0.393	0.035	6	quantitatives_traits	Height
ENST00000372621.4	rs61774715	CTPS1	F	1	+	0	41445007	41478235	41727027	C	T	0.8065	6	5.87e-06	0.376	0.033	7	quantitatives_traits	Height
ENST00000372621.4	rs2154319	CTPS1	F	1	+	0	41445007	41478235	41745770	C	T	0.1774	7	7.5e-06	0.369	-0.035	7	quantitatives_traits	Height
ENST00000371250.3	rs55694910	PPAP2B	M	1	-	0	56960419	57045241	56952750	G	T	0.1138	3	1.88e-16	0.435	0.112	7	cardiovascular	Coronary heart disease
ENST00000371250.3	rs56322312	PPAP2B	M	1	-	0	56960419	57045241	56991890	G	T	0.8942	4	3.27e-16	0.43	-0.115	5	cardiovascular	Coronary heart disease
ENST00000371250.3	rs56348932	PPAP2B	M	1	-	0	56960419	57045241	56988551	A	C	0.8942	4	3.27e-16	0.43	-0.115	5	cardiovascular	Coronary heart disease
ENST00000371250.3	rs72664341	PPAP2B	M	1	-	0	56960419	57045241	56990753	A	C	0.8942	4	3.27e-16	0.43	-0.115	4	cardiovascular	Coronary heart disease
ENST00000371250.3	rs17114036	PPAP2B	M	1	-	0	56960419	57045241	56962821	A	G	0.8915	8	1.96e-15	0.413	-0.115	4	cardiovascular	Coronary heart disease
ENST00000371250.3	rs72664318	PPAP2B	M	1	-	0	56960419	57045241	56963627	A	G	0.8915	8	1.96e-15	0.413	-0.115	5	cardiovascular	Coronary heart disease
ENST00000371250.3	rs55869368	PPAP2B	M	1	-	0	56960419	57045241	56986633	C	T	0.8915	9	2.88e-15	0.409	-0.11	7	cardiovascular	Coronary heart disease
ENST00000371250.3	rs72664332	PPAP2B	M	1	-	0	56960419	57045241	56980222	A	C	0.8915	9	2.88e-15	0.409	-0.11	7	cardiovascular	Coronary heart disease
ENST00000371250.3	rs72664335	PPAP2B	M	1	-	0	56960419	57045241	56986978	G	T	0.8915	9	2.88e-15	0.409	-0.11	5	cardiovascular	Coronary heart disease
ENST00000251157.5	rs10789114	DOCK7	CYM	1	-	1	62920399	63153969	63034222	C	T	0.3432	1	3.57e-68	0.362	-0.074	7	serum_metabolites	Triglycerides
ENST00000251157.5	rs10789119	DOCK7	CYM	1	-	1	62920399	63153969	63098235	A	G	0.3432	1	3.57e-68	0.362	-0.074	7	serum_metabolites	Metabolite levels
ENST00000251157.5	rs10889352	DOCK7	CYM	1	-	1	62920399	63153969	63099023	C	T	0.3432	1	3.57e-68	0.362	-0.074	6	serum_metabolites	Metabolite levels
ENST00000251157.5	rs11207980	DOCK7	CYM	1	-	1	62920399	63153969	62992749	C	T	0.3432	1	3.57e-68	0.362	-0.074	6	serum_metabolites	Triglycerides
ENST00000251157.5	rs11207992	DOCK7	CYM	1	-	1	62920399	63153969	63041800	G	T	0.3432	1	3.57e-68	0.362	-0.074	7	serum_metabolites	Triglycerides
ENST00000251157.5	rs11208004	DOCK7	CYM	1	-	1	62920399	63153969	63145439	A	G	0.3432	1	3.57e-68	0.362	-0.074	7	serum_metabolites	Triglycerides
ENST00000251157.5	rs3850634	DOCK7	CYM	1	-	1	62920399	63153969	63050598	G	T	0.3432	1	3.57e-68	0.362	-0.074	6	serum_metabolites	Metabolite levels
ENST00000251157.5	rs12042319	DOCK7	CYM	1	-	1	62920399	63153969	63049819	A	G	0.3513	2	9.86e-68	0.362	-0.074	6	serum_metabolites	Metabolite levels
ENST00000251157.5	rs28399032	DOCK7	CYM	1	-	1	62920399	63153969	63135624	C	G	0.3367	3	1.3e-67	0.362	-0.074	7	serum_metabolites	Triglycerides
ENST00000251157.5	rs10789116	DOCK7	CYM	1	-	1	62920399	63153969	63042738	A	G	0.6568	4	1.44e-67	0.362	0.074	6	serum_metabolites	Triglycerides
ENST00000251157.5	rs10789118	DOCK7	CYM	1	-	1	62920399	63153969	63094692	A	G	0.6568	4	1.44e-67	0.362	0.074	7	serum_metabolites	Metabolite levels
ENST00000251157.5	rs10889353	DOCK7	CYM	1	-	1	62920399	63153969	63118196	A	C	0.6568	4	1.44e-67	0.362	0.074	1f	serum_metabolites	Metabolite levels
ENST00000251157.5	rs11207995	DOCK7	CYM	1	-	1	62920399	63153969	63049551	A	C	0.6568	4	1.44e-67	0.362	0.074	6	serum_metabolites	Metabolite levels
ENST00000251157.5	rs11485618	DOCK7	CYM	1	-	1	62920399	63153969	63094207	A	G	0.6568	4	1.44e-67	0.362	0.074	6	serum_metabolites	Metabolite levels
ENST00000251157.5	rs12038768	DOCK7	CYM	1	-	1	62920399	63153969	63040728	G	T	0.6568	4	1.44e-67	0.362	0.074	7	serum_metabolites	Triglycerides
ENST00000251157.5	rs12116574	DOCK7	CYM	1	-	1	62920399	63153969	63037837	C	T	0.6568	4	1.44e-67	0.362	0.074	7	serum_metabolites	Triglycerides
ENST00000251157.5	rs2029763	DOCK7	CYM	1	-	1	62920399	63153969	63013134	A	G	0.6568	4	1.44e-67	0.362	0.074	6	serum_metabolites	Triglycerides
ENST00000251157.5	rs61775910	DOCK7	CYM	1	-	1	62920399	63153969	62993403	A	G	0.3383	5	1.65e-67	0.362	-0.074	6	serum_metabolites	Triglycerides
ENST00000251157.5	rs12047226	DOCK7	CYM	1	-	1	62920399	63153969	63105538	C	T	0.3415	6	2.22e-67	0.362	-0.074	7	serum_metabolites	Metabolite levels
ENST00000251157.5	rs10889338	DOCK7	CYM	1	-	1	62920399	63153969	62984897	C	T	0.6552	7	3.9e-67	0.362	0.075	6	serum_metabolites	Triglycerides
ENST00000251157.5	rs10889354	DOCK7	CYM	1	-	1	62920399	63153969	63129082	C	T	0.3529	8	4.23e-67	0.362	-0.074	7	serum_metabolites	Metabolite levels
ENST00000251157.5	rs4587594	DOCK7	CYM	1	-	1	62920399	63153969	63133930	A	G	0.3529	8	4.23e-67	0.362	-0.074	7	serum_metabolites	Metabolite levels
ENST00000251157.5	rs11207996	DOCK7	CYM	1	-	1	62920399	63153969	63055470	A	G	0.3464	9	4.86e-67	0.362	-0.074	7	serum_metabolites	Metabolite levels
ENST00000251157.5	rs10789113	DOCK7	CYM	1	-	1	62920399	63153969	63015199	A	T	0.6439	10	7.19e-67	0.362	0.074	7	serum_metabolites	Triglycerides
ENST00000251157.5	rs11207982	DOCK7	CYM	1	-	1	62920399	63153969	63007182	C	T	0.6439	10	7.19e-67	0.362	0.074	6	serum_metabolites	Triglycerides
ENST00000453229.1	rs61775910	RP11-230B22.1	CY	1	+	0	63154153	63176365	62993403	A	G	0.3792	1	3.86e-12	0.494	-0.035	6	serum_metabolites	Triglycerides
ENST00000453229.1	rs10889356	RP11-230B22.1	CY	1	+	0	63154153	63176365	63155349	A	G	0.4	2	1.28e-11	0.494	-0.034	2b	serum_metabolites	Triglycerides
ENST00000453229.1	rs10789114	RP11-230B22.1	CY	1	+	0	63154153	63176365	63034222	C	T	0.3917	3	1.34e-11	0.494	-0.034	7	serum_metabolites	Triglycerides
ENST00000453229.1	rs10789119	RP11-230B22.1	CY	1	+	0	63154153	63176365	63098235	A	G	0.3917	3	1.34e-11	0.494	-0.034	7	serum_metabolites	Metabolite levels
ENST00000453229.1	rs10889352	RP11-230B22.1	CY	1	+	0	63154153	63176365	63099023	C	T	0.3917	3	1.34e-11	0.494	-0.034	6	serum_metabolites	Metabolite levels
ENST00000453229.1	rs11207980	RP11-230B22.1	CY	1	+	0	63154153	63176365	62992749	C	T	0.3917	3	1.34e-11	0.494	-0.034	6	serum_metabolites	Triglycerides
ENST00000453229.1	rs11207992	RP11-230B22.1	CY	1	+	0	63154153	63176365	63041800	G	T	0.3917	3	1.34e-11	0.494	-0.034	7	serum_metabolites	Triglycerides
ENST00000453229.1	rs11208004	RP11-230B22.1	CY	1	+	0	63154153	63176365	63145439	A	G	0.3917	3	1.34e-11	0.494	-0.034	7	serum_metabolites	Triglycerides
ENST00000453229.1	rs12047226	RP11-230B22.1	CY	1	+	0	63154153	63176365	63105538	C	T	0.3917	3	1.34e-11	0.494	-0.034	7	serum_metabolites	Metabolite levels
ENST00000453229.1	rs3850634	RP11-230B22.1	CY	1	+	0	63154153	63176365	63050598	G	T	0.3917	3	1.34e-11	0.494	-0.034	6	serum_metabolites	Metabolite levels
ENST00000453229.1	rs10789116	RP11-230B22.1	CY	1	+	0	63154153	63176365	63042738	A	G	0.6083	4	1.67e-11	0.494	0.034	6	serum_metabolites	Triglycerides
ENST00000453229.1	rs10789118	RP11-230B22.1	CY	1	+	0	63154153	63176365	63094692	A	G	0.6083	4	1.67e-11	0.494	0.034	7	serum_metabolites	Metabolite levels
ENST00000453229.1	rs10889338	RP11-230B22.1	CY	1	+	0	63154153	63176365	62984897	C	T	0.6083	4	1.67e-11	0.494	0.034	6	serum_metabolites	Triglycerides
ENST00000453229.1	rs10889353	RP11-230B22.1	CY	1	+	0	63154153	63176365	63118196	A	C	0.6083	4	1.67e-11	0.494	0.034	1f	serum_metabolites	Metabolite levels
ENST00000453229.1	rs11207995	RP11-230B22.1	CY	1	+	0	63154153	63176365	63049551	A	C	0.6083	4	1.67e-11	0.494	0.034	6	serum_metabolites	Metabolite levels
ENST00000453229.1	rs11485618	RP11-230B22.1	CY	1	+	0	63154153	63176365	63094207	A	G	0.6083	4	1.67e-11	0.494	0.034	6	serum_metabolites	Metabolite levels
ENST00000453229.1	rs12038768	RP11-230B22.1	CY	1	+	0	63154153	63176365	63040728	G	T	0.6083	4	1.67e-11	0.494	0.034	7	serum_metabolites	Triglycerides
ENST00000453229.1	rs12116574	RP11-230B22.1	CY	1	+	0	63154153	63176365	63037837	C	T	0.6083	4	1.67e-11	0.494	0.034	7	serum_metabolites	Triglycerides
ENST00000453229.1	rs2029763	RP11-230B22.1	CY	1	+	0	63154153	63176365	63013134	A	G	0.6083	4	1.67e-11	0.494	0.034	6	serum_metabolites	Triglycerides
ENST00000453229.1	rs12042319	RP11-230B22.1	CY	1	+	0	63154153	63176365	63049819	A	G	0.4125	5	2.38e-11	0.494	-0.035	6	serum_metabolites	Metabolite levels
ENST00000453229.1	rs28399032	RP11-230B22.1	CY	1	+	0	63154153	63176365	63135624	C	G	0.3792	6	2.58e-11	0.494	-0.033	7	serum_metabolites	Triglycerides
ENST00000453229.1	rs10159255	RP11-230B22.1	CY	1	+	0	63154153	63176365	63020816	A	C	0.4209	7	2.6e-11	0.494	-0.036	7	serum_metabolites	Triglycerides
ENST00000453229.1	rs10889354	RP11-230B22.1	CY	1	+	0	63154153	63176365	63129082	C	T	0.4167	7	2.6e-11	0.494	-0.036	7	serum_metabolites	Metabolite levels
ENST00000453229.1	rs4587594	RP11-230B22.1	CY	1	+	0	63154153	63176365	63133930	A	G	0.4167	7	2.6e-11	0.494	-0.036	7	serum_metabolites	Metabolite levels
ENST00000453229.1	rs1979722	RP11-230B22.1	CY	1	+	0	63154153	63176365	62940097	A	G	0.3834	8	3.71e-11	0.494	-0.036	7	serum_metabolites	Triglycerides
ENST00000453229.1	rs10493322	RP11-230B22.1	CY	1	+	0	63154153	63176365	62905893	C	T	0.6208	9	5.82e-11	0.494	0.036	4	serum_metabolites	Triglycerides
ENST00000453229.1	rs1570694	RP11-230B22.1	CY	1	+	0	63154153	63176365	63103217	A	G	0.5792	10	1.78e-10	0.494	0.035	5	serum_metabolites	Metabolite levels
ENST00000317868.4	rs11577840	ATG4C	M	1	+	0	63249806	63331184	62991369	C	T	0.6799	1	3.62e-14	0.319	0.014	6	serum_metabolites	Triglycerides
ENST00000317868.4	rs1781195	ATG4C	M	1	+	0	63249806	63331184	62988972	C	T	0.6905	2	1.68e-13	0.305	0.014	6	serum_metabolites	Triglycerides
ENST00000317868.4	rs1168128	ATG4C	M	1	+	0	63249806	63331184	63135846	C	G	0.3148	3	2.9e-13	0.3	-0.014	7	serum_metabolites	Triglycerides
ENST00000317868.4	rs10159255	ATG4C	M	1	+	0	63249806	63331184	63020816	A	C	0.3122	4	3.49e-13	0.298	-0.014	7	serum_metabolites	Triglycerides
ENST00000317868.4	rs10789114	ATG4C	M	1	+	0	63249806	63331184	63034222	C	T	0.3122	4	3.49e-13	0.298	-0.014	7	serum_metabolites	Triglycerides
ENST00000317868.4	rs10789119	ATG4C	M	1	+	0	63249806	63331184	63098235	A	G	0.3122	4	3.49e-13	0.298	-0.014	7	serum_metabolites	Metabolite levels
ENST00000317868.4	rs10889339	ATG4C	M	1	+	0	63249806	63331184	63012056	A	G	0.3122	4	3.49e-13	0.298	-0.014	6	serum_metabolites	Triglycerides
ENST00000317868.4	rs10889340	ATG4C	M	1	+	0	63249806	63331184	63012071	A	C	0.3122	4	3.49e-13	0.298	-0.014	7	serum_metabolites	Triglycerides
ENST00000317868.4	rs10889347	ATG4C	M	1	+	0	63249806	63331184	63075826	A	G	0.3122	4	3.49e-13	0.298	-0.014	7	serum_metabolites	Metabolite levels
ENST00000317868.4	rs10889352	ATG4C	M	1	+	0	63249806	63331184	63099023	C	T	0.3122	4	3.49e-13	0.298	-0.014	6	serum_metabolites	Metabolite levels
ENST00000317868.4	rs10889354	ATG4C	M	1	+	0	63249806	63331184	63129082	C	T	0.3122	4	3.49e-13	0.298	-0.014	7	serum_metabolites	Metabolite levels
ENST00000317868.4	rs11207980	ATG4C	M	1	+	0	63249806	63331184	62992749	C	T	0.3122	4	3.49e-13	0.298	-0.014	6	serum_metabolites	Triglycerides
ENST00000317868.4	rs11207983	ATG4C	M	1	+	0	63249806	63331184	63012107	C	T	0.3122	4	3.49e-13	0.298	-0.014	6	serum_metabolites	Triglycerides
ENST00000317868.4	rs11207984	ATG4C	M	1	+	0	63249806	63331184	63013396	C	T	0.3122	4	3.49e-13	0.298	-0.014	5	serum_metabolites	Triglycerides
ENST00000317868.4	rs11207985	ATG4C	M	1	+	0	63249806	63331184	63013786	A	G	0.3122	4	3.49e-13	0.298	-0.014	5	serum_metabolites	Triglycerides
ENST00000317868.4	rs11207992	ATG4C	M	1	+	0	63249806	63331184	63041800	G	T	0.3122	4	3.49e-13	0.298	-0.014	7	serum_metabolites	Triglycerides
ENST00000317868.4	rs11207996	ATG4C	M	1	+	0	63249806	63331184	63055470	A	G	0.3122	4	3.49e-13	0.298	-0.014	7	serum_metabolites	Metabolite levels
ENST00000317868.4	rs11208004	ATG4C	M	1	+	0	63249806	63331184	63145439	A	G	0.3122	4	3.49e-13	0.298	-0.014	7	serum_metabolites	Triglycerides
ENST00000317868.4	rs11588261	ATG4C	M	1	+	0	63249806	63331184	62904936	A	G	0.3122	4	3.49e-13	0.298	-0.014	7	serum_metabolites	Triglycerides
ENST00000317868.4	rs1168013	ATG4C	M	1	+	0	63249806	63331184	62996838	C	G	0.3122	4	3.49e-13	0.298	-0.014	6	serum_metabolites	Triglycerides
ENST00000317868.4	rs1168015	ATG4C	M	1	+	0	63249806	63331184	62996046	C	G	0.3122	4	3.49e-13	0.298	-0.014	7	serum_metabolites	Triglycerides
ENST00000317868.4	rs1168017	ATG4C	M	1	+	0	63249806	63331184	63002551	A	G	0.3122	4	3.49e-13	0.298	-0.014	6	serum_metabolites	Triglycerides
ENST00000317868.4	rs1168018	ATG4C	M	1	+	0	63249806	63331184	63001120	A	C	0.3122	4	3.49e-13	0.298	-0.014	7	serum_metabolites	Triglycerides
ENST00000317868.4	rs1168020	ATG4C	M	1	+	0	63249806	63331184	63009956	C	T	0.3122	4	3.49e-13	0.298	-0.014	6	serum_metabolites	Triglycerides
ENST00000317868.4	rs1168021	ATG4C	M	1	+	0	63249806	63331184	63009900	A	G	0.3122	4	3.49e-13	0.298	-0.014	6	serum_metabolites	Triglycerides
ENST00000317868.4	rs1168022	ATG4C	M	1	+	0	63249806	63331184	63007721	A	T	0.3122	4	3.49e-13	0.298	-0.014	6	serum_metabolites	Triglycerides
ENST00000317868.4	rs1168023	ATG4C	M	1	+	0	63249806	63331184	63006595	A	T	0.3122	4	3.49e-13	0.298	-0.014	6	serum_metabolites	Triglycerides
ENST00000317868.4	rs1168085	ATG4C	M	1	+	0	63249806	63331184	63112320	C	G	0.3122	4	3.49e-13	0.298	-0.014	7	serum_metabolites	Metabolite levels
ENST00000317868.4	rs1168086	ATG4C	M	1	+	0	63249806	63331184	63112389	A	G	0.3122	4	3.49e-13	0.298	-0.014	7	serum_metabolites	Metabolite levels
ENST00000317868.4	rs1168097	ATG4C	M	1	+	0	63249806	63331184	63120371	C	T	0.3122	4	3.49e-13	0.298	-0.014	5	serum_metabolites	Metabolite levels
ENST00000317868.4	rs1168102	ATG4C	M	1	+	0	63249806	63331184	63127705	C	T	0.3122	4	3.49e-13	0.298	-0.014	6	serum_metabolites	Metabolite levels
ENST00000317868.4	rs1168104	ATG4C	M	1	+	0	63249806	63331184	63128325	A	G	0.3122	4	3.49e-13	0.298	-0.014	6	serum_metabolites	Metabolite levels
ENST00000317868.4	rs1168124	ATG4C	M	1	+	0	63249806	63331184	63139730	C	T	0.3122	4	3.49e-13	0.298	-0.014	6	serum_metabolites	Metabolite levels
ENST00000317868.4	rs12042319	ATG4C	M	1	+	0	63249806	63331184	63049819	A	G	0.3122	4	3.49e-13	0.298	-0.014	6	serum_metabolites	Metabolite levels
ENST00000317868.4	rs12047226	ATG4C	M	1	+	0	63249806	63331184	63105538	C	T	0.3095	4	3.49e-13	0.298	-0.014	7	serum_metabolites	Metabolite levels
ENST00000317868.4	rs12239736	ATG4C	M	1	+	0	63249806	63331184	63085997	A	T	0.3122	4	3.49e-13	0.298	-0.014	6	serum_metabolites	Metabolite levels
ENST00000317868.4	rs144042353	ATG4C	M	1	+	0	63249806	63331184	63036129	A	G	0.3122	4	3.49e-13	0.298	-0.014	NA	serum_metabolites	Metabolite levels
ENST00000317868.4	rs1472257	ATG4C	M	1	+	0	63249806	63331184	63042126	A	G	0.3122	4	3.49e-13	0.298	-0.014	7	serum_metabolites	Triglycerides
ENST00000317868.4	rs1627591	ATG4C	M	1	+	0	63249806	63331184	62989807	C	T	0.3122	4	3.49e-13	0.298	-0.014	5	serum_metabolites	Triglycerides
ENST00000317868.4	rs1748197	ATG4C	M	1	+	0	63249806	63331184	63056112	A	G	0.3122	4	3.49e-13	0.298	-0.014	5	serum_metabolites	Metabolite levels
ENST00000317868.4	rs1748199	ATG4C	M	1	+	0	63249806	63331184	63057136	C	T	0.3122	4	3.49e-13	0.298	-0.014	7	serum_metabolites	Metabolite levels
ENST00000317868.4	rs1748201	ATG4C	M	1	+	0	63249806	63331184	63045506	A	C	0.3122	4	3.49e-13	0.298	-0.014	6	serum_metabolites	Triglycerides
ENST00000317868.4	rs2131925	ATG4C	M	1	+	0	63249806	63331184	63025942	G	T	0.3122	4	3.49e-13	0.298	-0.014	7	serum_metabolites	Triglycerides
ENST00000317868.4	rs2131926	ATG4C	M	1	+	0	63249806	63331184	63026011	C	T	0.3122	4	3.49e-13	0.298	-0.014	7	serum_metabolites	Triglycerides
ENST00000317868.4	rs2366636	ATG4C	M	1	+	0	63249806	63331184	63056670	A	G	0.3122	4	3.49e-13	0.298	-0.014	7	serum_metabolites	Metabolite levels
ENST00000317868.4	rs2366638	ATG4C	M	1	+	0	63249806	63331184	63099577	A	G	0.3122	4	3.49e-13	0.298	-0.014	7	serum_metabolites	Metabolite levels
ENST00000317868.4	rs28399032	ATG4C	M	1	+	0	63249806	63331184	63135624	C	G	0.3095	4	3.49e-13	0.298	-0.014	7	serum_metabolites	Triglycerides
ENST00000317868.4	rs28641195	ATG4C	M	1	+	0	63249806	63331184	63128081	C	T	0.3122	4	3.49e-13	0.298	-0.014	7	serum_metabolites	Metabolite levels
ENST00000317868.4	rs3850634	ATG4C	M	1	+	0	63249806	63331184	63050598	G	T	0.3122	4	3.49e-13	0.298	-0.014	6	serum_metabolites	Metabolite levels
ENST00000317868.4	rs4329540	ATG4C	M	1	+	0	63249806	63331184	63027024	C	T	0.3122	4	3.49e-13	0.298	-0.014	6	serum_metabolites	Triglycerides
ENST00000317868.4	rs4495740	ATG4C	M	1	+	0	63249806	63331184	63124465	G	T	0.3122	4	3.49e-13	0.298	-0.014	6	serum_metabolites	Metabolite levels
ENST00000317868.4	rs4587594	ATG4C	M	1	+	0	63249806	63331184	63133930	A	G	0.3122	4	3.49e-13	0.298	-0.014	7	serum_metabolites	Metabolite levels
ENST00000317868.4	rs4915840	ATG4C	M	1	+	0	63249806	63331184	62999595	C	G	0.3122	4	3.49e-13	0.298	-0.014	7	serum_metabolites	Triglycerides
ENST00000317868.4	rs61471917	ATG4C	M	1	+	0	63249806	63331184	63084030	A	G	0.3122	4	3.49e-13	0.298	-0.014	7	serum_metabolites	Metabolite levels
ENST00000317868.4	rs61775910	ATG4C	M	1	+	0	63249806	63331184	62993403	A	G	0.3122	4	3.49e-13	0.298	-0.014	6	serum_metabolites	Triglycerides
ENST00000317868.4	rs6678483	ATG4C	M	1	+	0	63249806	63331184	63074442	A	C	0.3122	4	3.49e-13	0.298	-0.014	6	serum_metabolites	Metabolite levels
ENST00000317868.4	rs6693353	ATG4C	M	1	+	0	63249806	63331184	63031616	A	C	0.3122	4	3.49e-13	0.298	-0.014	7	serum_metabolites	Metabolite levels
ENST00000317868.4	rs6696502	ATG4C	M	1	+	0	63249806	63331184	63039533	C	T	0.3122	4	3.49e-13	0.298	-0.014	4	serum_metabolites	Triglycerides
ENST00000317868.4	rs7534572	ATG4C	M	1	+	0	63249806	63331184	62999675	C	G	0.3122	4	3.49e-13	0.298	-0.014	6	serum_metabolites	Triglycerides
ENST00000317868.4	rs7539035	ATG4C	M	1	+	0	63249806	63331184	63106767	A	C	0.3122	4	3.49e-13	0.298	-0.014	6	serum_metabolites	Metabolite levels
ENST00000317868.4	rs7555577	ATG4C	M	1	+	0	63249806	63331184	63034363	A	C	0.3122	4	3.49e-13	0.298	-0.014	6	serum_metabolites	Metabolite levels
ENST00000317868.4	rs993013	ATG4C	M	1	+	0	63249806	63331184	63111069	G	T	0.3122	4	3.49e-13	0.298	-0.014	6	serum_metabolites	Metabolite levels
ENST00000317868.4	rs10157265	ATG4C	M	1	+	0	63249806	63331184	63093617	C	T	0.6878	5	3.54e-13	0.298	0.014	7	serum_metabolites	Metabolite levels
ENST00000317868.4	rs10789113	ATG4C	M	1	+	0	63249806	63331184	63015199	A	T	0.6878	5	3.54e-13	0.298	0.014	7	serum_metabolites	Triglycerides
ENST00000317868.4	rs10789116	ATG4C	M	1	+	0	63249806	63331184	63042738	A	G	0.6878	5	3.54e-13	0.298	0.014	6	serum_metabolites	Triglycerides
ENST00000317868.4	rs10789117	ATG4C	M	1	+	0	63249806	63331184	63072265	A	C	0.6878	5	3.54e-13	0.298	0.014	7	serum_metabolites	Metabolite levels
ENST00000317868.4	rs10789118	ATG4C	M	1	+	0	63249806	63331184	63094692	A	G	0.6878	5	3.54e-13	0.298	0.014	7	serum_metabolites	Metabolite levels
ENST00000317868.4	rs10889343	ATG4C	M	1	+	0	63249806	63331184	63026429	G	T	0.6878	5	3.54e-13	0.298	0.014	7	serum_metabolites	Triglycerides
ENST00000317868.4	rs10889344	ATG4C	M	1	+	0	63249806	63331184	63033941	C	T	0.6878	5	3.54e-13	0.298	0.014	5	serum_metabolites	Triglycerides
ENST00000317868.4	rs10889348	ATG4C	M	1	+	0	63249806	63331184	63078222	A	T	0.6878	5	3.54e-13	0.298	0.014	6	serum_metabolites	Metabolite levels
ENST00000317868.4	rs10889349	ATG4C	M	1	+	0	63249806	63331184	63081919	A	G	0.6878	5	3.54e-13	0.298	0.014	7	serum_metabolites	Metabolite levels
ENST00000317868.4	rs10889350	ATG4C	M	1	+	0	63249806	63331184	63085266	C	T	0.6878	5	3.54e-13	0.298	0.014	6	serum_metabolites	Metabolite levels
ENST00000317868.4	rs10889353	ATG4C	M	1	+	0	63249806	63331184	63118196	A	C	0.6878	5	3.54e-13	0.298	0.014	1f	serum_metabolites	Metabolite levels
ENST00000317868.4	rs11207981	ATG4C	M	1	+	0	63249806	63331184	63006087	A	C	0.6878	5	3.54e-13	0.298	0.014	7	serum_metabolites	Triglycerides
ENST00000317868.4	rs11207982	ATG4C	M	1	+	0	63249806	63331184	63007182	C	T	0.6878	5	3.54e-13	0.298	0.014	6	serum_metabolites	Triglycerides
ENST00000317868.4	rs11207986	ATG4C	M	1	+	0	63249806	63331184	63018170	C	T	0.6878	5	3.54e-13	0.298	0.014	7	serum_metabolites	Triglycerides
ENST00000317868.4	rs11207990	ATG4C	M	1	+	0	63249806	63331184	63041086	C	T	0.6878	5	3.54e-13	0.298	0.014	7	serum_metabolites	Triglycerides
ENST00000317868.4	rs11207995	ATG4C	M	1	+	0	63249806	63331184	63049551	A	C	0.6878	5	3.54e-13	0.298	0.014	6	serum_metabolites	Metabolite levels
ENST00000317868.4	rs11207997	ATG4C	M	1	+	0	63249806	63331184	63061906	C	T	0.6878	5	3.54e-13	0.298	0.014	7	serum_metabolites	Metabolite levels
ENST00000317868.4	rs11207999	ATG4C	M	1	+	0	63249806	63331184	63098641	A	C	0.6878	5	3.54e-13	0.298	0.014	6	serum_metabolites	Metabolite levels
ENST00000317868.4	rs11208000	ATG4C	M	1	+	0	63249806	63331184	63108374	A	G	0.6878	5	3.54e-13	0.298	0.014	6	serum_metabolites	Metabolite levels
ENST00000317868.4	rs11208001	ATG4C	M	1	+	0	63249806	63331184	63130431	C	T	0.6878	5	3.54e-13	0.298	0.014	6	serum_metabolites	Metabolite levels
ENST00000317868.4	rs11485618	ATG4C	M	1	+	0	63249806	63331184	63094207	A	G	0.6878	5	3.54e-13	0.298	0.014	6	serum_metabolites	Metabolite levels
ENST00000317868.4	rs116405518	ATG4C	M	1	+	0	63249806	63331184	63036807	A	G	0.6878	5	3.54e-13	0.298	0.014	6	serum_metabolites	Triglycerides
ENST00000317868.4	rs1168089	ATG4C	M	1	+	0	63249806	63331184	63113719	C	T	0.6878	5	3.54e-13	0.298	0.014	6	serum_metabolites	Metabolite levels
ENST00000317868.4	rs1168093	ATG4C	M	1	+	0	63249806	63331184	63116227	A	G	0.6878	5	3.54e-13	0.298	0.014	7	serum_metabolites	Metabolite levels
ENST00000317868.4	rs1168098	ATG4C	M	1	+	0	63249806	63331184	63121294	A	G	0.6878	5	3.54e-13	0.298	0.014	6	serum_metabolites	Metabolite levels
ENST00000317868.4	rs1168099	ATG4C	M	1	+	0	63249806	63331184	63122859	A	C	0.6878	5	3.54e-13	0.298	0.014	6	serum_metabolites	Metabolite levels
ENST00000317868.4	rs1168132	ATG4C	M	1	+	0	63249806	63331184	63133468	A	T	0.6878	5	3.54e-13	0.298	0.014	5	serum_metabolites	Metabolite levels
ENST00000317868.4	rs1179765	ATG4C	M	1	+	0	63249806	63331184	63010110	C	G	0.6878	5	3.54e-13	0.298	0.014	7	serum_metabolites	Triglycerides
ENST00000317868.4	rs1184547	ATG4C	M	1	+	0	63249806	63331184	63007228	A	G	0.6878	5	3.54e-13	0.298	0.014	6	serum_metabolites	Triglycerides
ENST00000317868.4	rs12025800	ATG4C	M	1	+	0	63249806	63331184	63096781	C	G	0.6878	5	3.54e-13	0.298	0.014	7	serum_metabolites	Metabolite levels
ENST00000317868.4	rs12038768	ATG4C	M	1	+	0	63249806	63331184	63040728	G	T	0.6878	5	3.54e-13	0.298	0.014	7	serum_metabolites	Triglycerides
ENST00000317868.4	rs12062275	ATG4C	M	1	+	0	63249806	63331184	62991905	C	T	0.6878	5	3.54e-13	0.298	0.014	5	serum_metabolites	Triglycerides
ENST00000317868.4	rs12074528	ATG4C	M	1	+	0	63249806	63331184	63010871	C	T	0.6878	5	3.54e-13	0.298	0.014	6	serum_metabolites	Triglycerides
ENST00000317868.4	rs12116574	ATG4C	M	1	+	0	63249806	63331184	63037837	C	T	0.6878	5	3.54e-13	0.298	0.014	7	serum_metabolites	Triglycerides
ENST00000317868.4	rs12403207	ATG4C	M	1	+	0	63249806	63331184	62993620	C	T	0.6878	5	3.54e-13	0.298	0.014	6	serum_metabolites	Triglycerides
ENST00000317868.4	rs1570694	ATG4C	M	1	+	0	63249806	63331184	63103217	A	G	0.6878	5	3.54e-13	0.298	0.014	5	serum_metabolites	Metabolite levels
ENST00000317868.4	rs1629122	ATG4C	M	1	+	0	63249806	63331184	63046578	A	C	0.6878	5	3.54e-13	0.298	0.014	7	serum_metabolites	Triglycerides
ENST00000317868.4	rs1748195	ATG4C	M	1	+	0	63249806	63331184	63049593	C	G	0.6878	5	3.54e-13	0.298	0.014	6	serum_metabolites	Triglycerides
ENST00000317868.4	rs1748200	ATG4C	M	1	+	0	63249806	63331184	63046039	C	T	0.6878	5	3.54e-13	0.298	0.014	6	serum_metabolites	Triglycerides
ENST00000317868.4	rs2029763	ATG4C	M	1	+	0	63249806	63331184	63013134	A	G	0.6878	5	3.54e-13	0.298	0.014	6	serum_metabolites	Triglycerides
ENST00000317868.4	rs2479464	ATG4C	M	1	+	0	63249806	63331184	63130991	A	G	0.6905	5	3.54e-13	0.298	0.014	7	serum_metabolites	Metabolite levels
ENST00000317868.4	rs4915838	ATG4C	M	1	+	0	63249806	63331184	62993068	A	G	0.6878	5	3.54e-13	0.298	0.014	6	serum_metabolites	Triglycerides
ENST00000317868.4	rs6587980	ATG4C	M	1	+	0	63249806	63331184	63090858	C	T	0.6878	5	3.54e-13	0.298	0.014	6	serum_metabolites	Metabolite levels
ENST00000317868.4	rs6675401	ATG4C	M	1	+	0	63249806	63331184	63073975	C	T	0.6878	5	3.54e-13	0.298	0.014	7	serum_metabolites	Metabolite levels
ENST00000317868.4	rs6690733	ATG4C	M	1	+	0	63249806	63331184	63060311	A	C	0.6878	5	3.54e-13	0.298	0.014	6	serum_metabolites	Metabolite levels
ENST00000317868.4	rs746735	ATG4C	M	1	+	0	63249806	63331184	63113511	A	C	0.6878	5	3.54e-13	0.298	0.014	7	serum_metabolites	Metabolite levels
ENST00000317868.4	rs7519785	ATG4C	M	1	+	0	63249806	63331184	63019919	A	G	0.6878	5	3.54e-13	0.298	0.014	7	serum_metabolites	Triglycerides
ENST00000317868.4	rs7520810	ATG4C	M	1	+	0	63249806	63331184	63095711	C	T	0.6878	5	3.54e-13	0.298	0.014	5	serum_metabolites	Metabolite levels
ENST00000317868.4	rs7548877	ATG4C	M	1	+	0	63249806	63331184	63005950	C	T	0.6878	5	3.54e-13	0.298	0.014	7	serum_metabolites	Triglycerides
ENST00000317868.4	rs995000	ATG4C	M	1	+	0	63249806	63331184	63107526	C	T	0.6878	5	3.54e-13	0.298	0.014	6	serum_metabolites	Metabolite levels
ENST00000317868.4	rs7531579	ATG4C	M	1	+	0	63249806	63331184	63147040	A	C	0.6905	10	6.55e-13	0.292	0.013	7	serum_metabolites	Metabolite levels
ENST00000371084.3	rs855355	PGM1	M	1	+	0	64058947	64125916	64121877	A	G	0.8016	5	5.2e-05	0.087	0.021	6	Neurological_behavioural	Alcohol consumption
ENST00000371084.3	rs7519583	PGM1	M	1	+	0	64058947	64125916	64121684	A	G	0.1878	6	6.65e-05	0.084	-0.021	6	Neurological_behavioural	Alcohol consumption
ENST00000371084.3	rs11208259	PGM1	M	1	+	0	64058947	64125916	64123220	A	G	0.8095	7	8.04e-05	0.083	0.02	7	Neurological_behavioural	Alcohol consumption
ENST00000371084.3	rs11208262	PGM1	M	1	+	0	64058947	64125916	64124751	C	T	0.8095	7	8.04e-05	0.083	0.02	7	Neurological_behavioural	Alcohol consumption
ENST00000371084.3	rs4643	PGM1	M	1	+	0	64058947	64125916	64125439	A	C	0.8095	7	8.04e-05	0.083	0.02	6	Neurological_behavioural	Alcohol consumption
ENST00000371084.3	rs8294	PGM1	M	1	+	0	64058947	64125916	64125368	C	T	0.8095	7	8.04e-05	0.083	0.02	7	Neurological_behavioural	Alcohol consumption
ENST00000371084.3	rs11208263	PGM1	M	1	+	0	64058947	64125916	64124930	A	T	0.1905	9	8.45e-05	0.082	-0.02	7	Neurological_behavioural	Alcohol consumption
ENST00000371084.3	rs11208267	PGM1	M	1	+	0	64058947	64125916	64136814	C	T	0.8122	10	0.0001045	0.08	0.02	6	Neurological_behavioural	Alcohol consumption
ENST00000371084.3	rs2749097	PGM1	M	1	+	0	64058947	64125916	64127468	C	G	0.8122	10	0.0001045	0.08	0.02	1f	Neurological_behavioural	Alcohol consumption
ENST00000357731.4	rs11209943	NEGR1	M	1	-	0	71868625	72748417	72750500	A	G	0.4101	1	2.62e-44	0.675	-0.218	4	quantitatives_traits	Body mass index
ENST00000357731.4	rs11209948	NEGR1	M	1	-	0	71868625	72748417	72811904	G	T	0.4101	1	2.62e-44	0.675	-0.218	6	quantitatives_traits	Body mass index
ENST00000357731.4	rs2568952	NEGR1	M	1	-	0	71868625	72748417	72755105	C	G	0.4101	1	2.62e-44	0.675	-0.218	5	quantitatives_traits	Body mass index
ENST00000357731.4	rs3101337	NEGR1	M	1	-	0	71868625	72748417	72751134	C	T	0.4101	1	2.62e-44	0.675	-0.218	4	quantitatives_traits	Body mass index
ENST00000357731.4	rs2568956	NEGR1	M	1	-	0	71868625	72748417	72764376	C	T	0.5899	2	3.34e-44	0.674	0.218	7	quantitatives_traits	Body mass index
ENST00000357731.4	rs2568958	NEGR1	M	1	-	0	71868625	72748417	72765116	A	G	0.5899	2	3.34e-44	0.674	0.218	7	quantitatives_traits	Body mass index
ENST00000357731.4	rs2815765	NEGR1	M	1	-	0	71868625	72748417	72752230	C	T	0.5899	2	3.34e-44	0.674	0.218	4	quantitatives_traits	Body mass index
ENST00000357731.4	rs3101336	NEGR1	M	1	-	0	71868625	72748417	72751185	C	T	0.5899	2	3.34e-44	0.674	0.218	5	quantitatives_traits	Body mass index
ENST00000357731.4	rs1432639	NEGR1	M	1	-	0	71868625	72748417	72813218	A	C	0.5952	4	2.23e-43	0.667	0.219	7	quantitatives_traits	Body mass index
ENST00000357731.4	rs2815752	NEGR1	M	1	-	0	71868625	72748417	72812440	A	G	0.5952	4	2.23e-43	0.667	0.219	5	quantitatives_traits	Body mass index
ENST00000357731.4	rs2815753	NEGR1	M	1	-	0	71868625	72748417	72812324	A	G	0.5952	4	2.23e-43	0.667	0.219	4	quantitatives_traits	Body mass index
ENST00000357731.4	rs1460942	NEGR1	M	1	-	0	71868625	72748417	72813256	A	T	0.4048	5	2.3e-43	0.667	-0.22	7	quantitatives_traits	Body mass index
ENST00000357731.4	rs1460943	NEGR1	M	1	-	0	71868625	72748417	72813129	C	T	0.4048	5	2.3e-43	0.667	-0.22	7	quantitatives_traits	Body mass index
ENST00000357731.4	rs2568961	NEGR1	M	1	-	0	71868625	72748417	72812747	C	T	0.4048	5	2.3e-43	0.667	-0.22	7	quantitatives_traits	Body mass index
ENST00000357731.4	rs2613494	NEGR1	M	1	-	0	71868625	72748417	72812657	A	G	0.4048	5	2.3e-43	0.667	-0.22	6	quantitatives_traits	Body mass index
ENST00000357731.4	rs6687024	NEGR1	M	1	-	0	71868625	72748417	72824860	C	T	0.3783	6	4.04e-43	0.664	-0.221	7	quantitatives_traits	Body mass index
ENST00000357731.4	rs6699744	NEGR1	M	1	-	0	71868625	72748417	72825144	A	T	0.3783	6	4.04e-43	0.664	-0.221	6	quantitatives_traits	Body mass index
ENST00000357731.4	rs6661921	NEGR1	M	1	-	0	71868625	72748417	72824855	A	G	0.6217	7	4.66e-43	0.664	0.221	7	quantitatives_traits	Body mass index
ENST00000357731.4	rs990871	NEGR1	M	1	-	0	71868625	72748417	72823713	C	T	0.4074	8	1.14e-42	0.66	-0.217	7	quantitatives_traits	Body mass index
ENST00000357731.4	rs2012697	NEGR1	M	1	-	0	71868625	72748417	72819612	C	T	0.5926	9	1.17e-42	0.66	0.217	6	quantitatives_traits	Body mass index
ENST00000357731.4	rs10789336	NEGR1	M	1	-	0	71868625	72748417	72838406	A	G	0.5899	10	9.01e-42	0.652	0.215	7	quantitatives_traits	Body mass index
ENST00000357731.4	rs10889947	NEGR1	M	1	-	0	71868625	72748417	72828221	C	T	0.5899	10	9.01e-42	0.652	0.215	6	quantitatives_traits	Body mass index
ENST00000370521.3	rs1002436	PKN2	YM	1	+	1	89149905	89301938	89146852	A	G	0.3935	10	4.54e-12	0.37	-0.007	4	serum_metabolites	Liver enzyme levels (gamma-glutamyl transferase)
ENST00000370521.3	rs10922478	PKN2	YM	1	+	1	89149905	89301938	89144053	A	G	0.3935	10	4.54e-12	0.37	-0.007	5	serum_metabolites	Liver enzyme levels (gamma-glutamyl transferase)
ENST00000370500.5	rs1002436	GTF2B	CYFM	1	-	0	89318615	89357301	89146852	A	G	0.4032	10	9.1e-06	0.511	-0.028	4	serum_metabolites	Liver enzyme levels (gamma-glutamyl transferase)
ENST00000370500.5	rs10922476	GTF2B	CYFM	1	-	0	89318615	89357301	89142464	A	G	0.4032	10	9.1e-06	0.511	-0.028	7	serum_metabolites	Liver enzyme levels (gamma-glutamyl transferase)
ENST00000370500.5	rs10922478	GTF2B	CYFM	1	-	0	89318615	89357301	89144053	A	G	0.4032	10	9.1e-06	0.511	-0.028	5	serum_metabolites	Liver enzyme levels (gamma-glutamyl transferase)
ENST00000370500.5	rs1490738	GTF2B	CYFM	1	-	0	89318615	89357301	89137605	A	C	0.4113	10	9.1e-06	0.511	-0.028	7	quantitatives_traits	Height
ENST00000370500.5	rs1565498	GTF2B	CYFM	1	-	0	89318615	89357301	89144703	C	G	0.4032	10	9.1e-06	0.511	-0.028	1f	serum_metabolites	Liver enzyme levels (gamma-glutamyl transferase)
ENST00000370500.5	rs3806340	GTF2B	CYFM	1	-	0	89318615	89357301	89148793	G	T	0.4032	10	9.1e-06	0.511	-0.028	1f	serum_metabolites	Liver enzyme levels (gamma-glutamyl transferase)
ENST00000370500.5	rs4457557	GTF2B	CYFM	1	-	0	89318615	89357301	89137459	A	G	0.4113	10	9.1e-06	0.511	-0.028	7	quantitatives_traits	Height
ENST00000370500.5	rs7518750	GTF2B	CYFM	1	-	0	89318615	89357301	89148503	A	C	0.4032	10	9.1e-06	0.511	-0.028	1d	serum_metabolites	Liver enzyme levels (gamma-glutamyl transferase)
ENST00000370056.4	rs4073682	VAV3	M	1	-	0	108113782	108507766	108372838	A	T	0.0582	7	0.0004403	0.065	-0.013	5	miscellaneous	Hypothyroidism
ENST00000370056.4	rs78288858	VAV3	M	1	-	0	108113782	108507766	108362293	A	T	0.9418	8	0.0004538	0.065	0.013	7	miscellaneous	Hypothyroidism
ENST00000370056.4	rs17020122	VAV3	M	1	-	0	108113782	108507766	108357391	C	T	0.9392	9	0.0004789	0.065	0.013	5	miscellaneous	Hypothyroidism
ENST00000370056.4	rs17020123	VAV3	M	1	-	0	108113782	108507766	108357573	A	G	0.9392	9	0.0004789	0.065	0.013	6	miscellaneous	Hypothyroidism
ENST00000370056.4	rs17020127	VAV3	M	1	-	0	108113782	108507766	108358083	A	G	0.9392	9	0.0004789	0.065	0.013	5	miscellaneous	Hypothyroidism
ENST00000370056.4	rs17020146	VAV3	M	1	-	0	108113782	108507766	108374702	A	C	0.9392	9	0.0004789	0.065	0.013	5	miscellaneous	Hypothyroidism
ENST00000370056.4	rs4359051	VAV3	M	1	-	0	108113782	108507766	108373414	A	C	0.9392	9	0.0004789	0.065	0.013	3a	miscellaneous	Hypothyroidism
ENST00000370056.4	rs74614887	VAV3	M	1	-	0	108113782	108507766	108364795	C	T	0.9392	9	0.0004789	0.065	0.013	5	miscellaneous	Hypothyroidism
ENST00000370056.4	rs75125154	VAV3	M	1	-	0	108113782	108507766	108363526	A	G	0.9392	9	0.0004789	0.065	0.013	2b	miscellaneous	Hypothyroidism
ENST00000370056.4	rs77125988	VAV3	M	1	-	0	108113782	108507766	108364711	A	C	0.9392	9	0.0004789	0.065	0.013	7	miscellaneous	Hypothyroidism
ENST00000370056.4	rs77436627	VAV3	M	1	-	0	108113782	108507766	108358108	A	T	0.9392	9	0.0004789	0.065	0.013	5	miscellaneous	Hypothyroidism
ENST00000370056.4	rs78495697	VAV3	M	1	-	0	108113782	108507766	108355719	C	T	0.9392	9	0.0004789	0.065	0.013	7	miscellaneous	Hypothyroidism
ENST00000370056.4	rs80173139	VAV3	M	1	-	0	108113782	108507766	108365138	A	G	0.9392	9	0.0004789	0.065	0.013	7	miscellaneous	Hypothyroidism
ENST00000370056.4	rs10494079	VAV3	M	1	-	0	108113782	108507766	108374875	C	G	0.0608	10	0.0004843	0.065	-0.013	6	miscellaneous	Hypothyroidism
ENST00000370056.4	rs112590700	VAV3	M	1	-	0	108113782	108507766	108362695	A	T	0.0608	10	0.0004843	0.065	-0.013	6	miscellaneous	Hypothyroidism
ENST00000370056.4	rs17020124	VAV3	M	1	-	0	108113782	108507766	108358011	A	G	0.0608	10	0.0004843	0.065	-0.013	5	miscellaneous	Hypothyroidism
ENST00000370056.4	rs17020139	VAV3	M	1	-	0	108113782	108507766	108369483	A	G	0.0608	10	0.0004843	0.065	-0.013	7	miscellaneous	Hypothyroidism
ENST00000370056.4	rs17020141	VAV3	M	1	-	0	108113782	108507766	108369872	A	G	0.0608	10	0.0004843	0.065	-0.013	6	miscellaneous	Hypothyroidism
ENST00000370056.4	rs17020148	VAV3	M	1	-	0	108113782	108507766	108375010	C	G	0.0608	10	0.0004843	0.065	-0.013	5	miscellaneous	Hypothyroidism
ENST00000370056.4	rs17020149	VAV3	M	1	-	0	108113782	108507766	108375289	A	G	0.0608	10	0.0004843	0.065	-0.013	6	miscellaneous	Hypothyroidism
ENST00000370056.4	rs4915076	VAV3	M	1	-	0	108113782	108507766	108359505	C	T	0.0608	10	0.0004843	0.065	-0.013	5	miscellaneous	Hypothyroidism
ENST00000370056.4	rs4915077	VAV3	M	1	-	0	108113782	108507766	108366016	C	T	0.0608	10	0.0004843	0.065	-0.013	6	miscellaneous	Hypothyroidism
ENST00000370056.4	rs74678088	VAV3	M	1	-	0	108113782	108507766	108357797	A	C	0.0608	10	0.0004843	0.065	-0.013	7	miscellaneous	Hypothyroidism
ENST00000370056.4	rs75382989	VAV3	M	1	-	0	108113782	108507766	108356935	C	T	0.0608	10	0.0004843	0.065	-0.013	5	miscellaneous	Hypothyroidism
ENST00000370056.4	rs75700031	VAV3	M	1	-	0	108113782	108507766	108357003	C	T	0.0608	10	0.0004843	0.065	-0.013	5	miscellaneous	Hypothyroidism
ENST00000370056.4	rs76134821	VAV3	M	1	-	0	108113782	108507766	108357743	A	G	0.0608	10	0.0004843	0.065	-0.013	7	miscellaneous	Hypothyroidism
ENST00000370056.4	rs77346255	VAV3	M	1	-	0	108113782	108507766	108376004	C	G	0.0608	10	0.0004843	0.065	-0.013	4	miscellaneous	Hypothyroidism
ENST00000370056.4	rs77475507	VAV3	M	1	-	0	108113782	108507766	108362107	A	C	0.0608	10	0.0004843	0.065	-0.013	6	miscellaneous	Hypothyroidism
ENST00000370056.4	rs79451333	VAV3	M	1	-	0	108113782	108507766	108363636	C	T	0.0608	10	0.0004843	0.065	-0.013	4	miscellaneous	Hypothyroidism
ENST00000357443.2	rs3013433	MOV10	M	1	+	1	113217367	113243332	113224914	C	T	0.7328	3	2.72e-22	0.552	0.024	7	cardiovascular	Diastolic blood pressure
ENST00000357443.2	rs4839257	MOV10	M	1	+	1	113217367	113243332	113219388	A	T	0.2672	4	3.34e-22	0.55	-0.024	1f	cardiovascular	Diastolic blood pressure
ENST00000357443.2	rs6690292	MOV10	M	1	+	1	113217367	113243332	113188419	C	T	0.2672	4	3.34e-22	0.55	-0.024	7	cardiovascular	Diastolic blood pressure
ENST00000357443.2	rs12048528	MOV10	M	1	+	1	113217367	113243332	113210534	A	C	0.2513	8	2.04e-21	0.536	-0.024	7	cardiovascular	Diastolic blood pressure
ENST00000357443.2	rs12750621	MOV10	M	1	+	1	113217367	113243332	113206502	C	G	0.2513	8	2.04e-21	0.536	-0.024	5	cardiovascular	Diastolic blood pressure
ENST00000357443.2	rs2932538	MOV10	M	1	+	1	113217367	113243332	113216543	A	G	0.2513	8	2.04e-21	0.536	-0.024	2b	cardiovascular	Diastolic blood pressure
ENST00000357443.2	rs2932539	MOV10	M	1	+	1	113217367	113243332	113215786	A	G	0.2513	8	2.04e-21	0.536	-0.024	4	cardiovascular	Diastolic blood pressure
ENST00000357443.2	rs6682678	MOV10	M	1	+	1	113217367	113243332	113206920	A	G	0.2513	8	2.04e-21	0.536	-0.024	5	cardiovascular	Diastolic blood pressure
ENST00000357443.2	rs10745332	MOV10	M	1	+	1	113217367	113243332	113189053	A	G	0.7487	9	2.33e-21	0.535	0.024	5	cardiovascular	Diastolic blood pressure
ENST00000357443.2	rs1238	MOV10	M	1	+	1	113217367	113243332	113214097	A	G	0.7487	9	2.33e-21	0.535	0.024	6	cardiovascular	Diastolic blood pressure
ENST00000357443.2	rs2932529	MOV10	M	1	+	1	113217367	113243332	113193364	A	G	0.7487	9	2.33e-21	0.535	0.024	6	cardiovascular	Diastolic blood pressure
ENST00000357443.2	rs2932534	MOV10	M	1	+	1	113217367	113243332	113200797	A	G	0.7487	9	2.33e-21	0.535	0.024	6	cardiovascular	Diastolic blood pressure
ENST00000357443.2	rs2932535	MOV10	M	1	+	1	113217367	113243332	113201412	C	G	0.7487	9	2.33e-21	0.535	0.024	7	cardiovascular	Diastolic blood pressure
ENST00000357443.2	rs3013441	MOV10	M	1	+	1	113217367	113243332	113192605	A	G	0.7487	9	2.33e-21	0.535	0.024	1f	cardiovascular	Diastolic blood pressure
ENST00000369637.1	rs12126494	RHOC	M	1	-	0	113243935	113249747	113228623	A	G	0.2513	6	3.64e-07	0.212	-0.016	6	cardiovascular	Diastolic blood pressure
ENST00000439741.2	rs11205277	MTMR11	F	1	-	0	149900546	149908791	149892872	A	G	0.5806	2	3.85e-06	0.434	0.033	6	quantitatives_traits	Height
ENST00000368954.5	rs267738	CERS2	CM	1	-	1	150937649	150947479	150940625	G	T	0.1868	1	4.84e-30	0.658	-0.033	1f	kidney_lung_liver	Chronic kidney disease
ENST00000368954.5	rs198325	CERS2	CM	1	-	1	150937649	150947479	150937405	C	T	0.8132	2	6.73e-30	0.658	0.033	6	kidney_lung_liver	Chronic kidney disease
ENST00000368954.5	rs267734	CERS2	CM	1	-	1	150937649	150947479	150951477	C	T	0.1889	4	8e-29	0.658	-0.033	1f	kidney_lung_liver	Chronic kidney disease
ENST00000368954.5	rs607518	CERS2	CM	1	-	1	150937649	150947479	150954671	A	G	0.1889	4	8e-29	0.658	-0.033	4	kidney_lung_liver	Chronic kidney disease
ENST00000368485.3	rs11265613	IL6R	M	1	+	1	154377669	154441926	154418415	C	T	0.3836	10	6.44e-08	0.162	-0.006	6	serum_metabolites	C-reactive protein
ENST00000368395.1	rs2049805	MUC1	F	1	-	0	155158300	155162706	155194980	C	T	0.4839	1	2.77e-20	0.932	-0.247	1f	kidney_lung_liver	Renal function-related traits (BUN)
ENST00000368395.1	rs2066981	MUC1	F	1	-	0	155158300	155162706	155172379	A	G	0.5	1	2.77e-20	0.932	-0.247	1f	kidney_lung_liver	Renal function-related traits (BUN)
ENST00000368395.1	rs28445596	MUC1	F	1	-	0	155158300	155162706	155186729	C	T	0.4839	1	2.77e-20	0.932	-0.247	7	kidney_lung_liver	Renal function-related traits (BUN)
ENST00000368395.1	rs2990220	MUC1	F	1	-	0	155158300	155162706	155190254	A	T	0.4839	1	2.77e-20	0.932	-0.247	7	kidney_lung_liver	Renal function-related traits (BUN)
ENST00000368395.1	rs12411216	MUC1	F	1	-	0	155158300	155162706	155164480	A	C	0.5	2	3.08e-20	0.932	0.247	4	kidney_lung_liver	Renal function-related traits (BUN)
ENST00000368395.1	rs2075570	MUC1	F	1	-	0	155158300	155162706	155182164	C	T	0.5161	2	3.08e-20	0.932	0.247	5	kidney_lung_liver	Renal function-related traits (BUN)
ENST00000368395.1	rs2974930	MUC1	F	1	-	0	155158300	155162706	155196717	A	G	0.5161	2	3.08e-20	0.932	0.247	4	kidney_lung_liver	Renal function-related traits (BUN)
ENST00000368395.1	rs2974931	MUC1	F	1	-	0	155158300	155162706	155195215	C	G	0.5161	2	3.08e-20	0.932	0.247	7	kidney_lung_liver	Renal function-related traits (BUN)
ENST00000368395.1	rs2974935	MUC1	F	1	-	0	155158300	155162706	155181843	G	T	0.5161	2	3.08e-20	0.932	0.247	5	kidney_lung_liver	Renal function-related traits (BUN)
ENST00000368395.1	rs2974937	MUC1	F	1	-	0	155158300	155162706	155168849	C	T	0.5	2	3.08e-20	0.932	0.247	6	kidney_lung_liver	Renal function-related traits (BUN)
ENST00000368395.1	rs2990245	MUC1	F	1	-	0	155158300	155162706	155197462	C	T	0.5161	2	3.08e-20	0.932	0.247	1f	kidney_lung_liver	Renal function-related traits (BUN)
ENST00000368395.1	rs370545	MUC1	F	1	-	0	155158300	155162706	155175390	A	G	0.5	2	3.08e-20	0.932	0.247	7	kidney_lung_liver	Renal function-related traits (BUN)
ENST00000368395.1	rs4072037	MUC1	F	1	-	0	155158300	155162706	155162067	C	T	0.5	2	3.08e-20	0.932	0.247	1f	serum_metabolites	Magnesium levels
ENST00000368395.1	rs497829	MUC1	F	1	-	0	155158300	155162706	155193532	C	G	0.5161	2	3.08e-20	0.932	0.247	7	kidney_lung_liver	Renal function-related traits (BUN)
ENST00000368395.1	rs914615	MUC1	F	1	-	0	155158300	155162706	155175892	A	G	0.5	2	3.08e-20	0.932	0.247	1f	kidney_lung_liver	Renal function-related traits (BUN)
ENST00000368395.1	rs2974929	MUC1	F	1	-	0	155158300	155162706	155197268	C	T	0.4597	3	1.27e-17	0.901	-0.246	4	kidney_lung_liver	Renal function-related traits (BUN)
ENST00000368395.1	rs4971100	MUC1	F	1	-	0	155158300	155162706	155155731	A	G	0.371	4	2.85e-09	0.673	-0.237	1f	serum_metabolites	Urate levels
ENST00000368395.1	rs4971101	MUC1	F	1	-	0	155158300	155162706	155157635	A	G	0.371	4	2.85e-09	0.673	-0.237	4	serum_metabolites	Urate levels
ENST00000368395.1	rs7366775	MUC1	F	1	-	0	155158300	155162706	155168930	A	G	0.371	4	2.85e-09	0.673	-0.237	7	serum_metabolites	Urate levels
ENST00000368395.1	rs11264341	MUC1	F	1	-	0	155158300	155162706	155151493	C	T	0.629	5	4.54e-09	0.664	0.237	4	serum_metabolites	Urate levels
ENST00000368395.1	rs2070803	MUC1	F	1	-	0	155158300	155162706	155157715	A	G	0.629	5	4.54e-09	0.664	0.237	4	serum_metabolites	Urate levels
ENST00000368395.1	rs2075571	MUC1	F	1	-	0	155158300	155162706	155174106	C	T	0.629	5	4.54e-09	0.664	0.237	5	serum_metabolites	Urate levels
ENST00000368395.1	rs423144	MUC1	F	1	-	0	155158300	155162706	155169355	G	T	0.629	5	4.54e-09	0.664	0.237	5	serum_metabolites	Urate levels
ENST00000368395.1	rs4971099	MUC1	F	1	-	0	155158300	155162706	155155608	A	G	0.629	5	4.54e-09	0.664	0.237	7	serum_metabolites	Urate levels
ENST00000368395.1	rs9426886	MUC1	F	1	-	0	155158300	155162706	155151754	A	T	0.629	5	4.54e-09	0.664	0.237	3a	serum_metabolites	Urate levels
ENST00000337604.5	rs12411216	MUC1	C	1	-	0	155158599	155162659	155164480	A	C	0.4167	1	1.95e-13	0.839	0.161	4	kidney_lung_liver	Renal function-related traits (BUN)
ENST00000337604.5	rs2974937	MUC1	C	1	-	0	155158599	155162659	155168849	C	T	0.4167	1	1.95e-13	0.839	0.161	6	kidney_lung_liver	Renal function-related traits (BUN)
ENST00000337604.5	rs370545	MUC1	C	1	-	0	155158599	155162659	155175390	A	G	0.425	1	1.95e-13	0.839	0.161	7	kidney_lung_liver	Renal function-related traits (BUN)
ENST00000337604.5	rs4072037	MUC1	C	1	-	0	155158599	155162659	155162067	C	T	0.4167	1	1.95e-13	0.839	0.161	1f	serum_metabolites	Magnesium levels
ENST00000337604.5	rs914615	MUC1	C	1	-	0	155158599	155162659	155175892	A	G	0.425	1	1.95e-13	0.839	0.161	1f	kidney_lung_liver	Renal function-related traits (BUN)
ENST00000337604.5	rs2066981	MUC1	C	1	-	0	155158599	155162659	155172379	A	G	0.5833	2	2.22e-13	0.838	-0.161	1f	kidney_lung_liver	Renal function-related traits (BUN)
ENST00000337604.5	rs2075570	MUC1	C	1	-	0	155158599	155162659	155182164	C	T	0.45	3	8.69e-13	0.822	0.161	5	kidney_lung_liver	Renal function-related traits (BUN)
ENST00000337604.5	rs2974930	MUC1	C	1	-	0	155158599	155162659	155196717	A	G	0.45	3	8.69e-13	0.822	0.161	4	kidney_lung_liver	Renal function-related traits (BUN)
ENST00000337604.5	rs2974931	MUC1	C	1	-	0	155158599	155162659	155195215	C	G	0.4583	3	8.69e-13	0.822	0.161	7	kidney_lung_liver	Renal function-related traits (BUN)
ENST00000337604.5	rs2974935	MUC1	C	1	-	0	155158599	155162659	155181843	G	T	0.45	3	8.69e-13	0.822	0.161	5	kidney_lung_liver	Renal function-related traits (BUN)
ENST00000337604.5	rs2990245	MUC1	C	1	-	0	155158599	155162659	155197462	C	T	0.45	3	8.69e-13	0.822	0.161	1f	kidney_lung_liver	Renal function-related traits (BUN)
ENST00000337604.5	rs497829	MUC1	C	1	-	0	155158599	155162659	155193532	C	G	0.45	3	8.69e-13	0.822	0.161	7	kidney_lung_liver	Renal function-related traits (BUN)
ENST00000337604.5	rs2049805	MUC1	C	1	-	0	155158599	155162659	155194980	C	T	0.55	4	3.37e-12	0.806	-0.16	1f	kidney_lung_liver	Renal function-related traits (BUN)
ENST00000337604.5	rs28445596	MUC1	C	1	-	0	155158599	155162659	155186729	C	T	0.55	4	3.37e-12	0.806	-0.16	7	kidney_lung_liver	Renal function-related traits (BUN)
ENST00000337604.5	rs2974929	MUC1	C	1	-	0	155158599	155162659	155197268	C	T	0.55	4	3.37e-12	0.806	-0.16	4	kidney_lung_liver	Renal function-related traits (BUN)
ENST00000337604.5	rs2990220	MUC1	C	1	-	0	155158599	155162659	155190254	A	T	0.55	4	3.37e-12	0.806	-0.16	7	kidney_lung_liver	Renal function-related traits (BUN)
ENST00000337604.5	rs11264341	MUC1	C	1	-	0	155158599	155162659	155151493	C	T	0.5417	8	2.21e-07	0.597	0.153	4	serum_metabolites	Urate levels
ENST00000337604.5	rs9426886	MUC1	C	1	-	0	155158599	155162659	155151754	A	T	0.5417	8	2.21e-07	0.597	0.153	3a	serum_metabolites	Urate levels
ENST00000337604.5	rs2070803	MUC1	C	1	-	0	155158599	155162659	155157715	A	G	0.5333	10	4.43e-07	0.578	0.147	4	serum_metabolites	Urate levels
ENST00000337604.5	rs2075571	MUC1	C	1	-	0	155158599	155162659	155174106	C	T	0.525	10	4.43e-07	0.578	0.147	5	serum_metabolites	Urate levels
ENST00000337604.5	rs423144	MUC1	C	1	-	0	155158599	155162659	155169355	G	T	0.5333	10	4.43e-07	0.578	0.147	5	serum_metabolites	Urate levels
ENST00000368378.3	rs914615	THBS3	CYFM	1	-	1	155165379	155177688	155175892	A	G	0.4475	3	5.34e-52	0.625	-0.052	1f	kidney_lung_liver	Renal function-related traits (BUN)
ENST00000368378.3	rs370545	THBS3	CYFM	1	-	1	155165379	155177688	155175390	A	G	0.4489	4	1.71e-51	0.625	-0.052	7	kidney_lung_liver	Renal function-related traits (BUN)
ENST00000368378.3	rs2066981	THBS3	CYFM	1	-	1	155165379	155177688	155172379	A	G	0.5538	5	4.13e-51	0.625	0.052	1f	kidney_lung_liver	Renal function-related traits (BUN)
ENST00000368378.3	rs2075571	THBS3	CYFM	1	-	1	155165379	155177688	155174106	C	T	0.6012	6	1.7e-50	0.625	-0.051	5	serum_metabolites	Urate levels
ENST00000368378.3	rs2974937	THBS3	CYFM	1	-	1	155165379	155177688	155168849	C	T	0.4462	7	4.69e-50	0.625	-0.052	6	kidney_lung_liver	Renal function-related traits (BUN)
ENST00000368378.3	rs12411216	THBS3	CYFM	1	-	1	155165379	155177688	155164480	A	C	0.4448	8	9.55e-50	0.625	-0.052	4	kidney_lung_liver	Renal function-related traits (BUN)
ENST00000368378.3	rs4072037	THBS3	CYFM	1	-	1	155165379	155177688	155162067	C	T	0.4475	9	4.5e-49	0.625	-0.052	1f	serum_metabolites	Magnesium levels
ENST00000368378.3	rs2070803	THBS3	CYFM	1	-	1	155165379	155177688	155157715	A	G	0.5836	10	2.11e-48	0.625	-0.05	4	serum_metabolites	Urate levels
ENST00000368323.3	rs12024880	RIT1	M	1	-	0	155867599	155881195	155908910	C	T	0.664	1	1.33e-24	0.678	0.016	5	autoimmune_disease	Inflammatory bowel disease
ENST00000368323.3	rs12027412	RIT1	M	1	-	0	155867599	155881195	155908930	A	G	0.664	1	1.33e-24	0.678	0.016	5	autoimmune_disease	Inflammatory bowel disease
ENST00000368323.3	rs2993207	RIT1	M	1	-	0	155867599	155881195	155873314	C	T	0.6693	1	1.33e-24	0.678	0.016	7	autoimmune_disease	Inflammatory bowel disease
ENST00000368323.3	rs488079	RIT1	M	1	-	0	155867599	155881195	155890581	A	G	0.664	1	1.33e-24	0.678	0.016	7	autoimmune_disease	Inflammatory bowel disease
ENST00000368323.3	rs656247	RIT1	M	1	-	0	155867599	155881195	155877769	C	T	0.664	1	1.33e-24	0.678	0.016	6	autoimmune_disease	Inflammatory bowel disease
ENST00000368323.3	rs4661151	RIT1	M	1	-	0	155867599	155881195	155903408	C	T	0.336	2	1.45e-24	0.677	-0.016	4	autoimmune_disease	Inflammatory bowel disease
ENST00000368323.3	rs539602	RIT1	M	1	-	0	155867599	155881195	155899020	A	T	0.336	2	1.45e-24	0.677	-0.016	3a	autoimmune_disease	Inflammatory bowel disease
ENST00000368323.3	rs625658	RIT1	M	1	-	0	155867599	155881195	155891045	A	C	0.336	2	1.45e-24	0.677	-0.016	7	autoimmune_disease	Inflammatory bowel disease
ENST00000368323.3	rs11264422	RIT1	M	1	-	0	155867599	155881195	155907823	A	T	0.6508	6	3.02e-23	0.656	0.015	7	autoimmune_disease	Inflammatory bowel disease
ENST00000368323.3	rs490498	RIT1	M	1	-	0	155867599	155881195	155880952	A	G	0.6508	6	3.02e-23	0.656	0.015	2b	autoimmune_disease	Inflammatory bowel disease
ENST00000368323.3	rs670523	RIT1	M	1	-	0	155867599	155881195	155878732	A	G	0.3492	7	3.83e-23	0.654	-0.015	7	autoimmune_disease	Inflammatory bowel disease
ENST00000368321.3	rs670523	KIAA0907	FM	1	-	1	155882834	155904188	155878732	A	G	0.3646	3	3.03e-09	0.532	-0.008	7	autoimmune_disease	Inflammatory bowel disease
ENST00000368321.3	rs12024880	KIAA0907	FM	1	-	1	155882834	155904188	155908910	C	T	0.6473	4	3.3e-09	0.532	0.008	5	autoimmune_disease	Inflammatory bowel disease
ENST00000368321.3	rs12027412	KIAA0907	FM	1	-	1	155882834	155904188	155908930	A	G	0.6473	4	3.3e-09	0.532	0.008	5	autoimmune_disease	Inflammatory bowel disease
ENST00000368321.3	rs2993207	KIAA0907	FM	1	-	1	155882834	155904188	155873314	C	T	0.6513	4	3.3e-09	0.532	0.008	7	autoimmune_disease	Inflammatory bowel disease
ENST00000368321.3	rs488079	KIAA0907	FM	1	-	1	155882834	155904188	155890581	A	G	0.6473	4	3.3e-09	0.532	0.008	7	autoimmune_disease	Inflammatory bowel disease
ENST00000368321.3	rs656247	KIAA0907	FM	1	-	1	155882834	155904188	155877769	C	T	0.6473	4	3.3e-09	0.532	0.008	6	autoimmune_disease	Inflammatory bowel disease
ENST00000368321.3	rs11264422	KIAA0907	FM	1	-	1	155882834	155904188	155907823	A	T	0.6354	5	3.33e-09	0.532	0.008	7	autoimmune_disease	Inflammatory bowel disease
ENST00000368321.3	rs490498	KIAA0907	FM	1	-	1	155882834	155904188	155880952	A	G	0.6374	5	3.33e-09	0.532	0.008	2b	autoimmune_disease	Inflammatory bowel disease
ENST00000368321.3	rs4661151	KIAA0907	FM	1	-	1	155882834	155904188	155903408	C	T	0.3527	6	3.36e-09	0.532	-0.008	4	autoimmune_disease	Inflammatory bowel disease
ENST00000368321.3	rs539602	KIAA0907	FM	1	-	1	155882834	155904188	155899020	A	T	0.3527	6	3.36e-09	0.532	-0.008	3a	autoimmune_disease	Inflammatory bowel disease
ENST00000368321.3	rs625658	KIAA0907	FM	1	-	1	155882834	155904188	155891045	A	C	0.3527	6	3.36e-09	0.532	-0.008	7	autoimmune_disease	Inflammatory bowel disease
ENST00000368184.3	rs2210913	FCRL3	CM	1	-	0	157646272	157670647	157668993	C	T	0.5462	1	1.04e-42	0.757	-0.079	7	autoimmune_disease	Graves' disease
ENST00000368184.3	rs3761959	FCRL3	CM	1	-	0	157646272	157670647	157669278	C	T	0.5462	1	1.04e-42	0.757	-0.079	6	autoimmune_disease	Graves' disease
ENST00000368184.3	rs7528684	FCRL3	CM	1	-	0	157646272	157670647	157670816	A	G	0.5462	1	1.04e-42	0.757	-0.079	4	autoimmune_disease	Graves' disease
ENST00000368184.3	rs945635	FCRL3	CM	1	-	0	157646272	157670647	157670290	C	G	0.5462	1	1.04e-42	0.757	-0.079	7	autoimmune_disease	Graves' disease
ENST00000368184.3	rs7522061	FCRL3	CM	1	-	0	157646272	157670647	157668390	C	T	0.4799	3	3.07e-39	0.757	0.078	7	autoimmune_disease	Graves' disease
ENST00000368115.1	rs2251746	FCER1A	M	1	+	0	159259504	159278014	159272060	C	T	0.3016	2	1.71e-16	0.79	0.262	5	serum_metabolites	IgE levels
ENST00000368115.1	rs2427837	FCER1A	M	1	+	0	159259504	159278014	159258545	A	G	0.3095	2	1.71e-16	0.79	0.262	7	serum_metabolites	IgE levels
ENST00000361897.5	rs7541606	NOS1AP	M	1	+	0	162039566	162340265	162217432	A	T	0.1984	8	1.58e-13	0.273	0.129	2b	cardiovascular	QT interval
ENST00000464650.1	rs2790049	TMCO1	M	1	-	0	165696775	165738113	165743523	A	G	0.1138	1	5.44e-08	0.188	-0.013	6	miscellaneous	Glaucoma
ENST00000464650.1	rs10800153	TMCO1	M	1	-	0	165696775	165738113	165713240	A	G	0.119	2	7.2e-08	0.185	-0.013	6	miscellaneous	Glaucoma
ENST00000464650.1	rs10800155	TMCO1	M	1	-	0	165696775	165738113	165723770	A	G	0.119	2	7.2e-08	0.185	-0.013	7	miscellaneous	Glaucoma
ENST00000464650.1	rs12133745	TMCO1	M	1	-	0	165696775	165738113	165714682	C	T	0.119	2	7.2e-08	0.185	-0.013	7	miscellaneous	Glaucoma
ENST00000464650.1	rs2251768	TMCO1	M	1	-	0	165696775	165738113	165738311	A	T	0.119	2	7.2e-08	0.185	-0.013	4	miscellaneous	Glaucoma
ENST00000464650.1	rs2790053	TMCO1	M	1	-	0	165696775	165738113	165737704	C	G	0.119	2	7.2e-08	0.185	-0.013	4	miscellaneous	Glaucoma
ENST00000464650.1	rs2814471	TMCO1	M	1	-	0	165696775	165738113	165739598	C	T	0.119	2	7.2e-08	0.185	-0.013	6	miscellaneous	Glaucoma
ENST00000464650.1	rs4603103	TMCO1	M	1	-	0	165696775	165738113	165705788	C	G	0.119	2	7.2e-08	0.185	-0.013	7	miscellaneous	Glaucoma
ENST00000464650.1	rs4657476	TMCO1	M	1	-	0	165696775	165738113	165732661	C	T	0.119	2	7.2e-08	0.185	-0.013	7	miscellaneous	Glaucoma
ENST00000464650.1	rs4657477	TMCO1	M	1	-	0	165696775	165738113	165736175	C	T	0.119	2	7.2e-08	0.185	-0.013	7	miscellaneous	Glaucoma
ENST00000464650.1	rs6660601	TMCO1	M	1	-	0	165696775	165738113	165695855	C	T	0.119	2	7.2e-08	0.185	-0.013	5	miscellaneous	Glaucoma
ENST00000464650.1	rs7518099	TMCO1	M	1	-	0	165696775	165738113	165736880	C	T	0.119	2	7.2e-08	0.185	-0.013	7	miscellaneous	Glaucoma
ENST00000464650.1	rs7528177	TMCO1	M	1	-	0	165696775	165738113	165733100	A	G	0.119	2	7.2e-08	0.185	-0.013	7	miscellaneous	Glaucoma
ENST00000464650.1	rs10918274	TMCO1	M	1	-	0	165696775	165738113	165714416	C	T	0.881	3	7.25e-08	0.185	0.013	6	miscellaneous	Glaucoma
ENST00000464650.1	rs2790052	TMCO1	M	1	-	0	165696775	165738113	165738463	C	G	0.881	3	7.25e-08	0.185	0.013	4	miscellaneous	Glaucoma
ENST00000464650.1	rs4233408	TMCO1	M	1	-	0	165696775	165738113	165712960	A	G	0.881	3	7.25e-08	0.185	0.013	7	miscellaneous	Glaucoma
ENST00000464650.1	rs4537525	TMCO1	M	1	-	0	165696775	165738113	165711089	G	T	0.881	3	7.25e-08	0.185	0.013	5	miscellaneous	Glaucoma
ENST00000464650.1	rs6662839	TMCO1	M	1	-	0	165696775	165738113	165722646	G	T	0.881	3	7.25e-08	0.185	0.013	7	miscellaneous	Glaucoma
ENST00000464650.1	rs6696454	TMCO1	M	1	-	0	165696775	165738113	165707923	C	T	0.881	3	7.25e-08	0.185	0.013	6	miscellaneous	Glaucoma
ENST00000464650.1	rs7552679	TMCO1	M	1	-	0	165696775	165738113	165709330	C	T	0.881	3	7.25e-08	0.185	0.013	7	miscellaneous	Glaucoma
ENST00000464650.1	rs7555523	TMCO1	M	1	-	0	165696775	165738113	165718979	A	C	0.881	3	7.25e-08	0.185	0.013	6	miscellaneous	Glaucoma
ENST00000464650.1	rs10800154	TMCO1	M	1	-	0	165696775	165738113	165714742	C	G	0.1217	5	9.47e-08	0.182	-0.013	6	miscellaneous	Glaucoma
ENST00000464650.1	rs12691499	TMCO1	M	1	-	0	165696775	165738113	165687665	A	C	0.1164	10	2.3e-07	0.172	-0.013	5	miscellaneous	Glaucoma
ENST00000464650.1	rs12691500	TMCO1	M	1	-	0	165696775	165738113	165687761	A	G	0.1164	10	2.3e-07	0.172	-0.013	7	miscellaneous	Glaucoma
ENST00000464650.1	rs4657474	TMCO1	M	1	-	0	165696775	165738113	165687152	A	G	0.1164	10	2.3e-07	0.172	-0.013	5	miscellaneous	Glaucoma
ENST00000423121.1	rs10918274	RP11-466F5.8	CYFM	1	+	0	165738166	165744413	165714416	C	T	0.8841	1	1.77e-144	0.82	-0.187	6	miscellaneous	Glaucoma
ENST00000423121.1	rs2790052	RP11-466F5.8	CYFM	1	+	0	165738166	165744413	165738463	C	G	0.8855	1	1.77e-144	0.82	-0.187	4	miscellaneous	Glaucoma
ENST00000423121.1	rs4537525	RP11-466F5.8	CYFM	1	+	0	165738166	165744413	165711089	G	T	0.8855	1	1.77e-144	0.82	-0.187	5	miscellaneous	Glaucoma
ENST00000423121.1	rs6662839	RP11-466F5.8	CYFM	1	+	0	165738166	165744413	165722646	G	T	0.8855	1	1.77e-144	0.82	-0.187	7	miscellaneous	Glaucoma
ENST00000423121.1	rs6696454	RP11-466F5.8	CYFM	1	+	0	165738166	165744413	165707923	C	T	0.8855	1	1.77e-144	0.82	-0.187	6	miscellaneous	Glaucoma
ENST00000423121.1	rs7552679	RP11-466F5.8	CYFM	1	+	0	165738166	165744413	165709330	C	T	0.8855	1	1.77e-144	0.82	-0.187	7	miscellaneous	Glaucoma
ENST00000423121.1	rs10800153	RP11-466F5.8	CYFM	1	+	0	165738166	165744413	165713240	A	G	0.1145	2	3.29e-144	0.82	0.187	6	miscellaneous	Glaucoma
ENST00000423121.1	rs12133745	RP11-466F5.8	CYFM	1	+	0	165738166	165744413	165714682	C	T	0.1145	2	3.29e-144	0.82	0.187	7	miscellaneous	Glaucoma
ENST00000423121.1	rs2790053	RP11-466F5.8	CYFM	1	+	0	165738166	165744413	165737704	C	G	0.1145	2	3.29e-144	0.82	0.187	4	miscellaneous	Glaucoma
ENST00000423121.1	rs4657476	RP11-466F5.8	CYFM	1	+	0	165738166	165744413	165732661	C	T	0.1145	2	3.29e-144	0.82	0.187	7	miscellaneous	Glaucoma
ENST00000423121.1	rs4657477	RP11-466F5.8	CYFM	1	+	0	165738166	165744413	165736175	C	T	0.1145	2	3.29e-144	0.82	0.187	7	miscellaneous	Glaucoma
ENST00000423121.1	rs6660601	RP11-466F5.8	CYFM	1	+	0	165738166	165744413	165695855	C	T	0.1145	2	3.29e-144	0.82	0.187	5	miscellaneous	Glaucoma
ENST00000423121.1	rs7518099	RP11-466F5.8	CYFM	1	+	0	165738166	165744413	165736880	C	T	0.1145	2	3.29e-144	0.82	0.187	7	miscellaneous	Glaucoma
ENST00000423121.1	rs7555523	RP11-466F5.8	CYFM	1	+	0	165738166	165744413	165718979	A	C	0.8841	3	5.08e-140	0.82	-0.187	6	miscellaneous	Glaucoma
ENST00000423121.1	rs2251768	RP11-466F5.8	CYFM	1	+	0	165738166	165744413	165738311	A	T	0.1159	4	1.44e-139	0.82	0.187	4	miscellaneous	Glaucoma
ENST00000423121.1	rs2814471	RP11-466F5.8	CYFM	1	+	0	165738166	165744413	165739598	C	T	0.1159	4	1.44e-139	0.82	0.187	6	miscellaneous	Glaucoma
ENST00000423121.1	rs7528177	RP11-466F5.8	CYFM	1	+	0	165738166	165744413	165733100	A	G	0.1159	5	1.72e-139	0.82	0.187	7	miscellaneous	Glaucoma
ENST00000423121.1	rs10800155	RP11-466F5.8	CYFM	1	+	0	165738166	165744413	165723770	A	G	0.1253	7	9.18e-136	0.82	0.187	7	miscellaneous	Glaucoma
ENST00000423121.1	rs4603103	RP11-466F5.8	CYFM	1	+	0	165738166	165744413	165705788	C	G	0.1186	8	2.3e-135	0.82	0.187	7	miscellaneous	Glaucoma
ENST00000423121.1	rs10800154	RP11-466F5.8	CYFM	1	+	0	165738166	165744413	165714742	C	G	0.1186	9	2.02e-133	0.82	0.184	6	miscellaneous	Glaucoma
ENST00000423121.1	rs4657471	RP11-466F5.8	CYFM	1	+	0	165738166	165744413	165686873	C	T	0.8868	10	7.39e-133	0.82	-0.187	7	miscellaneous	Glaucoma
ENST00000271373.4	rs10489202	MPC2	M	1	-	1	167887306	167906278	167903079	G	T	0.7328	1	3.93e-12	0.409	-0.017	7	Neurological_behavioural	Schizophrenia
ENST00000271373.4	rs1060041	MPC2	M	1	-	1	167887306	167906278	167973976	C	T	0.7328	1	3.93e-12	0.409	-0.017	3a	Neurological_behavioural	Schizophrenia
ENST00000271373.4	rs12404574	MPC2	M	1	-	1	167887306	167906278	167961235	A	G	0.7328	1	3.93e-12	0.409	-0.017	7	Neurological_behavioural	Schizophrenia
ENST00000271373.4	rs12407660	MPC2	M	1	-	1	167887306	167906278	167954363	C	T	0.7328	1	3.93e-12	0.409	-0.017	2b	Neurological_behavioural	Schizophrenia
ENST00000271373.4	rs12408205	MPC2	M	1	-	1	167887306	167906278	167982332	A	G	0.7328	1	3.93e-12	0.409	-0.017	6	Neurological_behavioural	Schizophrenia
ENST00000271373.4	rs12727036	MPC2	M	1	-	1	167887306	167906278	167972147	A	G	0.7328	1	3.93e-12	0.409	-0.017	7	Neurological_behavioural	Schizophrenia
ENST00000271373.4	rs17557135	MPC2	M	1	-	1	167887306	167906278	167985888	A	G	0.7328	1	3.93e-12	0.409	-0.017	6	Neurological_behavioural	Schizophrenia
ENST00000271373.4	rs718885	MPC2	M	1	-	1	167887306	167906278	167954659	A	G	0.7328	1	3.93e-12	0.409	-0.017	3a	Neurological_behavioural	Schizophrenia
ENST00000271373.4	rs7533355	MPC2	M	1	-	1	167887306	167906278	167900288	C	T	0.7328	1	3.93e-12	0.409	-0.017	6	Neurological_behavioural	Schizophrenia
ENST00000271373.4	rs7538581	MPC2	M	1	-	1	167887306	167906278	167979347	A	G	0.7328	1	3.93e-12	0.409	-0.017	6	Neurological_behavioural	Schizophrenia
ENST00000271373.4	rs112989876	MPC2	M	1	-	1	167887306	167906278	167962983	A	G	0.2672	2	4.05e-12	0.409	0.017	6	Neurological_behavioural	Schizophrenia
ENST00000271373.4	rs12728655	MPC2	M	1	-	1	167887306	167906278	167923726	G	T	0.2672	2	4.05e-12	0.409	0.017	6	Neurological_behavioural	Schizophrenia
ENST00000271373.4	rs17557162	MPC2	M	1	-	1	167887306	167906278	167985950	A	T	0.2672	2	4.05e-12	0.409	0.017	7	Neurological_behavioural	Schizophrenia
ENST00000271373.4	rs1846416	MPC2	M	1	-	1	167887306	167906278	167905411	A	G	0.2672	2	4.05e-12	0.409	0.017	2b	Neurological_behavioural	Schizophrenia
ENST00000271373.4	rs4656564	MPC2	M	1	-	1	167887306	167906278	167928992	C	T	0.2672	2	4.05e-12	0.409	0.017	3a	Neurological_behavioural	Schizophrenia
ENST00000271373.4	rs4657727	MPC2	M	1	-	1	167887306	167906278	167965241	C	T	0.2672	2	4.05e-12	0.409	0.017	7	Neurological_behavioural	Schizophrenia
ENST00000271373.4	rs67600256	MPC2	M	1	-	1	167887306	167906278	167972357	C	T	0.2672	2	4.05e-12	0.409	0.017	7	Neurological_behavioural	Schizophrenia
ENST00000271373.4	rs7535138	MPC2	M	1	-	1	167887306	167906278	167931462	G	T	0.2672	2	4.05e-12	0.409	0.017	6	Neurological_behavioural	Schizophrenia
ENST00000271373.4	rs2420	MPC2	M	1	-	1	167887306	167906278	167886502	A	T	0.7354	3	4.4e-12	0.408	-0.017	4	Neurological_behavioural	Schizophrenia
ENST00000271373.4	rs72699714	MPC2	M	1	-	1	167887306	167906278	167887924	C	T	0.7354	3	4.4e-12	0.408	-0.017	6	Neurological_behavioural	Schizophrenia
ENST00000271373.4	rs17556487	MPC2	M	1	-	1	167887306	167906278	167889094	A	T	0.2646	4	5.35e-12	0.405	0.017	7	Neurological_behavioural	Schizophrenia
ENST00000271373.4	rs11587594	MPC2	M	1	-	1	167887306	167906278	167989180	A	T	0.7222	9	6.23e-11	0.373	-0.016	5	Neurological_behavioural	Schizophrenia
ENST00000271373.4	rs17485889	MPC2	M	1	-	1	167887306	167906278	168018840	G	T	0.7222	9	6.23e-11	0.373	-0.016	5	Neurological_behavioural	Schizophrenia
ENST00000271373.4	rs7538251	MPC2	M	1	-	1	167887306	167906278	168001752	C	G	0.7222	9	6.23e-11	0.373	-0.016	7	Neurological_behavioural	Schizophrenia
ENST00000271373.4	rs66950781	MPC2	M	1	-	1	167887306	167906278	168018779	A	C	0.2778	10	6.24e-11	0.373	0.016	5	Neurological_behavioural	Schizophrenia
ENST00000271373.4	rs7520232	MPC2	M	1	-	1	167887306	167906278	168011995	C	T	0.2778	10	6.24e-11	0.373	0.016	5	Neurological_behavioural	Schizophrenia
ENST00000263686.5	rs2298903	SELP	M	1	-	0	169558090	169599377	169567516	A	T	0.2857	6	2.04e-16	0.311	-0.052	7	drug_metabolism	Activated partial thromboplastin time
ENST00000263686.5	rs1894702	SELP	M	1	-	0	169558090	169599377	169530837	G	T	0.709	10	3.76e-16	0.306	0.053	7	drug_metabolism	Activated partial thromboplastin time
ENST00000367731.1	rs1011731	DNM3	C	1	+	0	171810640	172381857	172346548	A	G	0.5417	1	9.57e-07	0.384	0.083	7	quantitatives_traits	Waist-hip ratio
ENST00000367731.1	rs12404665	DNM3	C	1	+	0	171810640	172381857	172357433	C	T	0.5417	1	9.57e-07	0.384	0.083	6	quantitatives_traits	Waist-hip ratio
ENST00000367731.1	rs2001129	DNM3	C	1	+	0	171810640	172381857	172333248	G	T	0.5333	1	9.57e-07	0.384	0.083	7	quantitatives_traits	Waist-hip ratio
ENST00000367731.1	rs2213732	DNM3	C	1	+	0	171810640	172381857	172333595	A	G	0.5417	1	9.57e-07	0.384	0.083	7	quantitatives_traits	Waist-hip ratio
ENST00000367731.1	rs2269612	DNM3	C	1	+	0	171810640	172381857	172356582	A	G	0.5417	1	9.57e-07	0.384	0.083	7	quantitatives_traits	Waist-hip ratio
ENST00000367731.1	rs2301453	DNM3	C	1	+	0	171810640	172381857	172358167	A	G	0.5417	1	9.57e-07	0.384	0.083	7	quantitatives_traits	Waist-hip ratio
ENST00000367731.1	rs4916252	DNM3	C	1	+	0	171810640	172381857	172354017	C	T	0.5417	1	9.57e-07	0.384	0.083	6	quantitatives_traits	Waist-hip ratio
ENST00000367731.1	rs714515	DNM3	C	1	+	0	171810640	172381857	172352990	A	G	0.5417	1	9.57e-07	0.384	0.083	2b	quantitatives_traits	Waist-hip ratio
ENST00000367731.1	rs7517737	DNM3	C	1	+	0	171810640	172381857	172341975	A	C	0.5417	1	9.57e-07	0.384	0.083	5	quantitatives_traits	Waist-hip ratio
ENST00000367731.1	rs7539464	DNM3	C	1	+	0	171810640	172381857	172359576	A	T	0.5417	1	9.57e-07	0.384	0.083	4	quantitatives_traits	Waist-hip ratio
ENST00000367731.1	rs9425298	DNM3	C	1	+	0	171810640	172381857	172358834	C	T	0.5417	1	9.57e-07	0.384	0.083	6	quantitatives_traits	Waist-hip ratio
ENST00000367731.1	rs9425589	DNM3	C	1	+	0	171810640	172381857	172355276	A	G	0.5417	1	9.57e-07	0.384	0.083	7	quantitatives_traits	Waist-hip ratio
ENST00000367731.1	rs10752943	DNM3	C	1	+	0	171810640	172381857	172354992	C	T	0.4583	2	1.18e-06	0.379	-0.083	7	quantitatives_traits	Waist-hip ratio
ENST00000367731.1	rs10797996	DNM3	C	1	+	0	171810640	172381857	172353311	C	T	0.4583	2	1.18e-06	0.379	-0.083	7	quantitatives_traits	Waist-hip ratio
ENST00000367731.1	rs12405515	DNM3	C	1	+	0	171810640	172381857	172357441	G	T	0.4583	2	1.18e-06	0.379	-0.083	6	quantitatives_traits	Waist-hip ratio
ENST00000367731.1	rs2227198	DNM3	C	1	+	0	171810640	172381857	172360164	A	G	0.4583	2	1.18e-06	0.379	-0.083	4	quantitatives_traits	Waist-hip ratio
ENST00000367731.1	rs2227199	DNM3	C	1	+	0	171810640	172381857	172359780	A	G	0.4583	2	1.18e-06	0.379	-0.083	5	quantitatives_traits	Waist-hip ratio
ENST00000367731.1	rs2227200	DNM3	C	1	+	0	171810640	172381857	172333448	A	G	0.4583	2	1.18e-06	0.379	-0.083	6	quantitatives_traits	Waist-hip ratio
ENST00000367731.1	rs9425297	DNM3	C	1	+	0	171810640	172381857	172358816	A	G	0.4583	2	1.18e-06	0.379	-0.083	6	quantitatives_traits	Waist-hip ratio
ENST00000367731.1	rs9425299	DNM3	C	1	+	0	171810640	172381857	172359100	C	T	0.4583	2	1.18e-06	0.379	-0.083	5	quantitatives_traits	Waist-hip ratio
ENST00000367731.1	rs9425587	DNM3	C	1	+	0	171810640	172381857	172351809	A	C	0.4583	2	1.18e-06	0.379	-0.083	5	quantitatives_traits	Waist-hip ratio
ENST00000367731.1	rs9425590	DNM3	C	1	+	0	171810640	172381857	172358664	A	C	0.4583	2	1.18e-06	0.379	-0.083	6	quantitatives_traits	Waist-hip ratio
ENST00000367731.1	rs9425591	DNM3	C	1	+	0	171810640	172381857	172358697	G	T	0.4583	2	1.18e-06	0.379	-0.083	7	quantitatives_traits	Waist-hip ratio
ENST00000367731.1	rs9425592	DNM3	C	1	+	0	171810640	172381857	172359116	A	G	0.4583	2	1.18e-06	0.379	-0.083	5	quantitatives_traits	Waist-hip ratio
ENST00000367731.1	rs991790	DNM3	C	1	+	0	171810640	172381857	172340917	C	G	0.4583	2	1.18e-06	0.379	-0.083	6	quantitatives_traits	Waist-hip ratio
ENST00000367731.1	rs2001128	DNM3	C	1	+	0	171810640	172381857	172361179	C	G	0.55	4	1.4e-06	0.375	0.084	6	quantitatives_traits	Waist-hip ratio
ENST00000367731.1	rs9425300	DNM3	C	1	+	0	171810640	172381857	172361977	G	T	0.55	4	1.4e-06	0.375	0.084	5	quantitatives_traits	Waist-hip ratio
ENST00000367731.1	rs2001127	DNM3	C	1	+	0	171810640	172381857	172361516	C	T	0.45	5	1.52e-06	0.373	-0.084	7	quantitatives_traits	Waist-hip ratio
ENST00000367731.1	rs4916253	DNM3	C	1	+	0	171810640	172381857	172361032	G	T	0.45	5	1.52e-06	0.373	-0.084	5	quantitatives_traits	Waist-hip ratio
ENST00000367731.1	rs9425568	DNM3	C	1	+	0	171810640	172381857	172316593	A	G	0.4667	6	2.17e-06	0.364	-0.077	7	quantitatives_traits	Waist-hip ratio
ENST00000367731.1	rs7534393	DNM3	C	1	+	0	171810640	172381857	172318031	C	T	0.475	8	2.43e-06	0.362	-0.079	7	quantitatives_traits	Waist-hip ratio
ENST00000367731.1	rs9425291	DNM3	C	1	+	0	171810640	172381857	172312769	A	G	0.475	8	2.43e-06	0.362	-0.079	2b	quantitatives_traits	Waist-hip ratio
ENST00000367731.1	rs6697844	DNM3	C	1	+	0	171810640	172381857	172308238	C	T	0.525	10	3.08e-06	0.356	0.079	5	quantitatives_traits	Waist-hip ratio
ENST00000367459.3	rs1323292	RGS1	M	1	+	0	192544857	192549161	192541021	A	G	0.8201	1	2.56e-17	0.807	-0.253	4	autoimmune_disease	Celiac disease
ENST00000367459.3	rs1323297	RGS1	M	1	+	0	192544857	192549161	192537400	C	T	0.8201	1	2.56e-17	0.807	-0.253	5	autoimmune_disease	Celiac disease
ENST00000367459.3	rs1359063	RGS1	M	1	+	0	192544857	192549161	192535553	A	G	0.8201	1	2.56e-17	0.807	-0.253	7	autoimmune_disease	Celiac disease
ENST00000367459.3	rs2760527	RGS1	M	1	+	0	192544857	192549161	192536758	A	G	0.8201	1	2.56e-17	0.807	-0.253	5	autoimmune_disease	Celiac disease
ENST00000367459.3	rs2760528	RGS1	M	1	+	0	192544857	192549161	192536785	A	G	0.8201	1	2.56e-17	0.807	-0.253	5	autoimmune_disease	Celiac disease
ENST00000367459.3	rs2816316	RGS1	M	1	+	0	192544857	192549161	192536813	A	C	0.8201	1	2.56e-17	0.807	-0.253	7	autoimmune_disease	Celiac disease
ENST00000367459.3	rs2816317	RGS1	M	1	+	0	192544857	192549161	192536385	A	G	0.8201	1	2.56e-17	0.807	-0.253	7	autoimmune_disease	Celiac disease
ENST00000367459.3	rs1323296	RGS1	M	1	+	0	192544857	192549161	192537508	A	G	0.1799	2	2.96e-17	0.806	0.253	6	autoimmune_disease	Celiac disease
ENST00000367459.3	rs1359062	RGS1	M	1	+	0	192544857	192549161	192541472	C	G	0.1799	2	2.96e-17	0.806	0.253	6	autoimmune_disease	Celiac disease
ENST00000367459.3	rs1547624	RGS1	M	1	+	0	192544857	192549161	192543837	A	T	0.1746	2	2.96e-17	0.806	0.253	5	autoimmune_disease	Celiac disease
ENST00000367459.3	rs2760522	RGS1	M	1	+	0	192544857	192549161	192529414	C	G	0.1799	2	2.96e-17	0.806	0.253	5	autoimmune_disease	Celiac disease
ENST00000367459.3	rs2760524	RGS1	M	1	+	0	192544857	192549161	192530548	A	G	0.1799	2	2.96e-17	0.806	0.253	6	autoimmune_disease	Celiac disease
ENST00000367459.3	rs2816315	RGS1	M	1	+	0	192544857	192549161	192536886	C	T	0.1799	2	2.96e-17	0.806	0.253	6	autoimmune_disease	Celiac disease
ENST00000367459.3	rs2984919	RGS1	M	1	+	0	192544857	192549161	192541172	A	T	0.1799	2	2.96e-17	0.806	0.253	5	autoimmune_disease	Celiac disease
ENST00000367459.3	rs2984920	RGS1	M	1	+	0	192544857	192549161	192544795	A	G	0.1746	2	2.96e-17	0.806	0.253	2a	autoimmune_disease	Celiac disease
ENST00000367459.3	rs4636437	RGS1	M	1	+	0	192544857	192549161	192536451	G	T	0.1799	2	2.96e-17	0.806	0.253	6	autoimmune_disease	Celiac disease
ENST00000367459.3	rs2816305	RGS1	M	1	+	0	192544857	192549161	192524269	C	T	0.1746	3	3.32e-16	0.783	0.246	1d	autoimmune_disease	Celiac disease
ENST00000367459.3	rs3011685	RGS1	M	1	+	0	192544857	192549161	192524993	C	T	0.1746	3	3.32e-16	0.783	0.246	6	autoimmune_disease	Celiac disease
ENST00000367459.3	rs4658054	RGS1	M	1	+	0	192544857	192549161	192524985	G	T	0.1746	3	3.32e-16	0.783	0.246	6	autoimmune_disease	Celiac disease
ENST00000367459.3	rs9427559	RGS1	M	1	+	0	192544857	192549161	192525984	A	C	0.1746	3	3.32e-16	0.783	0.246	6	autoimmune_disease	Celiac disease
ENST00000367459.3	rs1323298	RGS1	M	1	+	0	192544857	192549161	192519865	C	T	0.8228	4	3.45e-16	0.783	-0.246	6	autoimmune_disease	Celiac disease
ENST00000367459.3	rs2760521	RGS1	M	1	+	0	192544857	192549161	192525276	A	G	0.8254	4	3.45e-16	0.783	-0.246	6	autoimmune_disease	Celiac disease
ENST00000367459.3	rs7535818	RGS1	M	1	+	0	192544857	192549161	192545099	A	G	0.8069	5	3.85e-16	0.782	-0.246	3a	autoimmune_disease	Celiac disease
ENST00000439155.2	rs3753394	CFH	M	1	+	0	196621008	196670693	196620917	C	T	0.7354	1	3.43e-12	0.355	-0.056	2b	serum_metabolites	Complement C3 and C4 levels
ENST00000367396.3	rs10737693	DENND1B	M	1	-	0	197521385	197744455	197599030	C	T	0.8175	5	3.31e-22	0.447	-0.021	6	autoimmune_disease	Inflammatory bowel disease
ENST00000367396.3	rs114188880	DENND1B	M	1	-	0	197521385	197744455	197668565	C	G	0.8175	5	3.31e-22	0.447	-0.021	6	autoimmune_disease	Inflammatory bowel disease
ENST00000367396.3	rs2477077	DENND1B	M	1	-	0	197521385	197744455	197671115	C	T	0.8175	5	3.31e-22	0.447	-0.021	7	autoimmune_disease	Inflammatory bowel disease
ENST00000367396.3	rs12117045	DENND1B	M	1	-	0	197521385	197744455	197638716	A	G	0.1825	6	3.34e-22	0.447	0.021	7	autoimmune_disease	Inflammatory bowel disease
ENST00000367396.3	rs12131588	DENND1B	M	1	-	0	197521385	197744455	197666111	A	G	0.1825	6	3.34e-22	0.447	0.021	7	autoimmune_disease	Inflammatory bowel disease
ENST00000367396.3	rs16841842	DENND1B	M	1	-	0	197521385	197744455	197611682	A	C	0.1825	6	3.34e-22	0.447	0.021	5	autoimmune_disease	Inflammatory bowel disease
ENST00000367396.3	rs2224873	DENND1B	M	1	-	0	197521385	197744455	197645449	A	T	0.1825	6	3.34e-22	0.447	0.021	7	autoimmune_disease	Inflammatory bowel disease
ENST00000367396.3	rs2488389	DENND1B	M	1	-	0	197521385	197744455	197631141	A	G	0.1825	6	3.34e-22	0.447	0.021	6	autoimmune_disease	Inflammatory bowel disease
ENST00000367396.3	rs1539414	DENND1B	M	1	-	0	197521385	197744455	197743506	A	G	0.1799	8	1.24e-21	0.438	0.021	5	autoimmune_disease	Primary biliary cirrhosis
ENST00000367396.3	rs6682968	DENND1B	M	1	-	0	197521385	197744455	197608612	C	T	0.8201	9	9.29e-21	0.423	-0.02	6	autoimmune_disease	Inflammatory bowel disease
ENST00000367396.3	rs12134279	DENND1B	M	1	-	0	197521385	197744455	197781198	C	T	0.8307	10	1.49e-20	0.42	-0.021	5	autoimmune_disease	Primary biliary cirrhosis
ENST00000367287.4	rs12060875	TIMM17A	YM	1	+	0	201924619	201939789	201954339	A	T	0.3976	6	5.4e-07	0.496	-0.011	6	serum_metabolites	Butyrylcholinesterase levels
ENST00000367287.4	rs4950806	TIMM17A	YM	1	+	0	201924619	201939789	201952574	C	T	0.6044	7	5.59e-07	0.496	0.011	4	serum_metabolites	Butyrylcholinesterase levels
ENST00000367287.4	rs6701746	TIMM17A	YM	1	+	0	201924619	201939789	201956305	A	G	0.4158	8	1.32e-06	0.496	-0.011	5	serum_metabolites	Butyrylcholinesterase levels
ENST00000367287.4	rs10800805	TIMM17A	YM	1	+	0	201924619	201939789	201959738	A	G	0.5883	9	1.86e-06	0.496	0.011	4	serum_metabolites	Butyrylcholinesterase levels
ENST00000367287.4	rs11586632	TIMM17A	YM	1	+	0	201924619	201939789	201955614	A	G	0.5943	10	2.28e-06	0.496	0.011	6	serum_metabolites	Butyrylcholinesterase levels
ENST00000295640.4	rs12059695	RNPEP	M	1	+	1	201951752	201975275	201954011	A	C	0.3968	1	1.36e-52	0.787	-0.064	7	serum_metabolites	Butyrylcholinesterase levels
ENST00000295640.4	rs12060875	RNPEP	M	1	+	1	201951752	201975275	201954339	A	T	0.3968	1	1.36e-52	0.787	-0.064	6	serum_metabolites	Butyrylcholinesterase levels
ENST00000295640.4	rs12060972	RNPEP	M	1	+	1	201951752	201975275	201954518	A	G	0.3968	1	1.36e-52	0.787	-0.064	6	serum_metabolites	Butyrylcholinesterase levels
ENST00000295640.4	rs12071266	RNPEP	M	1	+	1	201951752	201975275	201954212	C	T	0.3968	1	1.36e-52	0.787	-0.064	5	serum_metabolites	Butyrylcholinesterase levels
ENST00000295640.4	rs6689324	RNPEP	M	1	+	1	201951752	201975275	201954697	C	T	0.3968	1	1.36e-52	0.787	-0.064	5	serum_metabolites	Butyrylcholinesterase levels
ENST00000295640.4	rs11590348	RNPEP	M	1	+	1	201951752	201975275	201953881	C	T	0.6032	2	1.39e-52	0.787	0.064	5	serum_metabolites	Butyrylcholinesterase levels
ENST00000295640.4	rs12091788	RNPEP	M	1	+	1	201951752	201975275	201954429	A	G	0.6032	2	1.39e-52	0.787	0.064	7	serum_metabolites	Butyrylcholinesterase levels
ENST00000295640.4	rs112370844	RNPEP	M	1	+	1	201951752	201975275	201952310	G	T	0.6058	3	2.98e-52	0.785	0.064	4	serum_metabolites	Butyrylcholinesterase levels
ENST00000295640.4	rs11590299	RNPEP	M	1	+	1	201951752	201975275	201953596	A	T	0.6058	3	2.98e-52	0.785	0.064	7	serum_metabolites	Butyrylcholinesterase levels
ENST00000295640.4	rs4950748	RNPEP	M	1	+	1	201951752	201975275	201953158	C	G	0.6058	3	2.98e-52	0.785	0.064	5	serum_metabolites	Butyrylcholinesterase levels
ENST00000295640.4	rs4950749	RNPEP	M	1	+	1	201951752	201975275	201953262	G	T	0.6058	3	2.98e-52	0.785	0.064	7	serum_metabolites	Butyrylcholinesterase levels
ENST00000295640.4	rs4950806	RNPEP	M	1	+	1	201951752	201975275	201952574	C	T	0.6058	3	2.98e-52	0.785	0.064	4	serum_metabolites	Butyrylcholinesterase levels
ENST00000295640.4	rs4950807	RNPEP	M	1	+	1	201951752	201975275	201952755	A	T	0.6058	3	2.98e-52	0.785	0.064	2a	serum_metabolites	Butyrylcholinesterase levels
ENST00000295640.4	rs7539103	RNPEP	M	1	+	1	201951752	201975275	201953147	C	G	0.6058	3	2.98e-52	0.785	0.064	5	serum_metabolites	Butyrylcholinesterase levels
ENST00000295640.4	rs7550685	RNPEP	M	1	+	1	201951752	201975275	201953135	A	T	0.6058	3	2.98e-52	0.785	0.064	5	serum_metabolites	Butyrylcholinesterase levels
ENST00000295640.4	rs11580809	RNPEP	M	1	+	1	201951752	201975275	201953698	C	T	0.3942	4	3.02e-52	0.785	-0.064	5	serum_metabolites	Butyrylcholinesterase levels
ENST00000295640.4	rs4950747	RNPEP	M	1	+	1	201951752	201975275	201953095	C	G	0.3942	4	3.02e-52	0.785	-0.064	5	serum_metabolites	Butyrylcholinesterase levels
ENST00000295640.4	rs73074403	RNPEP	M	1	+	1	201951752	201975275	201952294	C	G	0.3942	4	3.02e-52	0.785	-0.064	4	serum_metabolites	Butyrylcholinesterase levels
ENST00000295640.4	rs11586632	RNPEP	M	1	+	1	201951752	201975275	201955614	A	G	0.6005	5	8.29e-51	0.775	0.064	6	serum_metabolites	Butyrylcholinesterase levels
ENST00000295640.4	rs4950752	RNPEP	M	1	+	1	201951752	201975275	201956427	A	G	0.6005	5	8.29e-51	0.775	0.064	5	serum_metabolites	Butyrylcholinesterase levels
ENST00000295640.4	rs11590349	RNPEP	M	1	+	1	201951752	201975275	201955842	A	G	0.3995	6	9.61e-51	0.775	-0.064	6	serum_metabolites	Butyrylcholinesterase levels
ENST00000295640.4	rs6701746	RNPEP	M	1	+	1	201951752	201975275	201956305	A	G	0.3995	6	9.61e-51	0.775	-0.064	5	serum_metabolites	Butyrylcholinesterase levels
ENST00000295640.4	rs10800804	RNPEP	M	1	+	1	201951752	201975275	201949888	C	T	0.3915	7	1.16e-50	0.774	-0.063	7	serum_metabolites	Butyrylcholinesterase levels
ENST00000295640.4	rs4950805	RNPEP	M	1	+	1	201951752	201975275	201950291	G	T	0.3915	7	1.16e-50	0.774	-0.063	6	serum_metabolites	Butyrylcholinesterase levels
ENST00000295640.4	rs7529387	RNPEP	M	1	+	1	201951752	201975275	201950038	A	G	0.6085	8	1.21e-50	0.774	0.063	6	serum_metabolites	Butyrylcholinesterase levels
ENST00000295640.4	rs6656347	RNPEP	M	1	+	1	201951752	201975275	201957031	A	G	0.3915	9	1.35e-48	0.76	-0.064	7	serum_metabolites	Butyrylcholinesterase levels
ENST00000295640.4	rs10800805	RNPEP	M	1	+	1	201951752	201975275	201959738	A	G	0.6058	10	5.28e-47	0.748	0.063	4	serum_metabolites	Butyrylcholinesterase levels
ENST00000359651.3	rs11590349	ELF3	M	1	+	1	201977073	201985137	201955842	A	G	0.3995	1	9.44e-44	0.748	-0.066	6	serum_metabolites	Butyrylcholinesterase levels
ENST00000359651.3	rs12059695	ELF3	M	1	+	1	201977073	201985137	201954011	A	C	0.3968	1	9.44e-44	0.748	-0.066	7	serum_metabolites	Butyrylcholinesterase levels
ENST00000359651.3	rs12060875	ELF3	M	1	+	1	201977073	201985137	201954339	A	T	0.3968	1	9.44e-44	0.748	-0.066	6	serum_metabolites	Butyrylcholinesterase levels
ENST00000359651.3	rs12060972	ELF3	M	1	+	1	201977073	201985137	201954518	A	G	0.3968	1	9.44e-44	0.748	-0.066	6	serum_metabolites	Butyrylcholinesterase levels
ENST00000359651.3	rs12071266	ELF3	M	1	+	1	201977073	201985137	201954212	C	T	0.3968	1	9.44e-44	0.748	-0.066	5	serum_metabolites	Butyrylcholinesterase levels
ENST00000359651.3	rs6689324	ELF3	M	1	+	1	201977073	201985137	201954697	C	T	0.3968	1	9.44e-44	0.748	-0.066	5	serum_metabolites	Butyrylcholinesterase levels
ENST00000359651.3	rs6701746	ELF3	M	1	+	1	201977073	201985137	201956305	A	G	0.3995	1	9.44e-44	0.748	-0.066	5	serum_metabolites	Butyrylcholinesterase levels
ENST00000359651.3	rs11586632	ELF3	M	1	+	1	201977073	201985137	201955614	A	G	0.6005	2	2.04e-43	0.745	0.066	6	serum_metabolites	Butyrylcholinesterase levels
ENST00000359651.3	rs11590348	ELF3	M	1	+	1	201977073	201985137	201953881	C	T	0.6032	2	2.04e-43	0.745	0.066	5	serum_metabolites	Butyrylcholinesterase levels
ENST00000359651.3	rs12091788	ELF3	M	1	+	1	201977073	201985137	201954429	A	G	0.6032	2	2.04e-43	0.745	0.066	7	serum_metabolites	Butyrylcholinesterase levels
ENST00000359651.3	rs4950752	ELF3	M	1	+	1	201977073	201985137	201956427	A	G	0.6005	2	2.04e-43	0.745	0.066	5	serum_metabolites	Butyrylcholinesterase levels
ENST00000359651.3	rs10800805	ELF3	M	1	+	1	201977073	201985137	201959738	A	G	0.6058	3	5.26e-43	0.742	0.066	4	serum_metabolites	Butyrylcholinesterase levels
ENST00000359651.3	rs6656347	ELF3	M	1	+	1	201977073	201985137	201957031	A	G	0.3915	4	6.72e-43	0.741	-0.065	7	serum_metabolites	Butyrylcholinesterase levels
ENST00000359651.3	rs112370844	ELF3	M	1	+	1	201977073	201985137	201952310	G	T	0.6058	5	2e-42	0.737	0.066	4	serum_metabolites	Butyrylcholinesterase levels
ENST00000359651.3	rs11590299	ELF3	M	1	+	1	201977073	201985137	201953596	A	T	0.6058	5	2e-42	0.737	0.066	7	serum_metabolites	Butyrylcholinesterase levels
ENST00000359651.3	rs4950748	ELF3	M	1	+	1	201977073	201985137	201953158	C	G	0.6058	5	2e-42	0.737	0.066	5	serum_metabolites	Butyrylcholinesterase levels
ENST00000359651.3	rs4950749	ELF3	M	1	+	1	201977073	201985137	201953262	G	T	0.6058	5	2e-42	0.737	0.066	7	serum_metabolites	Butyrylcholinesterase levels
ENST00000359651.3	rs4950806	ELF3	M	1	+	1	201977073	201985137	201952574	C	T	0.6058	5	2e-42	0.737	0.066	4	serum_metabolites	Butyrylcholinesterase levels
ENST00000359651.3	rs4950807	ELF3	M	1	+	1	201977073	201985137	201952755	A	T	0.6058	5	2e-42	0.737	0.066	2a	serum_metabolites	Butyrylcholinesterase levels
ENST00000359651.3	rs7539103	ELF3	M	1	+	1	201977073	201985137	201953147	C	G	0.6058	5	2e-42	0.737	0.066	5	serum_metabolites	Butyrylcholinesterase levels
ENST00000359651.3	rs7550685	ELF3	M	1	+	1	201977073	201985137	201953135	A	T	0.6058	5	2e-42	0.737	0.066	5	serum_metabolites	Butyrylcholinesterase levels
ENST00000359651.3	rs11580809	ELF3	M	1	+	1	201977073	201985137	201953698	C	T	0.3942	6	2.39e-42	0.736	-0.066	5	serum_metabolites	Butyrylcholinesterase levels
ENST00000359651.3	rs4950747	ELF3	M	1	+	1	201977073	201985137	201953095	C	G	0.3942	6	2.39e-42	0.736	-0.066	5	serum_metabolites	Butyrylcholinesterase levels
ENST00000359651.3	rs73074403	ELF3	M	1	+	1	201977073	201985137	201952294	C	G	0.3942	6	2.39e-42	0.736	-0.066	4	serum_metabolites	Butyrylcholinesterase levels
ENST00000359651.3	rs10800804	ELF3	M	1	+	1	201977073	201985137	201949888	C	T	0.3915	7	2.06e-41	0.728	-0.065	7	serum_metabolites	Butyrylcholinesterase levels
ENST00000359651.3	rs4950805	ELF3	M	1	+	1	201977073	201985137	201950291	G	T	0.3915	7	2.06e-41	0.728	-0.065	6	serum_metabolites	Butyrylcholinesterase levels
ENST00000359651.3	rs7529387	ELF3	M	1	+	1	201977073	201985137	201950038	A	G	0.6085	8	2.13e-41	0.728	0.065	6	serum_metabolites	Butyrylcholinesterase levels
ENST00000255409.3	rs4950928	CHI3L1	CYM	1	-	0	203148059	203155877	203155882	C	G	0.8009	1	6.18e-29	0.564	0.201	1f	Neurological_behavioural	YKL-40 levels
ENST00000358024.3	rs112827207	TMCC2	FM	1	+	0	205197304	205242471	205235238	A	G	0.6255	1	9.86e-39	0.828	-0.237	7	haematological_parameters	Mean platelet volume
ENST00000358024.3	rs1151784	TMCC2	FM	1	+	0	205197304	205242471	205232447	C	T	0.6255	1	9.86e-39	0.828	-0.237	5	haematological_parameters	Mean platelet volume
ENST00000358024.3	rs1151785	TMCC2	FM	1	+	0	205197304	205242471	205232299	C	T	0.6255	1	9.86e-39	0.828	-0.237	5	haematological_parameters	Mean platelet volume
ENST00000358024.3	rs1172131	TMCC2	FM	1	+	0	205197304	205242471	205243942	A	G	0.6275	1	9.86e-39	0.828	-0.237	7	haematological_parameters	Mean platelet volume
ENST00000358024.3	rs1668867	TMCC2	FM	1	+	0	205197304	205242471	205240251	C	T	0.6255	1	9.86e-39	0.828	-0.237	1f	haematological_parameters	Mean platelet volume
ENST00000358024.3	rs1668870	TMCC2	FM	1	+	0	205197304	205242471	205239031	C	G	0.6255	1	9.86e-39	0.828	-0.237	5	haematological_parameters	Mean platelet volume
ENST00000358024.3	rs1768586	TMCC2	FM	1	+	0	205197304	205242471	205238275	A	G	0.6255	1	9.86e-39	0.828	-0.237	5	haematological_parameters	Mean platelet volume
ENST00000358024.3	rs1768587	TMCC2	FM	1	+	0	205197304	205242471	205236432	C	T	0.6255	1	9.86e-39	0.828	-0.237	4	haematological_parameters	Mean platelet volume
ENST00000358024.3	rs1779411	TMCC2	FM	1	+	0	205197304	205242471	205238530	C	T	0.6255	1	9.86e-39	0.828	-0.237	5	haematological_parameters	Mean platelet volume
ENST00000358024.3	rs7367930	TMCC2	FM	1	+	0	205197304	205242471	205235512	A	G	0.6255	1	9.86e-39	0.828	-0.237	4	haematological_parameters	Mean platelet volume
ENST00000358024.3	rs1151786	TMCC2	FM	1	+	0	205197304	205242471	205227760	C	G	0.3824	2	1.13e-38	0.828	0.237	5	haematological_parameters	Mean platelet volume
ENST00000358024.3	rs1172111	TMCC2	FM	1	+	0	205197304	205242471	205232980	A	G	0.3745	2	1.13e-38	0.828	0.237	1f	haematological_parameters	Mean platelet volume
ENST00000358024.3	rs1172136	TMCC2	FM	1	+	0	205197304	205242471	205247097	G	T	0.3725	2	1.13e-38	0.828	0.237	7	haematological_parameters	Mean platelet volume
ENST00000358024.3	rs1172138	TMCC2	FM	1	+	0	205197304	205242471	205246019	A	G	0.3725	2	1.13e-38	0.828	0.237	5	haematological_parameters	Mean platelet volume
ENST00000358024.3	rs1180721	TMCC2	FM	1	+	0	205197304	205242471	205232696	C	T	0.3745	2	1.13e-38	0.828	0.237	5	haematological_parameters	Mean platelet volume
ENST00000358024.3	rs1668864	TMCC2	FM	1	+	0	205197304	205242471	205248799	C	T	0.3725	2	1.13e-38	0.828	0.237	5	haematological_parameters	Mean platelet volume
ENST00000358024.3	rs1668869	TMCC2	FM	1	+	0	205197304	205242471	205239779	C	G	0.3745	2	1.13e-38	0.828	0.237	5	haematological_parameters	Mean platelet volume
ENST00000358024.3	rs1668872	TMCC2	FM	1	+	0	205197304	205242471	205236069	A	G	0.3745	2	1.13e-38	0.828	0.237	2b	haematological_parameters	Mean platelet volume
ENST00000358024.3	rs1668873	TMCC2	FM	1	+	0	205197304	205242471	205235990	A	G	0.3745	2	1.13e-38	0.828	0.237	4	haematological_parameters	Mean platelet volume
ENST00000358024.3	rs4951184	TMCC2	FM	1	+	0	205197304	205242471	205240659	A	T	0.3745	2	1.13e-38	0.828	0.237	1f	haematological_parameters	Mean platelet volume
ENST00000358024.3	rs55671824	TMCC2	FM	1	+	0	205197304	205242471	205249814	A	G	0.3725	2	1.13e-38	0.828	0.237	6	haematological_parameters	Mean platelet volume
ENST00000358024.3	rs55673946	TMCC2	FM	1	+	0	205197304	205242471	205250475	C	T	0.3725	2	1.13e-38	0.828	0.237	7	haematological_parameters	Mean platelet volume
ENST00000358024.3	rs1172161	TMCC2	FM	1	+	0	205197304	205242471	205206495	C	T	0.5976	3	3.06e-38	0.828	-0.24	5	haematological_parameters	Mean platelet volume
ENST00000358024.3	rs12125276	TMCC2	FM	1	+	0	205197304	205242471	205199440	C	T	0.5976	3	3.06e-38	0.828	-0.24	5	haematological_parameters	Mean platelet volume
ENST00000358024.3	rs12126439	TMCC2	FM	1	+	0	205197304	205242471	205200720	C	T	0.5976	3	3.06e-38	0.828	-0.24	6	haematological_parameters	Mean platelet volume
ENST00000358024.3	rs7368327	TMCC2	FM	1	+	0	205197304	205242471	205214792	C	T	0.5976	3	3.06e-38	0.828	-0.24	4	haematological_parameters	Mean platelet volume
ENST00000358024.3	rs1172139	TMCC2	FM	1	+	0	205197304	205242471	205213962	A	G	0.4024	4	5.68e-38	0.828	0.24	5	haematological_parameters	Mean platelet volume
ENST00000358024.3	rs1172152	TMCC2	FM	1	+	0	205197304	205242471	205220718	A	T	0.4024	4	5.68e-38	0.828	0.24	7	haematological_parameters	Mean platelet volume
ENST00000358024.3	rs1172158	TMCC2	FM	1	+	0	205197304	205242471	205208948	A	G	0.4024	4	5.68e-38	0.828	0.24	5	haematological_parameters	Mean platelet volume
ENST00000358024.3	rs1172159	TMCC2	FM	1	+	0	205197304	205242471	205207512	C	T	0.4024	4	5.68e-38	0.828	0.24	4	haematological_parameters	Mean platelet volume
ENST00000358024.3	rs4400674	TMCC2	FM	1	+	0	205197304	205242471	205218425	A	C	0.4024	4	5.68e-38	0.828	0.24	1f	haematological_parameters	Mean platelet volume
ENST00000358024.3	rs1172129	TMCC2	FM	1	+	0	205197304	205242471	205244972	A	T	0.3765	5	8.14e-38	0.828	0.237	4	haematological_parameters	Mean platelet volume
ENST00000358024.3	rs1172113	TMCC2	FM	1	+	0	205197304	205242471	205226288	C	T	0.4004	6	1.13e-37	0.828	0.24	5	haematological_parameters	Mean platelet volume
ENST00000358024.3	rs1172137	TMCC2	FM	1	+	0	205197304	205242471	205246061	G	T	0.6235	8	1.32e-37	0.828	-0.237	5	haematological_parameters	Mean platelet volume
ENST00000358024.3	rs1668868	TMCC2	FM	1	+	0	205197304	205242471	205240141	G	T	0.6215	8	1.32e-37	0.828	-0.237	4	haematological_parameters	Mean platelet volume
ENST00000358024.3	rs1768584	TMCC2	FM	1	+	0	205197304	205242471	205240145	A	G	0.6215	8	1.32e-37	0.828	-0.237	2b	haematological_parameters	Mean platelet volume
ENST00000358024.3	rs72745207	TMCC2	FM	1	+	0	205197304	205242471	205251991	C	G	0.6255	9	1.41e-37	0.828	-0.237	7	haematological_parameters	Mean platelet volume
ENST00000367145.3	rs12409639	SLC45A3	M	1	-	0	205626979	205649587	205638222	A	G	0.0714	1	7.67e-24	0.54	-0.132	4	serum_metabolites	Prostate-specific antigen levels
ENST00000367145.3	rs16856135	SLC45A3	M	1	-	0	205626979	205649587	205637966	C	T	0.9286	2	1.01e-23	0.538	0.132	5	serum_metabolites	Prostate-specific antigen levels
ENST00000367139.3	rs947211	RAB7L1	YFM	1	-	0	205737114	205744574	205752665	A	G	0.3186	1	7.16e-39	0.686	-0.047	7	aging	Parkinson's disease
ENST00000367139.3	rs823144	RAB7L1	YFM	1	-	0	205737114	205744574	205744546	A	C	0.6797	2	8.9e-39	0.686	0.047	2b	aging	Parkinson's disease
ENST00000367139.3	rs885224	RAB7L1	YFM	1	-	0	205737114	205744574	205753097	A	G	0.3154	3	2.78e-38	0.686	-0.047	5	aging	Parkinson's disease
ENST00000367139.3	rs947211	RAB7L1	CY	1	-	0	205737114	205744574	205752665	A	G	0.4334	3	8.05e-08	0.584	-0.035	7	aging	Parkinson's disease
ENST00000367139.3	rs1775151	RAB7L1	YFM	1	-	0	205737114	205744574	205745684	C	T	0.3316	4	5.96e-38	0.686	-0.047	6	aging	Parkinson's disease
ENST00000367139.3	rs823144	RAB7L1	CY	1	-	0	205737114	205744574	205744546	A	C	0.5625	4	9.45e-08	0.584	0.035	2b	aging	Parkinson's disease
ENST00000367139.3	rs1775145	RAB7L1	YFM	1	-	0	205737114	205744574	205756143	A	C	0.6556	5	6.41e-36	0.686	0.047	7	aging	Parkinson's disease
ENST00000367139.3	rs10900524	RAB7L1	YFM	1	-	0	205737114	205744574	205748309	A	G	0.7071	6	2.12e-33	0.686	0.047	6	aging	Parkinson's disease
ENST00000367139.3	rs1772153	RAB7L1	YFM	1	-	0	205737114	205744574	205745782	C	T	0.7055	6	2.12e-33	0.686	0.047	7	aging	Parkinson's disease
ENST00000367139.3	rs1772154	RAB7L1	YFM	1	-	0	205737114	205744574	205745932	C	T	0.2929	7	3.3e-33	0.686	-0.047	7	aging	Parkinson's disease
ENST00000367139.3	rs885224	RAB7L1	CY	1	-	0	205737114	205744574	205753097	A	G	0.425	9	3e-07	0.584	-0.033	5	aging	Parkinson's disease
ENST00000423557.1	rs1518110	IL10	YM	1	-	0	206940947	206945839	206944861	A	C	0.2573	1	4.21e-67	0.87	-0.242	3a	autoimmune_disease	Behcet's disease
ENST00000423557.1	rs1518111	IL10	YM	1	-	0	206940947	206945839	206944645	C	T	0.7427	2	8.89e-67	0.87	0.242	3a	autoimmune_disease	Behcet's disease
ENST00000423557.1	rs1800871	IL10	YM	1	-	0	206940947	206945839	206946634	A	G	0.2653	3	3.62e-61	0.87	-0.238	5	autoimmune_disease	Behcet's disease
ENST00000423557.1	rs3024490	IL10	YM	1	-	0	206940947	206945839	206945311	A	C	0.2653	3	3.62e-61	0.87	-0.238	6	autoimmune_disease	Behcet's disease
ENST00000423557.1	rs1800872	IL10	YM	1	-	0	206940947	206945839	206946407	G	T	0.7347	4	8.05e-61	0.87	0.238	5	autoimmune_disease	Behcet's disease
ENST00000340758.2	rs1800871	IL19	CY	1	+	0	206972215	207016324	206946634	A	G	0.3417	2	4.29e-15	0.66	-0.07	5	autoimmune_disease	Behcet's disease
ENST00000340758.2	rs1518110	IL19	CY	1	+	0	206972215	207016324	206944861	A	C	0.3459	3	9.32e-15	0.66	-0.07	3a	autoimmune_disease	Behcet's disease
ENST00000340758.2	rs3024490	IL19	CY	1	+	0	206972215	207016324	206945311	A	C	0.3459	3	9.32e-15	0.66	-0.07	6	autoimmune_disease	Behcet's disease
ENST00000340758.2	rs1800872	IL19	CY	1	+	0	206972215	207016324	206946407	G	T	0.6584	4	1.2e-14	0.66	0.07	5	autoimmune_disease	Behcet's disease
ENST00000340758.2	rs1518111	IL19	CY	1	+	0	206972215	207016324	206944645	C	T	0.6542	5	1.37e-14	0.66	0.07	3a	autoimmune_disease	Behcet's disease
ENST00000367070.3	rs12063500	C4BPA	M	1	+	0	207277607	207318317	207280764	C	T	0.9365	1	4.51e-21	0.682	-0.362	7	serum_metabolites	C4b binding protein levels
ENST00000367070.3	rs12063780	C4BPA	M	1	+	0	207277607	207318317	207275294	C	G	0.9365	1	4.51e-21	0.682	-0.362	4	serum_metabolites	C4b binding protein levels
ENST00000367070.3	rs12065624	C4BPA	M	1	+	0	207277607	207318317	207280739	A	T	0.9365	1	4.51e-21	0.682	-0.362	6	serum_metabolites	C4b binding protein levels
ENST00000367070.3	rs11120211	C4BPA	M	1	+	0	207277607	207318317	207276379	A	G	0.0635	2	4.72e-21	0.681	0.363	6	serum_metabolites	C4b binding protein levels
ENST00000367070.3	rs12057769	C4BPA	M	1	+	0	207277607	207318317	207279481	A	G	0.0635	2	4.72e-21	0.681	0.363	6	serum_metabolites	C4b binding protein levels
ENST00000367070.3	rs73079108	C4BPA	M	1	+	0	207277607	207318317	207275493	A	G	0.0635	2	4.72e-21	0.681	0.363	7	serum_metabolites	C4b binding protein levels
ENST00000367070.3	rs11799737	C4BPA	M	1	+	0	207277607	207318317	207270758	A	G	0.9392	3	8.25e-18	0.614	-0.365	7	serum_metabolites	C4b binding protein levels
ENST00000367070.3	rs17020634	C4BPA	M	1	+	0	207277607	207318317	207273957	A	G	0.9392	3	8.25e-18	0.614	-0.365	7	serum_metabolites	C4b binding protein levels
ENST00000367070.3	rs55987852	C4BPA	M	1	+	0	207277607	207318317	207273924	C	T	0.0608	4	9.58e-18	0.613	0.365	6	serum_metabolites	C4b binding protein levels
ENST00000367070.3	rs72468029	C4BPA	M	1	+	0	207277607	207318317	207272272	A	T	0.0608	4	9.58e-18	0.613	0.365	7	serum_metabolites	C4b binding protein levels
ENST00000367070.3	rs3813948	C4BPA	M	1	+	0	207277607	207318317	207269858	C	T	0.0635	5	2.47e-16	0.58	0.335	7	serum_metabolites	C4b binding protein levels
ENST00000367049.4	rs679515	CR1	M	1	+	0	207669613	207812754	207750568	C	T	0.8254	5	1.49e-12	0.289	-0.042	7	aging	Alzheimer's disease
ENST00000367049.4	rs7515905	CR1	M	1	+	0	207669613	207812754	207738077	C	T	0.8254	5	1.49e-12	0.289	-0.042	7	aging	Alzheimer's disease
ENST00000367049.4	rs1752684	CR1	M	1	+	0	207669613	207812754	207747296	A	G	0.1746	6	1.5e-12	0.289	0.042	7	aging	Alzheimer's disease
ENST00000367049.4	rs2093760	CR1	M	1	+	0	207669613	207812754	207786828	A	G	0.1799	7	1.99e-12	0.287	0.041	7	aging	Alzheimer's disease
ENST00000367049.4	rs2093761	CR1	M	1	+	0	207669613	207812754	207786542	A	G	0.1799	7	1.99e-12	0.287	0.041	5	aging	Alzheimer's disease
ENST00000367049.4	rs6701713	CR1	M	1	+	0	207669613	207812754	207786289	A	G	0.1799	7	1.99e-12	0.287	0.041	4	aging	Alzheimer's disease
ENST00000367049.4	rs3818361	CR1	M	1	+	0	207669613	207812754	207784968	A	G	0.1772	8	2.73e-12	0.284	0.041	6	aging	Alzheimer's disease
ENST00000367021.3	rs674433	IRF6	Y	1	-	0	209959036	209979389	209964875	G	T	0.1417	1	1.38e-09	0.634	0.133	5	miscellaneous	Orofacial clefts
ENST00000367021.3	rs622832	IRF6	Y	1	-	0	209959036	209979389	209974232	A	C	0.2167	9	7.41e-08	0.547	0.102	4	miscellaneous	Orofacial clefts
ENST00000367021.3	rs7555285	IRF6	Y	1	-	0	209959036	209979389	209970355	C	G	0.8	10	1.18e-07	0.536	-0.105	4	miscellaneous	Orofacial clefts
ENST00000438158.1	rs10779467	RP11-400N13.3	F	1	-	0	222215047	222238105	222265630	A	G	0.3548	1	1.35e-09	0.605	-0.109	6	miscellaneous	Keloid
ENST00000438158.1	rs3910710	RP11-400N13.3	F	1	-	0	222215047	222238105	222268123	C	T	0.3548	1	1.35e-09	0.605	-0.109	7	miscellaneous	Keloid
ENST00000438158.1	rs3910712	RP11-400N13.3	F	1	-	0	222215047	222238105	222267951	A	G	0.3548	1	1.35e-09	0.605	-0.109	7	miscellaneous	Keloid
ENST00000438158.1	rs6604701	RP11-400N13.3	F	1	-	0	222215047	222238105	222267500	C	T	0.3548	1	1.35e-09	0.605	-0.109	6	miscellaneous	Keloid
ENST00000438158.1	rs7524005	RP11-400N13.3	F	1	-	0	222215047	222238105	222274319	A	G	0.3548	1	1.35e-09	0.605	-0.109	5	miscellaneous	Keloid
ENST00000438158.1	rs7534878	RP11-400N13.3	F	1	-	0	222215047	222238105	222274917	C	T	0.3548	1	1.35e-09	0.605	-0.109	7	miscellaneous	Keloid
ENST00000438158.1	rs753962	RP11-400N13.3	F	1	-	0	222215047	222238105	222273064	A	C	0.3548	1	1.35e-09	0.605	-0.109	5	miscellaneous	Keloid
ENST00000438158.1	rs7549980	RP11-400N13.3	F	1	-	0	222215047	222238105	222268498	A	T	0.3548	1	1.35e-09	0.605	-0.109	6	miscellaneous	Keloid
ENST00000438158.1	rs7552392	RP11-400N13.3	F	1	-	0	222215047	222238105	222268691	A	C	0.3548	1	1.35e-09	0.605	-0.109	6	miscellaneous	Keloid
ENST00000438158.1	rs873549	RP11-400N13.3	F	1	-	0	222215047	222238105	222271767	C	T	0.3548	1	1.35e-09	0.605	-0.109	7	miscellaneous	Keloid
ENST00000438158.1	rs10863687	RP11-400N13.3	F	1	-	0	222215047	222238105	222264802	C	T	0.6452	2	2.59e-09	0.592	0.109	7	miscellaneous	Keloid
ENST00000438158.1	rs10863688	RP11-400N13.3	F	1	-	0	222215047	222238105	222266774	A	G	0.6452	2	2.59e-09	0.592	0.109	5	miscellaneous	Keloid
ENST00000438158.1	rs11118946	RP11-400N13.3	F	1	-	0	222215047	222238105	222269793	A	C	0.6452	2	2.59e-09	0.592	0.109	2b	miscellaneous	Keloid
ENST00000438158.1	rs11118947	RP11-400N13.3	F	1	-	0	222215047	222238105	222269805	A	C	0.6452	2	2.59e-09	0.592	0.109	2b	miscellaneous	Keloid
ENST00000438158.1	rs1348270	RP11-400N13.3	F	1	-	0	222215047	222238105	222270261	A	G	0.6452	2	2.59e-09	0.592	0.109	5	miscellaneous	Keloid
ENST00000438158.1	rs1530313	RP11-400N13.3	F	1	-	0	222215047	222238105	222274010	C	T	0.6452	2	2.59e-09	0.592	0.109	6	miscellaneous	Keloid
ENST00000438158.1	rs2378519	RP11-400N13.3	F	1	-	0	222215047	222238105	222273868	A	G	0.6452	2	2.59e-09	0.592	0.109	7	miscellaneous	Keloid
ENST00000438158.1	rs3910711	RP11-400N13.3	F	1	-	0	222215047	222238105	222267964	C	T	0.6452	2	2.59e-09	0.592	0.109	7	miscellaneous	Keloid
ENST00000438158.1	rs6604702	RP11-400N13.3	F	1	-	0	222215047	222238105	222267523	C	G	0.6452	2	2.59e-09	0.592	0.109	7	miscellaneous	Keloid
ENST00000438158.1	rs6703147	RP11-400N13.3	F	1	-	0	222215047	222238105	222268765	C	T	0.6452	2	2.59e-09	0.592	0.109	7	miscellaneous	Keloid
ENST00000438158.1	rs6703389	RP11-400N13.3	F	1	-	0	222215047	222238105	222268951	G	T	0.6452	2	2.59e-09	0.592	0.109	5	miscellaneous	Keloid
ENST00000438158.1	rs7517086	RP11-400N13.3	F	1	-	0	222215047	222238105	222271325	C	T	0.6452	2	2.59e-09	0.592	0.109	7	miscellaneous	Keloid
ENST00000438158.1	rs7535333	RP11-400N13.3	F	1	-	0	222215047	222238105	222264620	A	C	0.6371	2	2.59e-09	0.592	0.109	7	miscellaneous	Keloid
ENST00000438158.1	rs7537901	RP11-400N13.3	F	1	-	0	222215047	222238105	222275756	A	C	0.6452	2	2.59e-09	0.592	0.109	6	miscellaneous	Keloid
ENST00000438158.1	rs7546082	RP11-400N13.3	F	1	-	0	222215047	222238105	222266101	C	T	0.6452	2	2.59e-09	0.592	0.109	7	miscellaneous	Keloid
ENST00000438158.1	rs7555836	RP11-400N13.3	F	1	-	0	222215047	222238105	222274432	C	G	0.6452	2	2.59e-09	0.592	0.109	7	miscellaneous	Keloid
ENST00000438158.1	rs873548	RP11-400N13.3	F	1	-	0	222215047	222238105	222271940	C	T	0.6452	2	2.59e-09	0.592	0.109	4	miscellaneous	Keloid
ENST00000438158.1	rs6678815	RP11-400N13.3	F	1	-	0	222215047	222238105	222277369	A	G	0.6371	5	1.1e-08	0.562	0.111	7	miscellaneous	Keloid
ENST00000340934.5	rs71524942	BROX	M	1	+	0	222885895	222908538	222862992	G	T	0.3148	5	1.37e-22	0.614	-0.033	6	cardiovascular	Myocardial infarction (early onset)
ENST00000340934.5	rs17465940	BROX	M	1	+	0	222885895	222908538	222836996	A	G	0.3201	8	7.85e-22	0.6	-0.033	7	cardiovascular	Myocardial infarction (early onset)
ENST00000340934.5	rs4575092	BROX	M	1	+	0	222885895	222908538	222834503	A	T	0.3201	8	7.85e-22	0.6	-0.033	5	cardiovascular	Myocardial infarction (early onset)
ENST00000340934.5	rs1133220	BROX	M	1	+	0	222885895	222908538	222834803	C	T	0.6799	9	1.09e-21	0.598	0.033	5	cardiovascular	Myocardial infarction (early onset)
ENST00000340934.5	rs12138316	BROX	M	1	+	0	222885895	222908538	222846882	A	G	0.6878	9	1.09e-21	0.598	0.033	6	cardiovascular	Myocardial infarction (early onset)
ENST00000340934.5	rs17465982	BROX	M	1	+	0	222885895	222908538	222837939	A	G	0.6799	9	1.09e-21	0.598	0.033	5	cardiovascular	Myocardial infarction (early onset)
ENST00000366637.3	rs823158	DISC1	CYFM	1	+	1	231762561	232176873	231782650	C	T	0.475	2	1.53e-09	0.501	0.124	6	Neurological_behavioural	Neuranatomic and neurocognitive phenotypes
ENST00000366637.3	rs1094653	DISC1	CYFM	1	+	1	231762561	232176873	231794794	A	C	0.5333	3	1.69e-09	0.499	-0.125	6	Neurological_behavioural	Neuranatomic and neurocognitive phenotypes
ENST00000366637.3	rs823159	DISC1	CYFM	1	+	1	231762561	232176873	231777168	C	T	0.525	3	1.69e-09	0.499	-0.125	7	Neurological_behavioural	Neuranatomic and neurocognitive phenotypes
ENST00000366637.3	rs11122319	DISC1	CYFM	1	+	1	231762561	232176873	231808282	A	G	0.5794	4	6.15e-23	0.408	0.02	6	Neurological_behavioural	Neuranatomic and neurocognitive phenotypes
ENST00000366637.3	rs1417585	DISC1	CYFM	1	+	1	231762561	232176873	231803604	C	T	0.4667	5	4.74e-09	0.479	0.121	7	Neurological_behavioural	Neuranatomic and neurocognitive phenotypes
ENST00000366637.3	rs1094657	DISC1	CYFM	1	+	1	231762561	232176873	231773407	C	G	0.475	8	1.4e-08	0.458	-0.125	7	Neurological_behavioural	Neuranatomic and neurocognitive phenotypes
ENST00000366637.3	rs1094658	DISC1	CYFM	1	+	1	231762561	232176873	231773397	C	G	0.475	8	1.4e-08	0.458	-0.125	7	Neurological_behavioural	Neuranatomic and neurocognitive phenotypes
ENST00000366637.3	rs4366301	DISC1	CYFM	1	+	1	231762561	232176873	231806286	C	G	0.525	9	1.51e-08	0.457	-0.122	6	Neurological_behavioural	Neuranatomic and neurocognitive phenotypes
ENST00000366637.3	rs12042938	DISC1	CYFM	1	+	1	231762561	232176873	231816842	C	T	0.475	10	1.53e-08	0.456	0.122	6	Neurological_behavioural	Neuranatomic and neurocognitive phenotypes
ENST00000473706.1	rs6545790	CENPO	M	2	+	1	25016014	25045245	25109302	A	G	0.5688	1	5.44e-12	0.315	-0.019	5	autoimmune_disease	Inflammatory bowel disease
ENST00000473706.1	rs11693654	CENPO	M	2	+	1	25016014	25045245	25107597	C	T	0.4312	2	5.53e-12	0.315	0.019	7	autoimmune_disease	Inflammatory bowel disease
ENST00000473706.1	rs13410999	CENPO	M	2	+	1	25016014	25045245	25097939	C	T	0.4286	3	8.77e-12	0.31	0.019	5	autoimmune_disease	Inflammatory bowel disease
ENST00000473706.1	rs7567997	CENPO	M	2	+	1	25016014	25045245	25096952	C	T	0.4286	3	8.77e-12	0.31	0.019	1b	autoimmune_disease	Inflammatory bowel disease
ENST00000473706.1	rs7580081	CENPO	M	2	+	1	25016014	25045245	25097072	C	G	0.4286	3	8.77e-12	0.31	0.019	4	autoimmune_disease	Inflammatory bowel disease
ENST00000473706.1	rs916485	CENPO	M	2	+	1	25016014	25045245	25082273	C	T	0.4259	3	8.77e-12	0.31	0.019	5	autoimmune_disease	Inflammatory bowel disease
ENST00000473706.1	rs11892869	CENPO	M	2	+	1	25016014	25045245	25096692	A	T	0.5714	4	8.78e-12	0.31	-0.019	4	autoimmune_disease	Inflammatory bowel disease
ENST00000473706.1	rs13407913	CENPO	M	2	+	1	25016014	25045245	25097644	A	G	0.5714	4	8.78e-12	0.31	-0.019	1f	autoimmune_disease	Inflammatory bowel disease
ENST00000473706.1	rs2033656	CENPO	M	2	+	1	25016014	25045245	25100902	C	G	0.5741	5	3.87e-11	0.294	-0.018	7	autoimmune_disease	Inflammatory bowel disease
ENST00000473706.1	rs2384058	CENPO	M	2	+	1	25016014	25045245	25100328	A	G	0.5741	5	3.87e-11	0.294	-0.018	1f	autoimmune_disease	Inflammatory bowel disease
ENST00000473706.1	rs2384059	CENPO	M	2	+	1	25016014	25045245	25100338	C	T	0.5741	5	3.87e-11	0.294	-0.018	5	autoimmune_disease	Inflammatory bowel disease
ENST00000473706.1	rs6545776	CENPO	M	2	+	1	25016014	25045245	25099357	A	C	0.5741	5	3.87e-11	0.294	-0.018	6	autoimmune_disease	Inflammatory bowel disease
ENST00000473706.1	rs10203482	CENPO	M	2	+	1	25016014	25045245	25136916	C	T	0.4206	6	7.79e-11	0.286	0.018	4	autoimmune_disease	Inflammatory bowel disease
ENST00000473706.1	rs10203386	CENPO	M	2	+	1	25016014	25045245	25136866	A	T	0.4233	7	9.07e-11	0.284	0.018	5	autoimmune_disease	Inflammatory bowel disease
ENST00000473706.1	rs10206196	CENPO	M	2	+	1	25016014	25045245	25137323	C	T	0.4233	7	9.07e-11	0.284	0.018	6	autoimmune_disease	Inflammatory bowel disease
ENST00000260600.5	rs13410999	ADCY3	YM	2	-	1	25042038	25142708	25097939	C	T	0.4286	1	2.76e-52	0.753	0.114	5	autoimmune_disease	Inflammatory bowel disease
ENST00000260600.5	rs7567997	ADCY3	YM	2	-	1	25042038	25142708	25096952	C	T	0.4286	1	2.76e-52	0.753	0.114	1b	autoimmune_disease	Inflammatory bowel disease
ENST00000260600.5	rs7580081	ADCY3	YM	2	-	1	25042038	25142708	25097072	C	G	0.4286	1	2.76e-52	0.753	0.114	4	autoimmune_disease	Inflammatory bowel disease
ENST00000260600.5	rs11892869	ADCY3	YM	2	-	1	25042038	25142708	25096692	A	T	0.5714	2	3.23e-52	0.753	-0.114	4	autoimmune_disease	Inflammatory bowel disease
ENST00000260600.5	rs13407913	ADCY3	YM	2	-	1	25042038	25142708	25097644	A	G	0.5714	2	3.23e-52	0.753	-0.114	1f	autoimmune_disease	Inflammatory bowel disease
ENST00000260600.5	rs2033656	ADCY3	YM	2	-	1	25042038	25142708	25100902	C	G	0.5741	3	1.5e-51	0.748	-0.114	7	autoimmune_disease	Inflammatory bowel disease
ENST00000260600.5	rs2384058	ADCY3	YM	2	-	1	25042038	25142708	25100328	A	G	0.5741	3	1.5e-51	0.748	-0.114	1f	autoimmune_disease	Inflammatory bowel disease
ENST00000260600.5	rs2384059	ADCY3	YM	2	-	1	25042038	25142708	25100338	C	T	0.5741	3	1.5e-51	0.748	-0.114	5	autoimmune_disease	Inflammatory bowel disease
ENST00000260600.5	rs6545776	ADCY3	YM	2	-	1	25042038	25142708	25099357	A	C	0.5741	3	1.5e-51	0.748	-0.114	6	autoimmune_disease	Inflammatory bowel disease
ENST00000260600.5	rs916485	ADCY3	YM	2	-	1	25042038	25142708	25082273	C	T	0.4259	4	7.86e-51	0.743	0.112	5	autoimmune_disease	Inflammatory bowel disease
ENST00000260600.5	rs2033653	ADCY3	YM	2	-	1	25042038	25142708	25103446	C	T	0.4286	5	2.15e-49	0.732	0.112	6	autoimmune_disease	Inflammatory bowel disease
ENST00000260600.5	rs2033654	ADCY3	YM	2	-	1	25042038	25142708	25103108	A	C	0.4286	5	2.15e-49	0.732	0.112	6	autoimmune_disease	Inflammatory bowel disease
ENST00000260600.5	rs6545790	ADCY3	YM	2	-	1	25042038	25142708	25109302	A	G	0.5688	6	1.27e-46	0.711	-0.11	5	autoimmune_disease	Inflammatory bowel disease
ENST00000260600.5	rs11693654	ADCY3	YM	2	-	1	25042038	25142708	25107597	C	T	0.4312	7	1.38e-46	0.711	0.11	7	autoimmune_disease	Inflammatory bowel disease
ENST00000260600.5	rs10165451	ADCY3	YM	2	-	1	25042038	25142708	25115243	A	G	0.5688	8	1.71e-44	0.694	-0.109	6	autoimmune_disease	Inflammatory bowel disease
ENST00000260600.5	rs10198275	ADCY3	YM	2	-	1	25042038	25142708	25130542	A	C	0.5688	8	1.71e-44	0.694	-0.109	6	autoimmune_disease	Inflammatory bowel disease
ENST00000260600.5	rs10198356	ADCY3	YM	2	-	1	25042038	25142708	25130592	A	G	0.5688	8	1.71e-44	0.694	-0.109	7	autoimmune_disease	Inflammatory bowel disease
ENST00000260600.5	rs11689543	ADCY3	YM	2	-	1	25042038	25142708	25130440	A	T	0.5688	8	1.71e-44	0.694	-0.109	5	autoimmune_disease	Inflammatory bowel disease
ENST00000260600.5	rs11689546	ADCY3	YM	2	-	1	25042038	25142708	25130451	A	G	0.5688	8	1.71e-44	0.694	-0.109	1f	autoimmune_disease	Inflammatory bowel disease
ENST00000260600.5	rs11900505	ADCY3	YM	2	-	1	25042038	25142708	25131986	A	C	0.5688	8	1.71e-44	0.694	-0.109	6	autoimmune_disease	Inflammatory bowel disease
ENST00000260600.5	rs12713422	ADCY3	YM	2	-	1	25042038	25142708	25134497	A	C	0.5688	8	1.71e-44	0.694	-0.109	7	autoimmune_disease	Inflammatory bowel disease
ENST00000260600.5	rs28836469	ADCY3	YM	2	-	1	25042038	25142708	25117215	A	G	0.5688	8	1.71e-44	0.694	-0.109	7	autoimmune_disease	Inflammatory bowel disease
ENST00000260600.5	rs3903070	ADCY3	YM	2	-	1	25042038	25142708	25123463	C	G	0.5688	8	1.71e-44	0.694	-0.109	5	autoimmune_disease	Inflammatory bowel disease
ENST00000260600.5	rs4077678	ADCY3	YM	2	-	1	25042038	25142708	25122840	C	G	0.5688	8	1.71e-44	0.694	-0.109	7	autoimmune_disease	Inflammatory bowel disease
ENST00000260600.5	rs6545800	ADCY3	YM	2	-	1	25042038	25142708	25118885	C	T	0.5688	8	1.71e-44	0.694	-0.109	6	autoimmune_disease	Inflammatory bowel disease
ENST00000260600.5	rs6545809	ADCY3	YM	2	-	1	25042038	25142708	25126715	C	T	0.5688	8	1.71e-44	0.694	-0.109	1f	autoimmune_disease	Inflammatory bowel disease
ENST00000260600.5	rs6545813	ADCY3	YM	2	-	1	25042038	25142708	25131287	C	T	0.5688	8	1.71e-44	0.694	-0.109	5	autoimmune_disease	Inflammatory bowel disease
ENST00000260600.5	rs6545814	ADCY3	YM	2	-	1	25042038	25142708	25131316	A	G	0.5688	8	1.71e-44	0.694	-0.109	1f	autoimmune_disease	Inflammatory bowel disease
ENST00000260600.5	rs6706316	ADCY3	YM	2	-	1	25042038	25142708	25128351	C	G	0.5688	8	1.71e-44	0.694	-0.109	6	autoimmune_disease	Inflammatory bowel disease
ENST00000260600.5	rs6712981	ADCY3	YM	2	-	1	25042038	25142708	25126230	A	G	0.5688	8	1.71e-44	0.694	-0.109	6	autoimmune_disease	Inflammatory bowel disease
ENST00000260600.5	rs6717671	ADCY3	YM	2	-	1	25042038	25142708	25127614	A	G	0.5688	8	1.71e-44	0.694	-0.109	7	autoimmune_disease	Inflammatory bowel disease
ENST00000260600.5	rs6718510	ADCY3	YM	2	-	1	25042038	25142708	25122323	A	C	0.5688	8	1.71e-44	0.694	-0.109	5	autoimmune_disease	Inflammatory bowel disease
ENST00000260600.5	rs6718511	ADCY3	YM	2	-	1	25042038	25142708	25122324	A	G	0.5688	8	1.71e-44	0.694	-0.109	5	autoimmune_disease	Inflammatory bowel disease
ENST00000260600.5	rs6721750	ADCY3	YM	2	-	1	25042038	25142708	25128719	A	G	0.5688	8	1.71e-44	0.694	-0.109	6	autoimmune_disease	Inflammatory bowel disease
ENST00000260600.5	rs6730191	ADCY3	YM	2	-	1	25042038	25142708	25130920	A	G	0.5688	8	1.71e-44	0.694	-0.109	7	autoimmune_disease	Inflammatory bowel disease
ENST00000260600.5	rs6752483	ADCY3	YM	2	-	1	25042038	25142708	25120086	C	T	0.5688	8	1.71e-44	0.694	-0.109	6	autoimmune_disease	Inflammatory bowel disease
ENST00000260600.5	rs7565460	ADCY3	YM	2	-	1	25042038	25142708	25130073	C	T	0.5688	8	1.71e-44	0.694	-0.109	5	autoimmune_disease	Inflammatory bowel disease
ENST00000260600.5	rs7576172	ADCY3	YM	2	-	1	25042038	25142708	25129787	A	G	0.5688	8	1.71e-44	0.694	-0.109	7	autoimmune_disease	Inflammatory bowel disease
ENST00000260600.5	rs876186	ADCY3	YM	2	-	1	25042038	25142708	25125585	C	T	0.5688	8	1.71e-44	0.694	-0.109	6	autoimmune_disease	Inflammatory bowel disease
ENST00000260600.5	rs10200566	ADCY3	YM	2	-	1	25042038	25142708	25130462	G	T	0.4312	9	1.72e-44	0.694	0.108	6	autoimmune_disease	Inflammatory bowel disease
ENST00000260600.5	rs13003430	ADCY3	YM	2	-	1	25042038	25142708	25134344	C	T	0.4312	9	1.72e-44	0.694	0.108	7	autoimmune_disease	Inflammatory bowel disease
ENST00000260600.5	rs13035244	ADCY3	YM	2	-	1	25042038	25142708	25134009	C	T	0.4312	9	1.72e-44	0.694	0.108	7	autoimmune_disease	Inflammatory bowel disease
ENST00000260600.5	rs1550110	ADCY3	YM	2	-	1	25042038	25142708	25124563	C	T	0.4312	9	1.72e-44	0.694	0.108	5	autoimmune_disease	Inflammatory bowel disease
ENST00000260600.5	rs6545806	ADCY3	YM	2	-	1	25042038	25142708	25124348	A	G	0.4312	9	1.72e-44	0.694	0.108	6	autoimmune_disease	Inflammatory bowel disease
ENST00000260600.5	rs6705446	ADCY3	YM	2	-	1	25042038	25142708	25118608	C	T	0.4312	9	1.72e-44	0.694	0.108	6	autoimmune_disease	Inflammatory bowel disease
ENST00000260600.5	rs6713978	ADCY3	YM	2	-	1	25042038	25142708	25120851	C	T	0.4312	9	1.72e-44	0.694	0.108	7	autoimmune_disease	Inflammatory bowel disease
ENST00000260600.5	rs6722587	ADCY3	YM	2	-	1	25042038	25142708	25132192	A	C	0.4312	9	1.72e-44	0.694	0.108	6	autoimmune_disease	Inflammatory bowel disease
ENST00000260600.5	rs6723803	ADCY3	YM	2	-	1	25042038	25142708	25120713	C	G	0.4312	9	1.72e-44	0.694	0.108	7	autoimmune_disease	Inflammatory bowel disease
ENST00000260600.5	rs6724772	ADCY3	YM	2	-	1	25042038	25142708	25128730	C	T	0.4312	9	1.72e-44	0.694	0.108	6	autoimmune_disease	Inflammatory bowel disease
ENST00000260600.5	rs6726199	ADCY3	YM	2	-	1	25042038	25142708	25126328	C	G	0.4312	9	1.72e-44	0.694	0.108	1f	autoimmune_disease	Inflammatory bowel disease
ENST00000260600.5	rs6733224	ADCY3	YM	2	-	1	25042038	25142708	25130907	C	T	0.4312	9	1.72e-44	0.694	0.108	6	autoimmune_disease	Inflammatory bowel disease
ENST00000260600.5	rs6744205	ADCY3	YM	2	-	1	25042038	25142708	25133148	C	T	0.4312	9	1.72e-44	0.694	0.108	7	autoimmune_disease	Inflammatory bowel disease
ENST00000260600.5	rs6754997	ADCY3	YM	2	-	1	25042038	25142708	25133750	A	G	0.4312	9	1.72e-44	0.694	0.108	5	autoimmune_disease	Inflammatory bowel disease
ENST00000260600.5	rs6756609	ADCY3	YM	2	-	1	25042038	25142708	25121125	A	C	0.4312	9	1.72e-44	0.694	0.108	4	autoimmune_disease	Inflammatory bowel disease
ENST00000260600.5	rs7563204	ADCY3	YM	2	-	1	25042038	25142708	25125075	G	T	0.4312	9	1.72e-44	0.694	0.108	7	autoimmune_disease	Inflammatory bowel disease
ENST00000260600.5	rs10203386	ADCY3	YM	2	-	1	25042038	25142708	25136866	A	T	0.4233	10	1.96e-42	0.676	0.107	5	autoimmune_disease	Inflammatory bowel disease
ENST00000260600.5	rs10206196	ADCY3	YM	2	-	1	25042038	25142708	25137323	C	T	0.4233	10	1.96e-42	0.676	0.107	6	autoimmune_disease	Inflammatory bowel disease
ENST00000264711.2	rs10203386	DNAJC27	M	2	-	0	25166505	25194963	25136866	A	T	0.4233	5	4.93e-05	0.14	0.01	5	autoimmune_disease	Inflammatory bowel disease
ENST00000264711.2	rs10206196	DNAJC27	M	2	-	0	25166505	25194963	25137323	C	T	0.4233	5	4.93e-05	0.14	0.01	6	autoimmune_disease	Inflammatory bowel disease
ENST00000264711.2	rs6749170	DNAJC27	M	2	-	0	25166505	25194963	25110962	A	G	0.5503	10	8.9e-05	0.131	-0.01	7	autoimmune_disease	Inflammatory bowel disease
ENST00000405489.3	rs11681351	ATRAID	M	2	+	0	27435238	27440046	27743423	A	G	0.3889	6	1.41e-05	0.188	-0.011	6	aging	Menopause (age at onset)
ENST00000405489.3	rs11682621	ATRAID	M	2	+	0	27435238	27440046	27749669	A	G	0.3889	6	1.41e-05	0.188	-0.011	7	aging	Menopause (age at onset)
ENST00000405489.3	rs11127044	ATRAID	M	2	+	0	27435238	27440046	27740404	C	G	0.6111	7	1.45e-05	0.188	0.011	5	aging	Menopause (age at onset)
ENST00000405489.3	rs13022659	ATRAID	M	2	+	0	27435238	27440046	27743630	C	T	0.6111	7	1.45e-05	0.188	0.011	7	aging	Menopause (age at onset)
ENST00000405489.3	rs7589217	ATRAID	M	2	+	0	27435238	27440046	27745946	A	G	0.6111	7	1.45e-05	0.188	0.011	6	aging	Menopause (age at onset)
ENST00000405489.3	rs8179252	ATRAID	M	2	+	0	27435238	27440046	27746832	A	C	0.6111	7	1.45e-05	0.188	0.011	7	aging	Menopause (age at onset)
ENST00000379852.3	rs809673	NRBP1	M	2	+	0	27651507	27665122	27656036	A	G	0.627	1	5.33e-28	0.728	0.014	7	aging	Menopause (age at onset)
ENST00000379852.3	rs11127013	NRBP1	M	2	+	0	27651507	27665122	27692973	A	G	0.6243	3	1.62e-27	0.721	0.014	7	aging	Menopause (age at onset)
ENST00000379852.3	rs11690265	NRBP1	M	2	+	0	27651507	27665122	27641522	C	T	0.6243	3	1.62e-27	0.721	0.014	6	aging	Menopause (age at onset)
ENST00000379852.3	rs11887784	NRBP1	M	2	+	0	27651507	27665122	27679919	A	G	0.6243	3	1.62e-27	0.721	0.014	6	aging	Menopause (age at onset)
ENST00000379852.3	rs13388159	NRBP1	M	2	+	0	27651507	27665122	27648284	A	T	0.6243	3	1.62e-27	0.721	0.014	6	aging	Menopause (age at onset)
ENST00000379852.3	rs13391837	NRBP1	M	2	+	0	27651507	27665122	27649375	A	G	0.6243	3	1.62e-27	0.721	0.014	7	aging	Menopause (age at onset)
ENST00000379852.3	rs2010087	NRBP1	M	2	+	0	27651507	27665122	27637235	C	T	0.6243	3	1.62e-27	0.721	0.014	3a	aging	Menopause (age at onset)
ENST00000379852.3	rs2303369	NRBP1	M	2	+	0	27651507	27665122	27715416	C	T	0.6243	3	1.62e-27	0.721	0.014	6	aging	Menopause (age at onset)
ENST00000379852.3	rs4665975	NRBP1	M	2	+	0	27651507	27665122	27626017	A	T	0.6243	3	1.62e-27	0.721	0.014	6	aging	Menopause (age at onset)
ENST00000379852.3	rs56076827	NRBP1	M	2	+	0	27651507	27665122	27676287	A	T	0.6243	3	1.62e-27	0.721	0.014	5	aging	Menopause (age at onset)
ENST00000379852.3	rs715326	NRBP1	M	2	+	0	27651507	27665122	27725761	C	T	0.627	3	1.62e-27	0.721	0.014	7	aging	Menopause (age at onset)
ENST00000379852.3	rs72819536	NRBP1	M	2	+	0	27651507	27665122	27682850	G	T	0.6243	3	1.62e-27	0.721	0.014	7	aging	Menopause (age at onset)
ENST00000379852.3	rs7596856	NRBP1	M	2	+	0	27651507	27665122	27696737	C	T	0.6243	3	1.62e-27	0.721	0.014	5	aging	Menopause (age at onset)
ENST00000379852.3	rs10181100	NRBP1	M	2	+	0	27651507	27665122	27713634	A	G	0.3757	5	2.44e-27	0.719	-0.014	7	aging	Menopause (age at onset)
ENST00000379852.3	rs11126999	NRBP1	M	2	+	0	27651507	27665122	27670307	A	G	0.3757	5	2.44e-27	0.719	-0.014	7	aging	Menopause (age at onset)
ENST00000379852.3	rs3845686	NRBP1	M	2	+	0	27651507	27665122	27655447	G	T	0.3757	5	2.44e-27	0.719	-0.014	6	aging	Menopause (age at onset)
ENST00000379852.3	rs3845687	NRBP1	M	2	+	0	27651507	27665122	27689899	C	T	0.3757	5	2.44e-27	0.719	-0.014	6	aging	Menopause (age at onset)
ENST00000379852.3	rs7597145	NRBP1	M	2	+	0	27651507	27665122	27671255	C	T	0.3757	5	2.44e-27	0.719	-0.014	7	aging	Menopause (age at onset)
ENST00000379852.3	rs8395	NRBP1	M	2	+	0	27651507	27665122	27715207	A	T	0.3757	5	2.44e-27	0.719	-0.014	7	aging	Menopause (age at onset)
ENST00000379852.3	rs11904779	NRBP1	M	2	+	0	27651507	27665122	27690991	C	T	0.6217	6	2.7e-27	0.718	0.014	6	aging	Menopause (age at onset)
ENST00000379852.3	rs1260341	NRBP1	M	2	+	0	27651507	27665122	27663215	A	T	0.3783	6	2.7e-27	0.718	-0.014	7	aging	Menopause (age at onset)
ENST00000379852.3	rs1260342	NRBP1	M	2	+	0	27651507	27665122	27663416	G	T	0.6217	6	2.7e-27	0.718	0.014	5	aging	Menopause (age at onset)
ENST00000379852.3	rs1262430	NRBP1	M	2	+	0	27651507	27665122	27673798	C	T	0.3783	6	2.7e-27	0.718	-0.014	6	aging	Menopause (age at onset)
ENST00000379852.3	rs1406295	NRBP1	M	2	+	0	27651507	27665122	27689700	A	G	0.6217	6	2.7e-27	0.718	0.014	7	aging	Menopause (age at onset)
ENST00000379852.3	rs1647265	NRBP1	M	2	+	0	27651507	27665122	27692261	A	G	0.6217	6	2.7e-27	0.718	0.014	6	aging	Menopause (age at onset)
ENST00000379852.3	rs1647266	NRBP1	M	2	+	0	27651507	27665122	27693485	C	T	0.3783	6	2.7e-27	0.718	-0.014	7	aging	Menopause (age at onset)
ENST00000379852.3	rs1647267	NRBP1	M	2	+	0	27651507	27665122	27651054	A	T	0.6217	6	2.7e-27	0.718	0.014	4	aging	Menopause (age at onset)
ENST00000379852.3	rs1647276	NRBP1	M	2	+	0	27651507	27665122	27688601	C	T	0.6217	6	2.7e-27	0.718	0.014	7	aging	Menopause (age at onset)
ENST00000379852.3	rs1647285	NRBP1	M	2	+	0	27651507	27665122	27714511	A	C	0.6217	6	2.7e-27	0.718	0.014	6	aging	Menopause (age at onset)
ENST00000379852.3	rs1728912	NRBP1	M	2	+	0	27651507	27665122	27692214	C	T	0.3783	6	2.7e-27	0.718	-0.014	7	aging	Menopause (age at onset)
ENST00000379852.3	rs4803	NRBP1	M	2	+	0	27651507	27665122	27667297	A	G	0.6217	6	2.7e-27	0.718	0.014	7	aging	Menopause (age at onset)
ENST00000379852.3	rs704791	NRBP1	M	2	+	0	27651507	27665122	27657167	C	T	0.3783	6	2.7e-27	0.718	-0.014	6	aging	Menopause (age at onset)
ENST00000379852.3	rs780100	NRBP1	M	2	+	0	27651507	27665122	27652153	G	T	0.6217	6	2.7e-27	0.718	0.014	4	aging	Menopause (age at onset)
ENST00000379852.3	rs780102	NRBP1	M	2	+	0	27651507	27665122	27659491	C	T	0.3783	6	2.7e-27	0.718	-0.014	6	aging	Menopause (age at onset)
ENST00000379852.3	rs780104	NRBP1	M	2	+	0	27651507	27665122	27677691	A	G	0.3783	6	2.7e-27	0.718	-0.014	5	aging	Menopause (age at onset)
ENST00000379852.3	rs780106	NRBP1	M	2	+	0	27651507	27665122	27681598	A	C	0.6217	6	2.7e-27	0.718	0.014	7	aging	Menopause (age at onset)
ENST00000379852.3	rs780107	NRBP1	M	2	+	0	27651507	27665122	27684734	A	G	0.6217	6	2.7e-27	0.718	0.014	7	aging	Menopause (age at onset)
ENST00000379852.3	rs780109	NRBP1	M	2	+	0	27651507	27665122	27685014	C	T	0.6217	6	2.7e-27	0.718	0.014	7	aging	Menopause (age at onset)
ENST00000379852.3	rs780112	NRBP1	M	2	+	0	27651507	27665122	27665361	C	G	0.6217	6	2.7e-27	0.718	0.014	4	aging	Menopause (age at onset)
ENST00000379852.3	rs780117	NRBP1	M	2	+	0	27651507	27665122	27698343	C	G	0.6217	6	2.7e-27	0.718	0.014	7	aging	Menopause (age at onset)
ENST00000379852.3	rs11681351	NRBP1	M	2	+	0	27651507	27665122	27743423	A	G	0.3889	8	6.34e-27	0.713	-0.014	6	aging	Menopause (age at onset)
ENST00000379852.3	rs11682621	NRBP1	M	2	+	0	27651507	27665122	27749669	A	G	0.3889	8	6.34e-27	0.713	-0.014	7	aging	Menopause (age at onset)
ENST00000379852.3	rs2293571	NRBP1	M	2	+	0	27651507	27665122	27729480	A	G	0.3757	10	8.65e-27	0.711	-0.014	7	aging	Menopause (age at onset)
ENST00000379852.3	rs4425043	NRBP1	M	2	+	0	27651507	27665122	27733452	A	G	0.3757	10	8.65e-27	0.711	-0.014	6	aging	Menopause (age at onset)
ENST00000405491.1	rs3792252	SUPT7L	F	2	-	1	27875930	27886506	27995931	A	G	0.6935	4	2.24e-11	0.826	0.051	5	serum_metabolites	Fasting glucose-related traits (interaction with BMI)
ENST00000405491.1	rs4665390	SUPT7L	F	2	-	1	27875930	27886506	27989909	C	T	0.6935	4	2.24e-11	0.826	0.051	7	serum_metabolites	Fasting glucose-related traits (interaction with BMI)
ENST00000405491.1	rs10201247	SUPT7L	F	2	-	1	27875930	27886506	27974971	A	G	0.2984	10	3.1e-10	0.788	-0.048	7	serum_metabolites	Fasting glucose-related traits (interaction with BMI)
ENST00000405491.1	rs10209020	SUPT7L	F	2	-	1	27875930	27886506	27980944	C	T	0.3065	10	3.1e-10	0.788	-0.048	7	serum_metabolites	Fasting glucose-related traits (interaction with BMI)
ENST00000405491.1	rs12477908	SUPT7L	F	2	-	1	27875930	27886506	27987046	A	C	0.3226	10	3.1e-10	0.788	-0.048	5	serum_metabolites	Fasting glucose-related traits (interaction with BMI)
ENST00000405491.1	rs3736594	SUPT7L	F	2	-	1	27875930	27886506	27995781	A	C	0.3226	10	3.1e-10	0.788	-0.048	1f	serum_metabolites	Fasting glucose-related traits (interaction with BMI)
ENST00000395323.3	rs12473138	LBH	M	2	+	0	30454397	30482894	30447432	C	T	0.373	10	8.58e-16	0.353	0.081	5	autoimmune_disease	Celiac disease and Rheumatoid arthritis
ENST00000395323.3	rs1355208	LBH	M	2	+	0	30454397	30482894	30445322	A	G	0.373	10	8.58e-16	0.353	0.081	5	autoimmune_disease	Celiac disease and Rheumatoid arthritis
ENST00000395323.3	rs906868	LBH	M	2	+	0	30454397	30482894	30448344	G	T	0.373	10	8.58e-16	0.353	0.081	4	autoimmune_disease	Celiac disease and Rheumatoid arthritis
ENST00000233099.5	rs112511259	HEATR5B	M	2	-	0	37208040	37311485	37203995	C	G	0.1693	1	1.25e-12	0.272	-0.013	7	cardiovascular	Ventricular conduction
ENST00000233099.5	rs77424687	HEATR5B	M	2	-	0	37208040	37311485	37204168	C	T	0.8307	2	1.28e-12	0.272	0.013	6	cardiovascular	Ventricular conduction
ENST00000233099.5	rs1123648	HEATR5B	M	2	-	0	37208040	37311485	37232330	C	T	0.8307	10	6.42e-12	0.258	0.012	2b	cardiovascular	Ventricular conduction
ENST00000233099.5	rs60572996	HEATR5B	M	2	-	0	37208040	37311485	37227544	A	T	0.8307	10	6.42e-12	0.258	0.012	4	cardiovascular	Ventricular conduction
ENST00000233099.5	rs62133080	HEATR5B	M	2	-	0	37208040	37311485	37230026	C	T	0.8307	10	6.42e-12	0.258	0.012	7	cardiovascular	Ventricular conduction
ENST00000233099.5	rs62133081	HEATR5B	M	2	-	0	37208040	37311485	37231092	G	T	0.8307	10	6.42e-12	0.258	0.012	7	cardiovascular	Ventricular conduction
ENST00000233099.5	rs62133108	HEATR5B	M	2	-	0	37208040	37311485	37253455	C	T	0.8307	10	6.42e-12	0.258	0.012	4	cardiovascular	Ventricular conduction
ENST00000233099.5	rs6728062	HEATR5B	M	2	-	0	37208040	37311485	37221985	C	G	0.8307	10	6.42e-12	0.258	0.012	6	cardiovascular	Ventricular conduction
ENST00000233099.5	rs6753260	HEATR5B	M	2	-	0	37208040	37311485	37238516	C	G	0.8307	10	6.42e-12	0.258	0.012	4	cardiovascular	Ventricular conduction
ENST00000233099.5	rs9636428	HEATR5B	M	2	-	0	37208040	37311485	37213849	C	T	0.8307	10	6.42e-12	0.258	0.012	7	cardiovascular	Ventricular conduction
ENST00000394666.3	rs1559039	ACYP2	Y	2	+	0	54342641	54532437	54347832	C	T	0.7083	7	1.3e-05	0.304	-0.031	6	cardiovascular	Sudden cardiac arrest
ENST00000407324.1	rs149094387	C1D	M	2	-	0	68269341	68290114	68356315	C	G	0.9286	5	3.53e-06	0.209	0.017	NA	viral_diseases	Immune reponse to smallpox (secreted IFN-alpha)
ENST00000407324.1	rs17035043	C1D	M	2	-	0	68269341	68290114	68380184	C	G	0.9286	5	3.53e-06	0.209	0.017	5	viral_diseases	Immune reponse to smallpox (secreted IFN-alpha)
ENST00000407324.1	rs182109085	C1D	M	2	-	0	68269341	68290114	68354673	A	T	0.9286	5	3.53e-06	0.209	0.017	7	viral_diseases	Immune reponse to smallpox (secreted IFN-alpha)
ENST00000407324.1	rs4078978	C1D	M	2	-	0	68269341	68290114	68359897	C	T	0.9286	5	3.53e-06	0.209	0.017	5	viral_diseases	Immune reponse to smallpox (secreted IFN-alpha)
ENST00000407324.1	rs77413521	C1D	M	2	-	0	68269341	68290114	68368278	A	G	0.9286	5	3.53e-06	0.209	0.017	6	viral_diseases	Immune reponse to smallpox (secreted IFN-alpha)
ENST00000407324.1	rs79883557	C1D	M	2	-	0	68269341	68290114	68383901	C	T	0.9286	5	3.53e-06	0.209	0.017	5	viral_diseases	Immune reponse to smallpox (secreted IFN-alpha)
ENST00000407324.1	rs76517946	C1D	M	2	-	0	68269341	68290114	68354936	A	C	0.0714	9	1.11e-05	0.19	-0.016	7	viral_diseases	Immune reponse to smallpox (secreted IFN-alpha)
ENST00000407324.1	rs77735628	C1D	M	2	-	0	68269341	68290114	68378367	A	C	0.0714	9	1.11e-05	0.19	-0.016	3a	viral_diseases	Immune reponse to smallpox (secreted IFN-alpha)
ENST00000295121.6	rs76517946	WDR92	CM	2	-	0	68356935	68384692	68354936	A	C	0.0723	1	4.35e-15	0.352	0.033	7	viral_diseases	Immune reponse to smallpox (secreted IFN-alpha)
ENST00000295121.6	rs77735628	WDR92	CM	2	-	0	68356935	68384692	68378367	A	C	0.0723	1	4.35e-15	0.352	0.033	3a	viral_diseases	Immune reponse to smallpox (secreted IFN-alpha)
ENST00000295121.6	rs149094387	WDR92	CM	2	-	0	68356935	68384692	68356315	C	G	0.9277	2	5.61e-15	0.352	-0.032	NA	viral_diseases	Immune reponse to smallpox (secreted IFN-alpha)
ENST00000295121.6	rs17035043	WDR92	CM	2	-	0	68356935	68384692	68380184	C	G	0.9277	2	5.61e-15	0.352	-0.032	5	viral_diseases	Immune reponse to smallpox (secreted IFN-alpha)
ENST00000295121.6	rs182109085	WDR92	CM	2	-	0	68356935	68384692	68354673	A	T	0.9277	2	5.61e-15	0.352	-0.032	7	viral_diseases	Immune reponse to smallpox (secreted IFN-alpha)
ENST00000295121.6	rs4078978	WDR92	CM	2	-	0	68356935	68384692	68359897	C	T	0.9277	2	5.61e-15	0.352	-0.032	5	viral_diseases	Immune reponse to smallpox (secreted IFN-alpha)
ENST00000295121.6	rs77413521	WDR92	CM	2	-	0	68356935	68384692	68368278	A	G	0.9277	2	5.61e-15	0.352	-0.032	6	viral_diseases	Immune reponse to smallpox (secreted IFN-alpha)
ENST00000295121.6	rs79883557	WDR92	CM	2	-	0	68356935	68384692	68383901	C	T	0.9277	2	5.61e-15	0.352	-0.032	5	viral_diseases	Immune reponse to smallpox (secreted IFN-alpha)
ENST00000263655.3	rs1443651	CNRIP1	F	2	-	0	68520142	68547138	68569316	G	T	0.3468	4	1.26e-09	0.485	0.028	5	serum_metabolites	Metabolite levels
ENST00000263655.3	rs1443652	CNRIP1	F	2	-	0	68520142	68547138	68569658	C	G	0.6613	5	1.76e-08	0.435	-0.027	5	serum_metabolites	Metabolite levels
ENST00000263655.3	rs1975482	CNRIP1	F	2	-	0	68520142	68547138	68574183	A	G	0.6613	5	1.76e-08	0.435	-0.027	6	serum_metabolites	Metabolite levels
ENST00000263655.3	rs6546378	CNRIP1	F	2	-	0	68520142	68547138	68573443	C	G	0.6613	5	1.76e-08	0.435	-0.027	6	serum_metabolites	Metabolite levels
ENST00000263655.3	rs6546382	CNRIP1	F	2	-	0	68520142	68547138	68574907	C	T	0.6613	5	1.76e-08	0.435	-0.027	7	serum_metabolites	Metabolite levels
ENST00000263655.3	rs7560374	CNRIP1	F	2	-	0	68520142	68547138	68569988	A	G	0.6613	5	1.76e-08	0.435	-0.027	7	serum_metabolites	Metabolite levels
ENST00000263655.3	rs7574580	CNRIP1	F	2	-	0	68520142	68547138	68573243	A	G	0.6613	5	1.76e-08	0.435	-0.027	7	serum_metabolites	Metabolite levels
ENST00000263655.3	rs9309411	CNRIP1	F	2	-	0	68520142	68547138	68570461	A	G	0.6613	5	1.76e-08	0.435	-0.027	7	serum_metabolites	Metabolite levels
ENST00000263655.3	rs9309412	CNRIP1	F	2	-	0	68520142	68547138	68570564	C	T	0.6613	5	1.76e-08	0.435	-0.027	7	serum_metabolites	Metabolite levels
ENST00000263655.3	rs964585	CNRIP1	F	2	-	0	68520142	68547138	68572434	A	G	0.6613	5	1.76e-08	0.435	-0.027	5	serum_metabolites	Metabolite levels
ENST00000263655.3	rs964586	CNRIP1	F	2	-	0	68520142	68547138	68572897	C	T	0.6613	5	1.76e-08	0.435	-0.027	5	serum_metabolites	Metabolite levels
ENST00000263655.3	rs146465313	CNRIP1	F	2	-	0	68520142	68547138	68575620	A	T	0.3387	6	2.1e-08	0.432	0.027	NA	serum_metabolites	Metabolite levels
ENST00000263655.3	rs1975480	CNRIP1	F	2	-	0	68520142	68547138	68573862	C	T	0.3387	6	2.1e-08	0.432	0.027	6	serum_metabolites	Metabolite levels
ENST00000263655.3	rs1975481	CNRIP1	F	2	-	0	68520142	68547138	68573997	A	C	0.3387	6	2.1e-08	0.432	0.027	7	serum_metabolites	Metabolite levels
ENST00000263655.3	rs2861822	CNRIP1	F	2	-	0	68520142	68547138	68574385	G	T	0.3387	6	2.1e-08	0.432	0.027	7	serum_metabolites	Metabolite levels
ENST00000263655.3	rs4277504	CNRIP1	F	2	-	0	68520142	68547138	68569566	A	C	0.3387	6	2.1e-08	0.432	0.027	5	serum_metabolites	Metabolite levels
ENST00000263655.3	rs6546379	CNRIP1	F	2	-	0	68520142	68547138	68573623	A	G	0.3387	6	2.1e-08	0.432	0.027	7	serum_metabolites	Metabolite levels
ENST00000263655.3	rs6546380	CNRIP1	F	2	-	0	68520142	68547138	68573626	A	G	0.3387	6	2.1e-08	0.432	0.027	7	serum_metabolites	Metabolite levels
ENST00000263655.3	rs6546381	CNRIP1	F	2	-	0	68520142	68547138	68574705	A	C	0.3387	6	2.1e-08	0.432	0.027	7	serum_metabolites	Metabolite levels
ENST00000263655.3	rs6752922	CNRIP1	F	2	-	0	68520142	68547138	68573089	A	G	0.3387	6	2.1e-08	0.432	0.027	6	serum_metabolites	Metabolite levels
ENST00000263655.3	rs6759864	CNRIP1	F	2	-	0	68520142	68547138	68571153	C	T	0.3387	6	2.1e-08	0.432	0.027	5	serum_metabolites	Metabolite levels
ENST00000263655.3	rs736779	CNRIP1	F	2	-	0	68520142	68547138	68571919	A	T	0.3387	6	2.1e-08	0.432	0.027	7	serum_metabolites	Metabolite levels
ENST00000263655.3	rs7589884	CNRIP1	F	2	-	0	68520142	68547138	68576037	C	G	0.3387	6	2.1e-08	0.432	0.027	6	serum_metabolites	Metabolite levels
ENST00000263655.3	rs7589952	CNRIP1	F	2	-	0	68520142	68547138	68570091	A	G	0.3387	6	2.1e-08	0.432	0.027	6	serum_metabolites	Metabolite levels
ENST00000263655.3	rs7600829	CNRIP1	F	2	-	0	68520142	68547138	68569777	C	T	0.3387	6	2.1e-08	0.432	0.027	3a	serum_metabolites	Metabolite levels
ENST00000263655.3	rs9309413	CNRIP1	F	2	-	0	68520142	68547138	68570772	C	G	0.3387	6	2.1e-08	0.432	0.027	7	serum_metabolites	Metabolite levels
ENST00000263655.3	rs964587	CNRIP1	F	2	-	0	68520142	68547138	68572911	A	G	0.3387	6	2.1e-08	0.432	0.027	5	serum_metabolites	Metabolite levels
ENST00000263655.3	rs6546377	CNRIP1	F	2	-	0	68520142	68547138	68570223	A	G	0.3306	8	4.47e-08	0.417	0.027	6	serum_metabolites	Metabolite levels
ENST00000263655.3	rs6741866	CNRIP1	F	2	-	0	68520142	68547138	68570970	A	G	0.3306	9	1.07e-07	0.399	0.026	7	serum_metabolites	Metabolite levels
ENST00000306384.4	rs13394343	VAMP5	F	2	+	0	85811531	85820535	85754342	A	C	0.3306	1	5.96e-07	0.402	0.027	6	cancer	Prostate cancer
ENST00000306384.4	rs17026396	VAMP5	F	2	+	0	85811531	85820535	85759127	C	T	0.3306	1	5.96e-07	0.402	0.027	6	cancer	Prostate cancer
ENST00000306384.4	rs2044474	VAMP5	F	2	+	0	85811531	85820535	85758790	A	G	0.3306	1	5.96e-07	0.402	0.027	4	cancer	Prostate cancer
ENST00000306384.4	rs6719046	VAMP5	F	2	+	0	85811531	85820535	85757371	A	G	0.3306	1	5.96e-07	0.402	0.027	7	cancer	Prostate cancer
ENST00000306384.4	rs6721924	VAMP5	F	2	+	0	85811531	85820535	85754563	C	T	0.3306	1	5.96e-07	0.402	0.027	7	cancer	Prostate cancer
ENST00000306384.4	rs6733913	VAMP5	F	2	+	0	85811531	85820535	85757379	C	T	0.3306	1	5.96e-07	0.402	0.027	7	cancer	Prostate cancer
ENST00000306384.4	rs59877521	VAMP5	F	2	+	0	85811531	85820535	85759494	C	T	0.6694	2	6.1e-07	0.401	-0.027	7	cancer	Prostate cancer
ENST00000306384.4	rs6547620	VAMP5	F	2	+	0	85811531	85820535	85755928	C	T	0.6694	2	6.1e-07	0.401	-0.027	6	cancer	Prostate cancer
ENST00000306384.4	rs6714709	VAMP5	F	2	+	0	85811531	85820535	85756375	C	G	0.6694	2	6.1e-07	0.401	-0.027	6	cancer	Prostate cancer
ENST00000306384.4	rs6735152	VAMP5	F	2	+	0	85811531	85820535	85754450	A	C	0.6694	2	6.1e-07	0.401	-0.027	7	cancer	Prostate cancer
ENST00000306384.4	rs6739015	VAMP5	F	2	+	0	85811531	85820535	85755357	A	G	0.6694	2	6.1e-07	0.401	-0.027	7	cancer	Prostate cancer
ENST00000306384.4	rs6750847	VAMP5	F	2	+	0	85811531	85820535	85758144	A	T	0.6694	2	6.1e-07	0.401	-0.027	5	cancer	Prostate cancer
ENST00000306384.4	rs6547624	VAMP5	F	2	+	0	85811531	85820535	85802134	A	T	0.6694	5	1.05e-06	0.388	-0.027	6	cancer	Prostate cancer
ENST00000306384.4	rs1010	VAMP5	F	2	+	0	85811531	85820535	85808982	C	T	0.3387	7	1.1e-06	0.387	0.027	6	cancer	Prostate cancer
ENST00000306384.4	rs10187424	VAMP5	F	2	+	0	85811531	85820535	85794297	C	T	0.3387	7	1.1e-06	0.387	0.027	6	cancer	Prostate cancer
ENST00000306384.4	rs1562323	VAMP5	F	2	+	0	85811531	85820535	85809711	C	T	0.3387	7	1.1e-06	0.387	0.027	5	cancer	Prostate cancer
ENST00000306384.4	rs1972297	VAMP5	F	2	+	0	85811531	85820535	85808573	C	T	0.3387	7	1.1e-06	0.387	0.027	5	cancer	Prostate cancer
ENST00000306384.4	rs35215812	VAMP5	F	2	+	0	85811531	85820535	85792384	A	G	0.3387	7	1.1e-06	0.387	0.027	6	cancer	Prostate cancer
ENST00000306384.4	rs3731827	VAMP5	F	2	+	0	85811531	85820535	85806068	C	T	0.3387	7	1.1e-06	0.387	0.027	4	cancer	Prostate cancer
ENST00000306384.4	rs3770098	VAMP5	F	2	+	0	85811531	85820535	85805367	A	C	0.3387	7	1.1e-06	0.387	0.027	1f	cancer	Prostate cancer
ENST00000306384.4	rs6757263	VAMP5	F	2	+	0	85811531	85820535	85803542	C	T	0.3387	7	1.1e-06	0.387	0.027	1f	cancer	Prostate cancer
ENST00000306384.4	rs1009	VAMP5	F	2	+	0	85811531	85820535	85808737	A	G	0.6613	8	1.13e-06	0.386	-0.027	1f	cancer	Prostate cancer
ENST00000306384.4	rs10198569	VAMP5	F	2	+	0	85811531	85820535	85794415	A	G	0.6613	8	1.13e-06	0.386	-0.027	6	cancer	Prostate cancer
ENST00000306384.4	rs1058588	VAMP5	F	2	+	0	85811531	85820535	85808871	C	T	0.6613	8	1.13e-06	0.386	-0.027	6	cancer	Prostate cancer
ENST00000306384.4	rs2366639	VAMP5	F	2	+	0	85811531	85820535	85809955	A	G	0.6613	8	1.13e-06	0.386	-0.027	5	cancer	Prostate cancer
ENST00000413150.1	rs2310173	MAP4K4	Y	2	+	0	102314488	102508449	102663628	G	T	0.8917	2	4.98e-07	0.44	0.097	6	autoimmune_disease	Ulcerative colitis
ENST00000409599.1	rs11465583	IL18R1	CY	2	+	0	102972389	103015218	102982466	C	G	0.1584	1	8.48e-12	0.553	0.106	6	miscellaneous	Atopic dermatitis
ENST00000409599.1	rs2058622	IL18R1	CY	2	+	0	102972389	103015218	102985424	A	G	0.1584	1	8.48e-12	0.553	0.106	6	miscellaneous	Atopic dermatitis
ENST00000409599.1	rs2058623	IL18R1	CY	2	+	0	102972389	103015218	102986170	C	T	0.1584	1	8.48e-12	0.553	0.106	6	miscellaneous	Atopic dermatitis
ENST00000409599.1	rs6727306	IL18R1	CY	2	+	0	102972389	103015218	102981644	A	C	0.1584	1	8.48e-12	0.553	0.106	7	miscellaneous	Atopic dermatitis
ENST00000409599.1	rs2041756	IL18R1	CY	2	+	0	102972389	103015218	103049910	A	G	0.15	2	1e-10	0.553	0.099	5	autoimmune_disease	Crohn's disease
ENST00000409599.1	rs2110734	IL18R1	CY	2	+	0	102972389	103015218	103052206	C	T	0.15	2	1e-10	0.553	0.099	7	autoimmune_disease	Crohn's disease
ENST00000409599.1	rs2110735	IL18R1	CY	2	+	0	102972389	103015218	103050925	A	G	0.15	2	1e-10	0.553	0.099	7	autoimmune_disease	Crohn's disease
ENST00000409599.1	rs7561487	IL18R1	CY	2	+	0	102972389	103015218	103077894	A	G	0.1667	3	1.21e-10	0.553	0.082	7	autoimmune_disease	Crohn's disease
ENST00000409599.1	rs1035127	IL18R1	CY	2	+	0	102972389	103015218	103019919	A	G	0.1584	4	1.39e-10	0.553	0.09	7	autoimmune_disease	Crohn's disease
ENST00000409599.1	rs1807782	IL18R1	CY	2	+	0	102972389	103015218	103033147	C	T	0.1584	4	1.39e-10	0.553	0.09	5	autoimmune_disease	Crohn's disease
ENST00000409599.1	rs3755274	IL18R1	CY	2	+	0	102972389	103015218	103002395	A	G	0.1584	4	1.39e-10	0.553	0.09	7	autoimmune_disease	Crohn's disease
ENST00000409599.1	rs3817465	IL18R1	CY	2	+	0	102972389	103015218	103039584	A	T	0.1584	4	1.39e-10	0.553	0.09	5	autoimmune_disease	Crohn's disease
ENST00000409599.1	rs3860444	IL18R1	CY	2	+	0	102972389	103015218	103007623	A	G	0.1584	4	1.39e-10	0.553	0.09	6	autoimmune_disease	Crohn's disease
ENST00000409599.1	rs6543132	IL18R1	CY	2	+	0	102972389	103015218	103029410	A	G	0.1584	4	1.39e-10	0.553	0.09	7	autoimmune_disease	Crohn's disease
ENST00000409599.1	rs6729638	IL18R1	CY	2	+	0	102972389	103015218	102996022	C	T	0.1584	4	1.39e-10	0.553	0.09	7	autoimmune_disease	Crohn's disease
ENST00000409599.1	rs7597819	IL18R1	CY	2	+	0	102972389	103015218	103092906	A	G	0.1583	5	1.72e-10	0.553	0.082	7	autoimmune_disease	Crohn's disease
ENST00000409599.1	rs6734736	IL18R1	CY	2	+	0	102972389	103015218	103062880	C	T	0.1458	6	2.43e-10	0.553	0.104	7	autoimmune_disease	Crohn's disease
ENST00000409599.1	rs990171	IL18R1	CY	2	+	0	102972389	103015218	103086770	A	C	0.15	7	6.06e-10	0.553	0.085	7	autoimmune_disease	Crohn's disease
ENST00000409599.1	rs10165460	IL18R1	CY	2	+	0	102972389	103015218	103085631	C	T	0.15	8	8.42e-10	0.553	0.085	7	autoimmune_disease	Crohn's disease
ENST00000409599.1	rs10197881	IL18R1	CY	2	+	0	102972389	103015218	103091715	A	G	0.15	8	8.42e-10	0.553	0.085	6	autoimmune_disease	Crohn's disease
ENST00000409599.1	rs11123931	IL18R1	CY	2	+	0	102972389	103015218	103085660	A	G	0.15	8	8.42e-10	0.553	0.085	6	autoimmune_disease	Crohn's disease
ENST00000409599.1	rs1468791	IL18R1	CY	2	+	0	102972389	103015218	103092021	A	G	0.15	8	8.42e-10	0.553	0.085	6	autoimmune_disease	Crohn's disease
ENST00000409599.1	rs2075185	IL18R1	CY	2	+	0	102972389	103015218	103070988	A	G	0.15	8	8.42e-10	0.553	0.085	7	autoimmune_disease	Crohn's disease
ENST00000409599.1	rs4070554	IL18R1	CY	2	+	0	102972389	103015218	103074493	A	G	0.15	8	8.42e-10	0.553	0.085	7	autoimmune_disease	Crohn's disease
ENST00000409599.1	rs4851587	IL18R1	CY	2	+	0	102972389	103015218	103073474	C	T	0.15	8	8.42e-10	0.553	0.085	6	autoimmune_disease	Crohn's disease
ENST00000409599.1	rs6705001	IL18R1	CY	2	+	0	102972389	103015218	103076210	A	G	0.15	8	8.42e-10	0.553	0.085	7	autoimmune_disease	Crohn's disease
ENST00000409599.1	rs6717915	IL18R1	CY	2	+	0	102972389	103015218	103079619	A	C	0.15	8	8.42e-10	0.553	0.085	7	autoimmune_disease	Crohn's disease
ENST00000409599.1	rs6718157	IL18R1	CY	2	+	0	102972389	103015218	103079814	A	T	0.15	8	8.42e-10	0.553	0.085	5	autoimmune_disease	Crohn's disease
ENST00000409599.1	rs731628	IL18R1	CY	2	+	0	102972389	103015218	103082571	C	T	0.15	8	8.42e-10	0.553	0.085	7	autoimmune_disease	Crohn's disease
ENST00000409599.1	rs10173193	IL18R1	CY	2	+	0	102972389	103015218	102975050	A	G	0.55	9	1.04e-09	0.553	-0.05	5	autoimmune_disease	Asthma
ENST00000409599.1	rs10176664	IL18R1	CY	2	+	0	102972389	103015218	102976172	A	G	0.55	9	1.04e-09	0.553	-0.05	3a	autoimmune_disease	Asthma
ENST00000409599.1	rs10204837	IL18R1	CY	2	+	0	102972389	103015218	102977730	A	C	0.55	9	1.04e-09	0.553	-0.05	7	autoimmune_disease	Asthma
ENST00000409599.1	rs11123925	IL18R1	CY	2	+	0	102972389	103015218	102977511	A	G	0.55	9	1.04e-09	0.553	-0.05	5	autoimmune_disease	Asthma
ENST00000409599.1	rs13392100	IL18R1	CY	2	+	0	102972389	103015218	102982094	A	C	0.55	9	1.04e-09	0.553	-0.05	7	autoimmune_disease	Asthma
ENST00000409599.1	rs3771166	IL18R1	CY	2	+	0	102972389	103015218	102986222	A	G	0.55	9	1.04e-09	0.553	-0.05	6	autoimmune_disease	Asthma
ENST00000409599.1	rs9308857	IL18R1	CY	2	+	0	102972389	103015218	102979624	A	G	0.55	9	1.04e-09	0.553	-0.05	7	autoimmune_disease	Asthma
ENST00000409599.1	rs10182710	IL18R1	CY	2	+	0	102972389	103015218	102981306	A	G	0.45	10	1.05e-09	0.553	0.051	7	autoimmune_disease	Asthma
ENST00000409599.1	rs1362348	IL18R1	CY	2	+	0	102972389	103015218	102984624	C	G	0.45	10	1.05e-09	0.553	0.051	7	autoimmune_disease	Asthma
ENST00000409599.1	rs1420099	IL18R1	CY	2	+	0	102972389	103015218	102980543	C	G	0.45	10	1.05e-09	0.553	0.051	6	autoimmune_disease	Asthma
ENST00000409599.1	rs3755276	IL18R1	CY	2	+	0	102972389	103015218	102978459	C	T	0.45	10	1.05e-09	0.553	0.051	7	autoimmune_disease	Asthma
ENST00000409599.1	rs6543123	IL18R1	CY	2	+	0	102972389	103015218	102977196	C	T	0.45	10	1.05e-09	0.553	0.051	7	autoimmune_disease	Asthma
ENST00000264260.2	rs1035127	IL18RAP	M	2	+	1	103035149	103069025	103019919	A	G	0.2381	6	2.47e-25	0.648	-0.341	7	autoimmune_disease	Crohn's disease
ENST00000264260.2	rs1420106	IL18RAP	M	2	+	1	103035149	103069025	103035044	A	G	0.2381	6	2.47e-25	0.648	-0.341	4	autoimmune_disease	Crohn's disease
ENST00000264260.2	rs1568681	IL18RAP	M	2	+	1	103035149	103069025	103014696	C	T	0.2381	6	2.47e-25	0.648	-0.341	7	autoimmune_disease	Crohn's disease
ENST00000264260.2	rs1807782	IL18RAP	M	2	+	1	103035149	103069025	103033147	C	T	0.2381	6	2.47e-25	0.648	-0.341	5	autoimmune_disease	Crohn's disease
ENST00000264260.2	rs3755268	IL18RAP	M	2	+	1	103035149	103069025	103038527	C	G	0.2381	6	2.47e-25	0.648	-0.341	4	autoimmune_disease	Crohn's disease
ENST00000264260.2	rs3817465	IL18RAP	M	2	+	1	103035149	103069025	103039584	A	T	0.2381	6	2.47e-25	0.648	-0.341	5	autoimmune_disease	Crohn's disease
ENST00000264260.2	rs3860444	IL18RAP	M	2	+	1	103035149	103069025	103007623	A	G	0.2381	6	2.47e-25	0.648	-0.341	6	autoimmune_disease	Crohn's disease
ENST00000264260.2	rs6543132	IL18RAP	M	2	+	1	103035149	103069025	103029410	A	G	0.2381	6	2.47e-25	0.648	-0.341	7	autoimmune_disease	Crohn's disease
ENST00000264260.2	rs12712145	IL18RAP	M	2	+	1	103035149	103069025	103008710	C	T	0.7619	7	2.89e-25	0.647	0.341	7	autoimmune_disease	Crohn's disease
ENST00000264260.2	rs2272128	IL18RAP	M	2	+	1	103035149	103069025	103039929	A	G	0.7619	7	2.89e-25	0.647	0.341	7	autoimmune_disease	Crohn's disease
ENST00000264260.2	rs3755267	IL18RAP	M	2	+	1	103035149	103069025	103038587	G	T	0.7619	7	2.89e-25	0.647	0.341	3a	autoimmune_disease	Crohn's disease
ENST00000264260.2	rs4851008	IL18RAP	M	2	+	1	103035149	103069025	103026611	C	G	0.7619	7	2.89e-25	0.647	0.341	6	autoimmune_disease	Crohn's disease
ENST00000264260.2	rs4851575	IL18RAP	M	2	+	1	103035149	103069025	103025203	A	G	0.7619	7	2.89e-25	0.647	0.341	7	autoimmune_disease	Crohn's disease
ENST00000264260.2	rs4851007	IL18RAP	M	2	+	1	103035149	103069025	103024813	G	T	0.746	8	3.38e-25	0.646	0.331	7	autoimmune_disease	Crohn's disease
ENST00000264260.2	rs10197284	IL18RAP	M	2	+	1	103035149	103069025	102982703	A	G	0.7672	9	2.72e-24	0.632	0.34	7	miscellaneous	Atopic dermatitis
ENST00000264260.2	rs1465321	IL18RAP	M	2	+	1	103035149	103069025	102986618	C	T	0.7672	9	2.72e-24	0.632	0.34	5	miscellaneous	Atopic dermatitis
ENST00000264260.2	rs1558627	IL18RAP	M	2	+	1	103035149	103069025	102984684	A	G	0.7672	9	2.72e-24	0.632	0.34	7	miscellaneous	Atopic dermatitis
ENST00000264260.2	rs1573895	IL18RAP	M	2	+	1	103035149	103069025	102982876	C	T	0.7672	9	2.72e-24	0.632	0.34	7	miscellaneous	Atopic dermatitis
ENST00000264260.2	rs2241117	IL18RAP	M	2	+	1	103035149	103069025	103003043	C	T	0.7646	9	2.72e-24	0.632	0.34	6	autoimmune_disease	Crohn's disease
ENST00000264260.2	rs2270297	IL18RAP	M	2	+	1	103035149	103069025	102992675	C	T	0.7646	9	2.72e-24	0.632	0.34	5	autoimmune_disease	Crohn's disease
ENST00000264260.2	rs3771170	IL18RAP	M	2	+	1	103035149	103069025	102985980	A	T	0.7672	9	2.72e-24	0.632	0.34	7	miscellaneous	Atopic dermatitis
ENST00000264260.2	rs6733346	IL18RAP	M	2	+	1	103035149	103069025	102987698	C	T	0.7646	9	2.72e-24	0.632	0.34	7	autoimmune_disease	Crohn's disease
ENST00000264260.2	rs6750020	IL18RAP	M	2	+	1	103035149	103069025	102994714	A	G	0.7646	9	2.72e-24	0.632	0.34	7	autoimmune_disease	Crohn's disease
ENST00000264260.2	rs10190555	IL18RAP	M	2	+	1	103035149	103069025	102994056	A	G	0.2354	10	3.52e-24	0.63	-0.341	7	autoimmune_disease	Crohn's disease
ENST00000264260.2	rs11465583	IL18RAP	M	2	+	1	103035149	103069025	102982466	C	G	0.2328	10	3.52e-24	0.63	-0.341	6	miscellaneous	Atopic dermatitis
ENST00000264260.2	rs13015714	IL18RAP	M	2	+	1	103035149	103069025	102971865	G	T	0.2328	10	3.52e-24	0.63	-0.341	6	miscellaneous	Atopic dermatitis
ENST00000264260.2	rs2058622	IL18RAP	M	2	+	1	103035149	103069025	102985424	A	G	0.2328	10	3.52e-24	0.63	-0.341	6	miscellaneous	Atopic dermatitis
ENST00000264260.2	rs2058623	IL18RAP	M	2	+	1	103035149	103069025	102986170	C	T	0.2328	10	3.52e-24	0.63	-0.341	6	miscellaneous	Atopic dermatitis
ENST00000264260.2	rs3755274	IL18RAP	M	2	+	1	103035149	103069025	103002395	A	G	0.2354	10	3.52e-24	0.63	-0.341	7	autoimmune_disease	Crohn's disease
ENST00000264260.2	rs6727306	IL18RAP	M	2	+	1	103035149	103069025	102981644	A	C	0.2328	10	3.52e-24	0.63	-0.341	7	miscellaneous	Atopic dermatitis
ENST00000264260.2	rs6729638	IL18RAP	M	2	+	1	103035149	103069025	102996022	C	T	0.2354	10	3.52e-24	0.63	-0.341	7	autoimmune_disease	Crohn's disease
ENST00000264260.2	rs6753717	IL18RAP	M	2	+	1	103035149	103069025	102993161	A	C	0.2354	10	3.52e-24	0.63	-0.341	6	autoimmune_disease	Crohn's disease
ENST00000421804.2	rs1400324	MERTK	M	2	+	0	112656185	112786943	112681220	A	C	0.2249	2	6.25e-45	0.724	-0.133	7	autoimmune_disease	Multiple sclerosis
ENST00000421804.2	rs2001201	MERTK	M	2	+	0	112656185	112786943	112678350	A	C	0.2249	2	6.25e-45	0.724	-0.133	7	autoimmune_disease	Multiple sclerosis
ENST00000421804.2	rs57640566	MERTK	M	2	+	0	112656185	112786943	112684173	A	G	0.2249	2	6.25e-45	0.724	-0.133	5	autoimmune_disease	Multiple sclerosis
ENST00000421804.2	rs59650987	MERTK	M	2	+	0	112656185	112786943	112678976	A	C	0.2249	2	6.25e-45	0.724	-0.133	7	autoimmune_disease	Multiple sclerosis
ENST00000421804.2	rs74562473	MERTK	M	2	+	0	112656185	112786943	112684680	A	C	0.2249	2	6.25e-45	0.724	-0.133	4	autoimmune_disease	Multiple sclerosis
ENST00000421804.2	rs1400325	MERTK	M	2	+	0	112656185	112786943	112680934	C	T	0.7751	3	6.59e-45	0.724	0.133	5	autoimmune_disease	Multiple sclerosis
ENST00000421804.2	rs55972521	MERTK	M	2	+	0	112656185	112786943	112680519	A	G	0.7751	3	6.59e-45	0.724	0.133	7	autoimmune_disease	Multiple sclerosis
ENST00000421804.2	rs867311	MERTK	M	2	+	0	112656185	112786943	112677970	G	T	0.7751	3	6.59e-45	0.724	0.133	4	autoimmune_disease	Multiple sclerosis
ENST00000421804.2	rs12477716	MERTK	M	2	+	0	112656185	112786943	112668644	C	T	0.7751	4	1.22e-42	0.705	0.133	6	autoimmune_disease	Multiple sclerosis
ENST00000421804.2	rs1516629	MERTK	M	2	+	0	112656185	112786943	112658779	A	G	0.7751	4	1.22e-42	0.705	0.133	4	autoimmune_disease	Multiple sclerosis
ENST00000421804.2	rs17835605	MERTK	M	2	+	0	112656185	112786943	112661106	C	T	0.7751	4	1.22e-42	0.705	0.133	7	autoimmune_disease	Multiple sclerosis
ENST00000421804.2	rs2001444	MERTK	M	2	+	0	112656185	112786943	112659538	C	T	0.7751	4	1.22e-42	0.705	0.133	6	autoimmune_disease	Multiple sclerosis
ENST00000421804.2	rs55728465	MERTK	M	2	+	0	112656185	112786943	112666096	A	G	0.7751	4	1.22e-42	0.705	0.133	7	autoimmune_disease	Multiple sclerosis
ENST00000421804.2	rs55785997	MERTK	M	2	+	0	112656185	112786943	112661447	C	T	0.7751	4	1.22e-42	0.705	0.133	7	autoimmune_disease	Multiple sclerosis
ENST00000421804.2	rs6729037	MERTK	M	2	+	0	112656185	112786943	112656777	C	G	0.7751	4	1.22e-42	0.705	0.133	5	autoimmune_disease	Multiple sclerosis
ENST00000421804.2	rs7568632	MERTK	M	2	+	0	112656185	112786943	112669950	A	G	0.7751	4	1.22e-42	0.705	0.133	6	autoimmune_disease	Multiple sclerosis
ENST00000421804.2	rs79559916	MERTK	M	2	+	0	112656185	112786943	112665080	C	G	0.7751	4	1.22e-42	0.705	0.133	7	autoimmune_disease	Multiple sclerosis
ENST00000421804.2	rs80088736	MERTK	M	2	+	0	112656185	112786943	112674805	A	G	0.7751	4	1.22e-42	0.705	0.133	7	autoimmune_disease	Multiple sclerosis
ENST00000421804.2	rs113645544	MERTK	M	2	+	0	112656185	112786943	112662040	A	G	0.2249	5	1.27e-42	0.705	-0.133	6	autoimmune_disease	Multiple sclerosis
ENST00000421804.2	rs1400321	MERTK	M	2	+	0	112656185	112786943	112670046	A	C	0.2249	5	1.27e-42	0.705	-0.133	7	autoimmune_disease	Multiple sclerosis
ENST00000421804.2	rs55708724	MERTK	M	2	+	0	112656185	112786943	112666922	A	C	0.2249	5	1.27e-42	0.705	-0.133	4	autoimmune_disease	Multiple sclerosis
ENST00000421804.2	rs58641606	MERTK	M	2	+	0	112656185	112786943	112670732	C	T	0.2249	5	1.27e-42	0.705	-0.133	7	autoimmune_disease	Multiple sclerosis
ENST00000421804.2	rs75069292	MERTK	M	2	+	0	112656185	112786943	112668204	C	T	0.2249	5	1.27e-42	0.705	-0.133	6	autoimmune_disease	Multiple sclerosis
ENST00000421804.2	rs7575552	MERTK	M	2	+	0	112656185	112786943	112673634	A	G	0.2249	5	1.27e-42	0.705	-0.133	7	autoimmune_disease	Multiple sclerosis
ENST00000421804.2	rs12466812	MERTK	M	2	+	0	112656185	112786943	112654009	C	T	0.7725	6	3.57e-42	0.701	0.134	5	autoimmune_disease	Multiple sclerosis
ENST00000421804.2	rs17174870	MERTK	M	2	+	0	112656185	112786943	112665201	C	T	0.7698	7	7.55e-40	0.679	0.129	6	autoimmune_disease	Multiple sclerosis
ENST00000283206.4	rs6725192	TMEM87B	F	2	+	0	112812800	112876895	112738562	A	G	0.621	7	7.16e-05	0.273	-0.018	6	viral_diseases	Hepatitis C induced liver fibrosis
ENST00000283206.4	rs10210692	TMEM87B	F	2	+	0	112812800	112876895	112766262	A	G	0.3952	8	0.0001203	0.258	0.018	7	viral_diseases	Hepatitis C induced liver fibrosis
ENST00000283206.4	rs1131244	TMEM87B	F	2	+	0	112812800	112876895	112765973	A	G	0.3952	8	0.0001203	0.258	0.018	6	viral_diseases	Hepatitis C induced liver fibrosis
ENST00000283206.4	rs4303721	TMEM87B	F	2	+	0	112812800	112876895	112761034	G	T	0.3952	8	0.0001203	0.258	0.018	6	viral_diseases	Hepatitis C induced liver fibrosis
ENST00000283206.4	rs4848933	TMEM87B	F	2	+	0	112812800	112876895	112761653	C	G	0.3952	8	0.0001203	0.258	0.018	7	viral_diseases	Hepatitis C induced liver fibrosis
ENST00000283206.4	rs4353657	TMEM87B	F	2	+	0	112812800	112876895	112760944	A	C	0.6048	9	0.0001282	0.256	-0.018	6	viral_diseases	Hepatitis C induced liver fibrosis
ENST00000283206.4	rs4511729	TMEM87B	F	2	+	0	112812800	112876895	112763710	C	T	0.6048	9	0.0001282	0.256	-0.018	5	viral_diseases	Hepatitis C induced liver fibrosis
ENST00000283206.4	rs4519530	TMEM87B	F	2	+	0	112812800	112876895	112759182	C	T	0.6048	9	0.0001282	0.256	-0.018	4	viral_diseases	Hepatitis C induced liver fibrosis
ENST00000263335.7	rs10175462	PAX8	M	2	-	1	113973574	114036488	113988492	A	G	0.3889	1	5.45e-41	0.719	-0.348	5	kidney_lung_liver	Renal function-related traits (BUN)
ENST00000263335.7	rs10206269	PAX8	M	2	-	1	113973574	114036488	113990393	A	C	0.3889	1	5.45e-41	0.719	-0.348	2b	kidney_lung_liver	Renal function-related traits (BUN)
ENST00000429538.3	rs6707386	PAX8	CYF	2	-	1	113973574	114036527	113981022	A	G	0.327	1	7.53e-18	0.569	-0.15	7	kidney_lung_liver	Renal function-related traits (BUN)
ENST00000263335.7	rs7421852	PAX8	M	2	-	1	113973574	114036488	113990261	A	G	0.3889	1	5.45e-41	0.719	-0.348	4	kidney_lung_liver	Renal function-related traits (BUN)
ENST00000263335.7	rs75608817	PAX8	M	2	-	1	113973574	114036488	113989267	C	T	0.3889	1	5.45e-41	0.719	-0.348	1f	kidney_lung_liver	Renal function-related traits (BUN)
ENST00000263335.7	rs7563094	PAX8	M	2	-	1	113973574	114036488	113989327	C	T	0.3889	1	5.45e-41	0.719	-0.348	5	kidney_lung_liver	Renal function-related traits (BUN)
ENST00000263335.7	rs4849181	PAX8	M	2	-	1	113973574	114036488	113991970	A	G	0.6111	2	9.45e-41	0.717	0.348	2b	kidney_lung_liver	Renal function-related traits (BUN)
ENST00000429538.3	rs7589901	PAX8	CYF	2	-	1	113973574	114036527	113993344	A	C	0.6813	2	2e-17	0.569	0.157	4	kidney_lung_liver	Renal function-related traits (BUN)
ENST00000263335.7	rs11123172	PAX8	M	2	-	1	113973574	114036488	113984303	C	T	0.3915	3	7.09e-40	0.709	-0.343	6	kidney_lung_liver	Renal function-related traits (BUN)
ENST00000429538.3	rs7578633	PAX8	CYF	2	-	1	113973574	114036527	113978650	C	T	0.673	3	2.31e-17	0.569	0.15	5	kidney_lung_liver	Renal function-related traits (BUN)
ENST00000429538.3	rs10206269	PAX8	CYF	2	-	1	113973574	114036527	113990393	A	C	0.3324	4	2.64e-17	0.569	-0.155	2b	kidney_lung_liver	Renal function-related traits (BUN)
ENST00000263335.7	rs6707386	PAX8	M	2	-	1	113973574	114036488	113981022	A	G	0.3968	4	8.92e-40	0.708	-0.347	7	kidney_lung_liver	Renal function-related traits (BUN)
ENST00000263335.7	rs6755040	PAX8	M	2	-	1	113973574	114036488	113981137	C	T	0.3968	4	8.92e-40	0.708	-0.347	7	kidney_lung_liver	Renal function-related traits (BUN)
ENST00000263335.7	rs11123170	PAX8	M	2	-	1	113973574	114036488	113978940	C	G	0.6032	5	1.25e-39	0.707	0.347	1f	kidney_lung_liver	Renal function-related traits (BUN)
ENST00000429538.3	rs7576384	PAX8	CYF	2	-	1	113973574	114036527	113993385	C	G	0.6895	5	6.39e-17	0.569	0.157	4	kidney_lung_liver	Renal function-related traits (BUN)
ENST00000263335.7	rs7578633	PAX8	M	2	-	1	113973574	114036488	113978650	C	T	0.6032	5	1.25e-39	0.707	0.347	5	kidney_lung_liver	Renal function-related traits (BUN)
ENST00000429538.3	rs10175462	PAX8	CYF	2	-	1	113973574	114036527	113988492	A	G	0.3517	6	8.31e-17	0.569	-0.155	5	kidney_lung_liver	Renal function-related traits (BUN)
ENST00000429538.3	rs11123172	PAX8	CYF	2	-	1	113973574	114036527	113984303	C	T	0.3517	6	8.31e-17	0.569	-0.155	6	kidney_lung_liver	Renal function-related traits (BUN)
ENST00000429538.3	rs4849177	PAX8	CYF	2	-	1	113973574	114036527	113982584	C	T	0.3517	6	8.31e-17	0.569	-0.155	6	kidney_lung_liver	Renal function-related traits (BUN)
ENST00000263335.7	rs4849179	PAX8	M	2	-	1	113973574	114036488	113985170	C	T	0.6085	6	1.49e-39	0.706	0.343	1b	kidney_lung_liver	Renal function-related traits (BUN)
ENST00000429538.3	rs75608817	PAX8	CYF	2	-	1	113973574	114036527	113989267	C	T	0.3517	6	8.31e-17	0.569	-0.155	1f	kidney_lung_liver	Renal function-related traits (BUN)
ENST00000429538.3	rs7563094	PAX8	CYF	2	-	1	113973574	114036527	113989327	C	T	0.3517	6	8.31e-17	0.569	-0.155	5	kidney_lung_liver	Renal function-related traits (BUN)
ENST00000429538.3	rs6755040	PAX8	CYF	2	-	1	113973574	114036527	113981137	C	T	0.3544	7	9.23e-17	0.569	-0.15	7	kidney_lung_liver	Renal function-related traits (BUN)
ENST00000263335.7	rs7576384	PAX8	M	2	-	1	113973574	114036488	113993385	C	G	0.6111	7	2.45e-39	0.704	0.348	4	kidney_lung_liver	Renal function-related traits (BUN)
ENST00000263335.7	rs4849177	PAX8	M	2	-	1	113973574	114036488	113982584	C	T	0.3942	8	6.82e-39	0.699	-0.343	6	kidney_lung_liver	Renal function-related traits (BUN)
ENST00000429538.3	rs4849179	PAX8	CYF	2	-	1	113973574	114036527	113985170	C	T	0.6483	8	1.1e-16	0.569	0.157	1b	kidney_lung_liver	Renal function-related traits (BUN)
ENST00000429538.3	rs4849181	PAX8	CYF	2	-	1	113973574	114036527	113991970	A	G	0.6401	9	6.97e-16	0.569	0.157	2b	kidney_lung_liver	Renal function-related traits (BUN)
ENST00000263335.7	rs7589901	PAX8	M	2	-	1	113973574	114036488	113993344	A	C	0.6164	9	3.61e-38	0.692	0.348	4	kidney_lung_liver	Renal function-related traits (BUN)
ENST00000409400.1	rs12994284	BIN1	M	2	-	0	127805614	127864854	127874020	C	T	0.1931	1	8.74e-35	0.595	-0.205	5	aging	Alzheimer's disease (late onset)
ENST00000409400.1	rs12994718	BIN1	M	2	-	0	127805614	127864854	127874226	A	T	0.1931	1	8.74e-35	0.595	-0.205	6	aging	Alzheimer's disease (late onset)
ENST00000409400.1	rs34212842	BIN1	M	2	-	0	127805614	127864854	127881219	A	G	0.1931	1	8.74e-35	0.595	-0.205	6	aging	Alzheimer's disease (late onset)
ENST00000409400.1	rs6720234	BIN1	M	2	-	0	127805614	127864854	127882015	A	T	0.1931	1	8.74e-35	0.595	-0.205	2b	aging	Alzheimer's disease (late onset)
ENST00000409400.1	rs7557280	BIN1	M	2	-	0	127805614	127864854	127873161	A	T	0.1931	1	8.74e-35	0.595	-0.205	4	aging	Alzheimer's disease (late onset)
ENST00000409400.1	rs13029812	BIN1	M	2	-	0	127805614	127864854	127872622	A	G	0.8069	2	9.05e-35	0.595	0.205	5	aging	Alzheimer's disease (late onset)
ENST00000409400.1	rs34745987	BIN1	M	2	-	0	127805614	127864854	127875384	C	T	0.8069	2	9.05e-35	0.595	0.205	5	aging	Alzheimer's disease (late onset)
ENST00000409400.1	rs35860453	BIN1	M	2	-	0	127805614	127864854	127866047	C	T	0.8069	2	9.05e-35	0.595	0.205	5	aging	Alzheimer's disease (late onset)
ENST00000409400.1	rs36085158	BIN1	M	2	-	0	127805614	127864854	127869982	C	T	0.8069	2	9.05e-35	0.595	0.205	6	aging	Alzheimer's disease (late onset)
ENST00000409400.1	rs71414738	BIN1	M	2	-	0	127805614	127864854	127876242	C	T	0.8069	2	9.05e-35	0.595	0.205	5	aging	Alzheimer's disease (late onset)
ENST00000409400.1	rs13004848	BIN1	M	2	-	0	127805614	127864854	127887560	C	T	0.1958	3	1.37e-33	0.581	-0.205	1f	aging	Alzheimer's disease (late onset)
ENST00000409400.1	rs28434131	BIN1	M	2	-	0	127805614	127864854	127850292	A	G	0.8016	6	8.01e-32	0.561	0.195	5	aging	Alzheimer's disease (late onset)
ENST00000409400.1	rs34854727	BIN1	M	2	-	0	127805614	127864854	127855392	C	T	0.8016	6	8.01e-32	0.561	0.195	5	aging	Alzheimer's disease (late onset)
ENST00000409400.1	rs35832505	BIN1	M	2	-	0	127805614	127864854	127846505	C	T	0.1984	6	8.01e-32	0.561	-0.195	5	aging	Alzheimer's disease (late onset)
ENST00000409400.1	rs7583814	BIN1	M	2	-	0	127805614	127864854	127863029	C	T	0.8016	6	8.01e-32	0.561	0.195	5	aging	Alzheimer's disease (late onset)
ENST00000409400.1	rs873270	BIN1	M	2	-	0	127805614	127864854	127859418	C	T	0.1984	6	8.01e-32	0.561	-0.195	5	aging	Alzheimer's disease (late onset)
ENST00000409400.1	rs12989701	BIN1	M	2	-	0	127805614	127864854	127887985	A	C	0.1746	7	3.67e-30	0.54	-0.198	6	aging	Alzheimer's disease (late onset)
ENST00000409400.1	rs6710467	BIN1	M	2	-	0	127805614	127864854	127889932	A	G	0.1746	7	3.67e-30	0.54	-0.198	1f	aging	Alzheimer's disease (late onset)
ENST00000409400.1	rs13009551	BIN1	M	2	-	0	127805614	127864854	127889118	C	T	0.8254	8	4.12e-30	0.54	0.198	7	aging	Alzheimer's disease (late onset)
ENST00000392771.1	rs10929965	PLA2R1	F	2	-	0	160802326	160919121	160906931	A	G	0.6371	2	5.39e-07	0.375	-0.033	7	kidney_lung_liver	Nephropathy (idiopathic membranous)
ENST00000392771.1	rs10929966	PLA2R1	F	2	-	0	160802326	160919121	160908341	C	T	0.6371	2	5.39e-07	0.375	-0.033	6	kidney_lung_liver	Nephropathy (idiopathic membranous)
ENST00000392771.1	rs16844715	PLA2R1	F	2	-	0	160802326	160919121	160915106	C	T	0.6371	2	5.39e-07	0.375	-0.033	7	kidney_lung_liver	Nephropathy (idiopathic membranous)
ENST00000392771.1	rs17241792	PLA2R1	F	2	-	0	160802326	160919121	160915205	C	T	0.6371	2	5.39e-07	0.375	-0.033	5	kidney_lung_liver	Nephropathy (idiopathic membranous)
ENST00000392771.1	rs17831161	PLA2R1	F	2	-	0	160802326	160919121	160909360	A	G	0.6371	2	5.39e-07	0.375	-0.033	5	kidney_lung_liver	Nephropathy (idiopathic membranous)
ENST00000392771.1	rs17831251	PLA2R1	F	2	-	0	160802326	160919121	160914156	C	T	0.6371	2	5.39e-07	0.375	-0.033	5	kidney_lung_liver	Nephropathy (idiopathic membranous)
ENST00000392771.1	rs62175515	PLA2R1	F	2	-	0	160802326	160919121	160909524	A	T	0.6371	2	5.39e-07	0.375	-0.033	6	kidney_lung_liver	Nephropathy (idiopathic membranous)
ENST00000392771.1	rs62175517	PLA2R1	F	2	-	0	160802326	160919121	160911575	C	T	0.6371	2	5.39e-07	0.375	-0.033	5	kidney_lung_liver	Nephropathy (idiopathic membranous)
ENST00000392771.1	rs6707458	PLA2R1	F	2	-	0	160802326	160919121	160914540	G	T	0.6371	2	5.39e-07	0.375	-0.033	5	kidney_lung_liver	Nephropathy (idiopathic membranous)
ENST00000392771.1	rs6759836	PLA2R1	F	2	-	0	160802326	160919121	160912802	C	T	0.6371	2	5.39e-07	0.375	-0.033	7	kidney_lung_liver	Nephropathy (idiopathic membranous)
ENST00000392771.1	rs7563607	PLA2R1	F	2	-	0	160802326	160919121	160910215	C	G	0.6371	2	5.39e-07	0.375	-0.033	7	kidney_lung_liver	Nephropathy (idiopathic membranous)
ENST00000392771.1	rs17216980	PLA2R1	F	2	-	0	160802326	160919121	160960932	A	G	0.3548	3	6.12e-07	0.372	0.032	7	kidney_lung_liver	Nephropathy (idiopathic membranous)
ENST00000392771.1	rs17341301	PLA2R1	F	2	-	0	160802326	160919121	160902420	A	G	0.3548	3	6.12e-07	0.372	0.032	7	kidney_lung_liver	Nephropathy (idiopathic membranous)
ENST00000392771.1	rs17831329	PLA2R1	F	2	-	0	160802326	160919121	160915819	C	T	0.3548	3	6.12e-07	0.372	0.032	6	kidney_lung_liver	Nephropathy (idiopathic membranous)
ENST00000392771.1	rs2175416	PLA2R1	F	2	-	0	160802326	160919121	160904021	A	G	0.3548	3	6.12e-07	0.372	0.032	7	kidney_lung_liver	Nephropathy (idiopathic membranous)
ENST00000392771.1	rs4520993	PLA2R1	F	2	-	0	160802326	160919121	160937673	A	G	0.3548	3	6.12e-07	0.372	0.032	6	kidney_lung_liver	Nephropathy (idiopathic membranous)
ENST00000392771.1	rs4520994	PLA2R1	F	2	-	0	160802326	160919121	160937750	A	G	0.3548	3	6.12e-07	0.372	0.032	7	kidney_lung_liver	Nephropathy (idiopathic membranous)
ENST00000392771.1	rs56297666	PLA2R1	F	2	-	0	160802326	160919121	160902023	C	G	0.3548	3	6.12e-07	0.372	0.032	6	kidney_lung_liver	Nephropathy (idiopathic membranous)
ENST00000392771.1	rs62175552	PLA2R1	F	2	-	0	160802326	160919121	160937220	G	T	0.3548	3	6.12e-07	0.372	0.032	7	kidney_lung_liver	Nephropathy (idiopathic membranous)
ENST00000392771.1	rs62175559	PLA2R1	F	2	-	0	160802326	160919121	160955833	A	G	0.3548	3	6.12e-07	0.372	0.032	6	kidney_lung_liver	Nephropathy (idiopathic membranous)
ENST00000392771.1	rs6739867	PLA2R1	F	2	-	0	160802326	160919121	160942818	A	G	0.3548	3	6.12e-07	0.372	0.032	7	kidney_lung_liver	Nephropathy (idiopathic membranous)
ENST00000392771.1	rs877200	PLA2R1	F	2	-	0	160802326	160919121	160903723	C	G	0.3548	3	6.12e-07	0.372	0.032	7	kidney_lung_liver	Nephropathy (idiopathic membranous)
ENST00000392771.1	rs17241973	PLA2R1	F	2	-	0	160802326	160919121	160918601	A	G	0.6452	4	6.91e-07	0.369	-0.032	5	kidney_lung_liver	Nephropathy (idiopathic membranous)
ENST00000392771.1	rs34248629	PLA2R1	F	2	-	0	160802326	160919121	160902497	C	T	0.6452	4	6.91e-07	0.369	-0.032	7	kidney_lung_liver	Nephropathy (idiopathic membranous)
ENST00000392771.1	rs4292050	PLA2R1	F	2	-	0	160802326	160919121	160940899	G	T	0.6452	4	6.91e-07	0.369	-0.032	7	kidney_lung_liver	Nephropathy (idiopathic membranous)
ENST00000392771.1	rs4363984	PLA2R1	F	2	-	0	160802326	160919121	160943570	A	G	0.6452	4	6.91e-07	0.369	-0.032	6	kidney_lung_liver	Nephropathy (idiopathic membranous)
ENST00000392771.1	rs4637057	PLA2R1	F	2	-	0	160802326	160919121	160950161	G	T	0.6452	4	6.91e-07	0.369	-0.032	7	kidney_lung_liver	Nephropathy (idiopathic membranous)
ENST00000392771.1	rs4664308	PLA2R1	F	2	-	0	160802326	160919121	160917497	A	G	0.6452	4	6.91e-07	0.369	-0.032	5	kidney_lung_liver	Nephropathy (idiopathic membranous)
ENST00000392771.1	rs4665147	PLA2R1	F	2	-	0	160802326	160919121	160917062	A	G	0.6452	4	6.91e-07	0.369	-0.032	5	kidney_lung_liver	Nephropathy (idiopathic membranous)
ENST00000392771.1	rs4665148	PLA2R1	F	2	-	0	160802326	160919121	160917901	A	G	0.6452	4	6.91e-07	0.369	-0.032	5	kidney_lung_liver	Nephropathy (idiopathic membranous)
ENST00000392771.1	rs58354887	PLA2R1	F	2	-	0	160802326	160919121	160927112	C	T	0.6452	4	6.91e-07	0.369	-0.032	6	kidney_lung_liver	Nephropathy (idiopathic membranous)
ENST00000392771.1	rs62177860	PLA2R1	F	2	-	0	160802326	160919121	160960571	C	T	0.6452	4	6.91e-07	0.369	-0.032	5	kidney_lung_liver	Nephropathy (idiopathic membranous)
ENST00000392771.1	rs6744567	PLA2R1	F	2	-	0	160802326	160919121	160933781	C	G	0.6452	4	6.91e-07	0.369	-0.032	7	kidney_lung_liver	Nephropathy (idiopathic membranous)
ENST00000392771.1	rs7593593	PLA2R1	F	2	-	0	160802326	160919121	160933811	C	T	0.6452	4	6.91e-07	0.369	-0.032	7	kidney_lung_liver	Nephropathy (idiopathic membranous)
ENST00000392771.1	rs1511218	PLA2R1	F	2	-	0	160802326	160919121	160906390	C	T	0.3629	5	7e-07	0.369	0.033	6	kidney_lung_liver	Nephropathy (idiopathic membranous)
ENST00000392771.1	rs17831191	PLA2R1	F	2	-	0	160802326	160919121	160911332	C	T	0.3629	5	7e-07	0.369	0.033	7	kidney_lung_liver	Nephropathy (idiopathic membranous)
ENST00000392771.1	rs56293836	PLA2R1	F	2	-	0	160802326	160919121	160910958	C	T	0.3629	5	7e-07	0.369	0.033	6	kidney_lung_liver	Nephropathy (idiopathic membranous)
ENST00000392771.1	rs6719686	PLA2R1	F	2	-	0	160802326	160919121	160908292	G	T	0.3629	5	7e-07	0.369	0.033	5	kidney_lung_liver	Nephropathy (idiopathic membranous)
ENST00000392771.1	rs6759924	PLA2R1	F	2	-	0	160802326	160919121	160912747	A	G	0.3629	5	7e-07	0.369	0.033	5	kidney_lung_liver	Nephropathy (idiopathic membranous)
ENST00000392771.1	rs925410	PLA2R1	F	2	-	0	160802326	160919121	160912652	C	T	0.3629	5	7e-07	0.369	0.033	5	kidney_lung_liver	Nephropathy (idiopathic membranous)
ENST00000397033.2	rs1375493	ITGA4	M	2	+	0	182321952	182400914	182323766	A	G	0.5582	1	1.84e-64	0.798	-0.057	5	haematological_parameters	Monocyte count
ENST00000397033.2	rs2124440	ITGA4	M	2	+	0	182321952	182400914	182328214	A	G	0.5582	1	1.84e-64	0.798	-0.057	6	haematological_parameters	Monocyte count
ENST00000397033.2	rs13029501	ITGA4	M	2	+	0	182321952	182400914	182334753	G	T	0.4286	2	3.59e-56	0.751	0.056	7	haematological_parameters	Monocyte count
ENST00000397033.2	rs4667283	ITGA4	M	2	+	0	182321952	182400914	182313246	C	T	0.4471	6	2.12e-51	0.718	0.054	7	haematological_parameters	Monocyte count
ENST00000392320.2	rs7572482	STAT4	CYM	2	-	0	191894306	192015986	192015072	A	G	0.7	1	1.05e-19	0.792	0.14	1b	autoimmune_disease	Behcet's disease
ENST00000392320.2	rs1598253	STAT4	CYM	2	-	0	191894306	192015986	192018417	C	T	0.6005	2	3.97e-16	0.418	0.05	6	autoimmune_disease	Behcet's disease
ENST00000392320.2	rs16833437	STAT4	CYM	2	-	0	191894306	192015986	192019372	G	T	0.6005	2	3.97e-16	0.418	0.05	6	autoimmune_disease	Behcet's disease
ENST00000392320.2	rs55925192	STAT4	CYM	2	-	0	191894306	192015986	192019119	A	G	0.3167	2	3.52e-16	0.718	-0.125	7	autoimmune_disease	Behcet's disease
ENST00000392320.2	rs7561569	STAT4	CYM	2	-	0	191894306	192015986	192019546	A	C	0.6005	2	3.97e-16	0.418	0.05	5	autoimmune_disease	Behcet's disease
ENST00000392320.2	rs11684030	STAT4	CYM	2	-	0	191894306	192015986	192016879	A	G	0.6833	3	4.44e-07	0.429	-0.097	5	autoimmune_disease	Behcet's disease
ENST00000392320.2	rs897198	STAT4	CYM	2	-	0	191894306	192015986	192018007	C	T	0.7333	3	3.32e-15	0.693	0.134	7	autoimmune_disease	Behcet's disease
ENST00000392320.2	rs897199	STAT4	CYM	2	-	0	191894306	192015986	192017989	A	T	0.2667	4	3.44e-15	0.693	-0.134	6	autoimmune_disease	Behcet's disease
ENST00000392320.2	rs10931486	STAT4	CYM	2	-	0	191894306	192015986	192025838	C	T	0.75	5	1.92e-14	0.672	0.136	6	autoimmune_disease	Behcet's disease
ENST00000392320.2	rs7574070	STAT4	CYM	2	-	0	191894306	192015986	192010488	A	C	0.75	5	1.92e-14	0.672	0.136	6	autoimmune_disease	Behcet's disease
ENST00000392320.2	rs10931485	STAT4	CYM	2	-	0	191894306	192015986	192025764	C	T	0.325	6	1.07e-13	0.65	-0.13	7	autoimmune_disease	Behcet's disease
ENST00000392320.2	rs16833453	STAT4	CYM	2	-	0	191894306	192015986	192024550	C	T	0.325	6	1.07e-13	0.65	-0.13	7	autoimmune_disease	Behcet's disease
ENST00000392320.2	rs57081321	STAT4	CYM	2	-	0	191894306	192015986	192024985	C	T	0.325	6	1.07e-13	0.65	-0.13	7	autoimmune_disease	Behcet's disease
ENST00000392320.2	rs1031507	STAT4	CYM	2	-	0	191894306	192015986	192020618	A	C	0.6667	8	2.7e-12	0.606	0.122	1f	autoimmune_disease	Behcet's disease
ENST00000392320.2	rs6736458	STAT4	CYM	2	-	0	191894306	192015986	192023708	A	G	0.7167	9	1.12e-11	0.584	0.131	5	autoimmune_disease	Behcet's disease
ENST00000392320.2	rs897200	STAT4	CYM	2	-	0	191894306	192015986	192017771	C	T	0.25	10	1.33e-09	0.503	-0.117	1d	autoimmune_disease	Behcet's disease
ENST00000345042.2	rs700643	HSPD1	F	2	-	1	198351310	198364998	198601370	A	G	0.3145	3	9.76e-11	0.626	0.021	7	cardiovascular	Intracranial aneurysm
ENST00000345042.2	rs700645	HSPD1	F	2	-	1	198351310	198364998	198605514	A	G	0.3145	3	9.76e-11	0.626	0.021	7	cardiovascular	Intracranial aneurysm
ENST00000345042.2	rs700642	HSPD1	F	2	-	1	198351310	198364998	198600730	G	T	0.6855	4	1.76e-10	0.616	-0.021	6	cardiovascular	Intracranial aneurysm
ENST00000345042.2	rs4550664	HSPD1	F	2	-	1	198351310	198364998	198691405	A	G	0.7016	5	2.05e-10	0.613	-0.021	6	cardiovascular	Intracranial aneurysm
ENST00000345042.2	rs10460394	HSPD1	F	2	-	1	198351310	198364998	198548741	A	G	0.3065	6	2.31e-10	0.611	0.02	7	cardiovascular	Intracranial aneurysm
ENST00000345042.2	rs10931793	HSPD1	F	2	-	1	198351310	198364998	198577585	A	G	0.3065	6	2.31e-10	0.611	0.02	7	cardiovascular	Intracranial aneurysm
ENST00000345042.2	rs13018267	HSPD1	F	2	-	1	198351310	198364998	198545592	C	G	0.3065	6	2.31e-10	0.611	0.02	7	cardiovascular	Intracranial aneurysm
ENST00000345042.2	rs2037590	HSPD1	F	2	-	1	198351310	198364998	198584775	A	T	0.3065	6	2.31e-10	0.611	0.02	7	cardiovascular	Intracranial aneurysm
ENST00000345042.2	rs4850807	HSPD1	F	2	-	1	198351310	198364998	198575975	A	G	0.3065	6	2.31e-10	0.611	0.02	5	cardiovascular	Intracranial aneurysm
ENST00000345042.2	rs700638	HSPD1	F	2	-	1	198351310	198364998	198588950	A	C	0.3065	6	2.31e-10	0.611	0.02	6	cardiovascular	Intracranial aneurysm
ENST00000345042.2	rs700646	HSPD1	F	2	-	1	198351310	198364998	198608511	C	T	0.3065	6	2.31e-10	0.611	0.02	6	cardiovascular	Intracranial aneurysm
ENST00000345042.2	rs700658	HSPD1	F	2	-	1	198351310	198364998	198655007	A	T	0.3065	6	2.31e-10	0.611	0.02	1f	cardiovascular	Intracranial aneurysm
ENST00000345042.2	rs700664	HSPD1	F	2	-	1	198351310	198364998	198671145	C	T	0.3065	6	2.31e-10	0.611	0.02	5	cardiovascular	Intracranial aneurysm
ENST00000345042.2	rs771005	HSPD1	F	2	-	1	198351310	198364998	198675948	C	T	0.3065	6	2.31e-10	0.611	0.02	7	cardiovascular	Intracranial aneurysm
ENST00000345042.2	rs1068682	HSPD1	F	2	-	1	198351310	198364998	198627942	C	G	0.6935	7	2.4e-10	0.611	-0.02	6	cardiovascular	Intracranial aneurysm
ENST00000345042.2	rs10931791	HSPD1	F	2	-	1	198351310	198364998	198573612	A	C	0.6935	7	2.4e-10	0.611	-0.02	6	cardiovascular	Intracranial aneurysm
ENST00000345042.2	rs12619333	HSPD1	F	2	-	1	198351310	198364998	198567638	C	G	0.6935	7	2.4e-10	0.611	-0.02	7	cardiovascular	Intracranial aneurysm
ENST00000345042.2	rs4850809	HSPD1	F	2	-	1	198351310	198364998	198583403	C	T	0.6935	7	2.4e-10	0.611	-0.02	6	cardiovascular	Intracranial aneurysm
ENST00000345042.2	rs700651	HSPD1	F	2	-	1	198351310	198364998	198631714	A	G	0.6935	7	2.4e-10	0.611	-0.02	7	cardiovascular	Intracranial aneurysm
ENST00000345042.2	rs700656	HSPD1	F	2	-	1	198351310	198364998	198653667	C	T	0.6935	7	2.4e-10	0.611	-0.02	5	cardiovascular	Intracranial aneurysm
ENST00000345042.2	rs700660	HSPD1	F	2	-	1	198351310	198364998	198661435	G	T	0.6935	7	2.4e-10	0.611	-0.02	7	cardiovascular	Intracranial aneurysm
ENST00000345042.2	rs700662	HSPD1	F	2	-	1	198351310	198364998	198668751	C	T	0.6935	7	2.4e-10	0.611	-0.02	6	cardiovascular	Intracranial aneurysm
ENST00000345042.2	rs700663	HSPD1	F	2	-	1	198351310	198364998	198670478	A	T	0.6935	7	2.4e-10	0.611	-0.02	5	cardiovascular	Intracranial aneurysm
ENST00000345042.2	rs700666	HSPD1	F	2	-	1	198351310	198364998	198673544	A	G	0.6935	7	2.4e-10	0.611	-0.02	6	cardiovascular	Intracranial aneurysm
ENST00000345042.2	rs700667	HSPD1	F	2	-	1	198351310	198364998	198677508	C	T	0.6935	7	2.4e-10	0.611	-0.02	7	cardiovascular	Intracranial aneurysm
ENST00000345042.2	rs700670	HSPD1	F	2	-	1	198351310	198364998	198687284	C	T	0.6935	7	2.4e-10	0.611	-0.02	5	cardiovascular	Intracranial aneurysm
ENST00000345042.2	rs700671	HSPD1	F	2	-	1	198351310	198364998	198690001	C	T	0.6935	7	2.4e-10	0.611	-0.02	6	cardiovascular	Intracranial aneurysm
ENST00000345042.2	rs700672	HSPD1	F	2	-	1	198351310	198364998	198691455	A	G	0.6935	7	2.4e-10	0.611	-0.02	6	cardiovascular	Intracranial aneurysm
ENST00000345042.2	rs770657	HSPD1	F	2	-	1	198351310	198364998	198674184	A	C	0.6935	7	2.4e-10	0.611	-0.02	6	cardiovascular	Intracranial aneurysm
ENST00000428675.1	rs10196612	PLCL1	M	2	+	0	198669426	199013125	198894139	C	T	0.463	1	1.86e-54	0.755	-0.135	6	autoimmune_disease	Crohn's disease
ENST00000428675.1	rs1025549	PLCL1	M	2	+	0	198669426	199013125	198881183	A	G	0.463	1	1.86e-54	0.755	-0.135	5	autoimmune_disease	Crohn's disease
ENST00000428675.1	rs11681663	PLCL1	M	2	+	0	198669426	199013125	198882952	A	G	0.463	1	1.86e-54	0.755	-0.135	7	autoimmune_disease	Crohn's disease
ENST00000428675.1	rs1318867	PLCL1	M	2	+	0	198669426	199013125	198880481	A	C	0.463	1	1.86e-54	0.755	-0.135	1f	autoimmune_disease	Crohn's disease
ENST00000428675.1	rs1978888	PLCL1	M	2	+	0	198669426	199013125	198889245	C	T	0.463	1	1.86e-54	0.755	-0.135	6	autoimmune_disease	Crohn's disease
ENST00000428675.1	rs2139049	PLCL1	M	2	+	0	198669426	199013125	198887660	A	G	0.463	1	1.86e-54	0.755	-0.135	6	autoimmune_disease	Crohn's disease
ENST00000428675.1	rs2196171	PLCL1	M	2	+	0	198669426	199013125	198889807	G	T	0.463	1	1.86e-54	0.755	-0.135	6	autoimmune_disease	Crohn's disease
ENST00000428675.1	rs2196172	PLCL1	M	2	+	0	198669426	199013125	198889893	G	T	0.463	1	1.86e-54	0.755	-0.135	6	autoimmune_disease	Crohn's disease
ENST00000428675.1	rs10166845	PLCL1	M	2	+	0	198669426	199013125	198896071	A	G	0.537	2	2.75e-54	0.754	0.135	7	autoimmune_disease	Crohn's disease
ENST00000428675.1	rs10184227	PLCL1	M	2	+	0	198669426	199013125	198894305	C	T	0.537	2	2.75e-54	0.754	0.135	6	autoimmune_disease	Crohn's disease
ENST00000428675.1	rs11683222	PLCL1	M	2	+	0	198669426	199013125	198884028	C	G	0.537	2	2.75e-54	0.754	0.135	7	autoimmune_disease	Crohn's disease
ENST00000428675.1	rs11889326	PLCL1	M	2	+	0	198669426	199013125	198899275	A	C	0.537	2	2.75e-54	0.754	0.135	6	autoimmune_disease	Crohn's disease
ENST00000428675.1	rs1541953	PLCL1	M	2	+	0	198669426	199013125	198898344	A	T	0.537	2	2.75e-54	0.754	0.135	6	autoimmune_disease	Crohn's disease
ENST00000428675.1	rs1595823	PLCL1	M	2	+	0	198669426	199013125	198891799	C	T	0.537	2	2.75e-54	0.754	0.135	6	autoimmune_disease	Crohn's disease
ENST00000428675.1	rs34692727	PLCL1	M	2	+	0	198669426	199013125	198883513	C	T	0.537	2	2.75e-54	0.754	0.135	6	autoimmune_disease	Crohn's disease
ENST00000428675.1	rs6738825	PLCL1	M	2	+	0	198669426	199013125	198896895	A	G	0.537	2	2.75e-54	0.754	0.135	6	autoimmune_disease	Crohn's disease
ENST00000428675.1	rs976179	PLCL1	M	2	+	0	198669426	199013125	198880378	A	T	0.537	2	2.75e-54	0.754	0.135	6	autoimmune_disease	Crohn's disease
ENST00000428675.1	rs10206714	PLCL1	M	2	+	0	198669426	199013125	198906481	C	T	0.5344	3	6.07e-53	0.745	0.135	6	autoimmune_disease	Crohn's disease
ENST00000428675.1	rs10497811	PLCL1	M	2	+	0	198669426	199013125	198902909	A	C	0.5344	3	6.07e-53	0.745	0.135	5	autoimmune_disease	Crohn's disease
ENST00000428675.1	rs12329164	PLCL1	M	2	+	0	198669426	199013125	198905224	C	G	0.5344	3	6.07e-53	0.745	0.135	6	autoimmune_disease	Crohn's disease
ENST00000428675.1	rs1583792	PLCL1	M	2	+	0	198669426	199013125	198900288	C	T	0.5344	3	6.07e-53	0.745	0.135	7	autoimmune_disease	Crohn's disease
ENST00000428675.1	rs2196174	PLCL1	M	2	+	0	198669426	199013125	198905172	A	G	0.5344	3	6.07e-53	0.745	0.135	7	autoimmune_disease	Crohn's disease
ENST00000428675.1	rs67031482	PLCL1	M	2	+	0	198669426	199013125	198911166	C	T	0.5344	3	6.07e-53	0.745	0.135	7	autoimmune_disease	Crohn's disease
ENST00000428675.1	rs745899	PLCL1	M	2	+	0	198669426	199013125	198908040	A	T	0.5344	3	6.07e-53	0.745	0.135	7	autoimmune_disease	Crohn's disease
ENST00000428675.1	rs962210	PLCL1	M	2	+	0	198669426	199013125	198902230	A	T	0.5344	3	6.07e-53	0.745	0.135	6	autoimmune_disease	Crohn's disease
ENST00000428675.1	rs9712275	PLCL1	M	2	+	0	198669426	199013125	198907143	C	T	0.5344	3	6.07e-53	0.745	0.135	5	autoimmune_disease	Crohn's disease
ENST00000428675.1	rs1371664	PLCL1	M	2	+	0	198669426	199013125	198904465	A	T	0.4656	4	6.79e-53	0.745	-0.135	6	autoimmune_disease	Crohn's disease
ENST00000428675.1	rs1579695	PLCL1	M	2	+	0	198669426	199013125	198900363	A	G	0.4656	4	6.79e-53	0.745	-0.135	6	autoimmune_disease	Crohn's disease
ENST00000428675.1	rs2196175	PLCL1	M	2	+	0	198669426	199013125	198905073	A	T	0.4656	4	6.79e-53	0.745	-0.135	7	autoimmune_disease	Crohn's disease
ENST00000428675.1	rs67748055	PLCL1	M	2	+	0	198669426	199013125	198911426	A	G	0.4656	4	6.79e-53	0.745	-0.135	6	autoimmune_disease	Crohn's disease
ENST00000428675.1	rs10497813	PLCL1	M	2	+	0	198669426	199013125	198914072	G	T	0.537	5	8.76e-52	0.737	0.135	7	autoimmune_disease	Crohn's disease
ENST00000428675.1	rs11690149	PLCL1	M	2	+	0	198669426	199013125	198933804	C	T	0.537	5	8.76e-52	0.737	0.135	6	autoimmune_disease	Crohn's disease
ENST00000428675.1	rs2117339	PLCL1	M	2	+	0	198669426	199013125	198915734	C	T	0.537	5	8.76e-52	0.737	0.135	7	autoimmune_disease	Crohn's disease
ENST00000428675.1	rs35062652	PLCL1	M	2	+	0	198669426	199013125	198927927	C	T	0.537	5	8.76e-52	0.737	0.135	7	autoimmune_disease	Crohn's disease
ENST00000428675.1	rs6732340	PLCL1	M	2	+	0	198669426	199013125	198912952	C	G	0.537	5	8.76e-52	0.737	0.135	6	autoimmune_disease	Crohn's disease
ENST00000428675.1	rs7572733	PLCL1	M	2	+	0	198669426	199013125	198929806	C	T	0.537	5	8.76e-52	0.737	0.135	7	autoimmune_disease	Crohn's disease
ENST00000428675.1	rs1866666	PLCL1	M	2	+	0	198669426	199013125	198940607	C	T	0.463	6	8.77e-52	0.737	-0.135	6	autoimmune_disease	Crohn's disease
ENST00000428675.1	rs7587251	PLCL1	M	2	+	0	198669426	199013125	198930197	G	T	0.463	6	8.77e-52	0.737	-0.135	1f	autoimmune_disease	Crohn's disease
ENST00000428675.1	rs9973400	PLCL1	M	2	+	0	198669426	199013125	198941578	C	T	0.463	6	8.77e-52	0.737	-0.135	7	autoimmune_disease	Crohn's disease
ENST00000323492.7	rs6712091	CASP8	M	2	+	0	202125223	202152432	202169132	C	T	0.5847	8	3.28e-15	0.368	-0.02	6	cancer	Melanoma
ENST00000448967.1	rs10804111	ALS2CR12	M	2	-	0	202173877	202216174	202145612	C	T	0.3836	3	1.42e-23	0.583	-0.032	5	cancer	Melanoma
ENST00000448967.1	rs10804112	ALS2CR12	M	2	-	0	202173877	202216174	202184165	C	T	0.3836	3	1.42e-23	0.583	-0.032	7	cancer	Melanoma
ENST00000448967.1	rs142123738	ALS2CR12	M	2	-	0	202173877	202216174	202167651	G	T	0.3836	3	1.42e-23	0.583	-0.032	NA	cancer	Melanoma
ENST00000448967.1	rs7560328	ALS2CR12	M	2	-	0	202173877	202216174	202164837	A	C	0.3836	3	1.42e-23	0.583	-0.032	7	cancer	Melanoma
ENST00000448967.1	rs1035142	ALS2CR12	M	2	-	0	202173877	202216174	202153078	G	T	0.6164	4	1.51e-23	0.582	0.032	7	cancer	Melanoma
ENST00000448967.1	rs3185378	ALS2CR12	M	2	-	0	202173877	202216174	202151439	C	G	0.6164	4	1.51e-23	0.582	0.032	7	cancer	Melanoma
ENST00000448967.1	rs6735641	ALS2CR12	M	2	-	0	202173877	202216174	202180491	C	T	0.6164	4	1.51e-23	0.582	0.032	7	cancer	Melanoma
ENST00000448967.1	rs9288316	ALS2CR12	M	2	-	0	202173877	202216174	202163483	A	G	0.6164	4	1.51e-23	0.582	0.032	5	cancer	Melanoma
ENST00000430574.1	rs11675251	ABI2	Y	2	+	1	204244998	204281706	204249399	A	G	0.9	1	1.79e-08	0.802	0.098	6	serum_metabolites	Butyrylcholinesterase levels
ENST00000430574.1	rs11686036	ABI2	Y	2	+	1	204244998	204281706	204241639	A	G	0.9	1	1.79e-08	0.802	0.098	7	serum_metabolites	Butyrylcholinesterase levels
ENST00000430574.1	rs55692341	ABI2	Y	2	+	1	204244998	204281706	204257926	C	T	0.9	1	1.79e-08	0.802	0.098	6	serum_metabolites	Butyrylcholinesterase levels
ENST00000260947.4	rs1129804	BARD1	CYF	2	-	0	215590370	215674428	215674323	C	G	0.3077	1	2.76e-29	0.538	-0.042	4	cancer	Neuroblastoma (high-risk)
ENST00000260947.4	rs13021937	BARD1	CYF	2	-	0	215590370	215674428	215673937	C	T	0.3077	1	2.76e-29	0.538	-0.042	1f	cancer	Neuroblastoma (high-risk)
ENST00000260947.4	rs17489363	BARD1	CYF	2	-	0	215590370	215674428	215674341	A	G	0.3077	1	2.76e-29	0.538	-0.042	2b	cancer	Neuroblastoma (high-risk)
ENST00000260947.4	rs17489231	BARD1	CYF	2	-	0	215590370	215674428	215673739	G	T	0.6895	2	6.37e-29	0.538	0.042	1f	cancer	Neuroblastoma (high-risk)
ENST00000260947.4	rs35933323	BARD1	CYF	2	-	0	215590370	215674428	215674090	G	T	0.6923	2	6.37e-29	0.538	0.042	4	cancer	Neuroblastoma (high-risk)
ENST00000260947.4	rs6715570	BARD1	CYF	2	-	0	215590370	215674428	215673440	C	T	0.6813	3	4.58e-27	0.538	0.042	1f	cancer	Neuroblastoma (high-risk)
ENST00000260947.4	rs6435862	BARD1	CYF	2	-	0	215590370	215674428	215672546	G	T	0.3105	5	1.1e-23	0.538	-0.038	4	cancer	Neuroblastoma (high-risk)
ENST00000449967.2	rs17489231	BARD1	M	2	-	0	215593428	215674397	215673739	G	T	0.672	7	1.21e-38	0.649	0.075	1f	cancer	Neuroblastoma (high-risk)
ENST00000449967.2	rs6715570	BARD1	M	2	-	0	215593428	215674397	215673440	C	T	0.672	7	1.21e-38	0.649	0.075	1f	cancer	Neuroblastoma (high-risk)
ENST00000449967.2	rs13021937	BARD1	M	2	-	0	215593428	215674397	215673937	C	T	0.328	8	1.43e-38	0.648	-0.075	1f	cancer	Neuroblastoma (high-risk)
ENST00000449967.2	rs35933323	BARD1	M	2	-	0	215593428	215674397	215674090	G	T	0.6508	9	1.71e-35	0.616	0.072	4	cancer	Neuroblastoma (high-risk)
ENST00000449967.2	rs1129804	BARD1	M	2	-	0	215593428	215674397	215674323	C	G	0.3492	10	2.28e-35	0.615	-0.072	4	cancer	Neuroblastoma (high-risk)
ENST00000449967.2	rs17489363	BARD1	M	2	-	0	215593428	215674397	215674341	A	G	0.3492	10	2.28e-35	0.615	-0.072	2b	cancer	Neuroblastoma (high-risk)
ENST00000272895.7	rs6715570	ABCA12	CYF	2	-	1	215796266	216003151	215673440	C	T	0.6813	4	8.5e-15	0.357	0.047	1f	cancer	Neuroblastoma (high-risk)
ENST00000272895.7	rs6435862	ABCA12	CYF	2	-	1	215796266	216003151	215672546	G	T	0.3105	5	6.87e-14	0.357	-0.037	4	cancer	Neuroblastoma (high-risk)
ENST00000272895.7	rs17489231	ABCA12	CYF	2	-	1	215796266	216003151	215673739	G	T	0.6895	6	4.17e-12	0.357	0.047	1f	cancer	Neuroblastoma (high-risk)
ENST00000272895.7	rs1129804	ABCA12	CYF	2	-	1	215796266	216003151	215674323	C	G	0.3077	7	1.56e-11	0.357	-0.047	4	cancer	Neuroblastoma (high-risk)
ENST00000272895.7	rs13021937	ABCA12	CYF	2	-	1	215796266	216003151	215673937	C	T	0.3077	7	1.56e-11	0.357	-0.047	1f	cancer	Neuroblastoma (high-risk)
ENST00000272895.7	rs17489363	ABCA12	CYF	2	-	1	215796266	216003151	215674341	A	G	0.3077	7	1.56e-11	0.357	-0.047	2b	cancer	Neuroblastoma (high-risk)
ENST00000272895.7	rs35933323	ABCA12	CYF	2	-	1	215796266	216003151	215674090	G	T	0.6923	8	1.74e-11	0.357	0.047	4	cancer	Neuroblastoma (high-risk)
ENST00000437897.3	rs6715570	AC072062.3	CY	2	+	0	215886722	215906980	215673440	C	T	0.6583	3	8.48e-09	0.538	0.174	1f	cancer	Neuroblastoma (high-risk)
ENST00000437897.3	rs6435862	AC072062.3	CY	2	+	0	215886722	215906980	215672546	G	T	0.3375	4	1.06e-08	0.538	-0.174	4	cancer	Neuroblastoma (high-risk)
ENST00000437897.3	rs17489231	AC072062.3	CY	2	+	0	215886722	215906980	215673739	G	T	0.6708	6	3.68e-07	0.538	0.15	1f	cancer	Neuroblastoma (high-risk)
ENST00000437897.3	rs1129804	AC072062.3	CY	2	+	0	215886722	215906980	215674323	C	G	0.325	7	5.17e-07	0.538	-0.141	4	cancer	Neuroblastoma (high-risk)
ENST00000437897.3	rs13021937	AC072062.3	CY	2	+	0	215886722	215906980	215673937	C	T	0.325	7	5.17e-07	0.538	-0.141	1f	cancer	Neuroblastoma (high-risk)
ENST00000437897.3	rs17489363	AC072062.3	CY	2	+	0	215886722	215906980	215674341	A	G	0.325	7	5.17e-07	0.538	-0.141	2b	cancer	Neuroblastoma (high-risk)
ENST00000437897.3	rs35933323	AC072062.3	CY	2	+	0	215886722	215906980	215674090	G	T	0.675	8	7.84e-07	0.538	0.141	4	cancer	Neuroblastoma (high-risk)
ENST00000437897.3	rs6720708	AC072062.3	CY	2	+	0	215886722	215906980	215671317	A	G	0.3167	9	4.63e-06	0.538	-0.132	7	cancer	Neuroblastoma (high-risk)
ENST00000318507.2	rs10804264	CXCR2	M	2	+	0	218990727	219001976	218955809	C	T	0.463	2	1.83e-13	0.43	-0.015	5	autoimmune_disease	Ulcerative colitis
ENST00000318507.2	rs13007219	CXCR2	M	2	+	0	218990727	219001976	218963859	A	C	0.463	2	1.83e-13	0.43	-0.015	7	autoimmune_disease	Ulcerative colitis
ENST00000318507.2	rs4674248	CXCR2	M	2	+	0	218990727	219001976	218960131	C	T	0.463	2	1.83e-13	0.43	-0.015	7	autoimmune_disease	Ulcerative colitis
ENST00000318507.2	rs4674250	CXCR2	M	2	+	0	218990727	219001976	218977531	A	G	0.463	2	1.83e-13	0.43	-0.015	6	autoimmune_disease	Ulcerative colitis
ENST00000318507.2	rs11676348	CXCR2	M	2	+	0	218990727	219001976	219010146	C	T	0.5344	4	2.51e-13	0.426	0.015	1b	autoimmune_disease	Ulcerative colitis
ENST00000318507.2	rs12991530	CXCR2	M	2	+	0	218990727	219001976	219009342	A	T	0.5344	4	2.51e-13	0.426	0.015	5	autoimmune_disease	Ulcerative colitis
ENST00000318507.2	rs2230054	CXCR2	M	2	+	0	218990727	219001976	219000310	C	T	0.5344	4	2.51e-13	0.426	0.015	7	autoimmune_disease	Ulcerative colitis
ENST00000318507.2	rs4672873	CXCR2	M	2	+	0	218990727	219001976	219005210	A	G	0.5344	4	2.51e-13	0.426	0.015	7	autoimmune_disease	Ulcerative colitis
ENST00000318507.2	rs4674258	CXCR2	M	2	+	0	218990727	219001976	218990586	C	T	0.5344	4	2.51e-13	0.426	0.015	5	autoimmune_disease	Ulcerative colitis
ENST00000318507.2	rs6728227	CXCR2	M	2	+	0	218990727	219001976	218995122	A	G	0.5344	4	2.51e-13	0.426	0.015	6	autoimmune_disease	Ulcerative colitis
ENST00000318507.2	rs13007992	CXCR2	M	2	+	0	218990727	219001976	218964051	G	T	0.537	7	2.93e-13	0.424	0.015	7	autoimmune_disease	Ulcerative colitis
ENST00000318507.2	rs6716276	CXCR2	M	2	+	0	218990727	219001976	218962205	A	G	0.537	7	2.93e-13	0.424	0.015	6	autoimmune_disease	Ulcerative colitis
ENST00000318507.2	rs11674993	CXCR2	M	2	+	0	218990727	219001976	219009461	A	C	0.4656	9	3.37e-13	0.422	-0.015	5	autoimmune_disease	Ulcerative colitis
ENST00000318507.2	rs7562334	CXCR2	M	2	+	0	218990727	219001976	219003360	A	G	0.4656	9	3.37e-13	0.422	-0.015	6	autoimmune_disease	Ulcerative colitis
ENST00000562328.1	rs2382817	RP11-378A13.1	M	2	+	0	219120042	219122087	219151218	A	C	0.3942	1	2.1e-25	0.714	-0.036	1f	autoimmune_disease	Inflammatory bowel disease
ENST00000562328.1	rs4674276	RP11-378A13.1	M	2	+	0	219120042	219122087	219122780	A	T	0.6138	2	3.77e-25	0.711	0.036	5	autoimmune_disease	Inflammatory bowel disease
ENST00000562328.1	rs74443681	RP11-378A13.1	M	2	+	0	219120042	219122087	219122781	G	T	0.6138	2	3.77e-25	0.711	0.036	5	autoimmune_disease	Inflammatory bowel disease
ENST00000562328.1	rs11677953	RP11-378A13.1	M	2	+	0	219120042	219122087	219121663	A	G	0.3862	5	1.24e-24	0.703	-0.035	7	autoimmune_disease	Inflammatory bowel disease
ENST00000562328.1	rs10932768	RP11-378A13.1	M	2	+	0	219120042	219122087	219146199	A	T	0.3889	6	3.65e-24	0.695	-0.035	5	autoimmune_disease	Inflammatory bowel disease
ENST00000562328.1	rs10932769	RP11-378A13.1	M	2	+	0	219120042	219122087	219147245	G	T	0.3889	6	3.65e-24	0.695	-0.035	5	autoimmune_disease	Inflammatory bowel disease
ENST00000562328.1	rs12987180	RP11-378A13.1	M	2	+	0	219120042	219122087	219144089	A	G	0.3889	6	3.65e-24	0.695	-0.035	5	autoimmune_disease	Inflammatory bowel disease
ENST00000562328.1	rs12987219	RP11-378A13.1	M	2	+	0	219120042	219122087	219144149	A	G	0.3889	6	3.65e-24	0.695	-0.035	5	autoimmune_disease	Inflammatory bowel disease
ENST00000562328.1	rs13031757	RP11-378A13.1	M	2	+	0	219120042	219122087	219151926	C	T	0.3889	6	3.65e-24	0.695	-0.035	1b	autoimmune_disease	Inflammatory bowel disease
ENST00000562328.1	rs2292550	RP11-378A13.1	M	2	+	0	219120042	219122087	219140288	C	G	0.3889	6	3.65e-24	0.695	-0.035	5	autoimmune_disease	Inflammatory bowel disease
ENST00000562328.1	rs2292551	RP11-378A13.1	M	2	+	0	219120042	219122087	219143229	A	G	0.3889	6	3.65e-24	0.695	-0.035	1f	autoimmune_disease	Inflammatory bowel disease
ENST00000562328.1	rs2292554	RP11-378A13.1	M	2	+	0	219120042	219122087	219146868	C	T	0.3889	6	3.65e-24	0.695	-0.035	5	autoimmune_disease	Inflammatory bowel disease
ENST00000562328.1	rs2292555	RP11-378A13.1	M	2	+	0	219120042	219122087	219146882	C	G	0.3889	6	3.65e-24	0.695	-0.035	5	autoimmune_disease	Inflammatory bowel disease
ENST00000562328.1	rs4674279	RP11-378A13.1	M	2	+	0	219120042	219122087	219132731	A	G	0.3889	6	3.65e-24	0.695	-0.035	7	autoimmune_disease	Inflammatory bowel disease
ENST00000562328.1	rs4674283	RP11-378A13.1	M	2	+	0	219120042	219122087	219144254	A	G	0.3889	6	3.65e-24	0.695	-0.035	5	autoimmune_disease	Inflammatory bowel disease
ENST00000562328.1	rs63368160	RP11-378A13.1	M	2	+	0	219120042	219122087	219143327	C	T	0.3889	6	3.65e-24	0.695	-0.035	5	autoimmune_disease	Inflammatory bowel disease
ENST00000562328.1	rs6707559	RP11-378A13.1	M	2	+	0	219120042	219122087	219142773	C	T	0.3889	6	3.65e-24	0.695	-0.035	5	autoimmune_disease	Inflammatory bowel disease
ENST00000562328.1	rs6729058	RP11-378A13.1	M	2	+	0	219120042	219122087	219148369	A	G	0.3889	6	3.65e-24	0.695	-0.035	5	autoimmune_disease	Inflammatory bowel disease
ENST00000562328.1	rs7585702	RP11-378A13.1	M	2	+	0	219120042	219122087	219146607	C	T	0.3889	6	3.65e-24	0.695	-0.035	3a	autoimmune_disease	Inflammatory bowel disease
ENST00000562328.1	rs10165153	RP11-378A13.1	M	2	+	0	219120042	219122087	219159629	C	T	0.6164	7	4.74e-24	0.693	0.035	5	autoimmune_disease	Inflammatory bowel disease
ENST00000562328.1	rs1017698	RP11-378A13.1	M	2	+	0	219120042	219122087	219170525	A	G	0.6164	7	4.74e-24	0.693	0.035	1f	autoimmune_disease	Inflammatory bowel disease
ENST00000562328.1	rs11888052	RP11-378A13.1	M	2	+	0	219120042	219122087	219176895	A	C	0.6164	7	4.74e-24	0.693	0.035	2b	autoimmune_disease	Inflammatory bowel disease
ENST00000562328.1	rs12053514	RP11-378A13.1	M	2	+	0	219120042	219122087	219167965	C	T	0.6164	7	4.74e-24	0.693	0.035	7	autoimmune_disease	Inflammatory bowel disease
ENST00000562328.1	rs13014817	RP11-378A13.1	M	2	+	0	219120042	219122087	219178067	C	T	0.6164	7	4.74e-24	0.693	0.035	6	autoimmune_disease	Inflammatory bowel disease
ENST00000562328.1	rs1399132	RP11-378A13.1	M	2	+	0	219120042	219122087	219159770	A	G	0.6164	7	4.74e-24	0.693	0.035	3a	autoimmune_disease	Inflammatory bowel disease
ENST00000562328.1	rs2014615	RP11-378A13.1	M	2	+	0	219120042	219122087	219171191	C	T	0.6164	7	4.74e-24	0.693	0.035	1b	autoimmune_disease	Inflammatory bowel disease
ENST00000562328.1	rs2382818	RP11-378A13.1	M	2	+	0	219120042	219122087	219155907	A	T	0.6111	7	4.74e-24	0.693	0.035	4	autoimmune_disease	Inflammatory bowel disease
ENST00000562328.1	rs4674284	RP11-378A13.1	M	2	+	0	219120042	219122087	219161241	C	T	0.6164	7	4.74e-24	0.693	0.035	6	autoimmune_disease	Inflammatory bowel disease
ENST00000562328.1	rs55680399	RP11-378A13.1	M	2	+	0	219120042	219122087	219160621	C	T	0.6164	7	4.74e-24	0.693	0.035	7	autoimmune_disease	Inflammatory bowel disease
ENST00000562328.1	rs7557709	RP11-378A13.1	M	2	+	0	219120042	219122087	219167529	A	G	0.6164	7	4.74e-24	0.693	0.035	6	autoimmune_disease	Inflammatory bowel disease
ENST00000562328.1	rs11692780	RP11-378A13.1	M	2	+	0	219120042	219122087	219149163	A	G	0.6111	8	6.7e-24	0.691	0.035	4	autoimmune_disease	Inflammatory bowel disease
ENST00000562328.1	rs12612675	RP11-378A13.1	M	2	+	0	219120042	219122087	219133137	A	G	0.6111	8	6.7e-24	0.691	0.035	7	autoimmune_disease	Inflammatory bowel disease
ENST00000562328.1	rs13005100	RP11-378A13.1	M	2	+	0	219120042	219122087	219151767	C	T	0.6111	8	6.7e-24	0.691	0.035	1f	autoimmune_disease	Inflammatory bowel disease
ENST00000562328.1	rs1877714	RP11-378A13.1	M	2	+	0	219120042	219122087	219134928	A	G	0.6111	8	6.7e-24	0.691	0.035	4	autoimmune_disease	Inflammatory bowel disease
ENST00000562328.1	rs2045434	RP11-378A13.1	M	2	+	0	219120042	219122087	219144498	A	G	0.6111	8	6.7e-24	0.691	0.035	7	autoimmune_disease	Inflammatory bowel disease
ENST00000562328.1	rs2271543	RP11-378A13.1	M	2	+	0	219120042	219122087	219142491	C	T	0.6111	8	6.7e-24	0.691	0.035	7	autoimmune_disease	Inflammatory bowel disease
ENST00000562328.1	rs3817266	RP11-378A13.1	M	2	+	0	219120042	219122087	219142594	C	T	0.6111	8	6.7e-24	0.691	0.035	7	autoimmune_disease	Inflammatory bowel disease
ENST00000562328.1	rs4672882	RP11-378A13.1	M	2	+	0	219120042	219122087	219149639	C	T	0.6111	8	6.7e-24	0.691	0.035	7	autoimmune_disease	Inflammatory bowel disease
ENST00000562328.1	rs4674282	RP11-378A13.1	M	2	+	0	219120042	219122087	219144230	A	T	0.6111	8	6.7e-24	0.691	0.035	1f	autoimmune_disease	Inflammatory bowel disease
ENST00000562328.1	rs6727301	RP11-378A13.1	M	2	+	0	219120042	219122087	219152937	G	T	0.6111	8	6.7e-24	0.691	0.035	5	autoimmune_disease	Inflammatory bowel disease
ENST00000562328.1	rs6758540	RP11-378A13.1	M	2	+	0	219120042	219122087	219138625	A	G	0.6111	8	6.7e-24	0.691	0.035	7	autoimmune_disease	Inflammatory bowel disease
ENST00000562328.1	rs7559416	RP11-378A13.1	M	2	+	0	219120042	219122087	219150211	A	G	0.6111	8	6.7e-24	0.691	0.035	5	autoimmune_disease	Inflammatory bowel disease
ENST00000562328.1	rs7559428	RP11-378A13.1	M	2	+	0	219120042	219122087	219150238	A	G	0.6111	8	6.7e-24	0.691	0.035	1f	autoimmune_disease	Inflammatory bowel disease
ENST00000562328.1	rs7559525	RP11-378A13.1	M	2	+	0	219120042	219122087	219150307	A	G	0.6111	8	6.7e-24	0.691	0.035	1f	autoimmune_disease	Inflammatory bowel disease
ENST00000562328.1	rs3731860	RP11-378A13.1	M	2	+	0	219120042	219122087	219156979	A	G	0.3889	9	1.63e-23	0.685	-0.035	4	autoimmune_disease	Inflammatory bowel disease
ENST00000562328.1	rs10193383	RP11-378A13.1	M	2	+	0	219120042	219122087	219157692	C	T	0.3862	10	4.85e-23	0.677	-0.035	7	autoimmune_disease	Inflammatory bowel disease
ENST00000258412.3	rs10193383	TMBIM1	CF	2	-	0	219138915	219157300	219157692	C	T	0.414	1	8.36e-13	0.707	-0.024	7	autoimmune_disease	Inflammatory bowel disease
ENST00000258412.3	rs10195115	TMBIM1	CF	2	-	0	219138915	219157300	219176450	A	C	0.414	1	8.36e-13	0.707	-0.024	4	autoimmune_disease	Inflammatory bowel disease
ENST00000258412.3	rs10932768	TMBIM1	CF	2	-	0	219138915	219157300	219146199	A	T	0.4098	1	8.36e-13	0.707	-0.024	5	autoimmune_disease	Inflammatory bowel disease
ENST00000258412.3	rs10932769	TMBIM1	CF	2	-	0	219138915	219157300	219147245	G	T	0.4098	1	8.36e-13	0.707	-0.024	5	autoimmune_disease	Inflammatory bowel disease
ENST00000258412.3	rs10932770	TMBIM1	CF	2	-	0	219138915	219157300	219164727	A	G	0.414	1	8.36e-13	0.707	-0.024	6	autoimmune_disease	Inflammatory bowel disease
ENST00000258412.3	rs10932771	TMBIM1	CF	2	-	0	219138915	219157300	219170236	A	T	0.414	1	8.36e-13	0.707	-0.024	6	autoimmune_disease	Inflammatory bowel disease
ENST00000258412.3	rs10932772	TMBIM1	CF	2	-	0	219138915	219157300	219177148	C	T	0.414	1	8.36e-13	0.707	-0.024	4	autoimmune_disease	Inflammatory bowel disease
ENST00000258412.3	rs11677953	TMBIM1	CF	2	-	0	219138915	219157300	219121663	A	G	0.4098	1	8.36e-13	0.707	-0.024	7	autoimmune_disease	Inflammatory bowel disease
ENST00000258412.3	rs12987180	TMBIM1	CF	2	-	0	219138915	219157300	219144089	A	G	0.4098	1	8.36e-13	0.707	-0.024	5	autoimmune_disease	Inflammatory bowel disease
ENST00000258412.3	rs12987219	TMBIM1	CF	2	-	0	219138915	219157300	219144149	A	G	0.4098	1	8.36e-13	0.707	-0.024	5	autoimmune_disease	Inflammatory bowel disease
ENST00000258412.3	rs13031757	TMBIM1	CF	2	-	0	219138915	219157300	219151926	C	T	0.4098	1	8.36e-13	0.707	-0.024	1b	autoimmune_disease	Inflammatory bowel disease
ENST00000258412.3	rs2085485	TMBIM1	CF	2	-	0	219138915	219157300	219175487	A	G	0.414	1	8.36e-13	0.707	-0.024	5	autoimmune_disease	Inflammatory bowel disease
ENST00000258412.3	rs2292550	TMBIM1	CF	2	-	0	219138915	219157300	219140288	C	G	0.4098	1	8.36e-13	0.707	-0.024	5	autoimmune_disease	Inflammatory bowel disease
ENST00000258412.3	rs2292551	TMBIM1	CF	2	-	0	219138915	219157300	219143229	A	G	0.4098	1	8.36e-13	0.707	-0.024	1f	autoimmune_disease	Inflammatory bowel disease
ENST00000258412.3	rs2292554	TMBIM1	CF	2	-	0	219138915	219157300	219146868	C	T	0.4098	1	8.36e-13	0.707	-0.024	5	autoimmune_disease	Inflammatory bowel disease
ENST00000258412.3	rs2292555	TMBIM1	CF	2	-	0	219138915	219157300	219146882	C	G	0.4098	1	8.36e-13	0.707	-0.024	5	autoimmune_disease	Inflammatory bowel disease
ENST00000258412.3	rs2382817	TMBIM1	CF	2	-	0	219138915	219157300	219151218	A	C	0.4098	1	8.36e-13	0.707	-0.024	1f	autoimmune_disease	Inflammatory bowel disease
ENST00000258412.3	rs2382822	TMBIM1	CF	2	-	0	219138915	219157300	219173327	C	T	0.414	1	8.36e-13	0.707	-0.024	6	autoimmune_disease	Inflammatory bowel disease
ENST00000258412.3	rs3731860	TMBIM1	CF	2	-	0	219138915	219157300	219156979	A	G	0.414	1	8.36e-13	0.707	-0.024	4	autoimmune_disease	Inflammatory bowel disease
ENST00000258412.3	rs4674279	TMBIM1	CF	2	-	0	219138915	219157300	219132731	A	G	0.4098	1	8.36e-13	0.707	-0.024	7	autoimmune_disease	Inflammatory bowel disease
ENST00000258412.3	rs4674283	TMBIM1	CF	2	-	0	219138915	219157300	219144254	A	G	0.4098	1	8.36e-13	0.707	-0.024	5	autoimmune_disease	Inflammatory bowel disease
ENST00000258412.3	rs4996257	TMBIM1	CF	2	-	0	219138915	219157300	219162836	C	T	0.414	1	8.36e-13	0.707	-0.024	2b	autoimmune_disease	Inflammatory bowel disease
ENST00000258412.3	rs63368160	TMBIM1	CF	2	-	0	219138915	219157300	219143327	C	T	0.4098	1	8.36e-13	0.707	-0.024	5	autoimmune_disease	Inflammatory bowel disease
ENST00000258412.3	rs6707559	TMBIM1	CF	2	-	0	219138915	219157300	219142773	C	T	0.4098	1	8.36e-13	0.707	-0.024	5	autoimmune_disease	Inflammatory bowel disease
ENST00000258412.3	rs6729058	TMBIM1	CF	2	-	0	219138915	219157300	219148369	A	G	0.4098	1	8.36e-13	0.707	-0.024	5	autoimmune_disease	Inflammatory bowel disease
ENST00000258412.3	rs6746089	TMBIM1	CF	2	-	0	219138915	219157300	219170377	A	G	0.414	1	8.36e-13	0.707	-0.024	6	autoimmune_disease	Inflammatory bowel disease
ENST00000258412.3	rs7572362	TMBIM1	CF	2	-	0	219138915	219157300	219164293	A	G	0.414	1	8.36e-13	0.707	-0.024	6	autoimmune_disease	Inflammatory bowel disease
ENST00000258412.3	rs7585702	TMBIM1	CF	2	-	0	219138915	219157300	219146607	C	T	0.4098	1	8.36e-13	0.707	-0.024	3a	autoimmune_disease	Inflammatory bowel disease
ENST00000258412.3	rs7587220	TMBIM1	CF	2	-	0	219138915	219157300	219160864	A	C	0.414	1	8.36e-13	0.707	-0.024	7	autoimmune_disease	Inflammatory bowel disease
ENST00000258412.3	rs10165153	TMBIM1	CF	2	-	0	219138915	219157300	219159629	C	T	0.586	2	8.54e-13	0.707	0.024	5	autoimmune_disease	Inflammatory bowel disease
ENST00000258412.3	rs1017698	TMBIM1	CF	2	-	0	219138915	219157300	219170525	A	G	0.586	2	8.54e-13	0.707	0.024	1f	autoimmune_disease	Inflammatory bowel disease
ENST00000258412.3	rs10206064	TMBIM1	CF	2	-	0	219138915	219157300	219157959	C	T	0.586	2	8.54e-13	0.707	0.024	4	autoimmune_disease	Inflammatory bowel disease
ENST00000258412.3	rs11692780	TMBIM1	CF	2	-	0	219138915	219157300	219149163	A	G	0.5902	2	8.54e-13	0.707	0.024	4	autoimmune_disease	Inflammatory bowel disease
ENST00000258412.3	rs11888052	TMBIM1	CF	2	-	0	219138915	219157300	219176895	A	C	0.586	2	8.54e-13	0.707	0.024	2b	autoimmune_disease	Inflammatory bowel disease
ENST00000258412.3	rs12053514	TMBIM1	CF	2	-	0	219138915	219157300	219167965	C	T	0.586	2	8.54e-13	0.707	0.024	7	autoimmune_disease	Inflammatory bowel disease
ENST00000258412.3	rs12612675	TMBIM1	CF	2	-	0	219138915	219157300	219133137	A	G	0.5902	2	8.54e-13	0.707	0.024	7	autoimmune_disease	Inflammatory bowel disease
ENST00000258412.3	rs13005100	TMBIM1	CF	2	-	0	219138915	219157300	219151767	C	T	0.5902	2	8.54e-13	0.707	0.024	1f	autoimmune_disease	Inflammatory bowel disease
ENST00000258412.3	rs13014817	TMBIM1	CF	2	-	0	219138915	219157300	219178067	C	T	0.586	2	8.54e-13	0.707	0.024	6	autoimmune_disease	Inflammatory bowel disease
ENST00000258412.3	rs1399132	TMBIM1	CF	2	-	0	219138915	219157300	219159770	A	G	0.586	2	8.54e-13	0.707	0.024	3a	autoimmune_disease	Inflammatory bowel disease
ENST00000258412.3	rs1877714	TMBIM1	CF	2	-	0	219138915	219157300	219134928	A	G	0.5902	2	8.54e-13	0.707	0.024	4	autoimmune_disease	Inflammatory bowel disease
ENST00000258412.3	rs2014615	TMBIM1	CF	2	-	0	219138915	219157300	219171191	C	T	0.5902	2	8.54e-13	0.707	0.024	1b	autoimmune_disease	Inflammatory bowel disease
ENST00000258412.3	rs2045434	TMBIM1	CF	2	-	0	219138915	219157300	219144498	A	G	0.5902	2	8.54e-13	0.707	0.024	7	autoimmune_disease	Inflammatory bowel disease
ENST00000258412.3	rs2271543	TMBIM1	CF	2	-	0	219138915	219157300	219142491	C	T	0.5902	2	8.54e-13	0.707	0.024	7	autoimmune_disease	Inflammatory bowel disease
ENST00000258412.3	rs3817266	TMBIM1	CF	2	-	0	219138915	219157300	219142594	C	T	0.5902	2	8.54e-13	0.707	0.024	7	autoimmune_disease	Inflammatory bowel disease
ENST00000258412.3	rs4268913	TMBIM1	CF	2	-	0	219138915	219157300	219178875	A	G	0.586	2	8.54e-13	0.707	0.024	6	autoimmune_disease	Inflammatory bowel disease
ENST00000258412.3	rs4672882	TMBIM1	CF	2	-	0	219138915	219157300	219149639	C	T	0.5902	2	8.54e-13	0.707	0.024	7	autoimmune_disease	Inflammatory bowel disease
ENST00000258412.3	rs4674276	TMBIM1	CF	2	-	0	219138915	219157300	219122780	A	T	0.5902	2	8.54e-13	0.707	0.024	5	autoimmune_disease	Inflammatory bowel disease
ENST00000258412.3	rs4674282	TMBIM1	CF	2	-	0	219138915	219157300	219144230	A	T	0.5902	2	8.54e-13	0.707	0.024	1f	autoimmune_disease	Inflammatory bowel disease
ENST00000258412.3	rs4674284	TMBIM1	CF	2	-	0	219138915	219157300	219161241	C	T	0.586	2	8.54e-13	0.707	0.024	6	autoimmune_disease	Inflammatory bowel disease
ENST00000258412.3	rs55680399	TMBIM1	CF	2	-	0	219138915	219157300	219160621	C	T	0.586	2	8.54e-13	0.707	0.024	7	autoimmune_disease	Inflammatory bowel disease
ENST00000258412.3	rs6727301	TMBIM1	CF	2	-	0	219138915	219157300	219152937	G	T	0.5902	2	8.54e-13	0.707	0.024	5	autoimmune_disease	Inflammatory bowel disease
ENST00000258412.3	rs6758540	TMBIM1	CF	2	-	0	219138915	219157300	219138625	A	G	0.5902	2	8.54e-13	0.707	0.024	7	autoimmune_disease	Inflammatory bowel disease
ENST00000258412.3	rs74443681	TMBIM1	CF	2	-	0	219138915	219157300	219122781	G	T	0.5902	2	8.54e-13	0.707	0.024	5	autoimmune_disease	Inflammatory bowel disease
ENST00000258412.3	rs7557709	TMBIM1	CF	2	-	0	219138915	219157300	219167529	A	G	0.586	2	8.54e-13	0.707	0.024	6	autoimmune_disease	Inflammatory bowel disease
ENST00000258412.3	rs7559416	TMBIM1	CF	2	-	0	219138915	219157300	219150211	A	G	0.5902	2	8.54e-13	0.707	0.024	5	autoimmune_disease	Inflammatory bowel disease
ENST00000258412.3	rs7559428	TMBIM1	CF	2	-	0	219138915	219157300	219150238	A	G	0.5902	2	8.54e-13	0.707	0.024	1f	autoimmune_disease	Inflammatory bowel disease
ENST00000258412.3	rs7559525	TMBIM1	CF	2	-	0	219138915	219157300	219150307	A	G	0.5902	2	8.54e-13	0.707	0.024	1f	autoimmune_disease	Inflammatory bowel disease
ENST00000258412.3	rs2382818	TMBIM1	CF	2	-	0	219138915	219157300	219155907	A	T	0.5902	6	5.02e-12	0.707	0.024	4	autoimmune_disease	Inflammatory bowel disease
ENST00000392045.3	rs13384787	SP140	CY	2	+	1	231090446	231177927	231088084	A	C	0.875	1	4.01e-17	0.444	0.062	5	autoimmune_disease	Multiple sclerosis
ENST00000392045.3	rs7584894	SP140	CY	2	+	1	231090446	231177927	231091656	A	G	0.1333	2	1.71e-16	0.444	-0.055	6	autoimmune_disease	Multiple sclerosis
ENST00000392045.3	rs6705808	SP140	CY	2	+	1	231090446	231177927	231091341	A	G	0.8792	3	2.55e-16	0.444	0.054	7	autoimmune_disease	Multiple sclerosis
ENST00000392045.3	rs10209615	SP140	CY	2	+	1	231090446	231177927	231089943	C	T	0.1292	4	4.84e-16	0.444	-0.055	5	autoimmune_disease	Multiple sclerosis
ENST00000392045.3	rs10201872	SP140	CY	2	+	1	231090446	231177927	231106724	C	T	0.8667	5	7.31e-16	0.444	0.054	7	autoimmune_disease	Multiple sclerosis
ENST00000392045.3	rs10202244	SP140	CY	2	+	1	231090446	231177927	231106935	G	T	0.8667	5	7.31e-16	0.444	0.054	7	autoimmune_disease	Multiple sclerosis
ENST00000392045.3	rs9989746	SP140	CY	2	+	1	231090446	231177927	231115790	A	G	0.1167	7	2.25e-15	0.444	-0.062	7	autoimmune_disease	Multiple sclerosis
ENST00000392045.3	rs10198539	SP140	CY	2	+	1	231090446	231177927	231105646	C	T	0.8625	8	1.33e-14	0.444	0.047	7	autoimmune_disease	Multiple sclerosis
ENST00000392045.3	rs6734753	SP140	CY	2	+	1	231090446	231177927	231091340	C	G	0.8959	9	2.57e-12	0.444	0.045	7	autoimmune_disease	Multiple sclerosis
ENST00000392045.3	rs7557418	SP140	CY	2	+	1	231090446	231177927	231098071	A	C	0.1667	10	5.02e-07	0.444	-0.019	7	autoimmune_disease	Chronic lymphocytic leukemia
ENST00000392045.3	rs7563433	SP140	CY	2	+	1	231090446	231177927	231095678	C	T	0.1667	10	5.02e-07	0.444	-0.019	3a	autoimmune_disease	Chronic lymphocytic leukemia
ENST00000392017.4	rs11680089	ATG16L1	F	2	+	1	234160217	234204320	234157137	C	G	0.5403	1	1.18e-12	0.73	-0.013	7	autoimmune_disease	Crohn's disease
ENST00000392017.4	rs11680130	ATG16L1	F	2	+	1	234160217	234204320	234157258	A	G	0.5403	1	1.18e-12	0.73	-0.013	7	autoimmune_disease	Crohn's disease
ENST00000392017.4	rs56227616	ATG16L1	F	2	+	1	234160217	234204320	234157741	C	T	0.5403	1	1.18e-12	0.73	-0.013	5	autoimmune_disease	Crohn's disease
ENST00000392017.4	rs11679791	ATG16L1	F	2	+	1	234160217	234204320	234156536	G	T	0.4597	3	3.66e-12	0.714	0.013	4	autoimmune_disease	Crohn's disease
ENST00000392017.4	rs55835501	ATG16L1	F	2	+	1	234160217	234204320	234157733	C	T	0.4597	3	3.66e-12	0.714	0.013	5	autoimmune_disease	Crohn's disease
ENST00000392017.4	rs56049444	ATG16L1	F	2	+	1	234160217	234204320	234157688	C	T	0.4597	3	3.66e-12	0.714	0.013	5	autoimmune_disease	Crohn's disease
ENST00000392017.4	rs10167613	ATG16L1	F	2	+	1	234160217	234204320	234153848	A	G	0.5323	4	1.11e-11	0.698	-0.013	7	autoimmune_disease	Crohn's disease
ENST00000392017.4	rs2119505	ATG16L1	F	2	+	1	234160217	234204320	234154651	A	G	0.5323	4	1.11e-11	0.698	-0.013	7	autoimmune_disease	Crohn's disease
ENST00000392017.4	rs10165561	ATG16L1	F	2	+	1	234160217	234204320	234172915	C	G	0.5323	5	1.62e-11	0.692	-0.012	7	autoimmune_disease	Crohn's disease
ENST00000392017.4	rs10196794	ATG16L1	F	2	+	1	234160217	234204320	234192616	A	G	0.5323	5	1.62e-11	0.692	-0.012	6	autoimmune_disease	Crohn's disease
ENST00000392017.4	rs12994997	ATG16L1	F	2	+	1	234160217	234204320	234173503	A	G	0.5323	5	1.62e-11	0.692	-0.012	5	autoimmune_disease	Crohn's disease
ENST00000392017.4	rs13391356	ATG16L1	F	2	+	1	234160217	234204320	234170369	C	T	0.5323	5	1.62e-11	0.692	-0.012	7	autoimmune_disease	Crohn's disease
ENST00000392017.4	rs2241878	ATG16L1	F	2	+	1	234160217	234204320	234183718	C	T	0.5323	5	1.62e-11	0.692	-0.012	6	autoimmune_disease	Crohn's disease
ENST00000392017.4	rs2241879	ATG16L1	F	2	+	1	234160217	234204320	234183468	A	G	0.5323	5	1.62e-11	0.692	-0.012	7	autoimmune_disease	Crohn's disease
ENST00000392017.4	rs2289477	ATG16L1	F	2	+	1	234160217	234204320	234160345	G	T	0.5323	5	1.62e-11	0.692	-0.012	3a	autoimmune_disease	Crohn's disease
ENST00000392017.4	rs34123137	ATG16L1	F	2	+	1	234160217	234204320	234167881	A	T	0.5323	5	1.62e-11	0.692	-0.012	7	autoimmune_disease	Crohn's disease
ENST00000392017.4	rs35300242	ATG16L1	F	2	+	1	234160217	234204320	234168790	A	G	0.5323	5	1.62e-11	0.692	-0.012	6	autoimmune_disease	Crohn's disease
ENST00000392017.4	rs3792108	ATG16L1	F	2	+	1	234160217	234204320	234184952	C	T	0.5323	5	1.62e-11	0.692	-0.012	6	autoimmune_disease	Crohn's disease
ENST00000392017.4	rs3792109	ATG16L1	F	2	+	1	234160217	234204320	234184417	A	G	0.5323	5	1.62e-11	0.692	-0.012	7	autoimmune_disease	Crohn's disease
ENST00000392017.4	rs3816234	ATG16L1	F	2	+	1	234160217	234204320	234185999	A	G	0.5323	5	1.62e-11	0.692	-0.012	6	autoimmune_disease	Crohn's disease
ENST00000392017.4	rs6705964	ATG16L1	F	2	+	1	234160217	234204320	234163683	C	G	0.5323	5	1.62e-11	0.692	-0.012	6	autoimmune_disease	Crohn's disease
ENST00000392017.4	rs6738490	ATG16L1	F	2	+	1	234160217	234204320	234161583	C	T	0.5323	5	1.62e-11	0.692	-0.012	4	autoimmune_disease	Crohn's disease
ENST00000392017.4	rs6752107	ATG16L1	F	2	+	1	234160217	234204320	234161448	A	G	0.5323	5	1.62e-11	0.692	-0.012	5	autoimmune_disease	Crohn's disease
ENST00000392017.4	rs10203952	ATG16L1	F	2	+	1	234160217	234204320	234153366	A	G	0.4677	6	2.23e-11	0.687	0.013	6	autoimmune_disease	Crohn's disease
ENST00000392017.4	rs2880080	ATG16L1	F	2	+	1	234160217	234204320	234154139	G	T	0.4677	6	2.23e-11	0.687	0.013	5	autoimmune_disease	Crohn's disease
ENST00000392017.4	rs10206299	ATG16L1	F	2	+	1	234160217	234204320	234146271	G	T	0.4758	7	2.99e-11	0.682	0.013	6	autoimmune_disease	Crohn's disease
ENST00000392017.4	rs10929322	ATG16L1	F	2	+	1	234160217	234204320	234149702	C	T	0.4758	7	2.99e-11	0.682	0.013	4	autoimmune_disease	Crohn's disease
ENST00000392017.4	rs11687982	ATG16L1	F	2	+	1	234160217	234204320	234149039	C	T	0.4758	7	2.99e-11	0.682	0.013	6	autoimmune_disease	Crohn's disease
ENST00000392017.4	rs11694081	ATG16L1	F	2	+	1	234160217	234204320	234148586	A	T	0.4758	7	2.99e-11	0.682	0.013	6	autoimmune_disease	Crohn's disease
ENST00000392017.4	rs13418066	ATG16L1	F	2	+	1	234160217	234204320	234145944	A	C	0.4758	7	2.99e-11	0.682	0.013	5	autoimmune_disease	Crohn's disease
ENST00000392017.4	rs1596017	ATG16L1	F	2	+	1	234160217	234204320	234147930	C	T	0.4758	7	2.99e-11	0.682	0.013	7	autoimmune_disease	Crohn's disease
ENST00000392017.4	rs28454240	ATG16L1	F	2	+	1	234160217	234204320	234145618	C	T	0.4758	7	2.99e-11	0.682	0.013	5	autoimmune_disease	Crohn's disease
ENST00000392017.4	rs10164737	ATG16L1	F	2	+	1	234160217	234204320	234169822	C	T	0.4677	8	4.26e-11	0.676	0.012	7	autoimmune_disease	Crohn's disease
ENST00000392017.4	rs10199278	ATG16L1	F	2	+	1	234160217	234204320	234160669	C	G	0.4677	8	4.26e-11	0.676	0.012	4	autoimmune_disease	Crohn's disease
ENST00000392017.4	rs10210302	ATG16L1	F	2	+	1	234160217	234204320	234158839	C	T	0.4677	8	4.26e-11	0.676	0.012	5	autoimmune_disease	Crohn's disease
ENST00000392017.4	rs12162308	ATG16L1	F	2	+	1	234160217	234204320	234172188	C	G	0.4677	8	4.26e-11	0.676	0.012	7	autoimmune_disease	Crohn's disease
ENST00000392017.4	rs12692254	ATG16L1	F	2	+	1	234160217	234204320	234161211	A	T	0.4677	8	4.26e-11	0.676	0.012	5	autoimmune_disease	Crohn's disease
ENST00000392017.4	rs12994971	ATG16L1	F	2	+	1	234160217	234204320	234178453	C	T	0.4677	8	4.26e-11	0.676	0.012	6	autoimmune_disease	Crohn's disease
ENST00000392017.4	rs13009506	ATG16L1	F	2	+	1	234160217	234204320	234175706	G	T	0.4677	8	4.26e-11	0.676	0.012	7	autoimmune_disease	Crohn's disease
ENST00000392017.4	rs2241880	ATG16L1	F	2	+	1	234160217	234204320	234183368	A	G	0.4677	8	4.26e-11	0.676	0.012	7	autoimmune_disease	Crohn's disease
ENST00000392017.4	rs2289472	ATG16L1	F	2	+	1	234160217	234204320	234182240	C	T	0.4677	8	4.26e-11	0.676	0.012	7	autoimmune_disease	Crohn's disease
ENST00000392017.4	rs2289474	ATG16L1	F	2	+	1	234160217	234204320	234181848	C	T	0.4677	8	4.26e-11	0.676	0.012	5	autoimmune_disease	Crohn's disease
ENST00000392017.4	rs36001488	ATG16L1	F	2	+	1	234160217	234204320	234185267	C	T	0.4677	8	4.26e-11	0.676	0.012	7	autoimmune_disease	Crohn's disease
ENST00000392017.4	rs3792111	ATG16L1	F	2	+	1	234160217	234204320	234179690	C	T	0.4677	8	4.26e-11	0.676	0.012	5	autoimmune_disease	Crohn's disease
ENST00000392017.4	rs3792112	ATG16L1	F	2	+	1	234160217	234204320	234176609	C	T	0.4677	8	4.26e-11	0.676	0.012	3a	autoimmune_disease	Crohn's disease
ENST00000392017.4	rs3828309	ATG16L1	F	2	+	1	234160217	234204320	234180410	A	G	0.4677	8	4.26e-11	0.676	0.012	4	autoimmune_disease	Crohn's disease
ENST00000392017.4	rs6431654	ATG16L1	F	2	+	1	234160217	234204320	234161769	C	T	0.4677	8	4.26e-11	0.676	0.012	4	autoimmune_disease	Crohn's disease
ENST00000392017.4	rs6431660	ATG16L1	F	2	+	1	234160217	234204320	234167234	A	G	0.4677	8	4.26e-11	0.676	0.012	6	autoimmune_disease	Crohn's disease
ENST00000392017.4	rs6431661	ATG16L1	F	2	+	1	234160217	234204320	234167421	C	T	0.4677	8	4.26e-11	0.676	0.012	7	autoimmune_disease	Crohn's disease
ENST00000392017.4	rs6708373	ATG16L1	F	2	+	1	234160217	234204320	234172846	A	G	0.4677	8	4.26e-11	0.676	0.012	7	autoimmune_disease	Crohn's disease
ENST00000392017.4	rs6745825	ATG16L1	F	2	+	1	234160217	234204320	234162153	A	G	0.4677	8	4.26e-11	0.676	0.012	5	autoimmune_disease	Crohn's disease
ENST00000392017.4	rs10186850	ATG16L1	F	2	+	1	234160217	234204320	234151615	A	C	0.5242	9	4.7e-11	0.675	-0.013	6	autoimmune_disease	Crohn's disease
ENST00000392017.4	rs10929325	ATG16L1	F	2	+	1	234160217	234204320	234151031	A	G	0.5242	9	4.7e-11	0.675	-0.013	6	autoimmune_disease	Crohn's disease
ENST00000392017.4	rs10929326	ATG16L1	F	2	+	1	234160217	234204320	234151045	G	T	0.5242	9	4.7e-11	0.675	-0.013	7	autoimmune_disease	Crohn's disease
ENST00000392017.4	rs11690131	ATG16L1	F	2	+	1	234160217	234204320	234148383	C	T	0.5242	9	4.7e-11	0.675	-0.013	7	autoimmune_disease	Crohn's disease
ENST00000392017.4	rs13003866	ATG16L1	F	2	+	1	234160217	234204320	234143373	A	G	0.5161	9	4.7e-11	0.675	-0.013	6	autoimmune_disease	Crohn's disease
ENST00000392020.4	rs2241878	ATG16L1	M	2	+	1	234160352	234204320	234183718	C	T	0.5132	1	2.59e-13	0.332	-0.005	6	autoimmune_disease	Crohn's disease
ENST00000392020.4	rs3792108	ATG16L1	M	2	+	1	234160352	234204320	234184952	C	T	0.5132	1	2.59e-13	0.332	-0.005	6	autoimmune_disease	Crohn's disease
ENST00000392020.4	rs3792109	ATG16L1	M	2	+	1	234160352	234204320	234184417	A	G	0.5132	1	2.59e-13	0.332	-0.005	7	autoimmune_disease	Crohn's disease
ENST00000392020.4	rs3816234	ATG16L1	M	2	+	1	234160352	234204320	234185999	A	G	0.5132	1	2.59e-13	0.332	-0.005	6	autoimmune_disease	Crohn's disease
ENST00000392020.4	rs36001488	ATG16L1	M	2	+	1	234160352	234204320	234185267	C	T	0.4868	2	3.45e-13	0.329	0.005	7	autoimmune_disease	Crohn's disease
ENST00000392020.4	rs10167613	ATG16L1	M	2	+	1	234160352	234204320	234153848	A	G	0.5159	3	1.1e-12	0.318	-0.005	7	autoimmune_disease	Crohn's disease
ENST00000392020.4	rs10186850	ATG16L1	M	2	+	1	234160352	234204320	234151615	A	C	0.5185	3	1.1e-12	0.318	-0.005	6	autoimmune_disease	Crohn's disease
ENST00000392020.4	rs10929325	ATG16L1	M	2	+	1	234160352	234204320	234151031	A	G	0.5185	3	1.1e-12	0.318	-0.005	6	autoimmune_disease	Crohn's disease
ENST00000392020.4	rs10929326	ATG16L1	M	2	+	1	234160352	234204320	234151045	G	T	0.5185	3	1.1e-12	0.318	-0.005	7	autoimmune_disease	Crohn's disease
ENST00000392020.4	rs11690131	ATG16L1	M	2	+	1	234160352	234204320	234148383	C	T	0.5159	3	1.1e-12	0.318	-0.005	7	autoimmune_disease	Crohn's disease
ENST00000392020.4	rs2119505	ATG16L1	M	2	+	1	234160352	234204320	234154651	A	G	0.5159	3	1.1e-12	0.318	-0.005	7	autoimmune_disease	Crohn's disease
ENST00000392020.4	rs10203952	ATG16L1	M	2	+	1	234160352	234204320	234153366	A	G	0.4841	4	1.21e-12	0.317	0.005	6	autoimmune_disease	Crohn's disease
ENST00000392020.4	rs10929322	ATG16L1	M	2	+	1	234160352	234204320	234149702	C	T	0.4841	4	1.21e-12	0.317	0.005	4	autoimmune_disease	Crohn's disease
ENST00000392020.4	rs11687982	ATG16L1	M	2	+	1	234160352	234204320	234149039	C	T	0.4841	4	1.21e-12	0.317	0.005	6	autoimmune_disease	Crohn's disease
ENST00000392020.4	rs11694081	ATG16L1	M	2	+	1	234160352	234204320	234148586	A	T	0.4841	4	1.21e-12	0.317	0.005	6	autoimmune_disease	Crohn's disease
ENST00000392020.4	rs1596017	ATG16L1	M	2	+	1	234160352	234204320	234147930	C	T	0.4841	4	1.21e-12	0.317	0.005	7	autoimmune_disease	Crohn's disease
ENST00000392020.4	rs2289477	ATG16L1	M	2	+	1	234160352	234204320	234160345	G	T	0.5106	4	1.21e-12	0.317	-0.005	3a	autoimmune_disease	Crohn's disease
ENST00000392020.4	rs2880080	ATG16L1	M	2	+	1	234160352	234204320	234154139	G	T	0.4841	4	1.21e-12	0.317	0.005	5	autoimmune_disease	Crohn's disease
ENST00000392020.4	rs10206299	ATG16L1	M	2	+	1	234160352	234204320	234146271	G	T	0.4815	5	1.27e-12	0.316	0.005	6	autoimmune_disease	Crohn's disease
ENST00000392020.4	rs13418066	ATG16L1	M	2	+	1	234160352	234204320	234145944	A	C	0.4815	5	1.27e-12	0.316	0.005	5	autoimmune_disease	Crohn's disease
ENST00000392020.4	rs28454240	ATG16L1	M	2	+	1	234160352	234204320	234145618	C	T	0.4815	5	1.27e-12	0.316	0.005	5	autoimmune_disease	Crohn's disease
ENST00000392020.4	rs10199278	ATG16L1	M	2	+	1	234160352	234204320	234160669	C	G	0.4894	6	1.39e-12	0.315	0.005	4	autoimmune_disease	Crohn's disease
ENST00000392020.4	rs10210302	ATG16L1	M	2	+	1	234160352	234204320	234158839	C	T	0.4894	6	1.39e-12	0.315	0.005	5	autoimmune_disease	Crohn's disease
ENST00000392020.4	rs10165561	ATG16L1	M	2	+	1	234160352	234204320	234172915	C	G	0.5079	7	1.68e-12	0.313	-0.005	7	autoimmune_disease	Crohn's disease
ENST00000392020.4	rs10196794	ATG16L1	M	2	+	1	234160352	234204320	234192616	A	G	0.5079	7	1.68e-12	0.313	-0.005	6	autoimmune_disease	Crohn's disease
ENST00000392020.4	rs12994997	ATG16L1	M	2	+	1	234160352	234204320	234173503	A	G	0.5079	7	1.68e-12	0.313	-0.005	5	autoimmune_disease	Crohn's disease
ENST00000392020.4	rs13391356	ATG16L1	M	2	+	1	234160352	234204320	234170369	C	T	0.5079	7	1.68e-12	0.313	-0.005	7	autoimmune_disease	Crohn's disease
ENST00000392020.4	rs2241879	ATG16L1	M	2	+	1	234160352	234204320	234183468	A	G	0.5079	7	1.68e-12	0.313	-0.005	7	autoimmune_disease	Crohn's disease
ENST00000392020.4	rs34123137	ATG16L1	M	2	+	1	234160352	234204320	234167881	A	T	0.5079	7	1.68e-12	0.313	-0.005	7	autoimmune_disease	Crohn's disease
ENST00000392020.4	rs35300242	ATG16L1	M	2	+	1	234160352	234204320	234168790	A	G	0.5079	7	1.68e-12	0.313	-0.005	6	autoimmune_disease	Crohn's disease
ENST00000392020.4	rs6705964	ATG16L1	M	2	+	1	234160352	234204320	234163683	C	G	0.5079	7	1.68e-12	0.313	-0.005	6	autoimmune_disease	Crohn's disease
ENST00000392020.4	rs6738490	ATG16L1	M	2	+	1	234160352	234204320	234161583	C	T	0.5079	7	1.68e-12	0.313	-0.005	4	autoimmune_disease	Crohn's disease
ENST00000392020.4	rs6752107	ATG16L1	M	2	+	1	234160352	234204320	234161448	A	G	0.5079	7	1.68e-12	0.313	-0.005	5	autoimmune_disease	Crohn's disease
ENST00000392020.4	rs10164737	ATG16L1	M	2	+	1	234160352	234204320	234169822	C	T	0.4921	8	2.58e-12	0.309	0.005	7	autoimmune_disease	Crohn's disease
ENST00000392020.4	rs12162308	ATG16L1	M	2	+	1	234160352	234204320	234172188	C	G	0.4921	8	2.58e-12	0.309	0.005	7	autoimmune_disease	Crohn's disease
ENST00000392020.4	rs12692254	ATG16L1	M	2	+	1	234160352	234204320	234161211	A	T	0.4921	8	2.58e-12	0.309	0.005	5	autoimmune_disease	Crohn's disease
ENST00000392020.4	rs12994971	ATG16L1	M	2	+	1	234160352	234204320	234178453	C	T	0.4921	8	2.58e-12	0.309	0.005	6	autoimmune_disease	Crohn's disease
ENST00000392020.4	rs13009506	ATG16L1	M	2	+	1	234160352	234204320	234175706	G	T	0.4921	8	2.58e-12	0.309	0.005	7	autoimmune_disease	Crohn's disease
ENST00000392020.4	rs2241880	ATG16L1	M	2	+	1	234160352	234204320	234183368	A	G	0.4921	8	2.58e-12	0.309	0.005	7	autoimmune_disease	Crohn's disease
ENST00000392020.4	rs2289472	ATG16L1	M	2	+	1	234160352	234204320	234182240	C	T	0.4921	8	2.58e-12	0.309	0.005	7	autoimmune_disease	Crohn's disease
ENST00000392020.4	rs2289474	ATG16L1	M	2	+	1	234160352	234204320	234181848	C	T	0.4921	8	2.58e-12	0.309	0.005	5	autoimmune_disease	Crohn's disease
ENST00000392020.4	rs3792111	ATG16L1	M	2	+	1	234160352	234204320	234179690	C	T	0.4921	8	2.58e-12	0.309	0.005	5	autoimmune_disease	Crohn's disease
ENST00000392020.4	rs3792112	ATG16L1	M	2	+	1	234160352	234204320	234176609	C	T	0.4921	8	2.58e-12	0.309	0.005	3a	autoimmune_disease	Crohn's disease
ENST00000392020.4	rs3828309	ATG16L1	M	2	+	1	234160352	234204320	234180410	A	G	0.4921	8	2.58e-12	0.309	0.005	4	autoimmune_disease	Crohn's disease
ENST00000392020.4	rs6431654	ATG16L1	M	2	+	1	234160352	234204320	234161769	C	T	0.4921	8	2.58e-12	0.309	0.005	4	autoimmune_disease	Crohn's disease
ENST00000392020.4	rs6431660	ATG16L1	M	2	+	1	234160352	234204320	234167234	A	G	0.4921	8	2.58e-12	0.309	0.005	6	autoimmune_disease	Crohn's disease
ENST00000392020.4	rs6431661	ATG16L1	M	2	+	1	234160352	234204320	234167421	C	T	0.4921	8	2.58e-12	0.309	0.005	7	autoimmune_disease	Crohn's disease
ENST00000392020.4	rs6708373	ATG16L1	M	2	+	1	234160352	234204320	234172846	A	G	0.4921	8	2.58e-12	0.309	0.005	7	autoimmune_disease	Crohn's disease
ENST00000392020.4	rs6745825	ATG16L1	M	2	+	1	234160352	234204320	234162153	A	G	0.4921	8	2.58e-12	0.309	0.005	5	autoimmune_disease	Crohn's disease
ENST00000392020.4	rs11680089	ATG16L1	M	2	+	1	234160352	234204320	234157137	C	G	0.5132	9	3.45e-12	0.306	-0.005	7	autoimmune_disease	Crohn's disease
ENST00000392020.4	rs11680130	ATG16L1	M	2	+	1	234160352	234204320	234157258	A	G	0.5132	9	3.45e-12	0.306	-0.005	7	autoimmune_disease	Crohn's disease
ENST00000392020.4	rs56227616	ATG16L1	M	2	+	1	234160352	234204320	234157741	C	T	0.5132	9	3.45e-12	0.306	-0.005	5	autoimmune_disease	Crohn's disease
ENST00000392020.4	rs11679791	ATG16L1	M	2	+	1	234160352	234204320	234156536	G	T	0.4868	10	3.69e-12	0.305	0.005	4	autoimmune_disease	Crohn's disease
ENST00000392020.4	rs55835501	ATG16L1	M	2	+	1	234160352	234204320	234157733	C	T	0.4868	10	3.69e-12	0.305	0.005	5	autoimmune_disease	Crohn's disease
ENST00000392020.4	rs56049444	ATG16L1	M	2	+	1	234160352	234204320	234157688	C	T	0.4868	10	3.69e-12	0.305	0.005	5	autoimmune_disease	Crohn's disease
ENST00000430267.1	rs34236350	GPR35	M	2	+	0	241568795	241570669	241568326	C	T	0.8069	4	1.77e-15	0.401	0.066	5	autoimmune_disease	Inflammatory bowel disease
ENST00000430267.1	rs3749171	GPR35	M	2	+	0	241568795	241570669	241569692	C	T	0.8069	4	1.77e-15	0.401	0.066	5	autoimmune_disease	Inflammatory bowel disease
ENST00000430267.1	rs4676410	GPR35	M	2	+	0	241568795	241570669	241563739	A	G	0.2222	7	9.06e-15	0.385	-0.064	2b	Neurological_behavioural	Sclerosing cholangitis and ulcerative colitis (combined)
ENST00000391971.2	rs115271170	2013-09-02	M	2	+	1	242255276	242293442	242347614	C	T	0.8942	1	1.07e-28	0.56	-0.043	7	cancer	Chronic lymphocytic leukemia
ENST00000391971.2	rs11681497	2013-09-02	M	2	+	1	242255276	242293442	242344333	A	G	0.8942	1	1.07e-28	0.56	-0.043	7	cancer	Chronic lymphocytic leukemia
ENST00000391971.2	rs11693232	2013-09-02	M	2	+	1	242255276	242293442	242362240	A	G	0.8942	1	1.07e-28	0.56	-0.043	7	cancer	Chronic lymphocytic leukemia
ENST00000391971.2	rs2074771	2013-09-02	M	2	+	1	242255276	242293442	242350944	A	G	0.8942	1	1.07e-28	0.56	-0.043	5	cancer	Chronic lymphocytic leukemia
ENST00000391971.2	rs3732276	2013-09-02	M	2	+	1	242255276	242293442	242343404	C	T	0.8942	1	1.07e-28	0.56	-0.043	5	cancer	Chronic lymphocytic leukemia
ENST00000391971.2	rs73116394	2013-09-02	M	2	+	1	242255276	242293442	242367915	A	G	0.8942	1	1.07e-28	0.56	-0.043	7	cancer	Chronic lymphocytic leukemia
ENST00000391971.2	rs73116396	2013-09-02	M	2	+	1	242255276	242293442	242368693	A	G	0.8942	1	1.07e-28	0.56	-0.043	6	cancer	Chronic lymphocytic leukemia
ENST00000391971.2	rs757978	2013-09-02	M	2	+	1	242255276	242293442	242371101	C	T	0.8942	1	1.07e-28	0.56	-0.043	6	cancer	Chronic lymphocytic leukemia
ENST00000391971.2	rs7601738	2013-09-02	M	2	+	1	242255276	242293442	242375813	A	T	0.8942	1	1.07e-28	0.56	-0.043	6	cancer	Chronic lymphocytic leukemia
ENST00000391971.2	rs80085676	2013-09-02	M	2	+	1	242255276	242293442	242347907	A	G	0.1058	2	1.07e-28	0.56	0.043	7	cancer	Chronic lymphocytic leukemia
ENST00000403346.3	rs11693232	STK25	YM	2	-	0	242434432	242448103	242362240	A	G	0.8916	9	4.88e-06	0.2	0.009	7	cancer	Chronic lymphocytic leukemia
ENST00000403346.3	rs2074771	STK25	YM	2	-	0	242434432	242448103	242350944	A	G	0.8916	9	4.88e-06	0.2	0.009	5	cancer	Chronic lymphocytic leukemia
ENST00000403346.3	rs3732276	STK25	YM	2	-	0	242434432	242448103	242343404	C	T	0.8916	9	4.88e-06	0.2	0.009	5	cancer	Chronic lymphocytic leukemia
ENST00000403346.3	rs73116394	STK25	YM	2	-	0	242434432	242448103	242367915	A	G	0.8916	9	4.88e-06	0.2	0.009	7	cancer	Chronic lymphocytic leukemia
ENST00000403346.3	rs73116396	STK25	YM	2	-	0	242434432	242448103	242368693	A	G	0.8916	9	4.88e-06	0.2	0.009	6	cancer	Chronic lymphocytic leukemia
ENST00000403346.3	rs7601738	STK25	YM	2	-	0	242434432	242448103	242375813	A	T	0.8916	9	4.88e-06	0.2	0.009	6	cancer	Chronic lymphocytic leukemia
ENST00000417717.1	rs7641175	SATB1	M	3	-	0	18390240	18466065	18311412	A	G	0.7857	4	4.34e-08	0.159	-0.011	7	haematological_parameters	Platelet counts
ENST00000295720.6	rs1051545	NEK10	F	3	-	0	27151576	27257966	27416999	C	T	0.5323	6	1.8e-08	0.561	-0.057	6	cancer	Breast cancer
ENST00000420927.1	rs12107296	ULK4	CYFM	3	-	0	41923642	42003486	41892503	C	G	0.749	1	9.65e-60	0.812	-0.044	7	cancer	Diastolic blood pressure
ENST00000420927.1	rs17064124	ULK4	CYFM	3	-	0	41923642	42003486	41890803	A	G	0.749	1	9.65e-60	0.812	-0.044	5	cancer	Diastolic blood pressure
ENST00000420927.1	rs1716660	ULK4	CYFM	3	-	0	41923642	42003486	41929960	A	G	0.749	1	9.65e-60	0.812	-0.044	6	cancer	Diastolic blood pressure
ENST00000420927.1	rs1717033	ULK4	CYFM	3	-	0	41923642	42003486	41910216	C	T	0.749	1	9.65e-60	0.812	-0.044	6	cancer	Diastolic blood pressure
ENST00000420927.1	rs2683695	ULK4	CYFM	3	-	0	41923642	42003486	41914928	C	T	0.749	1	9.65e-60	0.812	-0.044	7	cancer	Diastolic blood pressure
ENST00000420927.1	rs6763829	ULK4	CYFM	3	-	0	41923642	42003486	41897046	A	G	0.749	1	9.65e-60	0.812	-0.044	7	cancer	Diastolic blood pressure
ENST00000420927.1	rs9839213	ULK4	CYFM	3	-	0	41923642	42003486	41918992	C	T	0.749	1	9.65e-60	0.812	-0.044	6	cancer	Diastolic blood pressure
ENST00000420927.1	rs9839399	ULK4	CYFM	3	-	0	41923642	42003486	41928044	A	G	0.749	1	9.65e-60	0.812	-0.044	6	cancer	Diastolic blood pressure
ENST00000420927.1	rs1716641	ULK4	CYFM	3	-	0	41923642	42003486	41921681	C	T	0.251	2	5.05e-59	0.812	0.044	6	cancer	Diastolic blood pressure
ENST00000420927.1	rs1716999	ULK4	CYFM	3	-	0	41923642	42003486	41930041	C	G	0.251	2	5.05e-59	0.812	0.044	5	cancer	Diastolic blood pressure
ENST00000420927.1	rs1717000	ULK4	CYFM	3	-	0	41923642	42003486	41930219	A	C	0.251	2	5.05e-59	0.812	0.044	6	cancer	Diastolic blood pressure
ENST00000420927.1	rs9838965	ULK4	CYFM	3	-	0	41923642	42003486	41927938	C	T	0.251	2	5.05e-59	0.812	0.044	7	cancer	Diastolic blood pressure
ENST00000420927.1	rs55941479	ULK4	CYFM	3	-	0	41923642	42003486	41883501	A	G	0.7544	3	6.81e-58	0.812	-0.044	7	cancer	Diastolic blood pressure
ENST00000420927.1	rs6791806	ULK4	CYFM	3	-	0	41923642	42003486	41889995	C	T	0.7531	4	7.5e-58	0.812	-0.044	7	cancer	Diastolic blood pressure
ENST00000420927.1	rs9828398	ULK4	CYFM	3	-	0	41923642	42003486	41895893	C	T	0.7531	4	7.5e-58	0.812	-0.044	7	cancer	Diastolic blood pressure
ENST00000420927.1	rs9865780	ULK4	CYFM	3	-	0	41923642	42003486	41895802	A	G	0.7531	4	7.5e-58	0.812	-0.044	7	cancer	Diastolic blood pressure
ENST00000420927.1	rs9866092	ULK4	CYFM	3	-	0	41923642	42003486	41895967	A	C	0.7531	4	7.5e-58	0.812	-0.044	7	cancer	Diastolic blood pressure
ENST00000420927.1	rs1615543	ULK4	CYFM	3	-	0	41923642	42003486	41906404	C	T	0.7544	6	2.3e-57	0.812	-0.044	6	cancer	Diastolic blood pressure
ENST00000420927.1	rs1617271	ULK4	CYFM	3	-	0	41923642	42003486	41914000	G	T	0.7544	6	2.3e-57	0.812	-0.044	6	cancer	Diastolic blood pressure
ENST00000420927.1	rs1619558	ULK4	CYFM	3	-	0	41923642	42003486	41914213	C	G	0.7544	6	2.3e-57	0.812	-0.044	6	cancer	Diastolic blood pressure
ENST00000420927.1	rs1717014	ULK4	CYFM	3	-	0	41923642	42003486	41917395	C	T	0.7544	6	2.3e-57	0.812	-0.044	6	cancer	Diastolic blood pressure
ENST00000420927.1	rs1717017	ULK4	CYFM	3	-	0	41923642	42003486	41915616	A	C	0.7544	6	2.3e-57	0.812	-0.044	5	cancer	Diastolic blood pressure
ENST00000420927.1	rs1717028	ULK4	CYFM	3	-	0	41923642	42003486	41902964	C	T	0.7544	6	2.3e-57	0.812	-0.044	7	cancer	Diastolic blood pressure
ENST00000420927.1	rs1717031	ULK4	CYFM	3	-	0	41923642	42003486	41905791	G	T	0.7544	6	2.3e-57	0.812	-0.044	7	cancer	Diastolic blood pressure
ENST00000254480.5	rs1060407	SMARCC1	C	3	-	1	47626762	47823407	47958037	G	T	0.6	6	3.46e-08	0.519	-0.025	6	cardiovascular	Blood pressure
ENST00000254480.5	rs1684942	SMARCC1	C	3	-	1	47626762	47823407	47900703	C	T	0.6	6	3.46e-08	0.519	-0.025	7	cardiovascular	Blood pressure
ENST00000254480.5	rs2631721	SMARCC1	C	3	-	1	47626762	47823407	47923297	G	T	0.6	6	3.46e-08	0.519	-0.025	7	cardiovascular	Blood pressure
ENST00000254480.5	rs319682	SMARCC1	C	3	-	1	47626762	47823407	47915118	A	G	0.6	6	3.46e-08	0.519	-0.025	6	cardiovascular	Blood pressure
ENST00000254480.5	rs319684	SMARCC1	C	3	-	1	47626762	47823407	47932274	C	T	0.6	6	3.46e-08	0.519	-0.025	1f	cardiovascular	Blood pressure
ENST00000254480.5	rs319686	SMARCC1	C	3	-	1	47626762	47823407	47930420	C	G	0.6	6	3.46e-08	0.519	-0.025	6	cardiovascular	Blood pressure
ENST00000254480.5	rs319689	SMARCC1	C	3	-	1	47626762	47823407	47928167	C	T	0.6	6	3.46e-08	0.519	-0.025	6	cardiovascular	Blood pressure
ENST00000254480.5	rs319691	SMARCC1	C	3	-	1	47626762	47823407	47927282	C	T	0.6	6	3.46e-08	0.519	-0.025	6	cardiovascular	Blood pressure
ENST00000254480.5	rs4858871	SMARCC1	C	3	-	1	47626762	47823407	47953405	A	C	0.6	6	3.46e-08	0.519	-0.025	6	cardiovascular	Blood pressure
ENST00000254480.5	rs6772396	SMARCC1	C	3	-	1	47626762	47823407	47959770	A	G	0.6	6	3.46e-08	0.519	-0.025	7	cardiovascular	Blood pressure
ENST00000254480.5	rs71323371	SMARCC1	C	3	-	1	47626762	47823407	47945817	A	T	0.6	6	3.46e-08	0.519	-0.025	6	cardiovascular	Blood pressure
ENST00000254480.5	rs77663456	SMARCC1	C	3	-	1	47626762	47823407	47948364	G	T	0.6	6	3.46e-08	0.519	-0.025	6	cardiovascular	Blood pressure
ENST00000254480.5	rs777017	SMARCC1	C	3	-	1	47626762	47823407	47929955	C	T	0.6	6	3.46e-08	0.519	-0.025	5	cardiovascular	Blood pressure
ENST00000254480.5	rs810334	SMARCC1	C	3	-	1	47626762	47823407	47935303	G	T	0.6	6	3.46e-08	0.519	-0.025	6	cardiovascular	Blood pressure
ENST00000254480.5	rs74424239	SMARCC1	C	3	-	1	47626762	47823407	47929014	C	T	0.4	8	4.79e-08	0.512	0.025	7	cardiovascular	Blood pressure
ENST00000254480.5	rs1061003	SMARCC1	C	3	-	1	47626762	47823407	47892579	C	G	0.375	9	5.36e-08	0.509	0.026	4	cardiovascular	Blood pressure
ENST00000457607.1	rs9842649	DHX30	M	3	+	0	47866518	47891677	47985732	A	G	0.3148	5	3.46e-12	0.44	-0.012	7	cardiovascular	Blood pressure
ENST00000457607.1	rs1060407	DHX30	M	3	+	0	47866518	47891677	47958037	G	T	0.6878	6	3.54e-12	0.44	0.012	6	cardiovascular	Blood pressure
ENST00000457607.1	rs1684942	DHX30	M	3	+	0	47866518	47891677	47900703	C	T	0.6878	6	3.54e-12	0.44	0.012	7	cardiovascular	Blood pressure
ENST00000457607.1	rs2631721	DHX30	M	3	+	0	47866518	47891677	47923297	G	T	0.6878	6	3.54e-12	0.44	0.012	7	cardiovascular	Blood pressure
ENST00000457607.1	rs2882668	DHX30	M	3	+	0	47866518	47891677	47980306	A	G	0.6878	6	3.54e-12	0.44	0.012	6	cardiovascular	Blood pressure
ENST00000457607.1	rs319681	DHX30	M	3	+	0	47866518	47891677	47920240	C	T	0.6878	6	3.54e-12	0.44	0.012	7	cardiovascular	Blood pressure
ENST00000457607.1	rs319682	DHX30	M	3	+	0	47866518	47891677	47915118	A	G	0.6905	6	3.54e-12	0.44	0.012	6	cardiovascular	Blood pressure
ENST00000457607.1	rs319684	DHX30	M	3	+	0	47866518	47891677	47932274	C	T	0.6878	6	3.54e-12	0.44	0.012	1f	cardiovascular	Blood pressure
ENST00000457607.1	rs319686	DHX30	M	3	+	0	47866518	47891677	47930420	C	G	0.6878	6	3.54e-12	0.44	0.012	6	cardiovascular	Blood pressure
ENST00000457607.1	rs319689	DHX30	M	3	+	0	47866518	47891677	47928167	C	T	0.6878	6	3.54e-12	0.44	0.012	6	cardiovascular	Blood pressure
ENST00000457607.1	rs319691	DHX30	M	3	+	0	47866518	47891677	47927282	C	T	0.6878	6	3.54e-12	0.44	0.012	6	cardiovascular	Blood pressure
ENST00000457607.1	rs3732529	DHX30	M	3	+	0	47866518	47891677	47970109	C	T	0.6878	6	3.54e-12	0.44	0.012	5	cardiovascular	Blood pressure
ENST00000457607.1	rs4858871	DHX30	M	3	+	0	47866518	47891677	47953405	A	C	0.6878	6	3.54e-12	0.44	0.012	6	cardiovascular	Blood pressure
ENST00000457607.1	rs60446735	DHX30	M	3	+	0	47866518	47891677	47971448	A	G	0.6878	6	3.54e-12	0.44	0.012	6	cardiovascular	Blood pressure
ENST00000457607.1	rs6772396	DHX30	M	3	+	0	47866518	47891677	47959770	A	G	0.6878	6	3.54e-12	0.44	0.012	7	cardiovascular	Blood pressure
ENST00000457607.1	rs6783629	DHX30	M	3	+	0	47866518	47891677	47966449	C	T	0.6878	6	3.54e-12	0.44	0.012	7	cardiovascular	Blood pressure
ENST00000457607.1	rs7619882	DHX30	M	3	+	0	47866518	47891677	47984824	A	G	0.6878	6	3.54e-12	0.44	0.012	1f	cardiovascular	Blood pressure
ENST00000457607.1	rs77663456	DHX30	M	3	+	0	47866518	47891677	47948364	G	T	0.6878	6	3.54e-12	0.44	0.012	6	cardiovascular	Blood pressure
ENST00000457607.1	rs777017	DHX30	M	3	+	0	47866518	47891677	47929955	C	T	0.6878	6	3.54e-12	0.44	0.012	5	cardiovascular	Blood pressure
ENST00000457607.1	rs810334	DHX30	M	3	+	0	47866518	47891677	47935303	G	T	0.6878	6	3.54e-12	0.44	0.012	6	cardiovascular	Blood pressure
ENST00000457607.1	rs9812875	DHX30	M	3	+	0	47866518	47891677	47975247	C	T	0.6878	6	3.54e-12	0.44	0.012	7	cardiovascular	Blood pressure
ENST00000457607.1	rs34750113	DHX30	M	3	+	0	47866518	47891677	47986392	C	T	0.6852	7	4.16e-12	0.437	0.012	7	cardiovascular	Blood pressure
ENST00000457607.1	rs7653368	DHX30	M	3	+	0	47866518	47891677	47985361	C	T	0.6852	7	4.16e-12	0.437	0.012	1f	cardiovascular	Blood pressure
ENST00000457607.1	rs11707679	DHX30	M	3	+	0	47866518	47891677	47956506	C	T	0.3122	8	5.6e-12	0.433	-0.012	1f	cardiovascular	Blood pressure
ENST00000457607.1	rs13093830	DHX30	M	3	+	0	47866518	47891677	47960511	A	T	0.3122	8	5.6e-12	0.433	-0.012	7	cardiovascular	Blood pressure
ENST00000457607.1	rs184388	DHX30	M	3	+	0	47866518	47891677	47939626	A	G	0.3122	8	5.6e-12	0.433	-0.012	1f	cardiovascular	Blood pressure
ENST00000457607.1	rs319685	DHX30	M	3	+	0	47866518	47891677	47931984	A	C	0.3122	8	5.6e-12	0.433	-0.012	1f	cardiovascular	Blood pressure
ENST00000457607.1	rs319690	DHX30	M	3	+	0	47866518	47891677	47927484	C	T	0.3122	8	5.6e-12	0.433	-0.012	6	cardiovascular	Blood pressure
ENST00000457607.1	rs319692	DHX30	M	3	+	0	47866518	47891677	47924317	C	G	0.3122	8	5.6e-12	0.433	-0.012	6	cardiovascular	Blood pressure
ENST00000457607.1	rs319696	DHX30	M	3	+	0	47866518	47891677	47943861	C	T	0.3122	8	5.6e-12	0.433	-0.012	5	cardiovascular	Blood pressure
ENST00000457607.1	rs34025851	DHX30	M	3	+	0	47866518	47891677	47953733	A	C	0.3122	8	5.6e-12	0.433	-0.012	5	cardiovascular	Blood pressure
ENST00000457607.1	rs35199727	DHX30	M	3	+	0	47866518	47891677	47946708	C	T	0.3122	8	5.6e-12	0.433	-0.012	7	cardiovascular	Blood pressure
ENST00000457607.1	rs777014	DHX30	M	3	+	0	47866518	47891677	47907719	C	T	0.3122	8	5.6e-12	0.433	-0.012	7	cardiovascular	Blood pressure
ENST00000457607.1	rs777015	DHX30	M	3	+	0	47866518	47891677	47937072	C	T	0.3122	8	5.6e-12	0.433	-0.012	1f	cardiovascular	Blood pressure
ENST00000457607.1	rs796566	DHX30	M	3	+	0	47866518	47891677	47938354	C	G	0.3122	8	5.6e-12	0.433	-0.012	6	cardiovascular	Blood pressure
ENST00000457607.1	rs800762	DHX30	M	3	+	0	47866518	47891677	47905570	C	G	0.3122	8	5.6e-12	0.433	-0.012	7	cardiovascular	Blood pressure
ENST00000457607.1	rs74424239	DHX30	M	3	+	0	47866518	47891677	47929014	C	T	0.3386	9	6.32e-12	0.432	-0.012	7	cardiovascular	Blood pressure
ENST00000343010.3	rs11130213	C3orf62	M	3	-	1	49306219	49315342	49712297	C	T	0.6799	1	5.28e-11	0.399	-0.025	4	autoimmune_disease	Ulcerative colitis
ENST00000343010.3	rs11718165	C3orf62	M	3	-	1	49306219	49315342	49696797	A	G	0.6825	3	4.84e-10	0.368	-0.024	1f	autoimmune_disease	Ulcerative colitis
ENST00000343010.3	rs13316695	C3orf62	M	3	-	1	49306219	49315342	49684917	C	G	0.6825	3	4.84e-10	0.368	-0.024	5	autoimmune_disease	Ulcerative colitis
ENST00000343010.3	rs2172252	C3orf62	M	3	-	1	49306219	49315342	49678307	A	T	0.6825	3	4.84e-10	0.368	-0.024	7	autoimmune_disease	Ulcerative colitis
ENST00000343010.3	rs4283605	C3orf62	M	3	-	1	49306219	49315342	49678651	A	G	0.6825	3	4.84e-10	0.368	-0.024	5	autoimmune_disease	Ulcerative colitis
ENST00000343010.3	rs1131095	C3orf62	M	3	-	1	49306219	49315342	49714225	C	T	0.3175	4	4.85e-10	0.368	0.024	5	autoimmune_disease	Ulcerative colitis
ENST00000343010.3	rs13085791	C3orf62	M	3	-	1	49306219	49315342	49721798	A	C	0.3175	4	4.85e-10	0.368	0.024	7	autoimmune_disease	Ulcerative colitis
ENST00000343010.3	rs34762726	C3orf62	M	3	-	1	49306219	49315342	49689210	A	G	0.3148	4	4.85e-10	0.368	0.024	5	autoimmune_disease	Ulcerative colitis
ENST00000343010.3	rs6770670	C3orf62	M	3	-	1	49306219	49315342	49686682	C	T	0.3175	4	4.85e-10	0.368	0.024	5	autoimmune_disease	Ulcerative colitis
ENST00000343010.3	rs9812791	C3orf62	M	3	-	1	49306219	49315342	49682311	A	G	0.3175	4	4.85e-10	0.368	0.024	7	autoimmune_disease	Ulcerative colitis
ENST00000343010.3	rs9822268	C3orf62	M	3	-	1	49306219	49315342	49719729	A	G	0.3175	4	4.85e-10	0.368	0.024	5	autoimmune_disease	Ulcerative colitis
ENST00000343010.3	rs9823546	C3orf62	M	3	-	1	49306219	49315342	49705512	A	T	0.3175	4	4.85e-10	0.368	0.024	5	autoimmune_disease	Ulcerative colitis
ENST00000343010.3	rs9836291	C3orf62	M	3	-	1	49306219	49315342	49697459	A	G	0.3175	4	4.85e-10	0.368	0.024	5	autoimmune_disease	Ulcerative colitis
ENST00000343010.3	rs9858542	C3orf62	M	3	-	1	49306219	49315342	49701983	A	G	0.3175	4	4.85e-10	0.368	0.024	1f	autoimmune_disease	Ulcerative colitis
ENST00000343010.3	rs9882740	C3orf62	M	3	-	1	49306219	49315342	49702484	C	T	0.3175	4	4.85e-10	0.368	0.024	5	autoimmune_disease	Ulcerative colitis
ENST00000343010.3	rs11921590	C3orf62	M	3	-	1	49306219	49315342	49644193	C	T	0.3228	5	7.02e-10	0.362	0.024	7	autoimmune_disease	Ulcerative colitis
ENST00000343010.3	rs1873625	C3orf62	M	3	-	1	49306219	49315342	49666964	A	C	0.3228	5	7.02e-10	0.362	0.024	7	autoimmune_disease	Ulcerative colitis
ENST00000343010.3	rs6803222	C3orf62	M	3	-	1	49306219	49315342	49665976	G	T	0.3228	5	7.02e-10	0.362	0.024	5	autoimmune_disease	Ulcerative colitis
ENST00000343010.3	rs7614725	C3orf62	M	3	-	1	49306219	49315342	49650395	A	G	0.3228	5	7.02e-10	0.362	0.024	7	autoimmune_disease	Ulcerative colitis
ENST00000343010.3	rs9833611	C3orf62	M	3	-	1	49306219	49315342	49651210	A	G	0.3228	5	7.02e-10	0.362	0.024	6	autoimmune_disease	Ulcerative colitis
ENST00000343010.3	rs11710037	C3orf62	M	3	-	1	49306219	49315342	49675334	C	G	0.6772	6	7.05e-10	0.362	-0.024	7	autoimmune_disease	Ulcerative colitis
ENST00000343010.3	rs11917431	C3orf62	M	3	-	1	49306219	49315342	49644012	C	T	0.6772	6	7.05e-10	0.362	-0.024	7	autoimmune_disease	Ulcerative colitis
ENST00000343010.3	rs9824092	C3orf62	M	3	-	1	49306219	49315342	49674147	C	G	0.6772	6	7.05e-10	0.362	-0.024	5	autoimmune_disease	Ulcerative colitis
ENST00000343010.3	rs9827708	C3orf62	M	3	-	1	49306219	49315342	49649989	C	G	0.6772	6	7.05e-10	0.362	-0.024	6	autoimmune_disease	Ulcerative colitis
ENST00000343010.3	rs9837341	C3orf62	M	3	-	1	49306219	49315342	49664767	A	G	0.6772	6	7.05e-10	0.362	-0.024	7	autoimmune_disease	Ulcerative colitis
ENST00000343010.3	rs9862080	C3orf62	M	3	-	1	49306219	49315342	49674458	A	G	0.6772	6	7.05e-10	0.362	-0.024	5	autoimmune_disease	Ulcerative colitis
ENST00000476226.1	rs11921590	AMT	M	3	-	0	49454212	49459962	49644193	C	T	0.3228	5	4.86e-31	0.681	0.035	7	autoimmune_disease	Ulcerative colitis
ENST00000476226.1	rs1873625	AMT	M	3	-	0	49454212	49459962	49666964	A	C	0.3228	5	4.86e-31	0.681	0.035	7	autoimmune_disease	Ulcerative colitis
ENST00000476226.1	rs6803222	AMT	M	3	-	0	49454212	49459962	49665976	G	T	0.3228	5	4.86e-31	0.681	0.035	5	autoimmune_disease	Ulcerative colitis
ENST00000476226.1	rs7614725	AMT	M	3	-	0	49454212	49459962	49650395	A	G	0.3228	5	4.86e-31	0.681	0.035	7	autoimmune_disease	Ulcerative colitis
ENST00000476226.1	rs9833611	AMT	M	3	-	0	49454212	49459962	49651210	A	G	0.3228	5	4.86e-31	0.681	0.035	6	autoimmune_disease	Ulcerative colitis
ENST00000476226.1	rs11710037	AMT	M	3	-	0	49454212	49459962	49675334	C	G	0.6772	6	5.14e-31	0.68	-0.035	7	autoimmune_disease	Ulcerative colitis
ENST00000476226.1	rs11917431	AMT	M	3	-	0	49454212	49459962	49644012	C	T	0.6772	6	5.14e-31	0.68	-0.035	7	autoimmune_disease	Ulcerative colitis
ENST00000476226.1	rs9824092	AMT	M	3	-	0	49454212	49459962	49674147	C	G	0.6772	6	5.14e-31	0.68	-0.035	5	autoimmune_disease	Ulcerative colitis
ENST00000476226.1	rs9827708	AMT	M	3	-	0	49454212	49459962	49649989	C	G	0.6772	6	5.14e-31	0.68	-0.035	6	autoimmune_disease	Ulcerative colitis
ENST00000476226.1	rs9837341	AMT	M	3	-	0	49454212	49459962	49664767	A	G	0.6772	6	5.14e-31	0.68	-0.035	7	autoimmune_disease	Ulcerative colitis
ENST00000476226.1	rs9862080	AMT	M	3	-	0	49454212	49459962	49674458	A	G	0.6772	6	5.14e-31	0.68	-0.035	5	autoimmune_disease	Ulcerative colitis
ENST00000476226.1	rs11718165	AMT	M	3	-	0	49454212	49459962	49696797	A	G	0.6825	10	1.01e-29	0.664	-0.035	1f	autoimmune_disease	Ulcerative colitis
ENST00000476226.1	rs13316695	AMT	M	3	-	0	49454212	49459962	49684917	C	G	0.6825	10	1.01e-29	0.664	-0.035	5	autoimmune_disease	Ulcerative colitis
ENST00000476226.1	rs2172252	AMT	M	3	-	0	49454212	49459962	49678307	A	T	0.6825	10	1.01e-29	0.664	-0.035	7	autoimmune_disease	Ulcerative colitis
ENST00000476226.1	rs4283605	AMT	M	3	-	0	49454212	49459962	49678651	A	G	0.6825	10	1.01e-29	0.664	-0.035	5	autoimmune_disease	Ulcerative colitis
ENST00000296490.3	rs3852063	WDR82	F	3	-	0	52288437	52312659	52349204	A	G	0.6532	5	1e-06	0.463	0.026	5	Neurological_behavioural	Bipolar disorder
ENST00000296490.3	rs3852064	WDR82	F	3	-	0	52288437	52312659	52349412	G	T	0.6532	5	1e-06	0.463	0.026	1f	Neurological_behavioural	Bipolar disorder
ENST00000296490.3	rs34569561	WDR82	F	3	-	0	52288437	52312659	52287293	C	T	0.3387	6	1.43e-06	0.453	-0.026	4	Neurological_behavioural	Bipolar disorder
ENST00000296490.3	rs57615517	WDR82	F	3	-	0	52288437	52312659	52322417	A	G	0.3387	6	1.43e-06	0.453	-0.026	5	Neurological_behavioural	Bipolar disorder
ENST00000296490.3	rs59565798	WDR82	F	3	-	0	52288437	52312659	52307169	A	G	0.3387	6	1.43e-06	0.453	-0.026	7	Neurological_behavioural	Bipolar disorder
ENST00000296490.3	rs7618915	WDR82	F	3	-	0	52288437	52312659	52279594	A	G	0.3387	6	1.43e-06	0.453	-0.026	1f	Neurological_behavioural	Bipolar disorder
ENST00000296490.3	rs2267847	WDR82	F	3	-	0	52288437	52312659	52267732	C	G	0.6613	7	1.51e-06	0.452	0.026	7	Neurological_behavioural	Bipolar disorder
ENST00000296490.3	rs34228726	WDR82	F	3	-	0	52288437	52312659	52322797	A	G	0.6613	7	1.51e-06	0.452	0.026	5	Neurological_behavioural	Bipolar disorder
ENST00000296490.3	rs3844291	WDR82	F	3	-	0	52288437	52312659	52341215	A	C	0.6613	7	1.51e-06	0.452	0.026	1f	Neurological_behavioural	Bipolar disorder
ENST00000296490.3	rs57630131	WDR82	F	3	-	0	52288437	52312659	52277445	A	G	0.6613	7	1.51e-06	0.452	0.026	5	Neurological_behavioural	Bipolar disorder
ENST00000420323.2	rs3852063	DNAH1	FM	3	+	0	52350335	52434507	52349204	A	G	0.6693	3	1.97e-26	0.439	-0.026	5	Neurological_behavioural	Bipolar disorder
ENST00000420323.2	rs3852064	DNAH1	FM	3	+	0	52350335	52434507	52349412	G	T	0.6693	3	1.97e-26	0.439	-0.026	1f	Neurological_behavioural	Bipolar disorder
ENST00000420323.2	rs2267847	DNAH1	FM	3	+	0	52350335	52434507	52267732	C	G	0.6713	4	3.22e-26	0.439	-0.026	7	Neurological_behavioural	Bipolar disorder
ENST00000420323.2	rs34228726	DNAH1	FM	3	+	0	52350335	52434507	52322797	A	G	0.6713	4	3.22e-26	0.439	-0.026	5	Neurological_behavioural	Bipolar disorder
ENST00000420323.2	rs3844291	DNAH1	FM	3	+	0	52350335	52434507	52341215	A	C	0.6713	4	3.22e-26	0.439	-0.026	1f	Neurological_behavioural	Bipolar disorder
ENST00000420323.2	rs57630131	DNAH1	FM	3	+	0	52350335	52434507	52277445	A	G	0.6713	4	3.22e-26	0.439	-0.026	5	Neurological_behavioural	Bipolar disorder
ENST00000420323.2	rs34569561	DNAH1	FM	3	+	0	52350335	52434507	52287293	C	T	0.3287	5	3.45e-26	0.439	0.026	4	Neurological_behavioural	Bipolar disorder
ENST00000420323.2	rs57615517	DNAH1	FM	3	+	0	52350335	52434507	52322417	A	G	0.3287	5	3.45e-26	0.439	0.026	5	Neurological_behavioural	Bipolar disorder
ENST00000420323.2	rs59565798	DNAH1	FM	3	+	0	52350335	52434507	52307169	A	G	0.3287	5	3.45e-26	0.439	0.026	7	Neurological_behavioural	Bipolar disorder
ENST00000420323.2	rs7618915	DNAH1	FM	3	+	0	52350335	52434507	52279594	A	G	0.3287	5	3.45e-26	0.439	0.026	1f	Neurological_behavioural	Bipolar disorder
ENST00000321725.6	rs13059141	STAB1	M	3	+	1	52529354	52558511	52841220	A	G	0.0873	9	2.1e-18	0.407	-0.065	5	viral_diseases	Immune reponse to smallpox (secreted IL-2)
ENST00000321725.6	rs17331178	STAB1	M	3	+	1	52529354	52558511	52847544	A	C	0.0873	9	2.1e-18	0.407	-0.065	5	viral_diseases	Immune reponse to smallpox (secreted IL-2)
ENST00000321725.6	rs11717749	STAB1	M	3	+	1	52529354	52558511	52844733	C	T	0.9127	10	3.38e-18	0.403	0.064	7	viral_diseases	Immune reponse to smallpox (secreted IL-2)
ENST00000321725.6	rs17331151	STAB1	M	3	+	1	52529354	52558511	52844534	C	T	0.9127	10	3.38e-18	0.403	0.064	1b	viral_diseases	Immune reponse to smallpox (secreted IL-2)
ENST00000356770.4	rs2336147	PBRM1	CYM	3	-	0	52579368	52713730	52626443	C	T	0.4757	1	3.13e-21	0.683	-0.005	7	serum_metabolites	Adiponectin levels
ENST00000356770.4	rs1108842	PBRM1	CYM	3	-	0	52579368	52713730	52720080	A	C	0.5226	2	1.08e-20	0.683	0.005	1f	serum_metabolites	Adiponectin levels
ENST00000356770.4	rs13081155	PBRM1	CYM	3	-	0	52579368	52713730	52732429	A	G	0.5226	2	1.08e-20	0.683	0.005	5	serum_metabolites	Adiponectin levels
ENST00000356770.4	rs13083798	PBRM1	CYM	3	-	0	52579368	52713730	52649748	A	G	0.5226	2	1.08e-20	0.683	0.005	6	serum_metabolites	Adiponectin levels
ENST00000356770.4	rs3774349	PBRM1	CYM	3	-	0	52579368	52713730	52722335	A	C	0.5226	2	1.08e-20	0.683	0.005	4	serum_metabolites	Adiponectin levels
ENST00000356770.4	rs7646741	PBRM1	CYM	3	-	0	52579368	52713730	52785238	A	G	0.5226	3	1.47e-20	0.683	0.005	7	serum_metabolites	Adiponectin levels
ENST00000356770.4	rs2577831	PBRM1	CYM	3	-	0	52579368	52713730	52628056	A	C	0.4888	5	4.57e-18	0.683	-0.005	6	serum_metabolites	Adiponectin levels
ENST00000356770.4	rs7628578	PBRM1	CYM	3	-	0	52579368	52713730	52628321	A	T	0.6019	6	4.75e-18	0.683	0.005	7	aging	Bipolar disorder (mood-incongruent)
ENST00000356770.4	rs2590838	PBRM1	CYM	3	-	0	52579368	52713730	52622086	A	G	0.5001	7	5.75e-18	0.683	-0.005	6	serum_metabolites	Adiponectin levels
ENST00000356770.4	rs7612511	PBRM1	CYM	3	-	0	52579368	52713730	52687566	C	T	0.4966	8	9.82e-18	0.683	0.005	7	serum_metabolites	Adiponectin levels
ENST00000356770.4	rs11130324	PBRM1	CYM	3	-	0	52579368	52713730	52770310	G	T	0.5082	9	2.88e-17	0.683	-0.005	6	serum_metabolites	Adiponectin levels
ENST00000356770.4	rs2336146	PBRM1	CYM	3	-	0	52579368	52713730	52626646	A	G	0.5889	10	7.67e-17	0.683	0.005	1f	Neurological_behavioural	Bipolar disorder (mood-incongruent)
ENST00000356770.4	rs34754793	PBRM1	CYM	3	-	0	52579368	52713730	52629177	A	T	0.5889	10	7.67e-17	0.683	0.005	7	aging	Bipolar disorder (mood-incongruent)
ENST00000356770.4	rs3733046	PBRM1	CYM	3	-	0	52579368	52713730	52621627	C	T	0.5889	10	7.67e-17	0.683	0.005	7	aging	Bipolar disorder (mood-incongruent)
ENST00000356770.4	rs3852066	PBRM1	CYM	3	-	0	52579368	52713730	52621839	C	T	0.5889	10	7.67e-17	0.683	0.005	6	aging	Bipolar disorder (mood-incongruent)
ENST00000356770.4	rs62253740	PBRM1	CYM	3	-	0	52579368	52713730	52684128	A	T	0.5889	10	7.67e-17	0.683	0.005	5	aging	Bipolar disorder (mood-incongruent)
ENST00000356770.4	rs9917834	PBRM1	CYM	3	-	0	52579368	52713730	52634619	A	C	0.5889	10	7.67e-17	0.683	0.005	5	aging	Bipolar disorder (mood-incongruent)
ENST00000418458.1	rs11130311	GNL3	FM	3	+	0	52719936	52728508	52675005	C	T	0.4045	2	2.85e-36	0.767	-0.023	6	aging	Bipolar disorder (mood-incongruent)
ENST00000418458.1	rs11130314	GNL3	FM	3	+	0	52719936	52728508	52697082	C	T	0.4045	2	2.85e-36	0.767	-0.023	7	aging	Bipolar disorder (mood-incongruent)
ENST00000418458.1	rs11130323	GNL3	FM	3	+	0	52719936	52728508	52770277	C	T	0.4045	2	2.85e-36	0.767	-0.023	6	aging	Bipolar disorder (mood-incongruent)
ENST00000418458.1	rs11130325	GNL3	FM	3	+	0	52719936	52728508	52770984	C	G	0.4045	2	2.85e-36	0.767	-0.023	6	aging	Bipolar disorder (mood-incongruent)
ENST00000418458.1	rs11718509	GNL3	FM	3	+	0	52719936	52728508	52614670	A	G	0.4045	2	2.85e-36	0.767	-0.023	7	aging	Bipolar disorder (mood-incongruent)
ENST00000418458.1	rs12498066	GNL3	FM	3	+	0	52719936	52728508	52627660	A	G	0.4045	2	2.85e-36	0.767	-0.023	7	aging	Bipolar disorder (mood-incongruent)
ENST00000418458.1	rs13060675	GNL3	FM	3	+	0	52719936	52728508	52674300	G	T	0.4045	2	2.85e-36	0.767	-0.023	6	aging	Bipolar disorder (mood-incongruent)
ENST00000418458.1	rs13064064	GNL3	FM	3	+	0	52719936	52728508	52657002	C	T	0.4045	2	2.85e-36	0.767	-0.023	6	aging	Bipolar disorder (mood-incongruent)
ENST00000418458.1	rs13065019	GNL3	FM	3	+	0	52719936	52728508	52685244	C	T	0.4045	2	2.85e-36	0.767	-0.023	7	aging	Bipolar disorder (mood-incongruent)
ENST00000418458.1	rs13068293	GNL3	FM	3	+	0	52719936	52728508	52672167	A	C	0.4045	2	2.85e-36	0.767	-0.023	6	aging	Bipolar disorder (mood-incongruent)
ENST00000418458.1	rs13085331	GNL3	FM	3	+	0	52719936	52728508	52627486	C	G	0.4045	2	2.85e-36	0.767	-0.023	7	aging	Bipolar disorder (mood-incongruent)
ENST00000418458.1	rs13085895	GNL3	FM	3	+	0	52719936	52728508	52678270	C	G	0.4045	2	2.85e-36	0.767	-0.023	6	aging	Bipolar disorder (mood-incongruent)
ENST00000418458.1	rs13086297	GNL3	FM	3	+	0	52719936	52728508	52678494	A	G	0.4045	2	2.85e-36	0.767	-0.023	7	aging	Bipolar disorder (mood-incongruent)
ENST00000418458.1	rs13086898	GNL3	FM	3	+	0	52719936	52728508	52675279	A	G	0.4045	2	2.85e-36	0.767	-0.023	7	aging	Bipolar disorder (mood-incongruent)
ENST00000418458.1	rs1561337	GNL3	FM	3	+	0	52719936	52728508	52659963	A	G	0.4045	2	2.85e-36	0.767	-0.023	6	aging	Bipolar disorder (mood-incongruent)
ENST00000418458.1	rs2268026	GNL3	FM	3	+	0	52719936	52728508	52778347	C	T	0.4045	2	2.85e-36	0.767	-0.023	6	aging	Bipolar disorder (mood-incongruent)
ENST00000418458.1	rs2289250	GNL3	FM	3	+	0	52719936	52728508	52682946	A	C	0.4045	2	2.85e-36	0.767	-0.023	6	aging	Bipolar disorder (mood-incongruent)
ENST00000418458.1	rs33967311	GNL3	FM	3	+	0	52719936	52728508	52683864	A	C	0.4045	2	2.85e-36	0.767	-0.023	1f	aging	Bipolar disorder (mood-incongruent)
ENST00000418458.1	rs34017441	GNL3	FM	3	+	0	52719936	52728508	52742413	C	T	0.4045	2	2.85e-36	0.767	-0.023	6	aging	Bipolar disorder (mood-incongruent)
ENST00000418458.1	rs34168767	GNL3	FM	3	+	0	52719936	52728508	52696798	A	C	0.4045	2	2.85e-36	0.767	-0.023	6	aging	Bipolar disorder (mood-incongruent)
ENST00000418458.1	rs34215106	GNL3	FM	3	+	0	52719936	52728508	52659124	C	T	0.4045	2	2.85e-36	0.767	-0.023	7	aging	Bipolar disorder (mood-incongruent)
ENST00000418458.1	rs34757451	GNL3	FM	3	+	0	52719936	52728508	52682205	A	G	0.4045	2	2.85e-36	0.767	-0.023	7	aging	Bipolar disorder (mood-incongruent)
ENST00000418458.1	rs35249778	GNL3	FM	3	+	0	52719936	52728508	52661640	C	G	0.4045	2	2.85e-36	0.767	-0.023	7	aging	Bipolar disorder (mood-incongruent)
ENST00000418458.1	rs3755806	GNL3	FM	3	+	0	52719936	52728508	52643685	C	T	0.4045	2	2.85e-36	0.767	-0.023	1f	aging	Bipolar disorder (mood-incongruent)
ENST00000418458.1	rs3774365	GNL3	FM	3	+	0	52719936	52728508	52642487	C	T	0.4045	2	2.85e-36	0.767	-0.023	1f	aging	Bipolar disorder (mood-incongruent)
ENST00000418458.1	rs4687633	GNL3	FM	3	+	0	52719936	52728508	52630548	A	G	0.4045	2	2.85e-36	0.767	-0.023	6	aging	Bipolar disorder (mood-incongruent)
ENST00000418458.1	rs62253700	GNL3	FM	3	+	0	52719936	52728508	52625019	A	T	0.4045	2	2.85e-36	0.767	-0.023	5	aging	Bipolar disorder (mood-incongruent)
ENST00000418458.1	rs62253703	GNL3	FM	3	+	0	52719936	52728508	52632357	C	T	0.4045	2	2.85e-36	0.767	-0.023	5	aging	Bipolar disorder (mood-incongruent)
ENST00000418458.1	rs67539070	GNL3	FM	3	+	0	52719936	52728508	52711974	C	T	0.4045	2	2.85e-36	0.767	-0.023	6	aging	Bipolar disorder (mood-incongruent)
ENST00000418458.1	rs6762457	GNL3	FM	3	+	0	52719936	52728508	52609157	A	G	0.4045	2	2.85e-36	0.767	-0.023	7	aging	Bipolar disorder (mood-incongruent)
ENST00000418458.1	rs6770463	GNL3	FM	3	+	0	52719936	52728508	52686887	A	G	0.4065	2	2.85e-36	0.767	-0.023	7	aging	Bipolar disorder (mood-incongruent)
ENST00000418458.1	rs6790330	GNL3	FM	3	+	0	52719936	52728508	52632911	A	G	0.4045	2	2.85e-36	0.767	-0.023	7	aging	Bipolar disorder (mood-incongruent)
ENST00000418458.1	rs68021750	GNL3	FM	3	+	0	52719936	52728508	52624769	A	G	0.4045	2	2.85e-36	0.767	-0.023	7	aging	Bipolar disorder (mood-incongruent)
ENST00000418458.1	rs6803012	GNL3	FM	3	+	0	52719936	52728508	52707026	A	G	0.4005	3	3.27e-36	0.767	-0.023	7	aging	Bipolar disorder (mood-incongruent)
ENST00000418458.1	rs10433615	GNL3	FM	3	+	0	52719936	52728508	52638482	C	T	0.5935	4	4.07e-36	0.767	0.023	6	aging	Bipolar disorder (mood-incongruent)
ENST00000418458.1	rs11130312	GNL3	FM	3	+	0	52719936	52728508	52675055	A	C	0.5955	4	4.07e-36	0.767	0.023	6	aging	Bipolar disorder (mood-incongruent)
ENST00000418458.1	rs11130313	GNL3	FM	3	+	0	52719936	52728508	52676190	A	C	0.5955	4	4.07e-36	0.767	0.023	7	aging	Bipolar disorder (mood-incongruent)
ENST00000418458.1	rs11130315	GNL3	FM	3	+	0	52719936	52728508	52697163	A	G	0.5955	4	4.07e-36	0.767	0.023	6	aging	Bipolar disorder (mood-incongruent)
ENST00000418458.1	rs11130317	GNL3	FM	3	+	0	52719936	52728508	52731483	C	T	0.5955	4	4.07e-36	0.767	0.023	1b	aging	Bipolar disorder (mood-incongruent)
ENST00000418458.1	rs11130319	GNL3	FM	3	+	0	52719936	52728508	52755592	A	T	0.5955	4	4.07e-36	0.767	0.023	3a	aging	Bipolar disorder (mood-incongruent)
ENST00000418458.1	rs115409339	GNL3	FM	3	+	0	52719936	52728508	52763163	C	T	0.5955	4	4.07e-36	0.767	0.023	5	aging	Bipolar disorder (mood-incongruent)
ENST00000418458.1	rs11714088	GNL3	FM	3	+	0	52719936	52728508	52758942	A	C	0.5955	4	4.07e-36	0.767	0.023	6	aging	Bipolar disorder (mood-incongruent)
ENST00000418458.1	rs11717043	GNL3	FM	3	+	0	52719936	52728508	52656092	A	T	0.5955	4	4.07e-36	0.767	0.023	7	aging	Bipolar disorder (mood-incongruent)
ENST00000418458.1	rs11719685	GNL3	FM	3	+	0	52719936	52728508	52676065	C	T	0.5955	4	4.07e-36	0.767	0.023	6	aging	Bipolar disorder (mood-incongruent)
ENST00000418458.1	rs12487591	GNL3	FM	3	+	0	52719936	52728508	52642936	A	T	0.5955	4	4.07e-36	0.767	0.023	6	aging	Bipolar disorder (mood-incongruent)
ENST00000418458.1	rs12496634	GNL3	FM	3	+	0	52719936	52728508	52709259	A	C	0.5955	4	4.07e-36	0.767	0.023	6	aging	Bipolar disorder (mood-incongruent)
ENST00000418458.1	rs13069481	GNL3	FM	3	+	0	52719936	52728508	52666866	C	T	0.5955	4	4.07e-36	0.767	0.023	5	aging	Bipolar disorder (mood-incongruent)
ENST00000418458.1	rs13081031	GNL3	FM	3	+	0	52719936	52728508	52674542	C	T	0.5955	4	4.07e-36	0.767	0.023	6	aging	Bipolar disorder (mood-incongruent)
ENST00000418458.1	rs2164884	GNL3	FM	3	+	0	52719936	52728508	52629633	C	T	0.5955	4	4.07e-36	0.767	0.023	6	aging	Bipolar disorder (mood-incongruent)
ENST00000418458.1	rs2336542	GNL3	FM	3	+	0	52719936	52728508	52710636	A	G	0.5955	4	4.07e-36	0.767	0.023	5	aging	Bipolar disorder (mood-incongruent)
ENST00000418458.1	rs2590846	GNL3	FM	3	+	0	52719936	52728508	52692359	C	G	0.5955	4	4.07e-36	0.767	0.023	7	aging	Bipolar disorder (mood-incongruent)
ENST00000418458.1	rs33964154	GNL3	FM	3	+	0	52719936	52728508	52596914	A	G	0.5955	4	4.07e-36	0.767	0.023	7	Neurological_behavioural	Major mood disorders
ENST00000418458.1	rs34954168	GNL3	FM	3	+	0	52719936	52728508	52612159	C	T	0.5955	4	4.07e-36	0.767	0.023	7	aging	Bipolar disorder (mood-incongruent)
ENST00000418458.1	rs4687547	GNL3	FM	3	+	0	52719936	52728508	52608949	C	T	0.5955	4	4.07e-36	0.767	0.023	7	aging	Bipolar disorder (mood-incongruent)
ENST00000418458.1	rs4687548	GNL3	FM	3	+	0	52719936	52728508	52666650	A	T	0.5955	4	4.07e-36	0.767	0.023	6	aging	Bipolar disorder (mood-incongruent)
ENST00000418458.1	rs4687639	GNL3	FM	3	+	0	52719936	52728508	52656340	A	C	0.5955	4	4.07e-36	0.767	0.023	7	aging	Bipolar disorder (mood-incongruent)
ENST00000418458.1	rs62255362	GNL3	FM	3	+	0	52719936	52728508	52699741	C	G	0.5955	4	4.07e-36	0.767	0.023	5	aging	Bipolar disorder (mood-incongruent)
ENST00000418458.1	rs62255371	GNL3	FM	3	+	0	52719936	52728508	52747321	A	G	0.5955	4	4.07e-36	0.767	0.023	6	aging	Bipolar disorder (mood-incongruent)
ENST00000418458.1	rs7628578	GNL3	FM	3	+	0	52719936	52728508	52628321	A	T	0.5955	4	4.07e-36	0.767	0.023	7	aging	Bipolar disorder (mood-incongruent)
ENST00000418458.1	rs2336149	GNL3	FM	3	+	0	52719936	52728508	52692124	A	G	0.4204	5	4.36e-36	0.767	-0.022	6	aging	Bipolar disorder (mood-incongruent)
ENST00000418458.1	rs2251219	GNL3	FM	3	+	0	52719936	52728508	52584787	C	T	0.4065	6	4.48e-36	0.767	-0.023	6	Neurological_behavioural	Major mood disorders
ENST00000418458.1	rs55678971	GNL3	FM	3	+	0	52719936	52728508	52717229	A	T	0.4144	8	7e-36	0.767	-0.022	5	aging	Bipolar disorder (mood-incongruent)
ENST00000418458.1	rs10865974	GNL3	FM	3	+	0	52719936	52728508	52718280	G	T	0.5816	10	8.52e-36	0.767	0.022	6	aging	Bipolar disorder (mood-incongruent)
ENST00000418458.1	rs11130310	GNL3	FM	3	+	0	52719936	52728508	52674667	C	T	0.5816	10	8.52e-36	0.767	0.022	6	aging	Bipolar disorder (mood-incongruent)
ENST00000418458.1	rs11714030	GNL3	FM	3	+	0	52719936	52728508	52765882	C	T	0.5816	10	8.52e-36	0.767	0.022	7	aging	Bipolar disorder (mood-incongruent)
ENST00000418458.1	rs11714565	GNL3	FM	3	+	0	52719936	52728508	52606292	C	T	0.5816	10	8.52e-36	0.767	0.022	1f	Neurological_behavioural	Bipolar disorder (mood-incongruent)
ENST00000418458.1	rs11716747	GNL3	FM	3	+	0	52719936	52728508	52748857	C	T	0.5816	10	8.52e-36	0.767	0.022	1f	aging	Bipolar disorder (mood-incongruent)
ENST00000418458.1	rs12637627	GNL3	FM	3	+	0	52719936	52728508	52619962	G	T	0.5816	10	8.52e-36	0.767	0.022	6	Neurological_behavioural	Bipolar disorder (mood-incongruent)
ENST00000418458.1	rs13079063	GNL3	FM	3	+	0	52719936	52728508	52744460	A	G	0.5816	10	8.52e-36	0.767	0.022	7	aging	Bipolar disorder (mood-incongruent)
ENST00000418458.1	rs13085775	GNL3	FM	3	+	0	52719936	52728508	52678370	C	T	0.5816	10	8.52e-36	0.767	0.022	6	aging	Bipolar disorder (mood-incongruent)
ENST00000418458.1	rs17052256	GNL3	FM	3	+	0	52719936	52728508	52593119	A	G	0.5816	10	8.52e-36	0.767	0.022	6	Neurological_behavioural	Major mood disorders
ENST00000418458.1	rs17052259	GNL3	FM	3	+	0	52719936	52728508	52593138	A	G	0.5816	10	8.52e-36	0.767	0.022	6	Neurological_behavioural	Major mood disorders
ENST00000418458.1	rs2072390	GNL3	FM	3	+	0	52719936	52728508	52780509	A	T	0.5816	10	8.52e-36	0.767	0.022	6	aging	Bipolar disorder (mood-incongruent)
ENST00000418458.1	rs2079929	GNL3	FM	3	+	0	52719936	52728508	52765646	C	T	0.5816	10	8.52e-36	0.767	0.022	6	aging	Bipolar disorder (mood-incongruent)
ENST00000418458.1	rs2159644	GNL3	FM	3	+	0	52719936	52728508	52774530	C	T	0.5816	10	8.52e-36	0.767	0.022	6	aging	Bipolar disorder (mood-incongruent)
ENST00000418458.1	rs2336146	GNL3	FM	3	+	0	52719936	52728508	52626646	A	G	0.5816	10	8.52e-36	0.767	0.022	1f	Neurological_behavioural	Bipolar disorder (mood-incongruent)
ENST00000418458.1	rs34739010	GNL3	FM	3	+	0	52719936	52728508	52766122	A	G	0.5816	10	8.52e-36	0.767	0.022	5	aging	Bipolar disorder (mood-incongruent)
ENST00000418458.1	rs34754793	GNL3	FM	3	+	0	52719936	52728508	52629177	A	T	0.5816	10	8.52e-36	0.767	0.022	7	aging	Bipolar disorder (mood-incongruent)
ENST00000418458.1	rs35315313	GNL3	FM	3	+	0	52719936	52728508	52725771	G	T	0.5816	10	8.52e-36	0.767	0.022	7	aging	Bipolar disorder (mood-incongruent)
ENST00000418458.1	rs35526119	GNL3	FM	3	+	0	52719936	52728508	52749334	C	T	0.5816	10	8.52e-36	0.767	0.022	1f	aging	Bipolar disorder (mood-incongruent)
ENST00000418458.1	rs3733039	GNL3	FM	3	+	0	52719936	52728508	52719088	C	T	0.5816	10	8.52e-36	0.767	0.022	6	aging	Bipolar disorder (mood-incongruent)
ENST00000418458.1	rs3733045	GNL3	FM	3	+	0	52719936	52728508	52643307	A	G	0.5816	10	8.52e-36	0.767	0.022	6	aging	Bipolar disorder (mood-incongruent)
ENST00000418458.1	rs3733046	GNL3	FM	3	+	0	52719936	52728508	52621627	C	T	0.5816	10	8.52e-36	0.767	0.022	7	aging	Bipolar disorder (mood-incongruent)
ENST00000418458.1	rs3796353	GNL3	FM	3	+	0	52719936	52728508	52593230	C	T	0.5816	10	8.52e-36	0.767	0.022	6	Neurological_behavioural	Major mood disorders
ENST00000418458.1	rs3852066	GNL3	FM	3	+	0	52719936	52728508	52621839	C	T	0.5816	10	8.52e-36	0.767	0.022	6	aging	Bipolar disorder (mood-incongruent)
ENST00000418458.1	rs4687637	GNL3	FM	3	+	0	52719936	52728508	52634092	C	T	0.5816	10	8.52e-36	0.767	0.022	7	aging	Bipolar disorder (mood-incongruent)
ENST00000418458.1	rs62253740	GNL3	FM	3	+	0	52719936	52728508	52684128	A	T	0.5816	10	8.52e-36	0.767	0.022	5	aging	Bipolar disorder (mood-incongruent)
ENST00000418458.1	rs6617	GNL3	FM	3	+	0	52719936	52728508	52740182	C	G	0.5816	10	8.52e-36	0.767	0.022	1f	aging	Bipolar disorder (mood-incongruent)
ENST00000418458.1	rs6786043	GNL3	FM	3	+	0	52719936	52728508	52604861	A	G	0.5816	10	8.52e-36	0.767	0.022	6	Neurological_behavioural	Major mood disorders
ENST00000418458.1	rs6786919	GNL3	FM	3	+	0	52719936	52728508	52599789	A	G	0.5816	10	8.52e-36	0.767	0.022	6	Neurological_behavioural	Major mood disorders
ENST00000418458.1	rs6804145	GNL3	FM	3	+	0	52719936	52728508	52694198	C	T	0.5816	10	8.52e-36	0.767	0.022	6	aging	Bipolar disorder (mood-incongruent)
ENST00000418458.1	rs7614498	GNL3	FM	3	+	0	52719936	52728508	52618941	A	T	0.5816	10	8.52e-36	0.767	0.022	6	Neurological_behavioural	Bipolar disorder (mood-incongruent)
ENST00000418458.1	rs7625743	GNL3	FM	3	+	0	52719936	52728508	52606366	C	G	0.5816	10	8.52e-36	0.767	0.022	5	Neurological_behavioural	Bipolar disorder (mood-incongruent)
ENST00000418458.1	rs767418	GNL3	FM	3	+	0	52719936	52728508	52767427	C	T	0.5816	10	8.52e-36	0.767	0.022	1d	aging	Bipolar disorder (mood-incongruent)
ENST00000418458.1	rs9758945	GNL3	FM	3	+	0	52719936	52728508	52604180	A	G	0.5816	10	8.52e-36	0.767	0.022	5	Neurological_behavioural	Major mood disorders
ENST00000418458.1	rs9917834	GNL3	FM	3	+	0	52719936	52728508	52634619	A	C	0.5816	10	8.52e-36	0.767	0.022	5	aging	Bipolar disorder (mood-incongruent)
ENST00000491606.1	rs7642198	GLT8D1	FM	3	-	1	52728519	52739797	52677960	C	T	0.4005	1	1.64e-16	0.429	0.011	7	aging	Bipolar disorder (mood-incongruent)
ENST00000491606.1	rs2251219	GLT8D1	FM	3	-	1	52728519	52739797	52584787	C	T	0.4065	2	1.96e-16	0.429	0.011	6	Neurological_behavioural	Major mood disorders
ENST00000491606.1	rs34173654	GLT8D1	FM	3	-	1	52728519	52739797	52634605	C	T	0.3985	3	2.05e-16	0.429	0.011	5	aging	Bipolar disorder (mood-incongruent)
ENST00000491606.1	rs11130311	GLT8D1	FM	3	-	1	52728519	52739797	52675005	C	T	0.4045	4	2.24e-16	0.429	0.011	6	aging	Bipolar disorder (mood-incongruent)
ENST00000491606.1	rs11130314	GLT8D1	FM	3	-	1	52728519	52739797	52697082	C	T	0.4045	4	2.24e-16	0.429	0.011	7	aging	Bipolar disorder (mood-incongruent)
ENST00000491606.1	rs11130323	GLT8D1	FM	3	-	1	52728519	52739797	52770277	C	T	0.4045	4	2.24e-16	0.429	0.011	6	aging	Bipolar disorder (mood-incongruent)
ENST00000491606.1	rs11130325	GLT8D1	FM	3	-	1	52728519	52739797	52770984	C	G	0.4045	4	2.24e-16	0.429	0.011	6	aging	Bipolar disorder (mood-incongruent)
ENST00000491606.1	rs11718509	GLT8D1	FM	3	-	1	52728519	52739797	52614670	A	G	0.4045	4	2.24e-16	0.429	0.011	7	aging	Bipolar disorder (mood-incongruent)
ENST00000491606.1	rs12498066	GLT8D1	FM	3	-	1	52728519	52739797	52627660	A	G	0.4045	4	2.24e-16	0.429	0.011	7	aging	Bipolar disorder (mood-incongruent)
ENST00000491606.1	rs13060675	GLT8D1	FM	3	-	1	52728519	52739797	52674300	G	T	0.4045	4	2.24e-16	0.429	0.011	6	aging	Bipolar disorder (mood-incongruent)
ENST00000491606.1	rs13064064	GLT8D1	FM	3	-	1	52728519	52739797	52657002	C	T	0.4045	4	2.24e-16	0.429	0.011	6	aging	Bipolar disorder (mood-incongruent)
ENST00000491606.1	rs13065019	GLT8D1	FM	3	-	1	52728519	52739797	52685244	C	T	0.4045	4	2.24e-16	0.429	0.011	7	aging	Bipolar disorder (mood-incongruent)
ENST00000491606.1	rs13068293	GLT8D1	FM	3	-	1	52728519	52739797	52672167	A	C	0.4045	4	2.24e-16	0.429	0.011	6	aging	Bipolar disorder (mood-incongruent)
ENST00000491606.1	rs13085331	GLT8D1	FM	3	-	1	52728519	52739797	52627486	C	G	0.4045	4	2.24e-16	0.429	0.011	7	aging	Bipolar disorder (mood-incongruent)
ENST00000491606.1	rs13085895	GLT8D1	FM	3	-	1	52728519	52739797	52678270	C	G	0.4045	4	2.24e-16	0.429	0.011	6	aging	Bipolar disorder (mood-incongruent)
ENST00000491606.1	rs13086297	GLT8D1	FM	3	-	1	52728519	52739797	52678494	A	G	0.4045	4	2.24e-16	0.429	0.011	7	aging	Bipolar disorder (mood-incongruent)
ENST00000491606.1	rs13086898	GLT8D1	FM	3	-	1	52728519	52739797	52675279	A	G	0.4045	4	2.24e-16	0.429	0.011	7	aging	Bipolar disorder (mood-incongruent)
ENST00000491606.1	rs1561337	GLT8D1	FM	3	-	1	52728519	52739797	52659963	A	G	0.4045	4	2.24e-16	0.429	0.011	6	aging	Bipolar disorder (mood-incongruent)
ENST00000491606.1	rs2268026	GLT8D1	FM	3	-	1	52728519	52739797	52778347	C	T	0.4045	4	2.24e-16	0.429	0.011	6	aging	Bipolar disorder (mood-incongruent)
ENST00000491606.1	rs2289250	GLT8D1	FM	3	-	1	52728519	52739797	52682946	A	C	0.4045	4	2.24e-16	0.429	0.011	6	aging	Bipolar disorder (mood-incongruent)
ENST00000491606.1	rs33967311	GLT8D1	FM	3	-	1	52728519	52739797	52683864	A	C	0.4045	4	2.24e-16	0.429	0.011	1f	aging	Bipolar disorder (mood-incongruent)
ENST00000491606.1	rs34017441	GLT8D1	FM	3	-	1	52728519	52739797	52742413	C	T	0.4045	4	2.24e-16	0.429	0.011	6	aging	Bipolar disorder (mood-incongruent)
ENST00000491606.1	rs34168767	GLT8D1	FM	3	-	1	52728519	52739797	52696798	A	C	0.4045	4	2.24e-16	0.429	0.011	6	aging	Bipolar disorder (mood-incongruent)
ENST00000491606.1	rs34215106	GLT8D1	FM	3	-	1	52728519	52739797	52659124	C	T	0.4045	4	2.24e-16	0.429	0.011	7	aging	Bipolar disorder (mood-incongruent)
ENST00000491606.1	rs34757451	GLT8D1	FM	3	-	1	52728519	52739797	52682205	A	G	0.4045	4	2.24e-16	0.429	0.011	7	aging	Bipolar disorder (mood-incongruent)
ENST00000491606.1	rs35249778	GLT8D1	FM	3	-	1	52728519	52739797	52661640	C	G	0.4045	4	2.24e-16	0.429	0.011	7	aging	Bipolar disorder (mood-incongruent)
ENST00000491606.1	rs3755806	GLT8D1	FM	3	-	1	52728519	52739797	52643685	C	T	0.4045	4	2.24e-16	0.429	0.011	1f	aging	Bipolar disorder (mood-incongruent)
ENST00000491606.1	rs3774365	GLT8D1	FM	3	-	1	52728519	52739797	52642487	C	T	0.4045	4	2.24e-16	0.429	0.011	1f	aging	Bipolar disorder (mood-incongruent)
ENST00000491606.1	rs4687633	GLT8D1	FM	3	-	1	52728519	52739797	52630548	A	G	0.4045	4	2.24e-16	0.429	0.011	6	aging	Bipolar disorder (mood-incongruent)
ENST00000491606.1	rs62253700	GLT8D1	FM	3	-	1	52728519	52739797	52625019	A	T	0.4045	4	2.24e-16	0.429	0.011	5	aging	Bipolar disorder (mood-incongruent)
ENST00000491606.1	rs62253703	GLT8D1	FM	3	-	1	52728519	52739797	52632357	C	T	0.4045	4	2.24e-16	0.429	0.011	5	aging	Bipolar disorder (mood-incongruent)
ENST00000491606.1	rs67539070	GLT8D1	FM	3	-	1	52728519	52739797	52711974	C	T	0.4045	4	2.24e-16	0.429	0.011	6	aging	Bipolar disorder (mood-incongruent)
ENST00000491606.1	rs6762457	GLT8D1	FM	3	-	1	52728519	52739797	52609157	A	G	0.4045	4	2.24e-16	0.429	0.011	7	aging	Bipolar disorder (mood-incongruent)
ENST00000491606.1	rs6770463	GLT8D1	FM	3	-	1	52728519	52739797	52686887	A	G	0.4065	4	2.24e-16	0.429	0.011	7	aging	Bipolar disorder (mood-incongruent)
ENST00000491606.1	rs6790330	GLT8D1	FM	3	-	1	52728519	52739797	52632911	A	G	0.4045	4	2.24e-16	0.429	0.011	7	aging	Bipolar disorder (mood-incongruent)
ENST00000491606.1	rs68021750	GLT8D1	FM	3	-	1	52728519	52739797	52624769	A	G	0.4045	4	2.24e-16	0.429	0.011	7	aging	Bipolar disorder (mood-incongruent)
ENST00000491606.1	rs10433615	GLT8D1	FM	3	-	1	52728519	52739797	52638482	C	T	0.5935	5	2.4e-16	0.429	-0.011	6	aging	Bipolar disorder (mood-incongruent)
ENST00000491606.1	rs11130312	GLT8D1	FM	3	-	1	52728519	52739797	52675055	A	C	0.5955	5	2.4e-16	0.429	-0.011	6	aging	Bipolar disorder (mood-incongruent)
ENST00000491606.1	rs11130313	GLT8D1	FM	3	-	1	52728519	52739797	52676190	A	C	0.5955	5	2.4e-16	0.429	-0.011	7	aging	Bipolar disorder (mood-incongruent)
ENST00000491606.1	rs11130315	GLT8D1	FM	3	-	1	52728519	52739797	52697163	A	G	0.5955	5	2.4e-16	0.429	-0.011	6	aging	Bipolar disorder (mood-incongruent)
ENST00000491606.1	rs11130317	GLT8D1	FM	3	-	1	52728519	52739797	52731483	C	T	0.5955	5	2.4e-16	0.429	-0.011	1b	aging	Bipolar disorder (mood-incongruent)
ENST00000491606.1	rs11130319	GLT8D1	FM	3	-	1	52728519	52739797	52755592	A	T	0.5955	5	2.4e-16	0.429	-0.011	3a	aging	Bipolar disorder (mood-incongruent)
ENST00000491606.1	rs115409339	GLT8D1	FM	3	-	1	52728519	52739797	52763163	C	T	0.5955	5	2.4e-16	0.429	-0.011	5	aging	Bipolar disorder (mood-incongruent)
ENST00000491606.1	rs11714088	GLT8D1	FM	3	-	1	52728519	52739797	52758942	A	C	0.5955	5	2.4e-16	0.429	-0.011	6	aging	Bipolar disorder (mood-incongruent)
ENST00000491606.1	rs11717043	GLT8D1	FM	3	-	1	52728519	52739797	52656092	A	T	0.5955	5	2.4e-16	0.429	-0.011	7	aging	Bipolar disorder (mood-incongruent)
ENST00000491606.1	rs11719685	GLT8D1	FM	3	-	1	52728519	52739797	52676065	C	T	0.5955	5	2.4e-16	0.429	-0.011	6	aging	Bipolar disorder (mood-incongruent)
ENST00000491606.1	rs12487591	GLT8D1	FM	3	-	1	52728519	52739797	52642936	A	T	0.5955	5	2.4e-16	0.429	-0.011	6	aging	Bipolar disorder (mood-incongruent)
ENST00000491606.1	rs12496634	GLT8D1	FM	3	-	1	52728519	52739797	52709259	A	C	0.5955	5	2.4e-16	0.429	-0.011	6	aging	Bipolar disorder (mood-incongruent)
ENST00000491606.1	rs13069481	GLT8D1	FM	3	-	1	52728519	52739797	52666866	C	T	0.5955	5	2.4e-16	0.429	-0.011	5	aging	Bipolar disorder (mood-incongruent)
ENST00000491606.1	rs13081031	GLT8D1	FM	3	-	1	52728519	52739797	52674542	C	T	0.5955	5	2.4e-16	0.429	-0.011	6	aging	Bipolar disorder (mood-incongruent)
ENST00000491606.1	rs2164884	GLT8D1	FM	3	-	1	52728519	52739797	52629633	C	T	0.5955	5	2.4e-16	0.429	-0.011	6	aging	Bipolar disorder (mood-incongruent)
ENST00000491606.1	rs2336542	GLT8D1	FM	3	-	1	52728519	52739797	52710636	A	G	0.5955	5	2.4e-16	0.429	-0.011	5	aging	Bipolar disorder (mood-incongruent)
ENST00000491606.1	rs2590846	GLT8D1	FM	3	-	1	52728519	52739797	52692359	C	G	0.5955	5	2.4e-16	0.429	-0.011	7	aging	Bipolar disorder (mood-incongruent)
ENST00000491606.1	rs33964154	GLT8D1	FM	3	-	1	52728519	52739797	52596914	A	G	0.5955	5	2.4e-16	0.429	-0.011	7	Neurological_behavioural	Major mood disorders
ENST00000491606.1	rs34954168	GLT8D1	FM	3	-	1	52728519	52739797	52612159	C	T	0.5955	5	2.4e-16	0.429	-0.011	7	aging	Bipolar disorder (mood-incongruent)
ENST00000491606.1	rs4687547	GLT8D1	FM	3	-	1	52728519	52739797	52608949	C	T	0.5955	5	2.4e-16	0.429	-0.011	7	aging	Bipolar disorder (mood-incongruent)
ENST00000491606.1	rs4687548	GLT8D1	FM	3	-	1	52728519	52739797	52666650	A	T	0.5955	5	2.4e-16	0.429	-0.011	6	aging	Bipolar disorder (mood-incongruent)
ENST00000491606.1	rs4687639	GLT8D1	FM	3	-	1	52728519	52739797	52656340	A	C	0.5955	5	2.4e-16	0.429	-0.011	7	aging	Bipolar disorder (mood-incongruent)
ENST00000491606.1	rs62255362	GLT8D1	FM	3	-	1	52728519	52739797	52699741	C	G	0.5955	5	2.4e-16	0.429	-0.011	5	aging	Bipolar disorder (mood-incongruent)
ENST00000491606.1	rs62255371	GLT8D1	FM	3	-	1	52728519	52739797	52747321	A	G	0.5955	5	2.4e-16	0.429	-0.011	6	aging	Bipolar disorder (mood-incongruent)
ENST00000491606.1	rs7628578	GLT8D1	FM	3	-	1	52728519	52739797	52628321	A	T	0.5955	5	2.4e-16	0.429	-0.011	7	aging	Bipolar disorder (mood-incongruent)
ENST00000491606.1	rs6803012	GLT8D1	FM	3	-	1	52728519	52739797	52707026	A	G	0.4005	6	2.44e-16	0.429	0.011	7	aging	Bipolar disorder (mood-incongruent)
ENST00000491606.1	rs10780035	GLT8D1	FM	3	-	1	52728519	52739797	52764624	C	T	0.6095	8	3.17e-16	0.429	-0.011	6	aging	Bipolar disorder (mood-incongruent)
ENST00000491606.1	rs10865973	GLT8D1	FM	3	-	1	52728519	52739797	52718154	A	T	0.6095	8	3.17e-16	0.429	-0.011	1f	aging	Bipolar disorder (mood-incongruent)
ENST00000491606.1	rs11708075	GLT8D1	FM	3	-	1	52728519	52739797	52624723	C	T	0.6095	8	3.17e-16	0.429	-0.011	7	aging	Bipolar disorder (mood-incongruent)
ENST00000491606.1	rs11714419	GLT8D1	FM	3	-	1	52728519	52739797	52628816	A	G	0.6095	8	3.17e-16	0.429	-0.011	6	aging	Bipolar disorder (mood-incongruent)
ENST00000491606.1	rs12487445	GLT8D1	FM	3	-	1	52728519	52739797	52618319	A	C	0.6095	8	3.17e-16	0.429	-0.011	6	aging	Bipolar disorder (mood-incongruent)
ENST00000491606.1	rs12493107	GLT8D1	FM	3	-	1	52728519	52739797	52706724	G	T	0.6095	8	3.17e-16	0.429	-0.011	7	aging	Bipolar disorder (mood-incongruent)
ENST00000491606.1	rs12496476	GLT8D1	FM	3	-	1	52728519	52739797	52708737	A	G	0.6095	8	3.17e-16	0.429	-0.011	6	aging	Bipolar disorder (mood-incongruent)
ENST00000491606.1	rs13061253	GLT8D1	FM	3	-	1	52728519	52739797	52711472	A	G	0.6095	8	3.17e-16	0.429	-0.011	6	aging	Bipolar disorder (mood-incongruent)
ENST00000491606.1	rs2028216	GLT8D1	FM	3	-	1	52728519	52739797	52680823	C	T	0.6095	8	3.17e-16	0.429	-0.011	6	aging	Bipolar disorder (mood-incongruent)
ENST00000491606.1	rs2286800	GLT8D1	FM	3	-	1	52728519	52739797	52778051	C	T	0.6095	8	3.17e-16	0.429	-0.011	7	aging	Bipolar disorder (mood-incongruent)
ENST00000491606.1	rs2336145	GLT8D1	FM	3	-	1	52728519	52739797	52629750	A	C	0.6095	8	3.17e-16	0.429	-0.011	7	aging	Bipolar disorder (mood-incongruent)
ENST00000491606.1	rs2878726	GLT8D1	FM	3	-	1	52728519	52739797	52748271	C	G	0.6095	8	3.17e-16	0.429	-0.011	4	aging	Bipolar disorder (mood-incongruent)
ENST00000491606.1	rs34115864	GLT8D1	FM	3	-	1	52728519	52739797	52612178	A	G	0.6095	8	3.17e-16	0.429	-0.011	7	aging	Bipolar disorder (mood-incongruent)
ENST00000491606.1	rs34537256	GLT8D1	FM	3	-	1	52728519	52739797	52657472	A	G	0.6095	8	3.17e-16	0.429	-0.011	7	aging	Bipolar disorder (mood-incongruent)
ENST00000491606.1	rs35211965	GLT8D1	FM	3	-	1	52728519	52739797	52685305	C	G	0.6095	8	3.17e-16	0.429	-0.011	6	aging	Bipolar disorder (mood-incongruent)
ENST00000491606.1	rs4130905	GLT8D1	FM	3	-	1	52728519	52739797	52709831	A	T	0.6095	8	3.17e-16	0.429	-0.011	7	aging	Bipolar disorder (mood-incongruent)
ENST00000491606.1	rs4336110	GLT8D1	FM	3	-	1	52728519	52739797	52624233	C	T	0.6095	8	3.17e-16	0.429	-0.011	6	aging	Bipolar disorder (mood-incongruent)
ENST00000491606.1	rs4687638	GLT8D1	FM	3	-	1	52728519	52739797	52651966	A	C	0.6095	8	3.17e-16	0.429	-0.011	6	aging	Bipolar disorder (mood-incongruent)
ENST00000491606.1	rs62253733	GLT8D1	FM	3	-	1	52728519	52739797	52653414	A	G	0.6095	8	3.17e-16	0.429	-0.011	7	aging	Bipolar disorder (mood-incongruent)
ENST00000491606.1	rs6762813	GLT8D1	FM	3	-	1	52728519	52739797	52726695	C	T	0.6095	8	3.17e-16	0.429	-0.011	6	aging	Bipolar disorder (mood-incongruent)
ENST00000491606.1	rs6768697	GLT8D1	FM	3	-	1	52728519	52739797	52703615	C	T	0.6095	8	3.17e-16	0.429	-0.011	6	aging	Bipolar disorder (mood-incongruent)
ENST00000491606.1	rs6976	GLT8D1	FM	3	-	1	52728519	52739797	52728804	C	T	0.6095	8	3.17e-16	0.429	-0.011	1c	aging	Bipolar disorder (mood-incongruent)
ENST00000491606.1	rs7623199	GLT8D1	FM	3	-	1	52728519	52739797	52605974	C	T	0.6095	8	3.17e-16	0.429	-0.011	7	aging	Bipolar disorder (mood-incongruent)
ENST00000491606.1	rs1961958	GLT8D1	FM	3	-	1	52728519	52739797	52585990	A	G	0.6075	10	3.71e-16	0.429	-0.011	1f	Neurological_behavioural	Major mood disorders
ENST00000233027.5	rs11130321	NEK4	M	3	-	0	52744800	52804965	52762698	C	T	0.619	1	8.7e-26	0.652	-0.024	6	aging	Bipolar disorder (mood-incongruent)
ENST00000233027.5	rs10865974	NEK4	M	3	-	0	52744800	52804965	52718280	G	T	0.6058	2	1.01e-25	0.651	-0.023	6	aging	Bipolar disorder (mood-incongruent)
ENST00000233027.5	rs11130310	NEK4	M	3	-	0	52744800	52804965	52674667	C	T	0.6058	2	1.01e-25	0.651	-0.023	6	aging	Bipolar disorder (mood-incongruent)
ENST00000233027.5	rs11714030	NEK4	M	3	-	0	52744800	52804965	52765882	C	T	0.6058	2	1.01e-25	0.651	-0.023	7	aging	Bipolar disorder (mood-incongruent)
ENST00000233027.5	rs11714565	NEK4	M	3	-	0	52744800	52804965	52606292	C	T	0.6058	2	1.01e-25	0.651	-0.023	1f	Neurological_behavioural	Bipolar disorder (mood-incongruent)
ENST00000233027.5	rs11716747	NEK4	M	3	-	0	52744800	52804965	52748857	C	T	0.6058	2	1.01e-25	0.651	-0.023	1f	aging	Bipolar disorder (mood-incongruent)
ENST00000233027.5	rs12637627	NEK4	M	3	-	0	52744800	52804965	52619962	G	T	0.6058	2	1.01e-25	0.651	-0.023	6	Neurological_behavioural	Bipolar disorder (mood-incongruent)
ENST00000233027.5	rs13079063	NEK4	M	3	-	0	52744800	52804965	52744460	A	G	0.6058	2	1.01e-25	0.651	-0.023	7	aging	Bipolar disorder (mood-incongruent)
ENST00000233027.5	rs13085775	NEK4	M	3	-	0	52744800	52804965	52678370	C	T	0.6058	2	1.01e-25	0.651	-0.023	6	aging	Bipolar disorder (mood-incongruent)
ENST00000233027.5	rs17052256	NEK4	M	3	-	0	52744800	52804965	52593119	A	G	0.6058	2	1.01e-25	0.651	-0.023	6	Neurological_behavioural	Major mood disorders
ENST00000233027.5	rs17052259	NEK4	M	3	-	0	52744800	52804965	52593138	A	G	0.6058	2	1.01e-25	0.651	-0.023	6	Neurological_behavioural	Major mood disorders
ENST00000233027.5	rs2072390	NEK4	M	3	-	0	52744800	52804965	52780509	A	T	0.6058	2	1.01e-25	0.651	-0.023	6	aging	Bipolar disorder (mood-incongruent)
ENST00000233027.5	rs2079929	NEK4	M	3	-	0	52744800	52804965	52765646	C	T	0.6058	2	1.01e-25	0.651	-0.023	6	aging	Bipolar disorder (mood-incongruent)
ENST00000233027.5	rs2083180	NEK4	M	3	-	0	52744800	52804965	52668119	G	T	0.6058	2	1.01e-25	0.651	-0.023	1f	Neurological_behavioural	Bipolar disorder (mood-incongruent)
ENST00000233027.5	rs2159644	NEK4	M	3	-	0	52744800	52804965	52774530	C	T	0.6058	2	1.01e-25	0.651	-0.023	6	aging	Bipolar disorder (mood-incongruent)
ENST00000233027.5	rs2336146	NEK4	M	3	-	0	52744800	52804965	52626646	A	G	0.6058	2	1.01e-25	0.651	-0.023	1f	Neurological_behavioural	Bipolar disorder (mood-incongruent)
ENST00000233027.5	rs2878628	NEK4	M	3	-	0	52744800	52804965	52584715	A	G	0.6058	2	1.01e-25	0.651	-0.023	6	Neurological_behavioural	Major mood disorders
ENST00000233027.5	rs34739010	NEK4	M	3	-	0	52744800	52804965	52766122	A	G	0.6058	2	1.01e-25	0.651	-0.023	5	aging	Bipolar disorder (mood-incongruent)
ENST00000233027.5	rs34754793	NEK4	M	3	-	0	52744800	52804965	52629177	A	T	0.6058	2	1.01e-25	0.651	-0.023	7	aging	Bipolar disorder (mood-incongruent)
ENST00000233027.5	rs35315313	NEK4	M	3	-	0	52744800	52804965	52725771	G	T	0.6058	2	1.01e-25	0.651	-0.023	7	aging	Bipolar disorder (mood-incongruent)
ENST00000233027.5	rs35526119	NEK4	M	3	-	0	52744800	52804965	52749334	C	T	0.6058	2	1.01e-25	0.651	-0.023	1f	aging	Bipolar disorder (mood-incongruent)
ENST00000233027.5	rs3733039	NEK4	M	3	-	0	52744800	52804965	52719088	C	T	0.6058	2	1.01e-25	0.651	-0.023	6	aging	Bipolar disorder (mood-incongruent)
ENST00000233027.5	rs3733045	NEK4	M	3	-	0	52744800	52804965	52643307	A	G	0.6058	2	1.01e-25	0.651	-0.023	6	aging	Bipolar disorder (mood-incongruent)
ENST00000233027.5	rs3733046	NEK4	M	3	-	0	52744800	52804965	52621627	C	T	0.6058	2	1.01e-25	0.651	-0.023	7	aging	Bipolar disorder (mood-incongruent)
ENST00000233027.5	rs3796353	NEK4	M	3	-	0	52744800	52804965	52593230	C	T	0.6058	2	1.01e-25	0.651	-0.023	6	Neurological_behavioural	Major mood disorders
ENST00000233027.5	rs3852066	NEK4	M	3	-	0	52744800	52804965	52621839	C	T	0.6058	2	1.01e-25	0.651	-0.023	6	aging	Bipolar disorder (mood-incongruent)
ENST00000233027.5	rs4687637	NEK4	M	3	-	0	52744800	52804965	52634092	C	T	0.6058	2	1.01e-25	0.651	-0.023	7	aging	Bipolar disorder (mood-incongruent)
ENST00000233027.5	rs62253740	NEK4	M	3	-	0	52744800	52804965	52684128	A	T	0.6058	2	1.01e-25	0.651	-0.023	5	aging	Bipolar disorder (mood-incongruent)
ENST00000233027.5	rs6617	NEK4	M	3	-	0	52744800	52804965	52740182	C	G	0.6058	2	1.01e-25	0.651	-0.023	1f	aging	Bipolar disorder (mood-incongruent)
ENST00000233027.5	rs6786043	NEK4	M	3	-	0	52744800	52804965	52604861	A	G	0.6058	2	1.01e-25	0.651	-0.023	6	Neurological_behavioural	Major mood disorders
ENST00000233027.5	rs6786919	NEK4	M	3	-	0	52744800	52804965	52599789	A	G	0.6058	2	1.01e-25	0.651	-0.023	6	Neurological_behavioural	Major mood disorders
ENST00000233027.5	rs6804145	NEK4	M	3	-	0	52744800	52804965	52694198	C	T	0.6058	2	1.01e-25	0.651	-0.023	6	aging	Bipolar disorder (mood-incongruent)
ENST00000233027.5	rs7614498	NEK4	M	3	-	0	52744800	52804965	52618941	A	T	0.6058	2	1.01e-25	0.651	-0.023	6	Neurological_behavioural	Bipolar disorder (mood-incongruent)
ENST00000233027.5	rs7625743	NEK4	M	3	-	0	52744800	52804965	52606366	C	G	0.6058	2	1.01e-25	0.651	-0.023	5	Neurological_behavioural	Bipolar disorder (mood-incongruent)
ENST00000233027.5	rs767418	NEK4	M	3	-	0	52744800	52804965	52767427	C	T	0.6058	2	1.01e-25	0.651	-0.023	1d	aging	Bipolar disorder (mood-incongruent)
ENST00000233027.5	rs9758945	NEK4	M	3	-	0	52744800	52804965	52604180	A	G	0.6058	2	1.01e-25	0.651	-0.023	5	Neurological_behavioural	Major mood disorders
ENST00000233027.5	rs9917834	NEK4	M	3	-	0	52744800	52804965	52634619	A	C	0.6058	2	1.01e-25	0.651	-0.023	5	aging	Bipolar disorder (mood-incongruent)
ENST00000233027.5	rs11130308	NEK4	M	3	-	0	52744800	52804965	52639257	C	G	0.3942	3	1.06e-25	0.65	0.023	7	aging	Bipolar disorder (mood-incongruent)
ENST00000233027.5	rs11718420	NEK4	M	3	-	0	52744800	52804965	52611413	C	T	0.3942	3	1.06e-25	0.65	0.023	6	Neurological_behavioural	Bipolar disorder (mood-incongruent)
ENST00000233027.5	rs11720159	NEK4	M	3	-	0	52744800	52804965	52617802	G	T	0.3942	3	1.06e-25	0.65	0.023	6	Neurological_behavioural	Bipolar disorder (mood-incongruent)
ENST00000233027.5	rs12629701	NEK4	M	3	-	0	52744800	52804965	52619836	C	T	0.3942	3	1.06e-25	0.65	0.023	7	Neurological_behavioural	Bipolar disorder (mood-incongruent)
ENST00000233027.5	rs12635140	NEK4	M	3	-	0	52744800	52804965	52738165	C	T	0.3942	3	1.06e-25	0.65	0.023	1f	aging	Bipolar disorder (mood-incongruent)
ENST00000233027.5	rs13059862	NEK4	M	3	-	0	52744800	52804965	52598540	A	G	0.3942	3	1.06e-25	0.65	0.023	7	Neurological_behavioural	Major mood disorders
ENST00000233027.5	rs13060048	NEK4	M	3	-	0	52744800	52804965	52598608	A	G	0.3942	3	1.06e-25	0.65	0.023	7	Neurological_behavioural	Major mood disorders
ENST00000233027.5	rs13063160	NEK4	M	3	-	0	52744800	52804965	52602274	C	T	0.3942	3	1.06e-25	0.65	0.023	1b	Neurological_behavioural	Major mood disorders
ENST00000233027.5	rs13074853	NEK4	M	3	-	0	52744800	52804965	52779801	C	T	0.3942	3	1.06e-25	0.65	0.023	7	aging	Bipolar disorder (mood-incongruent)
ENST00000233027.5	rs1468638	NEK4	M	3	-	0	52744800	52804965	52748058	C	T	0.3942	3	1.06e-25	0.65	0.023	7	aging	Bipolar disorder (mood-incongruent)
ENST00000233027.5	rs1570	NEK4	M	3	-	0	52744800	52804965	52586682	A	T	0.3942	3	1.06e-25	0.65	0.023	7	Neurological_behavioural	Major mood disorders
ENST00000233027.5	rs1821879	NEK4	M	3	-	0	52744800	52804965	52600999	C	T	0.3942	3	1.06e-25	0.65	0.023	7	Neurological_behavioural	Major mood disorders
ENST00000233027.5	rs1866268	NEK4	M	3	-	0	52744800	52804965	52719398	A	C	0.3942	3	1.06e-25	0.65	0.023	1b	aging	Bipolar disorder (mood-incongruent)
ENST00000233027.5	rs2109634	NEK4	M	3	-	0	52744800	52804965	52752075	G	T	0.3942	3	1.06e-25	0.65	0.023	7	aging	Bipolar disorder (mood-incongruent)
ENST00000233027.5	rs2164885	NEK4	M	3	-	0	52744800	52804965	52731269	C	T	0.3942	3	1.06e-25	0.65	0.023	1d	aging	Bipolar disorder (mood-incongruent)
ENST00000233027.5	rs2289247	NEK4	M	3	-	0	52744800	52804965	52727257	A	G	0.3942	3	1.06e-25	0.65	0.023	1f	aging	Bipolar disorder (mood-incongruent)
ENST00000233027.5	rs2336149	NEK4	M	3	-	0	52744800	52804965	52692124	A	G	0.3942	3	1.06e-25	0.65	0.023	6	aging	Bipolar disorder (mood-incongruent)
ENST00000233027.5	rs34157897	NEK4	M	3	-	0	52744800	52804965	52716937	C	T	0.3942	3	1.06e-25	0.65	0.023	7	aging	Bipolar disorder (mood-incongruent)
ENST00000233027.5	rs34918356	NEK4	M	3	-	0	52744800	52804965	52753532	G	T	0.3942	3	1.06e-25	0.65	0.023	7	aging	Bipolar disorder (mood-incongruent)
ENST00000233027.5	rs3733041	NEK4	M	3	-	0	52744800	52804965	52731598	C	T	0.3942	3	1.06e-25	0.65	0.023	1b	aging	Bipolar disorder (mood-incongruent)
ENST00000233027.5	rs3755798	NEK4	M	3	-	0	52744800	52804965	52741160	A	G	0.3942	3	1.06e-25	0.65	0.023	1f	aging	Bipolar disorder (mood-incongruent)
ENST00000233027.5	rs3774366	NEK4	M	3	-	0	52744800	52804965	52641255	C	T	0.3942	3	1.06e-25	0.65	0.023	6	aging	Bipolar disorder (mood-incongruent)
ENST00000233027.5	rs4435633	NEK4	M	3	-	0	52744800	52804965	52687562	G	T	0.3942	3	1.06e-25	0.65	0.023	7	aging	Bipolar disorder (mood-incongruent)
ENST00000233027.5	rs4687546	NEK4	M	3	-	0	52744800	52804965	52605943	A	T	0.3942	3	1.06e-25	0.65	0.023	6	Neurological_behavioural	Bipolar disorder (mood-incongruent)
ENST00000233027.5	rs4687629	NEK4	M	3	-	0	52744800	52804965	52615227	C	G	0.3942	3	1.06e-25	0.65	0.023	6	Neurological_behavioural	Bipolar disorder (mood-incongruent)
ENST00000233027.5	rs4687644	NEK4	M	3	-	0	52744800	52804965	52746541	G	T	0.3942	3	1.06e-25	0.65	0.023	3a	aging	Bipolar disorder (mood-incongruent)
ENST00000233027.5	rs55678971	NEK4	M	3	-	0	52744800	52804965	52717229	A	T	0.3942	3	1.06e-25	0.65	0.023	5	aging	Bipolar disorder (mood-incongruent)
ENST00000233027.5	rs6445529	NEK4	M	3	-	0	52744800	52804965	52662722	A	T	0.3942	3	1.06e-25	0.65	0.023	6	aging	Bipolar disorder (mood-incongruent)
ENST00000233027.5	rs6445531	NEK4	M	3	-	0	52744800	52804965	52717282	C	T	0.3942	3	1.06e-25	0.65	0.023	5	aging	Bipolar disorder (mood-incongruent)
ENST00000233027.5	rs6445534	NEK4	M	3	-	0	52744800	52804965	52743384	A	G	0.3942	3	1.06e-25	0.65	0.023	6	aging	Bipolar disorder (mood-incongruent)
ENST00000233027.5	rs6445535	NEK4	M	3	-	0	52744800	52804965	52771468	C	T	0.3942	3	1.06e-25	0.65	0.023	6	aging	Bipolar disorder (mood-incongruent)
ENST00000233027.5	rs6788887	NEK4	M	3	-	0	52744800	52804965	52605005	C	T	0.3942	3	1.06e-25	0.65	0.023	6	Neurological_behavioural	Major mood disorders
ENST00000233027.5	rs6788993	NEK4	M	3	-	0	52744800	52804965	52605136	C	T	0.3942	3	1.06e-25	0.65	0.023	7	Neurological_behavioural	Major mood disorders
[truncated: 7,354 more rows]
