# Supplementary material for: Allelic expression mapping across cellular lineages to establish impact of non-coding SNPs
Source: Mol Syst Biol. 2014 Oct 17;10(10):1–15. doi: 10.15252/msb.20145114 (PMC4299376; doi:10.15252/msb.20145114)
Supplement: Supplementary file 15 — Supplementary Table S6 [file msb0010-0754-sd15.xlsx]

## Sheet: Sheet1
snp	acc	gene	Population	chr	ori	pattern.name.over	sequence.name.over	start.over	stop.over	strand.over	score.over	p.value.over	q.value.over	matched.sequence.over	snp.over	location.over	allele.over	dt3.over	pattern.name.under	start.under	stop.under	strand.under	score.under	p.value.under	q.value.under	matched.sequence.under	snp.under	location.under	allele.under	dt3.under	name.y.under	overunder	pattern.name	Direction
rs10001857	ENST00000512483.1	PGRMC2	M	4	-	NA	NA	NA	NA	NA	NA	NA	NA	NA	NA	NA	NA	NA	V_SREBP_Q6	15	29	-	10.6048	9.65e-05	0.204	CCCACCACCTCCTGT	rs10001857	129223349	UnderExp	9.65e-05	V_SREBP_Q6rs10001857	missing	V_SREBP_Q6	under
rs10001857	ENST00000512483.1	PGRMC2	M	4	-	NA	NA	NA	NA	NA	NA	NA	NA	NA	NA	NA	NA	NA	137	15	30	+	12.1038	2.33e-05	0.113	ACAGGAGGTGGTGGGT	rs10001857	129223349	UnderExp	2.33e-05	137rs10001857	missing	137	under
rs10001857	ENST00000512483.1	PGRMC2	M	4	-	337	rs10001857_129223349_OverExp	7	22	+	11.5586	3.62e-05	0.257	CACTGACAATAGGAGG	rs10001857	129223349	OverExp	3.62e-05	337	7	22	+	12.2818	1.76e-05	0.245	CACTGACAACAGGAGG	rs10001857	129223349	UnderExp	1.76e-05	337rs10001857	FALSE	337	under
rs10001857	ENST00000512483.1	PGRMC2	M	4	-	NA	NA	NA	NA	NA	NA	NA	NA	NA	NA	NA	NA	NA	43	16	27	+	11.2827	3.55e-05	0.174	CAGGAGGTGGTG	rs10001857	129223349	UnderExp	3.55e-05	43rs10001857	missing	43	under
rs10001857	ENST00000512483.1	PGRMC2	M	4	-	NA	NA	NA	NA	NA	NA	NA	NA	NA	NA	NA	NA	NA	V_CTCF_02	9	28	+	10.0979	7.41e-05	0.208	CTGACAACAGGAGGTGGTGG	rs10001857	129223349	UnderExp	7.41e-05	V_CTCF_02rs10001857	missing	V_CTCF_02	under
rs10001857	ENST00000512483.1	PGRMC2	M	4	-	345	rs10001857_129223349_OverExp	15	26	+	13.7781	8.76e-06	0.191	ATAGGAGGTGGT	rs10001857	129223349	OverExp	8.76e-06	345	15	26	+	15.354	3.12e-06	0.183	ACAGGAGGTGGT	rs10001857	129223349	UnderExp	3.12e-06	345rs10001857	FALSE	345	under
rs10001857	ENST00000512483.1	PGRMC2	M	4	-	NA	NA	NA	NA	NA	NA	NA	NA	NA	NA	NA	NA	NA	V_CACCCBINDINGFACTOR_Q6	13	28	+	9.33574	3.88e-05	0.182	CAACAGGAGGTGGTGG	rs10001857	129223349	UnderExp	3.88e-05	V_CACCCBINDINGFACTOR_Q6rs10001857	missing	V_CACCCBINDINGFACTOR_Q6	under
rs10001857	ENST00000512483.1	PGRMC2	M	4	-	NA	NA	NA	NA	NA	NA	NA	NA	NA	NA	NA	NA	NA	226	16	31	+	11.3905	3.49e-05	0.291	CAGGAGGTGGTGGGTG	rs10001857	129223349	UnderExp	3.49e-05	226rs10001857	missing	226	under
rs10001857	ENST00000512483.1	PGRMC2	M	4	-	NA	NA	NA	NA	NA	NA	NA	NA	NA	NA	NA	NA	NA	76	6	17	+	10.6836	9.54e-05	0.342	TCACTGACAACA	rs10001857	129223349	UnderExp	9.54e-05	76rs10001857	missing	76	under
rs10001857	ENST00000512483.1	PGRMC2	M	4	-	NA	NA	NA	NA	NA	NA	NA	NA	NA	NA	NA	NA	NA	97	2	17	-	10.7597	5.81e-05	0.415	TGTTGTCAGTGACACA	rs10001857	129223349	UnderExp	5.81e-05	97rs10001857	missing	97	under
rs10001857	ENST00000512483.1	PGRMC2	M	4	-	NA	NA	NA	NA	NA	NA	NA	NA	NA	NA	NA	NA	NA	670	4	16	-	10.6507	8.76e-05	0.378	GTTGTCAGTGACA	rs10001857	129223349	UnderExp	8.76e-05	670rs10001857	missing	670	under
rs10001857	ENST00000512483.1	PGRMC2	M	4	-	NA	NA	NA	NA	NA	NA	NA	NA	NA	NA	NA	NA	NA	126	4	19	-	11.0012	6.58e-05	0.451	CCTGTTGTCAGTGACA	rs10001857	129223349	UnderExp	6.58e-05	126rs10001857	missing	126	under
rs10001857	ENST00000512483.1	PGRMC2	M	4	-	NA	NA	NA	NA	NA	NA	NA	NA	NA	NA	NA	NA	NA	640	6	21	-	10.8256	8.05e-05	0.301	CTCCTGTTGTCAGTGA	rs10001857	129223349	UnderExp	8.05e-05	640rs10001857	missing	640	under
rs10001857	ENST00000512483.1	PGRMC2	M	4	-	599	rs10001857_129223349_OverExp	16	29	+	11.6763	3.63e-05	0.171	TAGGAGGTGGTGGG	rs10001857	129223349	OverExp	3.63e-05	599	16	29	+	17.0685	1.98e-08	0.0182	CAGGAGGTGGTGGG	rs10001857	129223349	UnderExp	1.98e-08	599rs10001857	FALSE	599	under
rs10001857	ENST00000512483.1	PGRMC2	M	4	-	NA	NA	NA	NA	NA	NA	NA	NA	NA	NA	NA	NA	NA	V_ELK1_03	14	24	+	2.36735	7.7e-05	0.716	AACAGGAGGTG	rs10001857	129223349	UnderExp	7.7e-05	V_ELK1_03rs10001857	missing	V_ELK1_03	under
rs10001857	ENST00000512483.1	PGRMC2	M	4	-	NA	NA	NA	NA	NA	NA	NA	NA	NA	NA	NA	NA	NA	V_NERF_Q2	13	30	+	9.03212	3.82e-05	0.258	CAACAGGAGGTGGTGGGT	rs10001857	129223349	UnderExp	3.82e-05	V_NERF_Q2rs10001857	missing	V_NERF_Q2	under
rs10001857	ENST00000512483.1	PGRMC2	M	4	-	NA	NA	NA	NA	NA	NA	NA	NA	NA	NA	NA	NA	NA	V_MYOD_01	13	24	+	9.84977	8.57e-05	0.367	CAACAGGAGGTG	rs10001857	129223349	UnderExp	8.57e-05	V_MYOD_01rs10001857	missing	V_MYOD_01	under
rs10001857	ENST00000512483.1	PGRMC2	M	4	-	617	rs10001857_129223349_OverExp	10	24	-	15.0427	3.66e-06	0.165	CACCTCCTATTGTCA	rs10001857	129223349	OverExp	3.66e-06	617	10	24	-	16.2126	2.56e-07	0.0654	CACCTCCTGTTGTCA	rs10001857	129223349	UnderExp	2.56e-07	617rs10001857	FALSE	617	under
rs1000215	ENST00000543273.1	GATS	Y	7	-	238	rs1000215_100004543_OverExp	16	30	+	11.2873	3.77e-05	0.236	CTTCAAAGCCTGACT	rs1000215	100004543	OverExp	3.77e-05	NA	NA	NA	NA	NA	NA	NA	NA	NA	NA	NA	NA	NA	missing	238	over
rs1000215	ENST00000543273.1	GATS	Y	7	-	V_P300_01	rs1000215_100004543_OverExp	6	19	-	12.0685	9.57e-06	0.238	GAAGGGAGTATGTG	rs1000215	100004543	OverExp	9.57e-06	V_P300_01	6	19	-	10.7768	4.69e-05	0.365	GAAAGGAGTATGTG	rs1000215	100004543	UnderExp	4.69e-05	V_P300_01rs1000215	FALSE	V_P300_01	over
rs1000215	ENST00000543273.1	GATS	Y	7	-	NA	NA	NA	NA	NA	NA	NA	NA	NA	NA	NA	NA	NA	390	2	16	-	11.1439	6.18e-05	0.445	AGGAGTATGTGAGGC	rs1000215	100004543	UnderExp	6.18e-05	390rs1000215	missing	390	under
rs1000215	ENST00000543273.1	GATS	Y	7	-	617	rs1000215_100004543_OverExp	6	20	+	11.858	2.45e-05	0.195	CACATACTCCCTTCA	rs1000215	100004543	OverExp	2.45e-05	617	6	20	+	15.6927	1.15e-06	0.0852	CACATACTCCTTTCA	rs1000215	100004543	UnderExp	1.15e-06	617rs1000215	FALSE	617	under
rs1000215	ENST00000543273.1	GATS	Y	7	-	163	rs1000215_100004543_OverExp	16	23	+	14.2976	1.79e-05	0.479	CTTCAAAG	rs1000215	100004543	OverExp	1.79e-05	163	16	23	+	10.523	9.84e-05	0.57	TTTCAAAG	rs1000215	100004543	UnderExp	9.84e-05	163rs1000215	FALSE	163	over
rs1000215	ENST00000543273.1	GATS	Y	7	-	NA	NA	NA	NA	NA	NA	NA	NA	NA	NA	NA	NA	NA	376	12	23	+	10.7427	7.64e-05	0.544	CTCCTTTCAAAG	rs1000215	100004543	UnderExp	7.64e-05	376rs1000215	missing	376	under
rs1000215	ENST00000543273.1	GATS	Y	7	-	NA	NA	NA	NA	NA	NA	NA	NA	NA	NA	NA	NA	NA	232	5	16	-	11.5761	2.54e-05	0.315	AGGAGTATGTGA	rs1000215	100004543	UnderExp	2.54e-05	232rs1000215	missing	232	under
rs1000215	ENST00000543273.1	GATS	Y	7	-	NA	NA	NA	NA	NA	NA	NA	NA	NA	NA	NA	NA	NA	V_ARP1_01	13	28	-	6.92248	9.68e-05	0.562	TCAGGCTTTGAAAGGA	rs1000215	100004543	UnderExp	9.68e-05	V_ARP1_01rs1000215	missing	V_ARP1_01	under
rs1000215	ENST00000310771.4	PILRB	YM	7	+	238	rs1000215_100004543_OverExp	16	30	+	11.2873	3.77e-05	0.236	CTTCAAAGCCTGACT	rs1000215	100004543	OverExp	3.77e-05	NA	NA	NA	NA	NA	NA	NA	NA	NA	NA	NA	NA	NA	missing	238	over
rs1000215	ENST00000310771.4	PILRB	YM	7	+	V_P300_01	rs1000215_100004543_OverExp	6	19	-	12.0685	9.57e-06	0.238	GAAGGGAGTATGTG	rs1000215	100004543	OverExp	9.57e-06	V_P300_01	6	19	-	10.7768	4.69e-05	0.365	GAAAGGAGTATGTG	rs1000215	100004543	UnderExp	4.69e-05	V_P300_01rs1000215	FALSE	V_P300_01	over
rs1000215	ENST00000310771.4	PILRB	YM	7	+	NA	NA	NA	NA	NA	NA	NA	NA	NA	NA	NA	NA	NA	390	2	16	-	11.1439	6.18e-05	0.445	AGGAGTATGTGAGGC	rs1000215	100004543	UnderExp	6.18e-05	390rs1000215	missing	390	under
rs1000215	ENST00000310771.4	PILRB	YM	7	+	617	rs1000215_100004543_OverExp	6	20	+	11.858	2.45e-05	0.195	CACATACTCCCTTCA	rs1000215	100004543	OverExp	2.45e-05	617	6	20	+	15.6927	1.15e-06	0.0852	CACATACTCCTTTCA	rs1000215	100004543	UnderExp	1.15e-06	617rs1000215	FALSE	617	under
rs1000215	ENST00000310771.4	PILRB	YM	7	+	163	rs1000215_100004543_OverExp	16	23	+	14.2976	1.79e-05	0.479	CTTCAAAG	rs1000215	100004543	OverExp	1.79e-05	163	16	23	+	10.523	9.84e-05	0.57	TTTCAAAG	rs1000215	100004543	UnderExp	9.84e-05	163rs1000215	FALSE	163	over
rs1000215	ENST00000310771.4	PILRB	YM	7	+	NA	NA	NA	NA	NA	NA	NA	NA	NA	NA	NA	NA	NA	376	12	23	+	10.7427	7.64e-05	0.544	CTCCTTTCAAAG	rs1000215	100004543	UnderExp	7.64e-05	376rs1000215	missing	376	under
rs1000215	ENST00000310771.4	PILRB	YM	7	+	NA	NA	NA	NA	NA	NA	NA	NA	NA	NA	NA	NA	NA	232	5	16	-	11.5761	2.54e-05	0.315	AGGAGTATGTGA	rs1000215	100004543	UnderExp	2.54e-05	232rs1000215	missing	232	under
rs1000215	ENST00000310771.4	PILRB	YM	7	+	NA	NA	NA	NA	NA	NA	NA	NA	NA	NA	NA	NA	NA	V_ARP1_01	13	28	-	6.92248	9.68e-05	0.562	TCAGGCTTTGAAAGGA	rs1000215	100004543	UnderExp	9.68e-05	V_ARP1_01rs1000215	missing	V_ARP1_01	under
rs1000237	ENST00000586064.1	AC138430.4	F	19	-	NA	NA	NA	NA	NA	NA	NA	NA	NA	NA	NA	NA	NA	174	15	28	+	11.1318	5.29e-05	0.244	GTGAGGCAGAGCCA	rs1000237	19518316	UnderExp	5.29e-05	174rs1000237	missing	174	under
rs1000237	ENST00000586064.1	AC138430.4	F	19	-	555	rs1000237_19518316_OverExp	12	26	-	12.2991	1.81e-05	0.146	GCTCTGCCTCTCTAC	rs1000237	19518316	OverExp	1.81e-05	555	12	26	-	12.3598	1.71e-05	0.146	GCTCTGCCTCACTAC	rs1000237	19518316	UnderExp	1.71e-05	555rs1000237	FALSE	555	under
rs1000282	ENST00000445272.1	RP1-28O10.1	M	1	-	668	rs1000282_209894785_OverExp	6	20	+	10.6596	8.61e-05	0.416	TCTTGCAACTCTTCT	rs1000282	209894785	OverExp	8.61e-05	668	6	20	+	10.7307	7.63e-05	0.399	TCTTGCAACTTTTCT	rs1000282	209894785	UnderExp	7.63e-05	668rs1000282	FALSE	668	under
rs1000282	ENST00000445272.1	RP1-28O10.1	M	1	-	376	rs1000282_209894785_OverExp	14	25	+	10.6749	8.38e-05	0.5	CTCTTCTTTAAG	rs1000282	209894785	OverExp	8.38e-05	NA	NA	NA	NA	NA	NA	NA	NA	NA	NA	NA	NA	NA	missing	376	over
rs1000282	ENST00000445272.1	RP1-28O10.1	M	1	-	NA	NA	NA	NA	NA	NA	NA	NA	NA	NA	NA	NA	NA	V_DMRT1_01	8	22	+	6.33789	7.88e-05	0.864	TTGCAACTTTTCTTT	rs1000282	209894785	UnderExp	7.88e-05	V_DMRT1_01rs1000282	missing	V_DMRT1_01	under
rs1000282	ENST00000445272.1	RP1-28O10.1	M	1	-	NA	NA	NA	NA	NA	NA	NA	NA	NA	NA	NA	NA	NA	V_BCL6_01	7	22	+	9.97503	3.25e-05	0.634	CTTGCAACTTTTCTTT	rs1000282	209894785	UnderExp	3.25e-05	V_BCL6_01rs1000282	missing	V_BCL6_01	under
rs1000282	ENST00000445272.1	RP1-28O10.1	M	1	-	NA	NA	NA	NA	NA	NA	NA	NA	NA	NA	NA	NA	NA	147	8	21	-	10.8154	6.53e-05	0.383	AAGAAAAGTTGCAA	rs1000282	209894785	UnderExp	6.53e-05	147rs1000282	missing	147	under
rs1000282	ENST00000445272.1	RP1-28O10.1	M	1	-	NA	NA	NA	NA	NA	NA	NA	NA	NA	NA	NA	NA	NA	157	9	19	+	10.2151	9.47e-05	0.627	TGCAACTTTTC	rs1000282	209894785	UnderExp	9.47e-05	157rs1000282	missing	157	under
rs1000283	ENST00000367023.1	TRAF3IP3	M	1	+	549	rs1000283_209894661_OverExp	8	23	+	11.2693	4.45e-05	0.212	CTGTGTAAGAAATGAA	rs1000283	209894661	OverExp	4.45e-05	549	8	23	+	10.9403	6.91e-05	0.243	CTGTGTAAAAAATGAA	rs1000283	209894661	UnderExp	6.91e-05	549rs1000283	FALSE	549	over
rs1000283	ENST00000367023.1	TRAF3IP3	M	1	+	227	rs1000283_209894661_OverExp	11	22	-	11.3637	2.27e-05	0.447	TCATTTCTTACA	rs1000283	209894661	OverExp	2.27e-05	227	11	22	-	11.295	2.53e-05	0.447	TCATTTTTTACA	rs1000283	209894661	UnderExp	2.53e-05	227rs1000283	FALSE	227	over
rs1000283	ENST00000367023.1	TRAF3IP3	M	1	+	NA	NA	NA	NA	NA	NA	NA	NA	NA	NA	NA	NA	NA	V_HNF1_Q6_01	8	28	+	10.5117	9.59e-05	1	CTGTGTAAAAAATGAACACTA	rs1000283	209894661	UnderExp	9.59e-05	V_HNF1_Q6_01rs1000283	missing	V_HNF1_Q6_01	under
rs1000283	ENST00000367023.1	TRAF3IP3	M	1	+	509	rs1000283_209894661_OverExp	14	29	+	10.7314	5.38e-05	0.348	AAGAAATGAACACTAA	rs1000283	209894661	OverExp	5.38e-05	NA	NA	NA	NA	NA	NA	NA	NA	NA	NA	NA	NA	NA	missing	509	over
rs1000283	ENST00000367023.1	TRAF3IP3	M	1	+	305	rs1000283_209894661_OverExp	13	25	+	14.3694	4.25e-06	0.303	TAAGAAATGAACA	rs1000283	209894661	OverExp	4.25e-06	305	13	25	+	10.7357	3.62e-05	0.565	TAAAAAATGAACA	rs1000283	209894661	UnderExp	3.62e-05	305rs1000283	FALSE	305	over
rs1000283	ENST00000367023.1	TRAF3IP3	M	1	+	NA	NA	NA	NA	NA	NA	NA	NA	NA	NA	NA	NA	NA	350	11	23	-	10.9959	2.33e-05	0.536	TTCATTTTTTACA	rs1000283	209894661	UnderExp	2.33e-05	350rs1000283	missing	350	under
rs1000283	ENST00000367023.1	TRAF3IP3	M	1	+	NA	NA	NA	NA	NA	NA	NA	NA	NA	NA	NA	NA	NA	77	14	21	+	10.8315	4.83e-05	0.557	AAAAAATG	rs1000283	209894661	UnderExp	4.83e-05	77rs1000283	missing	77	under
rs1000283	ENST00000445272.1	RP1-28O10.1	M	1	-	549	rs1000283_209894661_OverExp	8	23	+	11.2693	4.45e-05	0.212	CTGTGTAAGAAATGAA	rs1000283	209894661	OverExp	4.45e-05	549	8	23	+	10.9403	6.91e-05	0.243	CTGTGTAAAAAATGAA	rs1000283	209894661	UnderExp	6.91e-05	549rs1000283	FALSE	549	over
rs1000283	ENST00000445272.1	RP1-28O10.1	M	1	-	227	rs1000283_209894661_OverExp	11	22	-	11.3637	2.27e-05	0.447	TCATTTCTTACA	rs1000283	209894661	OverExp	2.27e-05	227	11	22	-	11.295	2.53e-05	0.447	TCATTTTTTACA	rs1000283	209894661	UnderExp	2.53e-05	227rs1000283	FALSE	227	over
rs1000283	ENST00000445272.1	RP1-28O10.1	M	1	-	NA	NA	NA	NA	NA	NA	NA	NA	NA	NA	NA	NA	NA	V_HNF1_Q6_01	8	28	+	10.5117	9.59e-05	1	CTGTGTAAAAAATGAACACTA	rs1000283	209894661	UnderExp	9.59e-05	V_HNF1_Q6_01rs1000283	missing	V_HNF1_Q6_01	under
rs1000283	ENST00000445272.1	RP1-28O10.1	M	1	-	509	rs1000283_209894661_OverExp	14	29	+	10.7314	5.38e-05	0.348	AAGAAATGAACACTAA	rs1000283	209894661	OverExp	5.38e-05	NA	NA	NA	NA	NA	NA	NA	NA	NA	NA	NA	NA	NA	missing	509	over
rs1000283	ENST00000445272.1	RP1-28O10.1	M	1	-	305	rs1000283_209894661_OverExp	13	25	+	14.3694	4.25e-06	0.303	TAAGAAATGAACA	rs1000283	209894661	OverExp	4.25e-06	305	13	25	+	10.7357	3.62e-05	0.565	TAAAAAATGAACA	rs1000283	209894661	UnderExp	3.62e-05	305rs1000283	FALSE	305	over
rs1000283	ENST00000445272.1	RP1-28O10.1	M	1	-	NA	NA	NA	NA	NA	NA	NA	NA	NA	NA	NA	NA	NA	350	11	23	-	10.9959	2.33e-05	0.536	TTCATTTTTTACA	rs1000283	209894661	UnderExp	2.33e-05	350rs1000283	missing	350	under
rs1000283	ENST00000445272.1	RP1-28O10.1	M	1	-	NA	NA	NA	NA	NA	NA	NA	NA	NA	NA	NA	NA	NA	77	14	21	+	10.8315	4.83e-05	0.557	AAAAAATG	rs1000283	209894661	UnderExp	4.83e-05	77rs1000283	missing	77	under
rs10002977	ENST00000306621.3	CXCL11	M	4	-	V_SMAD3_Q6	rs10002977_76976389_OverExp	11	19	+	14.3692	7.34e-06	0.347	TGTCTGCCT	rs10002977	76976389	OverExp	7.34e-06	NA	NA	NA	NA	NA	NA	NA	NA	NA	NA	NA	NA	NA	missing	V_SMAD3_Q6	over
rs10002977	ENST00000306621.3	CXCL11	M	4	-	173	rs10002977_76976389_OverExp	7	19	+	11.4133	2.15e-05	0.305	TGAGTGTCTGCCT	rs10002977	76976389	OverExp	2.15e-05	NA	NA	NA	NA	NA	NA	NA	NA	NA	NA	NA	NA	NA	missing	173	over
rs10002977	ENST00000306621.3	CXCL11	M	4	-	185	rs10002977_76976389_OverExp	7	21	-	11.7949	1.91e-05	0.237	AGAGGCAGACACTCA	rs10002977	76976389	OverExp	1.91e-05	NA	NA	NA	NA	NA	NA	NA	NA	NA	NA	NA	NA	NA	missing	185	over
rs10002977	ENST00000306621.3	CXCL11	M	4	-	51	rs10002977_76976389_OverExp	14	28	-	11.8493	2.63e-05	0.203	CAAGGTGAGAGGCAG	rs10002977	76976389	OverExp	2.63e-05	51	14	28	-	11.2751	5.18e-05	0.235	CAAGGTGAGAGGTAG	rs10002977	76976389	UnderExp	5.18e-05	51rs10002977	FALSE	51	over
rs10002977	ENST00000306621.3	CXCL11	M	4	-	278	rs10002977_76976389_OverExp	11	26	-	10.6936	9.71e-05	0.238	AGGTGAGAGGCAGACA	rs10002977	76976389	OverExp	9.71e-05	NA	NA	NA	NA	NA	NA	NA	NA	NA	NA	NA	NA	NA	missing	278	over
rs10002977	ENST00000306621.3	CXCL11	M	4	-	NA	NA	NA	NA	NA	NA	NA	NA	NA	NA	NA	NA	NA	V_TBX18_01	8	26	+	-14.1763	5.96e-05	0.754	GAGTGTCTACCTCTCACCT	rs10002977	76976389	UnderExp	5.96e-05	V_TBX18_01rs10002977	missing	V_TBX18_01	under
rs10002977	ENST00000306621.3	CXCL11	M	4	-	94	rs10002977_76976389_OverExp	11	23	+	11.4611	4.06e-05	0.162	TGTCTGCCTCTCA	rs10002977	76976389	OverExp	4.06e-05	NA	NA	NA	NA	NA	NA	NA	NA	NA	NA	NA	NA	NA	missing	94	over
rs10002977	ENST00000306621.3	CXCL11	M	4	-	186	rs10002977_76976389_OverExp	11	24	-	11.2526	4.08e-05	0.283	GTGAGAGGCAGACA	rs10002977	76976389	OverExp	4.08e-05	186	11	24	-	10.6134	9.96e-05	0.349	GTGAGAGGTAGACA	rs10002977	76976389	UnderExp	9.96e-05	186rs10002977	FALSE	186	over
rs10002977	ENST00000306621.3	CXCL11	M	4	-	35	rs10002977_76976389_OverExp	6	16	+	10.8286	7.42e-05	0.214	CTGAGTGTCTG	rs10002977	76976389	OverExp	7.42e-05	NA	NA	NA	NA	NA	NA	NA	NA	NA	NA	NA	NA	NA	missing	35	over
rs10002977	ENST00000306621.3	CXCL11	M	4	-	37	rs10002977_76976389_OverExp	11	19	-	11.1757	5.09e-05	0.229	AGGCAGACA	rs10002977	76976389	OverExp	5.09e-05	NA	NA	NA	NA	NA	NA	NA	NA	NA	NA	NA	NA	NA	missing	37	over
rs10002977	ENST00000306621.3	CXCL11	M	4	-	404	rs10002977_76976389_OverExp	7	21	-	11.6012	3.76e-05	0.354	AGAGGCAGACACTCA	rs10002977	76976389	OverExp	3.76e-05	NA	NA	NA	NA	NA	NA	NA	NA	NA	NA	NA	NA	NA	missing	404	over
rs10002977	ENST00000306621.3	CXCL11	M	4	-	213	rs10002977_76976389_OverExp	14	26	-	11.1625	2.95e-05	0.41	AGGTGAGAGGCAG	rs10002977	76976389	OverExp	2.95e-05	NA	NA	NA	NA	NA	NA	NA	NA	NA	NA	NA	NA	NA	missing	213	over
rs10002977	ENST00000306621.3	CXCL11	M	4	-	349	rs10002977_76976389_OverExp	8	21	-	12.2056	1.59e-05	0.265	AGAGGCAGACACTC	rs10002977	76976389	OverExp	1.59e-05	NA	NA	NA	NA	NA	NA	NA	NA	NA	NA	NA	NA	NA	missing	349	over
rs10002977	ENST00000306621.3	CXCL11	M	4	-	V_SMAD4_Q6	rs10002977_76976389_OverExp	8	22	-	13.7832	1.29e-05	0.24	GAGAGGCAGACACTC	rs10002977	76976389	OverExp	1.29e-05	V_SMAD4_Q6	8	22	-	10.7794	6.91e-05	0.359	GAGAGGTAGACACTC	rs10002977	76976389	UnderExp	6.91e-05	V_SMAD4_Q6rs10002977	FALSE	V_SMAD4_Q6	over
rs10002977	ENST00000306621.3	CXCL11	M	4	-	286	rs10002977_76976389_OverExp	3	16	-	11.6568	3.73e-05	0.154	CAGACACTCAGAGC	rs10002977	76976389	OverExp	3.73e-05	NA	NA	NA	NA	NA	NA	NA	NA	NA	NA	NA	NA	NA	missing	286	over
rs10003654	ENST00000458497.1	ALPK1	M	4	+	269	rs10003654_113204153_OverExp	15	28	-	14.5069	4.68e-06	0.278	GTCACCAAAAAGCA	rs10003654	113204153	OverExp	4.68e-06	269	15	28	-	13.5623	1.39e-05	0.318	GTCACCAAAAAGTA	rs10003654	113204153	UnderExp	1.39e-05	269rs10003654	FALSE	269	over
rs10003654	ENST00000458497.1	ALPK1	M	4	+	NA	NA	NA	NA	NA	NA	NA	NA	NA	NA	NA	NA	NA	V_RORA2_01	9	21	-	8.13996	2.09e-05	1	AAAAGTAGGTTAG	rs10003654	113204153	UnderExp	2.09e-05	V_RORA2_01rs10003654	missing	V_RORA2_01	under
rs10003654	ENST00000458497.1	ALPK1	M	4	+	V_NERF_Q2	rs10003654_113204153_OverExp	9	26	-	5.71113	8.93e-05	0.268	CACCAAAAAGCAGGTTAG	rs10003654	113204153	OverExp	8.93e-05	V_NERF_Q2	9	26	-	5.95413	8.22e-05	0.258	CACCAAAAAGTAGGTTAG	rs10003654	113204153	UnderExp	8.22e-05	V_NERF_Q2rs10003654	FALSE	V_NERF_Q2	under
rs10003654	ENST00000458497.1	ALPK1	M	4	+	V_ZEC_01	rs10003654_113204153_OverExp	5	17	-	8.62875	3.25e-05	1	GCAGGTTAGTTGC	rs10003654	113204153	OverExp	3.25e-05	V_ZEC_01	5	17	-	15.4101	2.18e-06	1	GTAGGTTAGTTGC	rs10003654	113204153	UnderExp	2.18e-06	V_ZEC_01rs10003654	FALSE	V_ZEC_01	under
rs10003654	ENST00000458497.1	ALPK1	M	4	+	357	rs10003654_113204153_OverExp	9	22	-	10.8974	3.7e-05	0.395	AAAAAGCAGGTTAG	rs10003654	113204153	OverExp	3.7e-05	NA	NA	NA	NA	NA	NA	NA	NA	NA	NA	NA	NA	NA	missing	357	over
rs10003654	ENST00000458497.1	ALPK1	M	4	+	NA	NA	NA	NA	NA	NA	NA	NA	NA	NA	NA	NA	NA	V_RORA_Q4	10	20	-	11.4397	7.24e-05	1	AAAGTAGGTTA	rs10003654	113204153	UnderExp	7.24e-05	V_RORA_Q4rs10003654	missing	V_RORA_Q4	under
rs10003654	ENST00000361717.2	TIFA	M	4	-	269	rs10003654_113204153_OverExp	15	28	-	14.5069	4.68e-06	0.278	GTCACCAAAAAGCA	rs10003654	113204153	OverExp	4.68e-06	269	15	28	-	13.5623	1.39e-05	0.318	GTCACCAAAAAGTA	rs10003654	113204153	UnderExp	1.39e-05	269rs10003654	FALSE	269	over
rs10003654	ENST00000361717.2	TIFA	M	4	-	NA	NA	NA	NA	NA	NA	NA	NA	NA	NA	NA	NA	NA	V_RORA2_01	9	21	-	8.13996	2.09e-05	1	AAAAGTAGGTTAG	rs10003654	113204153	UnderExp	2.09e-05	V_RORA2_01rs10003654	missing	V_RORA2_01	under
rs10003654	ENST00000361717.2	TIFA	M	4	-	V_NERF_Q2	rs10003654_113204153_OverExp	9	26	-	5.71113	8.93e-05	0.268	CACCAAAAAGCAGGTTAG	rs10003654	113204153	OverExp	8.93e-05	V_NERF_Q2	9	26	-	5.95413	8.22e-05	0.258	CACCAAAAAGTAGGTTAG	rs10003654	113204153	UnderExp	8.22e-05	V_NERF_Q2rs10003654	FALSE	V_NERF_Q2	under
rs10003654	ENST00000361717.2	TIFA	M	4	-	V_ZEC_01	rs10003654_113204153_OverExp	5	17	-	8.62875	3.25e-05	1	GCAGGTTAGTTGC	rs10003654	113204153	OverExp	3.25e-05	V_ZEC_01	5	17	-	15.4101	2.18e-06	1	GTAGGTTAGTTGC	rs10003654	113204153	UnderExp	2.18e-06	V_ZEC_01rs10003654	FALSE	V_ZEC_01	under
rs10003654	ENST00000361717.2	TIFA	M	4	-	357	rs10003654_113204153_OverExp	9	22	-	10.8974	3.7e-05	0.395	AAAAAGCAGGTTAG	rs10003654	113204153	OverExp	3.7e-05	NA	NA	NA	NA	NA	NA	NA	NA	NA	NA	NA	NA	NA	missing	357	over
rs10003654	ENST00000361717.2	TIFA	M	4	-	NA	NA	NA	NA	NA	NA	NA	NA	NA	NA	NA	NA	NA	V_RORA_Q4	10	20	-	11.4397	7.24e-05	1	AAAGTAGGTTA	rs10003654	113204153	UnderExp	7.24e-05	V_RORA_Q4rs10003654	missing	V_RORA_Q4	under
rs10003907	ENST00000264449.10	ATP8A1	FM	4	-	NA	NA	NA	NA	NA	NA	NA	NA	NA	NA	NA	NA	NA	V_AHR_01	12	29	-	7.37788	3.55e-05	0.54	CCACCGGCTCGCGTCTGA	rs10003907	42658290	UnderExp	3.55e-05	V_AHR_01rs10003907	missing	V_AHR_01	under
rs10003907	ENST00000264449.10	ATP8A1	FM	4	-	654	rs10003907_42658290_OverExp	11	22	+	11.2992	5.2e-05	0.147	CTCAGGCGCGAG	rs10003907	42658290	OverExp	5.2e-05	NA	NA	NA	NA	NA	NA	NA	NA	NA	NA	NA	NA	NA	missing	654	over
rs1000399	ENST00000341776.2	JARID2	C	6	+	665	rs1000399_15266601_OverExp	6	20	+	10.9316	3.65e-05	0.53	AACGTCTTCCCAAAT	rs1000399	15266601	OverExp	3.65e-05	NA	NA	NA	NA	NA	NA	NA	NA	NA	NA	NA	NA	NA	missing	665	over
rs1000399	ENST00000341776.2	JARID2	C	6	+	366	rs1000399_15266601_OverExp	16	30	-	10.5155	4.7e-05	0.439	AAGAGAAGGAATTTG	rs1000399	15266601	OverExp	4.7e-05	NA	NA	NA	NA	NA	NA	NA	NA	NA	NA	NA	NA	NA	missing	366	over
rs1000399	ENST00000341776.2	JARID2	C	6	+	V_LYF1_01	rs1000399_15266601_OverExp	11	19	-	12.716	1.74e-05	0.271	TTTGGGAAG	rs1000399	15266601	OverExp	1.74e-05	NA	NA	NA	NA	NA	NA	NA	NA	NA	NA	NA	NA	NA	missing	V_LYF1_01	over
rs1000399	ENST00000341776.2	JARID2	C	6	+	V_MAF_Q6	rs1000399_15266601_OverExp	13	28	-	6.05266	6.64e-05	0.299	GAGAAGGAATTTGGGA	rs1000399	15266601	OverExp	6.64e-05	NA	NA	NA	NA	NA	NA	NA	NA	NA	NA	NA	NA	NA	missing	V_MAF_Q6	over
rs1000399	ENST00000341776.2	JARID2	C	6	+	NA	NA	NA	NA	NA	NA	NA	NA	NA	NA	NA	NA	NA	V_ATF5_01	8	18	+	11.1557	5.44e-05	0.381	CGTCTTCCTAA	rs1000399	15266601	UnderExp	5.44e-05	V_ATF5_01rs1000399	missing	V_ATF5_01	under
rs1000399	ENST00000341776.2	JARID2	C	6	+	539	rs1000399_15266601_OverExp	16	30	-	11.6512	3.12e-05	0.214	AAGAGAAGGAATTTG	rs1000399	15266601	OverExp	3.12e-05	NA	NA	NA	NA	NA	NA	NA	NA	NA	NA	NA	NA	NA	missing	539	over
rs1000399	ENST00000341776.2	JARID2	C	6	+	196	rs1000399_15266601_OverExp	16	27	-	10.7993	4.98e-05	0.497	AGAAGGAATTTG	rs1000399	15266601	OverExp	4.98e-05	NA	NA	NA	NA	NA	NA	NA	NA	NA	NA	NA	NA	NA	missing	196	over
rs1000399	ENST00000341776.2	JARID2	C	6	+	264	rs1000399_15266601_OverExp	13	26	-	11.5238	3.35e-05	0.216	GAAGGAATTTGGGA	rs1000399	15266601	OverExp	3.35e-05	NA	NA	NA	NA	NA	NA	NA	NA	NA	NA	NA	NA	NA	missing	264	over
rs1000399	ENST00000341776.2	JARID2	C	6	+	393	rs1000399_15266601_OverExp	14	23	+	11.1914	3.93e-05	0.313	CCCAAATTCC	rs1000399	15266601	OverExp	3.93e-05	NA	NA	NA	NA	NA	NA	NA	NA	NA	NA	NA	NA	NA	missing	393	over
rs1000399	ENST00000341776.2	JARID2	C	6	+	329	rs1000399_15266601_OverExp	15	23	+	10.9686	2.85e-05	0.605	CCAAATTCC	rs1000399	15266601	OverExp	2.85e-05	NA	NA	NA	NA	NA	NA	NA	NA	NA	NA	NA	NA	NA	missing	329	over
rs10004195	ENST00000308973.4	TLR10	Y	4	-	376	rs10004195_38784724_OverExp	8	19	+	10.8105	7.11e-05	0.544	CACTTTTTTAAA	rs10004195	38784724	OverExp	7.11e-05	NA	NA	NA	NA	NA	NA	NA	NA	NA	NA	NA	NA	NA	missing	376	over
rs10004195	ENST00000308973.4	TLR10	Y	4	-	NA	NA	NA	NA	NA	NA	NA	NA	NA	NA	NA	NA	NA	513	5	16	-	14.2903	6.19e-06	0.836	TAAAAAGTGCTA	rs10004195	38784724	UnderExp	6.19e-06	513rs10004195	missing	513	under
rs10004195	ENST00000308973.4	TLR10	Y	4	-	157	rs10004195_38784724_OverExp	6	16	+	10.4905	4e-05	0.523	AGCACTTTTTT	rs10004195	38784724	OverExp	4e-05	NA	NA	NA	NA	NA	NA	NA	NA	NA	NA	NA	NA	NA	missing	157	over
rs1000427	ENST00000397224.4	FOXRED2	M	22	-	563	rs1000427_36890105_OverExp	11	26	+	11.5356	4.01e-05	0.486	ACAACATGAGGCTGGC	rs1000427	36890105	OverExp	4.01e-05	NA	NA	NA	NA	NA	NA	NA	NA	NA	NA	NA	NA	NA	missing	563	over
rs1000427	ENST00000397224.4	FOXRED2	M	22	-	673	rs1000427_36890105_OverExp	15	30	+	10.6719	9.28e-05	0.445	CATGAGGCTGGCGTTT	rs1000427	36890105	OverExp	9.28e-05	NA	NA	NA	NA	NA	NA	NA	NA	NA	NA	NA	NA	NA	missing	673	over
rs1000427	ENST00000397224.4	FOXRED2	M	22	-	162	rs1000427_36890105_OverExp	16	30	-	10.7495	8.2e-05	0.313	AAACGCCAGCCTCAT	rs1000427	36890105	OverExp	8.2e-05	NA	NA	NA	NA	NA	NA	NA	NA	NA	NA	NA	NA	NA	missing	162	over
rs1000427	ENST00000397224.4	FOXRED2	M	22	-	491	rs1000427_36890105_OverExp	6	20	+	13.8968	1.17e-05	0.216	AGCTAACAACATGAG	rs1000427	36890105	OverExp	1.17e-05	491	6	20	+	14.2206	8.94e-06	0.216	AGCTAACAACGTGAG	rs1000427	36890105	UnderExp	8.94e-06	491rs1000427	FALSE	491	under
rs1000427	ENST00000397224.4	FOXRED2	M	22	-	137	rs1000427_36890105_OverExp	11	26	+	10.7687	8.95e-05	0.208	ACAACATGAGGCTGGC	rs1000427	36890105	OverExp	8.95e-05	137	11	26	+	10.9594	7.62e-05	0.195	ACAACGTGAGGCTGGC	rs1000427	36890105	UnderExp	7.62e-05	137rs1000427	FALSE	137	under
rs1000427	ENST00000397224.4	FOXRED2	M	22	-	503	rs1000427_36890105_OverExp	16	30	-	11.7803	1.98e-05	0.287	AAACGCCAGCCTCAT	rs1000427	36890105	OverExp	1.98e-05	503	16	30	-	11.8421	1.85e-05	0.287	AAACGCCAGCCTCAC	rs1000427	36890105	UnderExp	1.85e-05	503rs1000427	FALSE	503	under
rs1000427	ENST00000397224.4	FOXRED2	M	22	-	377	rs1000427_36890105_OverExp	13	27	+	10.7572	8.8e-05	0.3	AACATGAGGCTGGCG	rs1000427	36890105	OverExp	8.8e-05	377	13	27	+	10.6349	9.89e-05	0.31	AACGTGAGGCTGGCG	rs1000427	36890105	UnderExp	9.89e-05	377rs1000427	FALSE	377	over
rs1000457	ENST00000585387.1	RP11-47L3.1	M	17	+	382	rs1000457_33673428_OverExp	4	17	-	11.4235	2.47e-05	0.606	AAGTGGAAGTGGTA	rs1000457	33673428	OverExp	2.47e-05	NA	NA	NA	NA	NA	NA	NA	NA	NA	NA	NA	NA	NA	missing	382	over
rs1000457	ENST00000585387.1	RP11-47L3.1	M	17	+	NA	NA	NA	NA	NA	NA	NA	NA	NA	NA	NA	NA	NA	18	15	24	+	11.5628	3.34e-05	0.191	CCTTGGCAAG	rs1000457	33673428	UnderExp	3.34e-05	18rs1000457	missing	18	under
rs1000457	ENST00000585387.1	RP11-47L3.1	M	17	+	81	rs1000457_33673428_OverExp	10	21	-	15.0823	1.85e-06	0.258	GCCAAAGTGGAA	rs1000457	33673428	OverExp	1.85e-06	81	10	21	-	15.2856	7.46e-07	0.258	GCCAAGGTGGAA	rs1000457	33673428	UnderExp	7.46e-07	81rs1000457	FALSE	81	under
rs1000457	ENST00000585387.1	RP11-47L3.1	M	17	+	235	rs1000457_33673428_OverExp	14	26	+	10.7909	8.82e-05	0.371	ACTTTGGCAAGTG	rs1000457	33673428	OverExp	8.82e-05	235	14	26	+	10.7226	9.55e-05	0.373	ACCTTGGCAAGTG	rs1000457	33673428	UnderExp	9.55e-05	235rs1000457	FALSE	235	over
rs1000457	ENST00000585387.1	RP11-47L3.1	M	17	+	V_ICSBP_Q6	rs1000457_33673428_OverExp	7	18	-	9.29024	6.05e-05	0.554	AAAGTGGAAGTG	rs1000457	33673428	OverExp	6.05e-05	NA	NA	NA	NA	NA	NA	NA	NA	NA	NA	NA	NA	NA	missing	V_ICSBP_Q6	over
rs1000457	ENST00000585387.1	RP11-47L3.1	M	17	+	NA	NA	NA	NA	NA	NA	NA	NA	NA	NA	NA	NA	NA	418	7	22	+	11.6605	3.34e-05	0.143	CACTTCCACCTTGGCA	rs1000457	33673428	UnderExp	3.34e-05	418rs1000457	missing	418	under
rs1000457	ENST00000585387.1	RP11-47L3.1	M	17	+	63	rs1000457_33673428_OverExp	13	22	+	10.8345	9.34e-05	0.302	CACTTTGGCA	rs1000457	33673428	OverExp	9.34e-05	NA	NA	NA	NA	NA	NA	NA	NA	NA	NA	NA	NA	NA	missing	63	over
rs1000457	ENST00000585387.1	RP11-47L3.1	M	17	+	V_CEBP_Q3	rs1000457_33673428_OverExp	13	24	+	10.0028	2.41e-05	0.456	CACTTTGGCAAG	rs1000457	33673428	OverExp	2.41e-05	NA	NA	NA	NA	NA	NA	NA	NA	NA	NA	NA	NA	NA	missing	V_CEBP_Q3	over
rs1000457	ENST00000585387.1	RP11-47L3.1	M	17	+	260	rs1000457_33673428_OverExp	6	18	-	10.8959	6.24e-05	0.313	AAAGTGGAAGTGG	rs1000457	33673428	OverExp	6.24e-05	NA	NA	NA	NA	NA	NA	NA	NA	NA	NA	NA	NA	NA	missing	260	over
rs1000457	ENST00000585387.1	RP11-47L3.1	M	17	+	540	rs1000457_33673428_OverExp	10	23	-	15.2279	1.64e-06	0.336	TTGCCAAAGTGGAA	rs1000457	33673428	OverExp	1.64e-06	540	10	23	-	15.0863	2.45e-06	0.336	TTGCCAAGGTGGAA	rs1000457	33673428	UnderExp	2.45e-06	540rs1000457	FALSE	540	over
rs1000457	ENST00000585387.1	RP11-47L3.1	M	17	+	V_SPIB_01	rs1000457_33673428_OverExp	4	20	-	10.8808	4.44e-05	0.315	CCAAAGTGGAAGTGGTA	rs1000457	33673428	OverExp	4.44e-05	NA	NA	NA	NA	NA	NA	NA	NA	NA	NA	NA	NA	NA	missing	V_SPIB_01	over
rs1000457	ENST00000585387.1	RP11-47L3.1	M	17	+	533	rs1000457_33673428_OverExp	9	22	-	11.1506	5.19e-05	0.263	TGCCAAAGTGGAAG	rs1000457	33673428	OverExp	5.19e-05	NA	NA	NA	NA	NA	NA	NA	NA	NA	NA	NA	NA	NA	missing	533	over
rs1000457	ENST00000585387.1	RP11-47L3.1	M	17	+	343	rs1000457_33673428_OverExp	7	20	-	11.046	7.1e-05	0.241	CCAAAGTGGAAGTG	rs1000457	33673428	OverExp	7.1e-05	NA	NA	NA	NA	NA	NA	NA	NA	NA	NA	NA	NA	NA	missing	343	over
rs10006	ENST00000258418.5	CAB39	C	2	+	101	rs10006_231685205_OverExp	9	20	+	10.7735	5.21e-05	0.456	AAAAATCTCTTG	rs10006	231685205	OverExp	5.21e-05	NA	NA	NA	NA	NA	NA	NA	NA	NA	NA	NA	NA	NA	missing	101	over
rs10006	ENST00000258418.5	CAB39	C	2	+	NA	NA	NA	NA	NA	NA	NA	NA	NA	NA	NA	NA	NA	359	7	19	-	11.9476	1.6e-05	0.458	AAGGGATTTTTTT	rs10006	231685205	UnderExp	1.6e-05	359rs10006	missing	359	under
rs10006	ENST00000258418.5	CAB39	C	2	+	93	rs10006_231685205_OverExp	8	22	+	11.1773	2.37e-05	0.487	AAAAAATCTCTTGGA	rs10006	231685205	OverExp	2.37e-05	93	8	22	+	11.1078	2.59e-05	0.487	AAAAAATCCCTTGGA	rs10006	231685205	UnderExp	2.59e-05	93rs10006	FALSE	93	over
rs10006	ENST00000258418.5	CAB39	C	2	+	NA	NA	NA	NA	NA	NA	NA	NA	NA	NA	NA	NA	NA	562	11	24	+	14.3037	8.26e-06	0.419	AAATCCCTTGGATG	rs10006	231685205	UnderExp	8.26e-06	562rs10006	missing	562	under
rs10006	ENST00000258418.5	CAB39	C	2	+	198	rs10006_231685205_OverExp	8	20	-	10.4466	9.61e-05	0.465	CAAGAGATTTTTT	rs10006	231685205	OverExp	9.61e-05	NA	NA	NA	NA	NA	NA	NA	NA	NA	NA	NA	NA	NA	missing	198	over
rs10006	ENST00000258418.5	CAB39	C	2	+	NA	NA	NA	NA	NA	NA	NA	NA	NA	NA	NA	NA	NA	171	11	22	+	10.9971	7.54e-05	0.354	AAATCCCTTGGA	rs10006	231685205	UnderExp	7.54e-05	171rs10006	missing	171	under
rs10006	ENST00000258418.5	CAB39	C	2	+	NA	NA	NA	NA	NA	NA	NA	NA	NA	NA	NA	NA	NA	560	10	21	-	10.9292	5.59e-05	0.779	CCAAGGGATTTT	rs10006	231685205	UnderExp	5.59e-05	560rs10006	missing	560	under
rs10006	ENST00000258418.5	CAB39	C	2	+	414	rs10006_231685205_OverExp	9	24	+	11.109	3.51e-05	0.408	AAAAATCTCTTGGATG	rs10006	231685205	OverExp	3.51e-05	NA	NA	NA	NA	NA	NA	NA	NA	NA	NA	NA	NA	NA	missing	414	over
rs10006	ENST00000258418.5	CAB39	C	2	+	653	rs10006_231685205_OverExp	3	16	-	11.0075	2.82e-05	0.661	AGATTTTTTTTTCA	rs10006	231685205	OverExp	2.82e-05	NA	NA	NA	NA	NA	NA	NA	NA	NA	NA	NA	NA	NA	missing	653	over
rs10006	ENST00000258418.5	CAB39	C	2	+	398	rs10006_231685205_OverExp	3	18	+	10.818	4.27e-05	0.405	TGAAAAAAAAATCTCT	rs10006	231685205	OverExp	4.27e-05	NA	NA	NA	NA	NA	NA	NA	NA	NA	NA	NA	NA	NA	missing	398	over
rs10006	ENST00000258418.5	CAB39	C	2	+	NA	NA	NA	NA	NA	NA	NA	NA	NA	NA	NA	NA	NA	510	4	17	+	10.7986	6.63e-05	0.346	GAAAAAAAAATCCC	rs10006	231685205	UnderExp	6.63e-05	510rs10006	missing	510	under
rs10006	ENST00000258418.5	CAB39	C	2	+	V_MEF2_01	rs10006_231685205_OverExp	1	16	+	2.28805	7.14e-05	0.69	CTTGAAAAAAAAATCT	rs10006	231685205	OverExp	7.14e-05	V_MEF2_01	1	16	+	1.97454	8.06e-05	0.717	CTTGAAAAAAAAATCC	rs10006	231685205	UnderExp	8.06e-05	V_MEF2_01rs10006	FALSE	V_MEF2_01	over
rs10006	ENST00000258418.5	CAB39	C	2	+	NA	NA	NA	NA	NA	NA	NA	NA	NA	NA	NA	NA	NA	V_HMGIY_Q3	5	19	-	11.6032	1.31e-05	0.57	AAGGGATTTTTTTTT	rs10006	231685205	UnderExp	1.31e-05	V_HMGIY_Q3rs10006	missing	V_HMGIY_Q3	under
rs10006	ENST00000258418.5	CAB39	C	2	+	429	rs10006_231685205_OverExp	4	17	-	11.2144	3.21e-05	0.535	GAGATTTTTTTTTC	rs10006	231685205	OverExp	3.21e-05	NA	NA	NA	NA	NA	NA	NA	NA	NA	NA	NA	NA	NA	missing	429	over
rs10006	ENST00000258418.5	CAB39	C	2	+	180	rs10006_231685205_OverExp	7	19	-	11.0802	3.97e-05	0.47	AAGAGATTTTTTT	rs10006	231685205	OverExp	3.97e-05	180	7	19	-	11.3534	2.82e-05	0.47	AAGGGATTTTTTT	rs10006	231685205	UnderExp	2.82e-05	180rs10006	FALSE	180	under
rs10006358	ENST00000356347.3	ZNF876P	M	4	+	579	rs10006358_125490_OverExp	12	24	-	11.9977	1.97e-05	0.243	GCAGAACCTGGCC	rs10006358	125490	OverExp	1.97e-05	NA	NA	NA	NA	NA	NA	NA	NA	NA	NA	NA	NA	NA	missing	579	over
rs10006358	ENST00000356347.3	ZNF876P	M	4	+	125	rs10006358_125490_OverExp	13	24	-	12.095	1.5e-05	0.171	GCAGAACCTGGC	rs10006358	125490	OverExp	1.5e-05	NA	NA	NA	NA	NA	NA	NA	NA	NA	NA	NA	NA	NA	missing	125	over
rs10006358	ENST00000356347.3	ZNF876P	M	4	+	NA	NA	NA	NA	NA	NA	NA	NA	NA	NA	NA	NA	NA	524	12	25	+	11.0773	6.52e-05	0.322	GGCCGGGTTCTGCA	rs10006358	125490	UnderExp	6.52e-05	524rs10006358	missing	524	under
rs10006358	ENST00000356347.3	ZNF876P	M	4	+	575	rs10006358_125490_OverExp	12	25	-	11.7531	2.54e-05	0.278	TGCAGAACCTGGCC	rs10006358	125490	OverExp	2.54e-05	575	12	25	-	12.1065	1.59e-05	0.278	TGCAGAACCCGGCC	rs10006358	125490	UnderExp	1.59e-05	575rs10006358	FALSE	575	under
rs10006358	ENST00000356347.3	ZNF876P	M	4	+	139	rs10006358_125490_OverExp	14	27	+	11.3279	3.93e-05	0.29	CCAGGTTCTGCACA	rs10006358	125490	OverExp	3.93e-05	NA	NA	NA	NA	NA	NA	NA	NA	NA	NA	NA	NA	NA	missing	139	over
rs10006358	ENST00000356347.3	ZNF876P	M	4	+	569	rs10006358_125490_OverExp	7	22	-	11.5859	2.37e-05	0.252	AGAACCTGGCCGCGCC	rs10006358	125490	OverExp	2.37e-05	NA	NA	NA	NA	NA	NA	NA	NA	NA	NA	NA	NA	NA	missing	569	over
rs10006358	ENST00000356347.3	ZNF876P	M	4	+	105	rs10006358_125490_OverExp	13	25	+	10.9686	6.59e-05	0.308	GCCAGGTTCTGCA	rs10006358	125490	OverExp	6.59e-05	NA	NA	NA	NA	NA	NA	NA	NA	NA	NA	NA	NA	NA	missing	105	over
rs10006358	ENST00000356347.3	ZNF876P	M	4	+	363	rs10006358_125490_OverExp	7	22	-	10.8135	7.18e-05	0.322	AGAACCTGGCCGCGCC	rs10006358	125490	OverExp	7.18e-05	NA	NA	NA	NA	NA	NA	NA	NA	NA	NA	NA	NA	NA	missing	363	over
rs10006358	ENST00000356347.3	ZNF876P	M	4	+	NA	NA	NA	NA	NA	NA	NA	NA	NA	NA	NA	NA	NA	V_AP2_Q6	9	20	-	10.8545	8.74e-05	0.133	AACCCGGCCGCG	rs10006358	125490	UnderExp	8.74e-05	V_AP2_Q6rs10006358	missing	V_AP2_Q6	under
rs1000788	ENST00000378535.3	KITLG	M	12	-	370	rs1000788_88946777_OverExp	11	22	-	10.4775	7.24e-05	0.869	CAAAGCTCATAA	rs1000788	88946777	OverExp	7.24e-05	NA	NA	NA	NA	NA	NA	NA	NA	NA	NA	NA	NA	NA	missing	370	over
rs1000788	ENST00000378535.3	KITLG	M	12	-	249	rs1000788_88946777_OverExp	16	30	-	11.269	4.93e-05	0.25	AGCCGATGCAAAGCT	rs1000788	88946777	OverExp	4.93e-05	NA	NA	NA	NA	NA	NA	NA	NA	NA	NA	NA	NA	NA	missing	249	over
rs1000788	ENST00000378535.3	KITLG	M	12	-	NA	NA	NA	NA	NA	NA	NA	NA	NA	NA	NA	NA	NA	56	14	22	-	10.7299	4.81e-05	0.551	CAAAGCCCA	rs1000788	88946777	UnderExp	4.81e-05	56rs1000788	missing	56	under
rs1000788	ENST00000378535.3	KITLG	M	12	-	V_POU6F1_03	rs1000788_88946777_OverExp	6	22	+	10.9425	6.71e-05	1	GTGGTTTATGAGCTTTG	rs1000788	88946777	OverExp	6.71e-05	NA	NA	NA	NA	NA	NA	NA	NA	NA	NA	NA	NA	NA	missing	V_POU6F1_03	over
rs1000788	ENST00000378535.3	KITLG	M	12	-	V_HOXC13_01	rs1000788_88946777_OverExp	6	21	-	10.7617	7.84e-05	1	AAAGCTCATAAACCAC	rs1000788	88946777	OverExp	7.84e-05	NA	NA	NA	NA	NA	NA	NA	NA	NA	NA	NA	NA	NA	missing	V_HOXC13_01	over
rs1000788	ENST00000378535.3	KITLG	M	12	-	NA	NA	NA	NA	NA	NA	NA	NA	NA	NA	NA	NA	NA	V_RREB1_01	3	16	-	7.06756	8.39e-05	0.131	CCATAAACCACACA	rs1000788	88946777	UnderExp	8.39e-05	V_RREB1_01rs1000788	missing	V_RREB1_01	under
rs1000788	ENST00000378535.3	KITLG	M	12	-	NA	NA	NA	NA	NA	NA	NA	NA	NA	NA	NA	NA	NA	V_OCT1_Q6	15	29	-	11.5856	4.29e-05	0.917	GCCGATGCAAAGCCC	rs1000788	88946777	UnderExp	4.29e-05	V_OCT1_Q6rs1000788	missing	V_OCT1_Q6	under
rs1000788	ENST00000378535.3	KITLG	M	12	-	V_HNF4ALPHA_Q6	rs1000788_88946777_OverExp	13	25	+	14.349	8.36e-06	0.454	ATGAGCTTTGCAT	rs1000788	88946777	OverExp	8.36e-06	V_HNF4ALPHA_Q6	13	25	+	11.3883	6.04e-05	0.796	ATGGGCTTTGCAT	rs1000788	88946777	UnderExp	6.04e-05	V_HNF4ALPHA_Q6rs1000788	FALSE	V_HNF4ALPHA_Q6	over
rs1000788	ENST00000378535.3	KITLG	M	12	-	V_HOXA13_03	rs1000788_88946777_OverExp	6	21	-	10.6263	8.51e-05	1	AAAGCTCATAAACCAC	rs1000788	88946777	OverExp	8.51e-05	NA	NA	NA	NA	NA	NA	NA	NA	NA	NA	NA	NA	NA	missing	V_HOXA13_03	over
rs10007887	ENST00000442825.2	CLNK	CY	4	-	V_CMYB_01	rs10007887_10749071_OverExp	9	26	-	11.4059	4.73e-05	0.738	TAGCAGGACAGTTGCCCG	rs10007887	10749071	OverExp	4.73e-05	NA	NA	NA	NA	NA	NA	NA	NA	NA	NA	NA	NA	NA	missing	V_CMYB_01	over
rs10007887	ENST00000442825.2	CLNK	CY	4	-	110	rs10007887_10749071_OverExp	14	23	+	11.2241	2.35e-05	0.401	AACTGTCCTG	rs10007887	10749071	OverExp	2.35e-05	NA	NA	NA	NA	NA	NA	NA	NA	NA	NA	NA	NA	NA	missing	110	over
rs10007887	ENST00000442825.2	CLNK	CY	4	-	187	rs10007887_10749071_OverExp	10	21	+	11.1593	6.38e-05	0.396	GGGCAACTGTCC	rs10007887	10749071	OverExp	6.38e-05	NA	NA	NA	NA	NA	NA	NA	NA	NA	NA	NA	NA	NA	missing	187	over
rs10007887	ENST00000442825.2	CLNK	CY	4	-	V_T3R_Q6	rs10007887_10749071_OverExp	15	23	+	11.1971	4.02e-05	0.494	ACTGTCCTG	rs10007887	10749071	OverExp	4.02e-05	NA	NA	NA	NA	NA	NA	NA	NA	NA	NA	NA	NA	NA	missing	V_T3R_Q6	over
rs10007887	ENST00000442825.2	CLNK	CY	4	-	NA	NA	NA	NA	NA	NA	NA	NA	NA	NA	NA	NA	NA	651	6	17	-	10.9998	8.5e-05	0.408	AATTGCCCGTTG	rs10007887	10749071	UnderExp	8.5e-05	651rs10007887	missing	651	under
rs10007887	ENST00000442825.2	CLNK	CY	4	-	479	rs10007887_10749071_OverExp	9	22	-	10.7723	9.75e-05	0.549	AGGACAGTTGCCCG	rs10007887	10749071	OverExp	9.75e-05	NA	NA	NA	NA	NA	NA	NA	NA	NA	NA	NA	NA	NA	missing	479	over
rs10007887	ENST00000442825.2	CLNK	CY	4	-	360	rs10007887_10749071_OverExp	8	22	-	11.1929	5.91e-05	0.295	AGGACAGTTGCCCGT	rs10007887	10749071	OverExp	5.91e-05	NA	NA	NA	NA	NA	NA	NA	NA	NA	NA	NA	NA	NA	missing	360	over
rs10007887	ENST00000442825.2	CLNK	CY	4	-	V_MYB_Q5_01	rs10007887_10749071_OverExp	13	21	+	10.0868	3.52e-05	0.741	CAACTGTCC	rs10007887	10749071	OverExp	3.52e-05	NA	NA	NA	NA	NA	NA	NA	NA	NA	NA	NA	NA	NA	missing	V_MYB_Q5_01	over
rs10007887	ENST00000442825.2	CLNK	CY	4	-	NA	NA	NA	NA	NA	NA	NA	NA	NA	NA	NA	NA	NA	V_DLX5_01	9	24	+	11.4327	3.97e-05	1	CGGGCAATTGTCCTGC	rs10007887	10749071	UnderExp	3.97e-05	V_DLX5_01rs10007887	missing	V_DLX5_01	under
rs10007887	ENST00000442825.2	CLNK	CY	4	-	664	rs10007887_10749071_OverExp	5	18	+	10.5145	9.97e-05	0.291	CCAACGGGCAACTG	rs10007887	10749071	OverExp	9.97e-05	NA	NA	NA	NA	NA	NA	NA	NA	NA	NA	NA	NA	NA	missing	664	over
rs1000824	ENST00000251757.3	PHC1	M	12	+	501	rs1000824_9064374_OverExp	8	20	-	10.4485	9.92e-05	0.52	TGTCTTTCTACAA	rs1000824	9064374	OverExp	9.92e-05	NA	NA	NA	NA	NA	NA	NA	NA	NA	NA	NA	NA	NA	missing	501	over
rs1000824	ENST00000251757.3	PHC1	M	12	+	419	rs1000824_9064374_OverExp	16	31	+	10.6191	4.22e-05	0.77	AGACACATTCCAAAGA	rs1000824	9064374	OverExp	4.22e-05	NA	NA	NA	NA	NA	NA	NA	NA	NA	NA	NA	NA	NA	missing	419	over
rs1000824	ENST00000251757.3	PHC1	M	12	+	378	rs1000824_9064374_OverExp	16	27	+	10.8597	7.92e-05	0.404	AGACACATTCCA	rs1000824	9064374	OverExp	7.92e-05	NA	NA	NA	NA	NA	NA	NA	NA	NA	NA	NA	NA	NA	missing	378	over
rs1000824	ENST00000251757.3	PHC1	M	12	+	512	rs1000824_9064374_OverExp	8	22	-	11.1583	4.01e-05	0.423	TGTGTCTTTCTACAA	rs1000824	9064374	OverExp	4.01e-05	512	8	22	-	14.9127	4.03e-06	0.24	TGTGTCCTTCTACAA	rs1000824	9064374	UnderExp	4.03e-06	512rs1000824	FALSE	512	under
rs1000824	ENST00000251757.3	PHC1	M	12	+	103	rs1000824_9064374_OverExp	10	20	+	10.2723	9.25e-05	0.395	GTAGAAAGACA	rs1000824	9064374	OverExp	9.25e-05	NA	NA	NA	NA	NA	NA	NA	NA	NA	NA	NA	NA	NA	missing	103	over
rs1000824	ENST00000251757.3	PHC1	M	12	+	313	rs1000824_9064374_OverExp	16	28	+	11.5275	2.25e-05	0.406	AGACACATTCCAA	rs1000824	9064374	OverExp	2.25e-05	NA	NA	NA	NA	NA	NA	NA	NA	NA	NA	NA	NA	NA	missing	313	over
rs1000824	ENST00000251757.3	PHC1	M	12	+	665	rs1000824_9064374_OverExp	16	30	+	11.2179	2.26e-05	0.511	AGACACATTCCAAAG	rs1000824	9064374	OverExp	2.26e-05	NA	NA	NA	NA	NA	NA	NA	NA	NA	NA	NA	NA	NA	missing	665	over
rs1000824	ENST00000251757.3	PHC1	M	12	+	506	rs1000824_9064374_OverExp	9	23	-	10.6517	8.87e-05	0.68	ATGTGTCTTTCTACA	rs1000824	9064374	OverExp	8.87e-05	NA	NA	NA	NA	NA	NA	NA	NA	NA	NA	NA	NA	NA	missing	506	over
rs1000824	ENST00000251757.3	PHC1	M	12	+	511	rs1000824_9064374_OverExp	13	27	+	10.5633	9.71e-05	0.406	GAAAGACACATTCCA	rs1000824	9064374	OverExp	9.71e-05	NA	NA	NA	NA	NA	NA	NA	NA	NA	NA	NA	NA	NA	missing	511	over
rs1000824	ENST00000251757.3	PHC1	M	12	+	NA	NA	NA	NA	NA	NA	NA	NA	NA	NA	NA	NA	NA	479	15	28	+	11.2148	5.51e-05	0.34	AGGACACATTCCAA	rs1000824	9064374	UnderExp	5.51e-05	479rs1000824	missing	479	under
rs1000824	ENST00000251757.3	PHC1	M	12	+	NA	NA	NA	NA	NA	NA	NA	NA	NA	NA	NA	NA	NA	354	13	28	+	11.1439	6.59e-05	0.32	GAAGGACACATTCCAA	rs1000824	9064374	UnderExp	6.59e-05	354rs1000824	missing	354	under
rs1000857	ENST00000259254.4	GYPC	M	2	+	NA	NA	NA	NA	NA	NA	NA	NA	NA	NA	NA	NA	NA	V_IRF1_01	11	23	-	8.46091	3.83e-05	0.416	GAAAAATAAAAGG	rs1000857	127459205	UnderExp	3.83e-05	V_IRF1_01rs1000857	missing	V_IRF1_01	under
rs1000857	ENST00000259254.4	GYPC	M	2	+	NA	NA	NA	NA	NA	NA	NA	NA	NA	NA	NA	NA	NA	193	3	16	-	10.9144	7.27e-05	0.361	AAAAGGTGGCTTTT	rs1000857	127459205	UnderExp	7.27e-05	193rs1000857	missing	193	under
rs1000857	ENST00000259254.4	GYPC	M	2	+	416	rs1000857_127459205_OverExp	5	19	+	14.0718	1.24e-05	0.557	AAGCCACCTTTAATT	rs1000857	127459205	OverExp	1.24e-05	NA	NA	NA	NA	NA	NA	NA	NA	NA	NA	NA	NA	NA	missing	416	over
rs1000857	ENST00000259254.4	GYPC	M	2	+	V_PAX4_02	rs1000857_127459205_OverExp	13	23	-	10.5992	6.98e-05	1	GAAAAATTAAA	rs1000857	127459205	OverExp	6.98e-05	NA	NA	NA	NA	NA	NA	NA	NA	NA	NA	NA	NA	NA	missing	V_PAX4_02	over
rs1000857	ENST00000259254.4	GYPC	M	2	+	NA	NA	NA	NA	NA	NA	NA	NA	NA	NA	NA	NA	NA	366	2	16	-	10.723	3.17e-05	0.427	AAAAGGTGGCTTTTT	rs1000857	127459205	UnderExp	3.17e-05	366rs1000857	missing	366	under
rs1000857	ENST00000259254.4	GYPC	M	2	+	93	rs1000857_127459205_OverExp	7	21	-	10.4827	8.43e-05	0.596	AAAATTAAAGGTGGC	rs1000857	127459205	OverExp	8.43e-05	93	7	21	-	10.691	5.57e-05	0.521	AAAATAAAAGGTGGC	rs1000857	127459205	UnderExp	5.57e-05	93rs1000857	FALSE	93	under
rs1000857	ENST00000259254.4	GYPC	M	2	+	624	rs1000857_127459205_OverExp	9	24	+	14.4101	4.92e-06	0.353	CACCTTTAATTTTTCA	rs1000857	127459205	OverExp	4.92e-06	624	9	24	+	15.1611	5.58e-07	0.163	CACCTTTTATTTTTCA	rs1000857	127459205	UnderExp	5.58e-07	624rs1000857	FALSE	624	under
rs1000857	ENST00000259254.4	GYPC	M	2	+	NA	NA	NA	NA	NA	NA	NA	NA	NA	NA	NA	NA	NA	V_HOXA13_02	12	20	-	9.64117	9.22e-05	0.866	AAATAAAAG	rs1000857	127459205	UnderExp	9.22e-05	V_HOXA13_02rs1000857	missing	V_HOXA13_02	under
rs1000858	ENST00000259254.4	GYPC	M	2	+	NA	NA	NA	NA	NA	NA	NA	NA	NA	NA	NA	NA	NA	544	3	16	+	11.2484	6.09e-05	0.428	TACTGAGATTCCCC	rs1000858	127459321	UnderExp	6.09e-05	544rs1000858	missing	544	under
rs1000858	ENST00000259254.4	GYPC	M	2	+	NA	NA	NA	NA	NA	NA	NA	NA	NA	NA	NA	NA	NA	476	5	19	-	10.4718	8.28e-05	0.505	CTTGGGGAATCTCAG	rs1000858	127459321	UnderExp	8.28e-05	476rs1000858	missing	476	under
rs1000858	ENST00000259254.4	GYPC	M	2	+	V_P50P50_Q3	rs1000858_127459321_OverExp	5	17	-	12.0215	4.2e-05	0.408	TAGGGAATCTCAG	rs1000858	127459321	OverExp	4.2e-05	V_P50P50_Q3	5	17	-	12.4229	3.17e-05	0.39	TGGGGAATCTCAG	rs1000858	127459321	UnderExp	3.17e-05	V_P50P50_Q3rs1000858	FALSE	V_P50P50_Q3	under
rs1000858	ENST00000259254.4	GYPC	M	2	+	V_NFKB_C	rs1000858_127459321_OverExp	5	16	-	9.17814	4.29e-05	0.476	AGGGAATCTCAG	rs1000858	127459321	OverExp	4.29e-05	V_NFKB_C	5	16	-	10.1752	3.12e-05	0.476	GGGGAATCTCAG	rs1000858	127459321	UnderExp	3.12e-05	V_NFKB_Crs1000858	FALSE	V_NFKB_C	under
rs1000858	ENST00000259254.4	GYPC	M	2	+	NA	NA	NA	NA	NA	NA	NA	NA	NA	NA	NA	NA	NA	364	6	19	-	10.8515	8.64e-05	0.283	CTTGGGGAATCTCA	rs1000858	127459321	UnderExp	8.64e-05	364rs1000858	missing	364	under
rs1000858	ENST00000259254.4	GYPC	M	2	+	NA	NA	NA	NA	NA	NA	NA	NA	NA	NA	NA	NA	NA	656	2	17	+	11.0043	6.77e-05	0.202	TTACTGAGATTCCCCA	rs1000858	127459321	UnderExp	6.77e-05	656rs1000858	missing	656	under
rs1000858	ENST00000259254.4	GYPC	M	2	+	443	rs1000858_127459321_OverExp	5	17	-	11.2407	4.99e-05	0.25	TAGGGAATCTCAG	rs1000858	127459321	OverExp	4.99e-05	NA	NA	NA	NA	NA	NA	NA	NA	NA	NA	NA	NA	NA	missing	443	over
rs1000858	ENST00000259254.4	GYPC	M	2	+	NA	NA	NA	NA	NA	NA	NA	NA	NA	NA	NA	NA	NA	V_P50RELAP65_Q5_01	7	18	+	12.3489	3e-05	0.325	GAGATTCCCCAA	rs1000858	127459321	UnderExp	3e-05	V_P50RELAP65_Q5_01rs1000858	missing	V_P50RELAP65_Q5_01	under
rs10009426	ENST00000334635.5	DCUN1D4	FM	4	+	468	rs10009426_52710913_OverExp	1	16	+	10.6544	8.71e-05	0.338	CTCCAGTCAACGGGTA	rs10009426	52710913	OverExp	8.71e-05	NA	NA	NA	NA	NA	NA	NA	NA	NA	NA	NA	NA	NA	missing	468	over
rs10009426	ENST00000334635.5	DCUN1D4	FM	4	+	V_MZF1_02	rs10009426_52710913_OverExp	14	26	+	11.3819	5.22e-05	0.185	GTATGAAGGGGAA	rs10009426	52710913	OverExp	5.22e-05	V_MZF1_02	14	26	+	12.6063	1.74e-05	0.16	GTGTGAAGGGGAA	rs10009426	52710913	UnderExp	1.74e-05	V_MZF1_02rs10009426	FALSE	V_MZF1_02	under
rs10009426	ENST00000334635.5	DCUN1D4	FM	4	+	NA	NA	NA	NA	NA	NA	NA	NA	NA	NA	NA	NA	NA	640	1	16	-	10.8876	7.62e-05	0.297	CACCCGTTGACTGGAG	rs10009426	52710913	UnderExp	7.62e-05	640rs10009426	missing	640	under
rs10009426	ENST00000334635.5	DCUN1D4	FM	4	+	NA	NA	NA	NA	NA	NA	NA	NA	NA	NA	NA	NA	NA	550	15	27	+	10.8443	9.05e-05	0.36	TGTGAAGGGGAAA	rs10009426	52710913	UnderExp	9.05e-05	550rs10009426	missing	550	under
rs10009426	ENST00000334635.5	DCUN1D4	FM	4	+	NA	NA	NA	NA	NA	NA	NA	NA	NA	NA	NA	NA	NA	462	15	28	-	11.2361	3.37e-05	0.397	CTTTCCCCTTCACA	rs10009426	52710913	UnderExp	3.37e-05	462rs10009426	missing	462	under
rs10009687	ENST00000264389.2	COPS4	Y	4	+	NA	NA	NA	NA	NA	NA	NA	NA	NA	NA	NA	NA	NA	554	1	16	+	11.2522	5.09e-05	0.337	GCTTCACCCACCTGGA	rs10009687	84143311	UnderExp	5.09e-05	554rs10009687	missing	554	under
rs10009687	ENST00000264389.2	COPS4	Y	4	+	106	rs10009687_84143311_OverExp	5	18	+	11.6267	2.28e-05	0.296	CACCCACCTGGGAG	rs10009687	84143311	OverExp	2.28e-05	106	5	18	+	11.4875	2.75e-05	0.296	CACCCACCTGGAAG	rs10009687	84143311	UnderExp	2.75e-05	106rs10009687	FALSE	106	over
rs10009687	ENST00000264389.2	COPS4	Y	4	+	455	rs10009687_84143311_OverExp	13	28	-	15.7117	7.65e-07	0.234	GAAATGCACGCTCCCA	rs10009687	84143311	OverExp	7.65e-07	455	13	28	-	15.6414	9.86e-07	0.234	GAAATGCACGCTTCCA	rs10009687	84143311	UnderExp	9.86e-07	455rs10009687	FALSE	455	over
rs10009687	ENST00000264389.2	COPS4	Y	4	+	V_DELTAEF1_01	rs10009687_84143311_OverExp	6	16	+	12.0821	3.17e-05	0.786	ACCCACCTGGG	rs10009687	84143311	OverExp	3.17e-05	V_DELTAEF1_01	6	16	+	12.3252	2.16e-05	0.644	ACCCACCTGGA	rs10009687	84143311	UnderExp	2.16e-05	V_DELTAEF1_01rs10009687	FALSE	V_DELTAEF1_01	under
rs10009687	ENST00000264389.2	COPS4	Y	4	+	123	rs10009687_84143311_OverExp	9	21	-	15.453	1.24e-06	0.179	ACGCTCCCAGGTG	rs10009687	84143311	OverExp	1.24e-06	123	9	21	-	14.9345	4.56e-06	0.22	ACGCTTCCAGGTG	rs10009687	84143311	UnderExp	4.56e-06	123rs10009687	FALSE	123	over
rs10009687	ENST00000264389.2	COPS4	Y	4	+	NA	NA	NA	NA	NA	NA	NA	NA	NA	NA	NA	NA	NA	452	13	24	-	10.912	7.55e-05	0.333	TGCACGCTTCCA	rs10009687	84143311	UnderExp	7.55e-05	452rs10009687	missing	452	under
rs10009687	ENST00000264389.2	COPS4	Y	4	+	270	rs10009687_84143311_OverExp	15	29	+	10.8647	7.24e-05	0.801	GGAGCGTGCATTTCA	rs10009687	84143311	OverExp	7.24e-05	270	15	29	+	15.2823	2.03e-06	0.553	GAAGCGTGCATTTCA	rs10009687	84143311	UnderExp	2.03e-06	270rs10009687	FALSE	270	under
rs10009687	ENST00000264389.2	COPS4	Y	4	+	468	rs10009687_84143311_OverExp	2	17	+	11.435	2.98e-05	0.276	CTTCACCCACCTGGGA	rs10009687	84143311	OverExp	2.98e-05	468	2	17	+	11.2931	3.6e-05	0.279	CTTCACCCACCTGGAA	rs10009687	84143311	UnderExp	3.6e-05	468rs10009687	FALSE	468	over
rs10009687	ENST00000264389.2	COPS4	Y	4	+	654	rs10009687_84143311_OverExp	5	16	-	11.9381	2.81e-05	0.118	CCCAGGTGGGTG	rs10009687	84143311	OverExp	2.81e-05	NA	NA	NA	NA	NA	NA	NA	NA	NA	NA	NA	NA	NA	missing	654	over
rs10009687	ENST00000264389.2	COPS4	Y	4	+	447	rs10009687_84143311_OverExp	12	26	-	15.5816	1.49e-06	0.192	AATGCACGCTCCCAG	rs10009687	84143311	OverExp	1.49e-06	447	12	26	-	11.2908	4.38e-05	0.396	AATGCACGCTTCCAG	rs10009687	84143311	UnderExp	4.38e-05	447rs10009687	FALSE	447	over
rs10009687	ENST00000264389.2	COPS4	Y	4	+	108	rs10009687_84143311_OverExp	12	25	-	11.261	5.59e-05	0.141	ATGCACGCTCCCAG	rs10009687	84143311	OverExp	5.59e-05	108	12	25	-	10.7777	9.47e-05	0.174	ATGCACGCTTCCAG	rs10009687	84143311	UnderExp	9.47e-05	108rs10009687	FALSE	108	over
rs10009687	ENST00000264389.2	COPS4	Y	4	+	51	rs10009687_84143311_OverExp	8	22	-	11.7855	2.83e-05	0.205	CACGCTCCCAGGTGG	rs10009687	84143311	OverExp	2.83e-05	51	8	22	-	11.4027	4.47e-05	0.235	CACGCTTCCAGGTGG	rs10009687	84143311	UnderExp	4.47e-05	51rs10009687	FALSE	51	over
rs10009687	ENST00000264389.2	COPS4	Y	4	+	NA	NA	NA	NA	NA	NA	NA	NA	NA	NA	NA	NA	NA	V_BCL6_Q3	10	19	-	11.9304	5.5e-05	0.933	GCTTCCAGGT	rs10009687	84143311	UnderExp	5.5e-05	V_BCL6_Q3rs10009687	missing	V_BCL6_Q3	under
rs10009687	ENST00000264389.2	COPS4	Y	4	+	476	rs10009687_84143311_OverExp	12	26	-	10.7506	4.4e-05	0.444	AATGCACGCTCCCAG	rs10009687	84143311	OverExp	4.4e-05	476	12	26	-	10.8203	3.73e-05	0.444	AATGCACGCTTCCAG	rs10009687	84143311	UnderExp	3.73e-05	476rs10009687	FALSE	476	under
rs10009687	ENST00000264389.2	COPS4	Y	4	+	288	rs10009687_84143311_OverExp	9	24	+	15.5018	2.22e-06	0.245	CACCTGGGAGCGTGCA	rs10009687	84143311	OverExp	2.22e-06	288	9	24	+	15.2646	2.95e-06	0.245	CACCTGGAAGCGTGCA	rs10009687	84143311	UnderExp	2.95e-06	288rs10009687	FALSE	288	over
rs10009687	ENST00000505397.1	LIN54	Y	4	-	NA	NA	NA	NA	NA	NA	NA	NA	NA	NA	NA	NA	NA	554	1	16	+	11.2522	5.09e-05	0.337	GCTTCACCCACCTGGA	rs10009687	84143311	UnderExp	5.09e-05	554rs10009687	missing	554	under
rs10009687	ENST00000505397.1	LIN54	Y	4	-	106	rs10009687_84143311_OverExp	5	18	+	11.6267	2.28e-05	0.296	CACCCACCTGGGAG	rs10009687	84143311	OverExp	2.28e-05	106	5	18	+	11.4875	2.75e-05	0.296	CACCCACCTGGAAG	rs10009687	84143311	UnderExp	2.75e-05	106rs10009687	FALSE	106	over
rs10009687	ENST00000505397.1	LIN54	Y	4	-	455	rs10009687_84143311_OverExp	13	28	-	15.7117	7.65e-07	0.234	GAAATGCACGCTCCCA	rs10009687	84143311	OverExp	7.65e-07	455	13	28	-	15.6414	9.86e-07	0.234	GAAATGCACGCTTCCA	rs10009687	84143311	UnderExp	9.86e-07	455rs10009687	FALSE	455	over
rs10009687	ENST00000505397.1	LIN54	Y	4	-	V_DELTAEF1_01	rs10009687_84143311_OverExp	6	16	+	12.0821	3.17e-05	0.786	ACCCACCTGGG	rs10009687	84143311	OverExp	3.17e-05	V_DELTAEF1_01	6	16	+	12.3252	2.16e-05	0.644	ACCCACCTGGA	rs10009687	84143311	UnderExp	2.16e-05	V_DELTAEF1_01rs10009687	FALSE	V_DELTAEF1_01	under
rs10009687	ENST00000505397.1	LIN54	Y	4	-	123	rs10009687_84143311_OverExp	9	21	-	15.453	1.24e-06	0.179	ACGCTCCCAGGTG	rs10009687	84143311	OverExp	1.24e-06	123	9	21	-	14.9345	4.56e-06	0.22	ACGCTTCCAGGTG	rs10009687	84143311	UnderExp	4.56e-06	123rs10009687	FALSE	123	over
rs10009687	ENST00000505397.1	LIN54	Y	4	-	NA	NA	NA	NA	NA	NA	NA	NA	NA	NA	NA	NA	NA	452	13	24	-	10.912	7.55e-05	0.333	TGCACGCTTCCA	rs10009687	84143311	UnderExp	7.55e-05	452rs10009687	missing	452	under
rs10009687	ENST00000505397.1	LIN54	Y	4	-	270	rs10009687_84143311_OverExp	15	29	+	10.8647	7.24e-05	0.801	GGAGCGTGCATTTCA	rs10009687	84143311	OverExp	7.24e-05	270	15	29	+	15.2823	2.03e-06	0.553	GAAGCGTGCATTTCA	rs10009687	84143311	UnderExp	2.03e-06	270rs10009687	FALSE	270	under
rs10009687	ENST00000505397.1	LIN54	Y	4	-	468	rs10009687_84143311_OverExp	2	17	+	11.435	2.98e-05	0.276	CTTCACCCACCTGGGA	rs10009687	84143311	OverExp	2.98e-05	468	2	17	+	11.2931	3.6e-05	0.279	CTTCACCCACCTGGAA	rs10009687	84143311	UnderExp	3.6e-05	468rs10009687	FALSE	468	over
rs10009687	ENST00000505397.1	LIN54	Y	4	-	654	rs10009687_84143311_OverExp	5	16	-	11.9381	2.81e-05	0.118	CCCAGGTGGGTG	rs10009687	84143311	OverExp	2.81e-05	NA	NA	NA	NA	NA	NA	NA	NA	NA	NA	NA	NA	NA	missing	654	over
rs10009687	ENST00000505397.1	LIN54	Y	4	-	447	rs10009687_84143311_OverExp	12	26	-	15.5816	1.49e-06	0.192	AATGCACGCTCCCAG	rs10009687	84143311	OverExp	1.49e-06	447	12	26	-	11.2908	4.38e-05	0.396	AATGCACGCTTCCAG	rs10009687	84143311	UnderExp	4.38e-05	447rs10009687	FALSE	447	over
rs10009687	ENST00000505397.1	LIN54	Y	4	-	108	rs10009687_84143311_OverExp	12	25	-	11.261	5.59e-05	0.141	ATGCACGCTCCCAG	rs10009687	84143311	OverExp	5.59e-05	108	12	25	-	10.7777	9.47e-05	0.174	ATGCACGCTTCCAG	rs10009687	84143311	UnderExp	9.47e-05	108rs10009687	FALSE	108	over
rs10009687	ENST00000505397.1	LIN54	Y	4	-	51	rs10009687_84143311_OverExp	8	22	-	11.7855	2.83e-05	0.205	CACGCTCCCAGGTGG	rs10009687	84143311	OverExp	2.83e-05	51	8	22	-	11.4027	4.47e-05	0.235	CACGCTTCCAGGTGG	rs10009687	84143311	UnderExp	4.47e-05	51rs10009687	FALSE	51	over
rs10009687	ENST00000505397.1	LIN54	Y	4	-	NA	NA	NA	NA	NA	NA	NA	NA	NA	NA	NA	NA	NA	V_BCL6_Q3	10	19	-	11.9304	5.5e-05	0.933	GCTTCCAGGT	rs10009687	84143311	UnderExp	5.5e-05	V_BCL6_Q3rs10009687	missing	V_BCL6_Q3	under
rs10009687	ENST00000505397.1	LIN54	Y	4	-	476	rs10009687_84143311_OverExp	12	26	-	10.7506	4.4e-05	0.444	AATGCACGCTCCCAG	rs10009687	84143311	OverExp	4.4e-05	476	12	26	-	10.8203	3.73e-05	0.444	AATGCACGCTTCCAG	rs10009687	84143311	UnderExp	3.73e-05	476rs10009687	FALSE	476	under
rs10009687	ENST00000505397.1	LIN54	Y	4	-	288	rs10009687_84143311_OverExp	9	24	+	15.5018	2.22e-06	0.245	CACCTGGGAGCGTGCA	rs10009687	84143311	OverExp	2.22e-06	288	9	24	+	15.2646	2.95e-06	0.245	CACCTGGAAGCGTGCA	rs10009687	84143311	UnderExp	2.95e-06	288rs10009687	FALSE	288	over
rs10010241	ENST00000506087.1	TMEM192	C	4	-	NA	NA	NA	NA	NA	NA	NA	NA	NA	NA	NA	NA	NA	494	16	27	+	11.0344	6.22e-05	0.386	CCTTTCTTGCAA	rs10010241	166123245	UnderExp	6.22e-05	494rs10010241	missing	494	under
rs10010241	ENST00000506087.1	TMEM192	C	4	-	455	rs10010241_166123245_OverExp	5	20	-	10.9318	7.34e-05	0.385	AAAGAGTCCTTTGCCA	rs10010241	166123245	OverExp	7.34e-05	455	5	20	-	11.0724	5.96e-05	0.385	AAAGGGTCCTTTGCCA	rs10010241	166123245	UnderExp	5.96e-05	455rs10010241	FALSE	455	under
rs10010241	ENST00000506087.1	TMEM192	C	4	-	NA	NA	NA	NA	NA	NA	NA	NA	NA	NA	NA	NA	NA	589	7	22	-	11.059	5.17e-05	0.603	AGAAAGGGTCCTTTGC	rs10010241	166123245	UnderExp	5.17e-05	589rs10010241	missing	589	under
rs10010241	ENST00000506087.1	TMEM192	C	4	-	NA	NA	NA	NA	NA	NA	NA	NA	NA	NA	NA	NA	NA	V_NF1_Q6	2	19	+	12.1281	2.46e-05	0.239	TCTTGGCAAAGGACCCTT	rs10010241	166123245	UnderExp	2.46e-05	V_NF1_Q6rs10010241	missing	V_NF1_Q6	under
rs10010241	ENST00000506087.1	TMEM192	C	4	-	266	rs10010241_166123245_OverExp	16	30	+	10.6945	8.46e-05	0.532	TCTTTCTTGCAAAAA	rs10010241	166123245	OverExp	8.46e-05	NA	NA	NA	NA	NA	NA	NA	NA	NA	NA	NA	NA	NA	missing	266	over
rs10010241	ENST00000506087.1	TMEM192	C	4	-	V_NF1_Q6_01	rs10010241_166123245_OverExp	2	18	-	10.8833	7.15e-05	0.338	AGAGTCCTTTGCCAAGA	rs10010241	166123245	OverExp	7.15e-05	V_NF1_Q6_01	2	18	-	12.524	1.26e-05	0.216	AGGGTCCTTTGCCAAGA	rs10010241	166123245	UnderExp	1.26e-05	V_NF1_Q6_01rs10010241	FALSE	V_NF1_Q6_01	under
rs10010241	ENST00000506087.1	TMEM192	C	4	-	628	rs10010241_166123245_OverExp	6	21	+	10.7264	9.17e-05	0.384	GGCAAAGGACTCTTTC	rs10010241	166123245	OverExp	9.17e-05	NA	NA	NA	NA	NA	NA	NA	NA	NA	NA	NA	NA	NA	missing	628	over
rs10010241	ENST00000506087.1	TMEM192	C	4	-	417	rs10010241_166123245_OverExp	16	29	-	10.6957	6.76e-05	0.553	TTTTGCAAGAAAGA	rs10010241	166123245	OverExp	6.76e-05	NA	NA	NA	NA	NA	NA	NA	NA	NA	NA	NA	NA	NA	missing	417	over
rs10010241	ENST00000506087.1	TMEM192	C	4	-	302	rs10010241_166123245_OverExp	5	20	-	11.2555	3e-05	0.359	AAAGAGTCCTTTGCCA	rs10010241	166123245	OverExp	3e-05	302	5	20	-	11.3254	2.59e-05	0.359	AAAGGGTCCTTTGCCA	rs10010241	166123245	UnderExp	2.59e-05	302rs10010241	FALSE	302	under
rs10010241	ENST00000506087.1	TMEM192	C	4	-	568	rs10010241_166123245_OverExp	3	17	+	10.6836	9.09e-05	0.33	CTTGGCAAAGGACTC	rs10010241	166123245	OverExp	9.09e-05	NA	NA	NA	NA	NA	NA	NA	NA	NA	NA	NA	NA	NA	missing	568	over
rs10010241	ENST00000506087.1	TMEM192	C	4	-	104	rs10010241_166123245_OverExp	9	23	+	10.6573	5e-05	0.411	AAAGGACTCTTTCTT	rs10010241	166123245	OverExp	5e-05	104	9	23	+	10.5876	5.88e-05	0.411	AAAGGACCCTTTCTT	rs10010241	166123245	UnderExp	5.88e-05	104rs10010241	FALSE	104	over
rs10010241	ENST00000506087.1	TMEM192	C	4	-	652	rs10010241_166123245_OverExp	6	19	-	11.0892	3.13e-05	0.723	AAGAGTCCTTTGCC	rs10010241	166123245	OverExp	3.13e-05	652	6	19	-	10.9541	4.07e-05	0.723	AAGGGTCCTTTGCC	rs10010241	166123245	UnderExp	4.07e-05	652rs10010241	FALSE	652	over
rs10010241	ENST00000506087.1	TMEM192	C	4	-	435	rs10010241_166123245_OverExp	6	17	-	10.6933	8.71e-05	0.281	GAGTCCTTTGCC	rs10010241	166123245	OverExp	8.71e-05	NA	NA	NA	NA	NA	NA	NA	NA	NA	NA	NA	NA	NA	missing	435	over
rs10010571	ENST00000264319.7	FRYL	M	4	-	V_HIC1_03	rs10010571_48781536_OverExp	9	26	+	15.6939	1.36e-06	0.0494	CGCCGGTGCCCGCCAGCC	rs10010571	48781536	OverExp	1.36e-06	NA	NA	NA	NA	NA	NA	NA	NA	NA	NA	NA	NA	NA	missing	V_HIC1_03	over
rs10010571	ENST00000264319.7	FRYL	M	4	-	654	rs10010571_48781536_OverExp	9	20	+	14.8768	5.09e-06	0.109	CGCCGGTGCCCG	rs10010571	48781536	OverExp	5.09e-06	654	9	20	+	10.5326	9.94e-05	0.194	CGCCGGTCCCCG	rs10010571	48781536	UnderExp	9.94e-05	654rs10010571	FALSE	654	over
rs10010571	ENST00000264319.7	FRYL	M	4	-	523	rs10010571_48781536_OverExp	10	22	+	12.0621	2.51e-05	0.0841	GCCGGTGCCCGCC	rs10010571	48781536	OverExp	2.51e-05	NA	NA	NA	NA	NA	NA	NA	NA	NA	NA	NA	NA	NA	missing	523	over
rs10010571	ENST00000264319.7	FRYL	M	4	-	NA	NA	NA	NA	NA	NA	NA	NA	NA	NA	NA	NA	NA	283	15	26	-	12.204	1.74e-05	0.0911	GGCTGGCGGGGA	rs10010571	48781536	UnderExp	1.74e-05	283rs10010571	missing	283	under
rs10010571	ENST00000264319.7	FRYL	M	4	-	327	rs10010571_48781536_OverExp	9	24	+	10.6235	9.61e-05	0.135	CGCCGGTGCCCGCCAG	rs10010571	48781536	OverExp	9.61e-05	327	9	24	+	10.8424	8.24e-05	0.123	CGCCGGTCCCCGCCAG	rs10010571	48781536	UnderExp	8.24e-05	327rs10010571	FALSE	327	under
rs10010571	ENST00000264319.7	FRYL	M	4	-	574	rs10010571_48781536_OverExp	10	25	+	12.698	1.43e-05	0.138	GCCGGTGCCCGCCAGC	rs10010571	48781536	OverExp	1.43e-05	574	10	25	+	12.9711	1.19e-05	0.138	GCCGGTCCCCGCCAGC	rs10010571	48781536	UnderExp	1.19e-05	574rs10010571	FALSE	574	under
rs10010571	ENST00000264319.7	FRYL	M	4	-	NA	NA	NA	NA	NA	NA	NA	NA	NA	NA	NA	NA	NA	V_MZF1_01	15	22	-	11.0522	8e-05	0.26	GGCGGGGA	rs10010571	48781536	UnderExp	8e-05	V_MZF1_01rs10010571	missing	V_MZF1_01	under
rs10010571	ENST00000264319.7	FRYL	M	4	-	108	rs10010571_48781536_OverExp	11	24	+	11.4422	4.46e-05	0.131	CCGGTGCCCGCCAG	rs10010571	48781536	OverExp	4.46e-05	108	11	24	+	11.563	3.82e-05	0.125	CCGGTCCCCGCCAG	rs10010571	48781536	UnderExp	3.82e-05	108rs10010571	FALSE	108	under
rs10010571	ENST00000264319.7	FRYL	M	4	-	V_HIC1_02	rs10010571_48781536_OverExp	9	23	+	14.3544	2.19e-06	0.0527	CGCCGGTGCCCGCCA	rs10010571	48781536	OverExp	2.19e-06	NA	NA	NA	NA	NA	NA	NA	NA	NA	NA	NA	NA	NA	missing	V_HIC1_02	over
rs10010571	ENST00000264319.7	FRYL	M	4	-	V_CP2_02	rs10010571_48781536_OverExp	11	25	-	12.0056	3.72e-05	0.245	GCTGGCGGGCACCGG	rs10010571	48781536	OverExp	3.72e-05	V_CP2_02	11	25	-	11.4247	5.45e-05	0.25	GCTGGCGGGGACCGG	rs10010571	48781536	UnderExp	5.45e-05	V_CP2_02rs10010571	FALSE	V_CP2_02	over
rs10012016	ENST00000308973.4	TLR10	Y	4	-	78	rs10012016_38784630_OverExp	15	26	+	11.0642	4.97e-05	0.348	CAAGGTTTTCTG	rs10012016	38784630	OverExp	4.97e-05	NA	NA	NA	NA	NA	NA	NA	NA	NA	NA	NA	NA	NA	missing	78	over
rs10012016	ENST00000308973.4	TLR10	Y	4	-	518	rs10012016_38784630_OverExp	11	26	-	11.0461	6.06e-05	0.356	CAGAAAACCTTGATTC	rs10012016	38784630	OverExp	6.06e-05	518	11	26	-	11.5106	2.71e-05	0.277	CAGAAAACCTCGATTC	rs10012016	38784630	UnderExp	2.71e-05	518rs10012016	FALSE	518	under
rs10012016	ENST00000308973.4	TLR10	Y	4	-	272	rs10012016_38784630_OverExp	10	24	-	10.9774	6.6e-05	0.322	GAAAACCTTGATTCA	rs10012016	38784630	OverExp	6.6e-05	NA	NA	NA	NA	NA	NA	NA	NA	NA	NA	NA	NA	NA	missing	272	over
rs10012016	ENST00000308973.4	TLR10	Y	4	-	226	rs10012016_38784630_OverExp	11	26	-	10.6932	8.88e-05	0.341	CAGAAAACCTTGATTC	rs10012016	38784630	OverExp	8.88e-05	NA	NA	NA	NA	NA	NA	NA	NA	NA	NA	NA	NA	NA	missing	226	over
rs10012016	ENST00000308979.2	TLR1	M	4	-	78	rs10012016_38784630_OverExp	15	26	+	11.0642	4.97e-05	0.348	CAAGGTTTTCTG	rs10012016	38784630	OverExp	4.97e-05	NA	NA	NA	NA	NA	NA	NA	NA	NA	NA	NA	NA	NA	missing	78	over
rs10012016	ENST00000308979.2	TLR1	M	4	-	518	rs10012016_38784630_OverExp	11	26	-	11.0461	6.06e-05	0.356	CAGAAAACCTTGATTC	rs10012016	38784630	OverExp	6.06e-05	518	11	26	-	11.5106	2.71e-05	0.277	CAGAAAACCTCGATTC	rs10012016	38784630	UnderExp	2.71e-05	518rs10012016	FALSE	518	under
rs10012016	ENST00000308979.2	TLR1	M	4	-	272	rs10012016_38784630_OverExp	10	24	-	10.9774	6.6e-05	0.322	GAAAACCTTGATTCA	rs10012016	38784630	OverExp	6.6e-05	NA	NA	NA	NA	NA	NA	NA	NA	NA	NA	NA	NA	NA	missing	272	over
rs10012016	ENST00000308979.2	TLR1	M	4	-	226	rs10012016_38784630_OverExp	11	26	-	10.6932	8.88e-05	0.341	CAGAAAACCTTGATTC	rs10012016	38784630	OverExp	8.88e-05	NA	NA	NA	NA	NA	NA	NA	NA	NA	NA	NA	NA	NA	missing	226	over
rs10012017	ENST00000308973.4	TLR10	Y	4	-	127	rs10012017_38784633_OverExp	14	23	+	10.8633	3.05e-05	0.383	AGGTTTTCTG	rs10012017	38784633	OverExp	3.05e-05	127	14	23	+	10.5071	7.87e-05	0.424	AGTTTTTCTG	rs10012017	38784633	UnderExp	7.87e-05	127rs10012017	FALSE	127	over
rs10012017	ENST00000308973.4	TLR10	Y	4	-	143	rs10012017_38784633_OverExp	14	24	-	10.5285	9.21e-05	0.636	ACAGAAAACCT	rs10012017	38784633	OverExp	9.21e-05	NA	NA	NA	NA	NA	NA	NA	NA	NA	NA	NA	NA	NA	missing	143	over
rs10012017	ENST00000308973.4	TLR10	Y	4	-	NA	NA	NA	NA	NA	NA	NA	NA	NA	NA	NA	NA	NA	494	15	26	+	10.9649	6.81e-05	0.395	GTTTTTCTGTAA	rs10012017	38784633	UnderExp	6.81e-05	494rs10012017	missing	494	under
rs10012017	ENST00000308973.4	TLR10	Y	4	-	518	rs10012017_38784633_OverExp	8	23	-	11.5106	2.71e-05	0.277	CAGAAAACCTCGATTC	rs10012017	38784633	OverExp	2.71e-05	NA	NA	NA	NA	NA	NA	NA	NA	NA	NA	NA	NA	NA	missing	518	over
rs1001207	ENST00000336689.3	ASAP3	M	1	-	223	rs1001207_23749148_OverExp	15	28	-	12.2455	1.62e-05	0.209	CAGCCACGTCTGTG	rs1001207	23749148	OverExp	1.62e-05	223	15	28	-	10.9782	6.71e-05	0.284	CAGCCACGTCTGCG	rs1001207	23749148	UnderExp	6.71e-05	223rs1001207	FALSE	223	over
rs1001207	ENST00000336689.3	ASAP3	M	1	-	323	rs1001207_23749148_OverExp	7	21	+	12.211	1.83e-05	0.184	AGCCCAGGCACAGAC	rs1001207	23749148	OverExp	1.83e-05	323	7	21	+	12.2719	1.73e-05	0.184	AGCCCAGGCGCAGAC	rs1001207	23749148	UnderExp	1.73e-05	323rs1001207	FALSE	323	under
rs1001207	ENST00000336689.3	ASAP3	M	1	-	600	rs1001207_23749148_OverExp	15	28	-	12.2677	1.78e-05	0.0992	CAGCCACGTCTGTG	rs1001207	23749148	OverExp	1.78e-05	600	15	28	-	11.4297	4.62e-05	0.119	CAGCCACGTCTGCG	rs1001207	23749148	UnderExp	4.62e-05	600rs1001207	FALSE	600	over
rs1001207	ENST00000336689.3	ASAP3	M	1	-	361	rs1001207_23749148_OverExp	1	16	+	13.5765	8.54e-06	0.107	GCCGAGAGCCCAGGCA	rs1001207	23749148	OverExp	8.54e-06	NA	NA	NA	NA	NA	NA	NA	NA	NA	NA	NA	NA	NA	missing	361	over
rs1001207	ENST00000336689.3	ASAP3	M	1	-	25	rs1001207_23749148_OverExp	8	17	+	12.9749	1.42e-05	0.0798	GCCCAGGCAC	rs1001207	23749148	OverExp	1.42e-05	25	8	17	+	13.1906	9.97e-06	0.0798	GCCCAGGCGC	rs1001207	23749148	UnderExp	9.97e-06	25rs1001207	FALSE	25	under
rs1001207	ENST00000336689.3	ASAP3	M	1	-	578	rs1001207_23749148_OverExp	6	21	+	12.8304	1.25e-05	0.152	GAGCCCAGGCACAGAC	rs1001207	23749148	OverExp	1.25e-05	578	6	21	+	11.6768	3.34e-05	0.153	GAGCCCAGGCGCAGAC	rs1001207	23749148	UnderExp	3.34e-05	578rs1001207	FALSE	578	over
rs1001207	ENST00000336689.3	ASAP3	M	1	-	NA	NA	NA	NA	NA	NA	NA	NA	NA	NA	NA	NA	NA	V_HIF1_Q3	16	29	+	11.1554	6.92e-05	0.668	GCAGACGTGGCTGT	rs1001207	23749148	UnderExp	6.92e-05	V_HIF1_Q3rs1001207	missing	V_HIF1_Q3	under
rs1001207	ENST00000336689.3	ASAP3	M	1	-	169	rs1001207_23749148_OverExp	9	20	+	11.8312	2.74e-05	0.111	CCCAGGCACAGA	rs1001207	23749148	OverExp	2.74e-05	169	9	20	+	12.3211	1.65e-05	0.105	CCCAGGCGCAGA	rs1001207	23749148	UnderExp	1.65e-05	169rs1001207	FALSE	169	under
rs1001207	ENST00000336689.3	ASAP3	M	1	-	427	rs1001207_23749148_OverExp	3	18	+	11.005	6.75e-05	0.309	CGAGAGCCCAGGCACA	rs1001207	23749148	OverExp	6.75e-05	427	3	18	+	11.2379	5.17e-05	0.286	CGAGAGCCCAGGCGCA	rs1001207	23749148	UnderExp	5.17e-05	427rs1001207	FALSE	427	under
rs1001207	ENST00000336689.3	ASAP3	M	1	-	418	rs1001207_23749148_OverExp	13	28	-	12.703	1.29e-05	0.138	CAGCCACGTCTGTGCC	rs1001207	23749148	OverExp	1.29e-05	418	13	28	-	11.7218	3.12e-05	0.143	CAGCCACGTCTGCGCC	rs1001207	23749148	UnderExp	3.12e-05	418rs1001207	FALSE	418	over
rs1001207	ENST00000336689.3	ASAP3	M	1	-	102	rs1001207_23749148_OverExp	12	20	-	11.1599	4.61e-05	0.308	TCTGTGCCT	rs1001207	23749148	OverExp	4.61e-05	NA	NA	NA	NA	NA	NA	NA	NA	NA	NA	NA	NA	NA	missing	102	over
rs1001207	ENST00000336689.3	ASAP3	M	1	-	135	rs1001207_23749148_OverExp	5	16	+	11.5201	3.07e-05	0.179	AGAGCCCAGGCA	rs1001207	23749148	OverExp	3.07e-05	NA	NA	NA	NA	NA	NA	NA	NA	NA	NA	NA	NA	NA	missing	135	over
rs1001207	ENST00000336689.3	ASAP3	M	1	-	NA	NA	NA	NA	NA	NA	NA	NA	NA	NA	NA	NA	NA	280	4	16	-	10.9868	7.75e-05	0.157	CGCCTGGGCTCTC	rs1001207	23749148	UnderExp	7.75e-05	280rs1001207	missing	280	under
rs1001207	ENST00000336689.3	ASAP3	M	1	-	576	rs1001207_23749148_OverExp	6	21	+	11.4337	5.1e-05	0.0818	GAGCCCAGGCACAGAC	rs1001207	23749148	OverExp	5.1e-05	576	6	21	+	12.1671	2.61e-05	0.0601	GAGCCCAGGCGCAGAC	rs1001207	23749148	UnderExp	2.61e-05	576rs1001207	FALSE	576	under
rs1001207	ENST00000336689.3	ASAP3	M	1	-	NA	NA	NA	NA	NA	NA	NA	NA	NA	NA	NA	NA	NA	V_XBP1_01	14	30	+	10.8296	7.9e-05	1	GCGCAGACGTGGCTGTA	rs1001207	23749148	UnderExp	7.9e-05	V_XBP1_01rs1001207	missing	V_XBP1_01	under
rs1001207	ENST00000450454.2	TCEA3	FM	1	-	223	rs1001207_23749148_OverExp	15	28	-	12.2455	1.62e-05	0.209	CAGCCACGTCTGTG	rs1001207	23749148	OverExp	1.62e-05	223	15	28	-	10.9782	6.71e-05	0.284	CAGCCACGTCTGCG	rs1001207	23749148	UnderExp	6.71e-05	223rs1001207	FALSE	223	over
rs1001207	ENST00000450454.2	TCEA3	FM	1	-	323	rs1001207_23749148_OverExp	7	21	+	12.211	1.83e-05	0.184	AGCCCAGGCACAGAC	rs1001207	23749148	OverExp	1.83e-05	323	7	21	+	12.2719	1.73e-05	0.184	AGCCCAGGCGCAGAC	rs1001207	23749148	UnderExp	1.73e-05	323rs1001207	FALSE	323	under
rs1001207	ENST00000450454.2	TCEA3	FM	1	-	600	rs1001207_23749148_OverExp	15	28	-	12.2677	1.78e-05	0.0992	CAGCCACGTCTGTG	rs1001207	23749148	OverExp	1.78e-05	600	15	28	-	11.4297	4.62e-05	0.119	CAGCCACGTCTGCG	rs1001207	23749148	UnderExp	4.62e-05	600rs1001207	FALSE	600	over
rs1001207	ENST00000450454.2	TCEA3	FM	1	-	361	rs1001207_23749148_OverExp	1	16	+	13.5765	8.54e-06	0.107	GCCGAGAGCCCAGGCA	rs1001207	23749148	OverExp	8.54e-06	NA	NA	NA	NA	NA	NA	NA	NA	NA	NA	NA	NA	NA	missing	361	over
rs1001207	ENST00000450454.2	TCEA3	FM	1	-	25	rs1001207_23749148_OverExp	8	17	+	12.9749	1.42e-05	0.0798	GCCCAGGCAC	rs1001207	23749148	OverExp	1.42e-05	25	8	17	+	13.1906	9.97e-06	0.0798	GCCCAGGCGC	rs1001207	23749148	UnderExp	9.97e-06	25rs1001207	FALSE	25	under
rs1001207	ENST00000450454.2	TCEA3	FM	1	-	578	rs1001207_23749148_OverExp	6	21	+	12.8304	1.25e-05	0.152	GAGCCCAGGCACAGAC	rs1001207	23749148	OverExp	1.25e-05	578	6	21	+	11.6768	3.34e-05	0.153	GAGCCCAGGCGCAGAC	rs1001207	23749148	UnderExp	3.34e-05	578rs1001207	FALSE	578	over
rs1001207	ENST00000450454.2	TCEA3	FM	1	-	NA	NA	NA	NA	NA	NA	NA	NA	NA	NA	NA	NA	NA	V_HIF1_Q3	16	29	+	11.1554	6.92e-05	0.668	GCAGACGTGGCTGT	rs1001207	23749148	UnderExp	6.92e-05	V_HIF1_Q3rs1001207	missing	V_HIF1_Q3	under
rs1001207	ENST00000450454.2	TCEA3	FM	1	-	169	rs1001207_23749148_OverExp	9	20	+	11.8312	2.74e-05	0.111	CCCAGGCACAGA	rs1001207	23749148	OverExp	2.74e-05	169	9	20	+	12.3211	1.65e-05	0.105	CCCAGGCGCAGA	rs1001207	23749148	UnderExp	1.65e-05	169rs1001207	FALSE	169	under
rs1001207	ENST00000450454.2	TCEA3	FM	1	-	427	rs1001207_23749148_OverExp	3	18	+	11.005	6.75e-05	0.309	CGAGAGCCCAGGCACA	rs1001207	23749148	OverExp	6.75e-05	427	3	18	+	11.2379	5.17e-05	0.286	CGAGAGCCCAGGCGCA	rs1001207	23749148	UnderExp	5.17e-05	427rs1001207	FALSE	427	under
rs1001207	ENST00000450454.2	TCEA3	FM	1	-	418	rs1001207_23749148_OverExp	13	28	-	12.703	1.29e-05	0.138	CAGCCACGTCTGTGCC	rs1001207	23749148	OverExp	1.29e-05	418	13	28	-	11.7218	3.12e-05	0.143	CAGCCACGTCTGCGCC	rs1001207	23749148	UnderExp	3.12e-05	418rs1001207	FALSE	418	over
rs1001207	ENST00000450454.2	TCEA3	FM	1	-	102	rs1001207_23749148_OverExp	12	20	-	11.1599	4.61e-05	0.308	TCTGTGCCT	rs1001207	23749148	OverExp	4.61e-05	NA	NA	NA	NA	NA	NA	NA	NA	NA	NA	NA	NA	NA	missing	102	over
rs1001207	ENST00000450454.2	TCEA3	FM	1	-	135	rs1001207_23749148_OverExp	5	16	+	11.5201	3.07e-05	0.179	AGAGCCCAGGCA	rs1001207	23749148	OverExp	3.07e-05	NA	NA	NA	NA	NA	NA	NA	NA	NA	NA	NA	NA	NA	missing	135	over
rs1001207	ENST00000450454.2	TCEA3	FM	1	-	NA	NA	NA	NA	NA	NA	NA	NA	NA	NA	NA	NA	NA	280	4	16	-	10.9868	7.75e-05	0.157	CGCCTGGGCTCTC	rs1001207	23749148	UnderExp	7.75e-05	280rs1001207	missing	280	under
rs1001207	ENST00000450454.2	TCEA3	FM	1	-	576	rs1001207_23749148_OverExp	6	21	+	11.4337	5.1e-05	0.0818	GAGCCCAGGCACAGAC	rs1001207	23749148	OverExp	5.1e-05	576	6	21	+	12.1671	2.61e-05	0.0601	GAGCCCAGGCGCAGAC	rs1001207	23749148	UnderExp	2.61e-05	576rs1001207	FALSE	576	under
rs1001207	ENST00000450454.2	TCEA3	FM	1	-	NA	NA	NA	NA	NA	NA	NA	NA	NA	NA	NA	NA	NA	V_XBP1_01	14	30	+	10.8296	7.9e-05	1	GCGCAGACGTGGCTGTA	rs1001207	23749148	UnderExp	7.9e-05	V_XBP1_01rs1001207	missing	V_XBP1_01	under
rs10012819	ENST00000303400.4	MAEA	M	4	+	NA	NA	NA	NA	NA	NA	NA	NA	NA	NA	NA	NA	NA	V_XBP1_01	8	24	-	10.8296	7.9e-05	1	TGCATGACGTGGTTTAC	rs10012819	1324758	UnderExp	7.9e-05	V_XBP1_01rs10012819	missing	V_XBP1_01	under
rs10012819	ENST00000303400.4	MAEA	M	4	+	NA	NA	NA	NA	NA	NA	NA	NA	NA	NA	NA	NA	NA	V_TAXCREB_01	3	17	-	8.9098	7.23e-05	0.941	CGTGGTTTACGCGTC	rs10012819	1324758	UnderExp	7.23e-05	V_TAXCREB_01rs10012819	missing	V_TAXCREB_01	under
rs10012819	ENST00000303400.4	MAEA	M	4	+	V_RORA1_01	rs10012819_1324758_OverExp	9	21	+	13.766	1.69e-05	0.76	TAAACCAGGTCAT	rs10012819	1324758	OverExp	1.69e-05	NA	NA	NA	NA	NA	NA	NA	NA	NA	NA	NA	NA	NA	missing	V_RORA1_01	over
rs10012819	ENST00000303400.4	MAEA	M	4	+	V_FXR_Q2	rs10012819_1324758_OverExp	15	21	+	11.197	6.51e-05	0.962	AGGTCAT	rs10012819	1324758	OverExp	6.51e-05	NA	NA	NA	NA	NA	NA	NA	NA	NA	NA	NA	NA	NA	missing	V_FXR_Q2	over
rs10012819	ENST00000303400.4	MAEA	M	4	+	NA	NA	NA	NA	NA	NA	NA	NA	NA	NA	NA	NA	NA	V_ATF6_01	13	20	-	15.8704	1.21e-05	0.624	TGACGTGG	rs10012819	1324758	UnderExp	1.21e-05	V_ATF6_01rs10012819	missing	V_ATF6_01	under
rs10012819	ENST00000303400.4	MAEA	M	4	+	V_OCT1_Q6	rs10012819_1324758_OverExp	16	30	+	13.7181	6.75e-06	0.534	GGTCATGCAAATGAG	rs10012819	1324758	OverExp	6.75e-06	V_OCT1_Q6	16	30	+	12.9057	1.4e-05	0.534	CGTCATGCAAATGAG	rs10012819	1324758	UnderExp	1.4e-05	V_OCT1_Q6rs10012819	FALSE	V_OCT1_Q6	over
rs10012819	ENST00000303400.4	MAEA	M	4	+	V_OCT2_01	rs10012819_1324758_OverExp	16	31	+	14.4414	4.41e-06	0.607	GGTCATGCAAATGAGA	rs10012819	1324758	OverExp	4.41e-06	V_OCT2_01	16	31	+	14.7659	3.26e-06	0.607	CGTCATGCAAATGAGA	rs10012819	1324758	UnderExp	3.26e-06	V_OCT2_01rs10012819	FALSE	V_OCT2_01	under
rs10012819	ENST00000303400.4	MAEA	M	4	+	NA	NA	NA	NA	NA	NA	NA	NA	NA	NA	NA	NA	NA	V_HTF_01	5	28	+	11.7267	2.76e-05	1	CGCGTAAACCACGTCATGCAAATG	rs10012819	1324758	UnderExp	2.76e-05	V_HTF_01rs10012819	missing	V_HTF_01	under
rs10012819	ENST00000303400.4	MAEA	M	4	+	V_RORA2_01	rs10012819_1324758_OverExp	9	21	+	6.3243	8.09e-05	1	TAAACCAGGTCAT	rs10012819	1324758	OverExp	8.09e-05	NA	NA	NA	NA	NA	NA	NA	NA	NA	NA	NA	NA	NA	missing	V_RORA2_01	over
rs10012819	ENST00000303400.4	MAEA	M	4	+	V_ER_Q6_02	rs10012819_1324758_OverExp	14	24	+	11.302	7.23e-05	0.661	CAGGTCATGCA	rs10012819	1324758	OverExp	7.23e-05	NA	NA	NA	NA	NA	NA	NA	NA	NA	NA	NA	NA	NA	missing	V_ER_Q6_02	over
rs10013256	ENST00000311412.5	HPSE	M	4	-	NA	NA	NA	NA	NA	NA	NA	NA	NA	NA	NA	NA	NA	89	16	30	-	11.9087	1.63e-05	0.194	AGGAAAAGGAAGCAG	rs10013256	84237876	UnderExp	1.63e-05	89rs10013256	missing	89	under
rs10013256	ENST00000311412.5	HPSE	M	4	-	197	rs10013256_84237876_OverExp	8	23	+	10.6402	9.16e-05	0.189	CTGTAACATTGCTTCC	rs10013256	84237876	OverExp	9.16e-05	197	8	23	+	10.9085	6.62e-05	0.168	CTGTAACACTGCTTCC	rs10013256	84237876	UnderExp	6.62e-05	197rs10013256	FALSE	197	under
rs10013256	ENST00000311412.5	HPSE	M	4	-	130	rs10013256_84237876_OverExp	14	28	+	12.0148	1.97e-05	0.269	CATTGCTTCCTTTTC	rs10013256	84237876	OverExp	1.97e-05	130	14	28	+	11.877	2.24e-05	0.269	CACTGCTTCCTTTTC	rs10013256	84237876	UnderExp	2.24e-05	130rs10013256	FALSE	130	over
rs10013256	ENST00000311412.5	HPSE	M	4	-	518	rs10013256_84237876_OverExp	10	25	-	11.1788	4.82e-05	0.326	AAGGAAGCAATGTTAC	rs10013256	84237876	OverExp	4.82e-05	NA	NA	NA	NA	NA	NA	NA	NA	NA	NA	NA	NA	NA	missing	518	over
rs10013256	ENST00000311412.5	HPSE	M	4	-	572	rs10013256_84237876_OverExp	12	27	-	10.9517	7.04e-05	0.212	AAAAGGAAGCAATGTT	rs10013256	84237876	OverExp	7.04e-05	572	12	27	-	11.2191	5.05e-05	0.185	AAAAGGAAGCAGTGTT	rs10013256	84237876	UnderExp	5.05e-05	572rs10013256	FALSE	572	under
rs10013256	ENST00000311412.5	HPSE	M	4	-	NA	NA	NA	NA	NA	NA	NA	NA	NA	NA	NA	NA	NA	589	13	28	+	10.7499	8.02e-05	0.603	ACACTGCTTCCTTTTC	rs10013256	84237876	UnderExp	8.02e-05	589rs10013256	missing	589	under
rs10013256	ENST00000311412.5	HPSE	M	4	-	NA	NA	NA	NA	NA	NA	NA	NA	NA	NA	NA	NA	NA	439	14	29	+	10.9707	3.63e-05	0.428	CACTGCTTCCTTTTCC	rs10013256	84237876	UnderExp	3.63e-05	439rs10013256	missing	439	under
rs10013256	ENST00000311412.5	HPSE	M	4	-	NA	NA	NA	NA	NA	NA	NA	NA	NA	NA	NA	NA	NA	347	6	21	-	10.7119	6.39e-05	0.471	AAGCAGTGTTACAGAT	rs10013256	84237876	UnderExp	6.39e-05	347rs10013256	missing	347	under
rs10013256	ENST00000311412.5	HPSE	M	4	-	193	rs10013256_84237876_OverExp	14	27	-	11.0441	6.03e-05	0.354	AAAAGGAAGCAATG	rs10013256	84237876	OverExp	6.03e-05	193	14	27	-	11.628	2.31e-05	0.287	AAAAGGAAGCAGTG	rs10013256	84237876	UnderExp	2.31e-05	193rs10013256	FALSE	193	under
rs10013256	ENST00000311412.5	HPSE	M	4	-	558	rs10013256_84237876_OverExp	16	30	-	11.6112	2.48e-05	0.336	AGGAAAAGGAAGCAA	rs10013256	84237876	OverExp	2.48e-05	NA	NA	NA	NA	NA	NA	NA	NA	NA	NA	NA	NA	NA	missing	558	over
rs10013256	ENST00000311412.5	HPSE	M	4	-	NA	NA	NA	NA	NA	NA	NA	NA	NA	NA	NA	NA	NA	349	10	23	-	11.144	5.04e-05	0.303	GGAAGCAGTGTTAC	rs10013256	84237876	UnderExp	5.04e-05	349rs10013256	missing	349	under
rs10013256	ENST00000311412.5	HPSE	M	4	-	V_DMRT1_01	rs10013256_84237876_OverExp	8	22	+	15.0122	3.25e-06	0.726	CTGTAACATTGCTTC	rs10013256	84237876	OverExp	3.25e-06	V_DMRT1_01	8	22	+	6.03878	8.68e-05	0.745	CTGTAACACTGCTTC	rs10013256	84237876	UnderExp	8.68e-05	V_DMRT1_01rs10013256	FALSE	V_DMRT1_01	over
rs10013256	ENST00000311412.5	HPSE	M	4	-	388	rs10013256_84237876_OverExp	12	24	+	11.2998	3.09e-05	0.333	AACATTGCTTCCT	rs10013256	84237876	OverExp	3.09e-05	NA	NA	NA	NA	NA	NA	NA	NA	NA	NA	NA	NA	NA	missing	388	over
rs10013256	ENST00000311412.5	HPSE	M	4	-	24	rs10013256_84237876_OverExp	16	24	-	10.6344	8.32e-05	0.223	AGGAAGCAA	rs10013256	84237876	OverExp	8.32e-05	24	16	24	-	15.0519	3.31e-06	0.127	AGGAAGCAG	rs10013256	84237876	UnderExp	3.31e-06	24rs10013256	FALSE	24	under
rs10013256	ENST00000311412.5	HPSE	M	4	-	345	rs10013256_84237876_OverExp	15	26	-	11.1278	6.54e-05	0.244	AAAGGAAGCAAT	rs10013256	84237876	OverExp	6.54e-05	345	15	26	-	15.4256	2.74e-06	0.183	AAAGGAAGCAGT	rs10013256	84237876	UnderExp	2.74e-06	345rs10013256	FALSE	345	under
rs10013256	ENST00000311412.5	HPSE	M	4	-	V_CEBPDELTA_Q6	rs10013256_84237876_OverExp	14	25	+	12.3896	3.68e-05	0.551	CATTGCTTCCTT	rs10013256	84237876	OverExp	3.68e-05	NA	NA	NA	NA	NA	NA	NA	NA	NA	NA	NA	NA	NA	missing	V_CEBPDELTA_Q6	over
rs10013256	ENST00000311412.5	HPSE	M	4	-	43	rs10013256_84237876_OverExp	14	25	-	10.8505	6.95e-05	0.218	AAGGAAGCAATG	rs10013256	84237876	OverExp	6.95e-05	43	14	25	-	10.9946	5.6e-05	0.203	AAGGAAGCAGTG	rs10013256	84237876	UnderExp	5.6e-05	43rs10013256	FALSE	43	under
rs1001348	ENST00000258781.6	CCM2	F	7	+	209	rs1001348_45111943_OverExp	3	17	-	11.0876	2.86e-05	0.347	TGAGGAAGTAAGTCA	rs1001348	45111943	OverExp	2.86e-05	NA	NA	NA	NA	NA	NA	NA	NA	NA	NA	NA	NA	NA	missing	209	over
rs1001348	ENST00000258781.6	CCM2	F	7	+	332	rs1001348_45111943_OverExp	3	17	+	11.1046	3.94e-05	0.48	TGACTTACTTCCTCA	rs1001348	45111943	OverExp	3.94e-05	NA	NA	NA	NA	NA	NA	NA	NA	NA	NA	NA	NA	NA	missing	332	over
rs1001348	ENST00000258781.6	CCM2	F	7	+	V_NERF_Q2	rs1001348_45111943_OverExp	2	19	-	10.0851	2.64e-05	0.245	GATGAGGAAGTAAGTCAG	rs1001348	45111943	OverExp	2.64e-05	V_NERF_Q2	2	19	-	10.0041	2.74e-05	0.245	GATTAGGAAGTAAGTCAG	rs1001348	45111943	UnderExp	2.74e-05	V_NERF_Q2rs1001348	FALSE	V_NERF_Q2	over
rs1001348	ENST00000258781.6	CCM2	F	7	+	V_PU1_Q4	rs1001348_45111943_OverExp	2	20	+	15.8648	1.93e-06	0.0494	CTGACTTACTTCCTCATCT	rs1001348	45111943	OverExp	1.93e-06	NA	NA	NA	NA	NA	NA	NA	NA	NA	NA	NA	NA	NA	missing	V_PU1_Q4	over
rs1001348	ENST00000258781.6	CCM2	F	7	+	V_TEL2_Q6	rs1001348_45111943_OverExp	7	16	+	9.67124	6.38e-05	0.391	TTACTTCCTC	rs1001348	45111943	OverExp	6.38e-05	V_TEL2_Q6	7	16	+	9.74962	5.58e-05	0.377	TTACTTCCTA	rs1001348	45111943	UnderExp	5.58e-05	V_TEL2_Q6rs1001348	FALSE	V_TEL2_Q6	under
rs1001348	ENST00000258781.6	CCM2	F	7	+	44	rs1001348_45111943_OverExp	13	20	-	10.825	6.51e-05	0.421	AGATGAGG	rs1001348	45111943	OverExp	6.51e-05	NA	NA	NA	NA	NA	NA	NA	NA	NA	NA	NA	NA	NA	missing	44	over
rs1001348	ENST00000258781.6	CCM2	F	7	+	345	rs1001348_45111943_OverExp	9	20	-	10.9129	8.22e-05	0.263	AGATGAGGAAGT	rs1001348	45111943	OverExp	8.22e-05	NA	NA	NA	NA	NA	NA	NA	NA	NA	NA	NA	NA	NA	missing	345	over
rs1001348	ENST00000258781.6	CCM2	F	7	+	V_ELK1_01	rs1001348_45111943_OverExp	5	20	-	9.28963	8.22e-05	0.478	AGATGAGGAAGTAAGT	rs1001348	45111943	OverExp	8.22e-05	NA	NA	NA	NA	NA	NA	NA	NA	NA	NA	NA	NA	NA	missing	V_ELK1_01	over
rs1001348	ENST00000258781.6	CCM2	F	7	+	V_ETS_Q4	rs1001348_45111943_OverExp	5	16	+	12.4474	2.48e-05	0.207	ACTTACTTCCTC	rs1001348	45111943	OverExp	2.48e-05	NA	NA	NA	NA	NA	NA	NA	NA	NA	NA	NA	NA	NA	missing	V_ETS_Q4	over
rs1001348	ENST00000258781.6	CCM2	F	7	+	V_SPIB_01	rs1001348_45111943_OverExp	5	21	-	14.1083	9.12e-06	0.153	TAGATGAGGAAGTAAGT	rs1001348	45111943	OverExp	9.12e-06	V_SPIB_01	5	21	-	9.15946	8.48e-05	0.394	TAGATTAGGAAGTAAGT	rs1001348	45111943	UnderExp	8.48e-05	V_SPIB_01rs1001348	FALSE	V_SPIB_01	over
rs1001348	ENST00000258781.6	CCM2	F	7	+	V_ELF1_Q6	rs1001348_45111943_OverExp	9	20	-	14.5563	8.93e-06	0.17	AGATGAGGAAGT	rs1001348	45111943	OverExp	8.93e-06	V_ELF1_Q6	9	20	-	12.0022	5.17e-05	0.28	AGATTAGGAAGT	rs1001348	45111943	UnderExp	5.17e-05	V_ELF1_Q6rs1001348	FALSE	V_ELF1_Q6	over
rs1001348	ENST00000258781.6	CCM2	F	7	+	V_PU1_Q6	rs1001348_45111943_OverExp	10	17	-	12.8429	2.94e-05	0.214	TGAGGAAG	rs1001348	45111943	OverExp	2.94e-05	NA	NA	NA	NA	NA	NA	NA	NA	NA	NA	NA	NA	NA	missing	V_PU1_Q6	over
rs1001348	ENST00000258781.6	CCM2	F	7	+	V_ETS2_B	rs1001348_45111943_OverExp	5	18	-	8.6957	8.45e-05	0.416	ATGAGGAAGTAAGT	rs1001348	45111943	OverExp	8.45e-05	NA	NA	NA	NA	NA	NA	NA	NA	NA	NA	NA	NA	NA	missing	V_ETS2_B	over
rs1001348	ENST00000258781.6	CCM2	F	7	+	V_ETS_Q6	rs1001348_45111943_OverExp	9	16	+	12.2051	1.47e-05	0.212	ACTTCCTC	rs1001348	45111943	OverExp	1.47e-05	NA	NA	NA	NA	NA	NA	NA	NA	NA	NA	NA	NA	NA	missing	V_ETS_Q6	over
rs1001348	ENST00000258781.6	CCM2	F	7	+	NA	NA	NA	NA	NA	NA	NA	NA	NA	NA	NA	NA	NA	404	3	17	-	11.7453	3.25e-05	0.354	TTAGGAAGTAAGTCA	rs1001348	45111943	UnderExp	3.25e-05	404rs1001348	missing	404	under
rs1001348	ENST00000258781.6	CCM2	F	7	+	NA	NA	NA	NA	NA	NA	NA	NA	NA	NA	NA	NA	NA	556	2	16	+	10.7788	5.59e-05	0.429	CTGACTTACTTCCTA	rs1001348	45111943	UnderExp	5.59e-05	556rs1001348	missing	556	under
rs1001348	ENST00000258781.6	CCM2	F	7	+	V_ELF5_01	rs1001348_45111943_OverExp	8	18	-	12.8312	7.05e-06	0.473	ATGAGGAAGTA	rs1001348	45111943	OverExp	7.05e-06	V_ELF5_01	8	18	-	11.1809	6.61e-05	0.495	ATTAGGAAGTA	rs1001348	45111943	UnderExp	6.61e-05	V_ELF5_01rs1001348	FALSE	V_ELF5_01	over
rs1001348	ENST00000258770.3	TBRG4	Y	7	-	209	rs1001348_45111943_OverExp	3	17	-	11.0876	2.86e-05	0.347	TGAGGAAGTAAGTCA	rs1001348	45111943	OverExp	2.86e-05	NA	NA	NA	NA	NA	NA	NA	NA	NA	NA	NA	NA	NA	missing	209	over
rs1001348	ENST00000258770.3	TBRG4	Y	7	-	332	rs1001348_45111943_OverExp	3	17	+	11.1046	3.94e-05	0.48	TGACTTACTTCCTCA	rs1001348	45111943	OverExp	3.94e-05	NA	NA	NA	NA	NA	NA	NA	NA	NA	NA	NA	NA	NA	missing	332	over
rs1001348	ENST00000258770.3	TBRG4	Y	7	-	V_NERF_Q2	rs1001348_45111943_OverExp	2	19	-	10.0851	2.64e-05	0.245	GATGAGGAAGTAAGTCAG	rs1001348	45111943	OverExp	2.64e-05	V_NERF_Q2	2	19	-	10.0041	2.74e-05	0.245	GATTAGGAAGTAAGTCAG	rs1001348	45111943	UnderExp	2.74e-05	V_NERF_Q2rs1001348	FALSE	V_NERF_Q2	over
rs1001348	ENST00000258770.3	TBRG4	Y	7	-	V_PU1_Q4	rs1001348_45111943_OverExp	2	20	+	15.8648	1.93e-06	0.0494	CTGACTTACTTCCTCATCT	rs1001348	45111943	OverExp	1.93e-06	NA	NA	NA	NA	NA	NA	NA	NA	NA	NA	NA	NA	NA	missing	V_PU1_Q4	over
rs1001348	ENST00000258770.3	TBRG4	Y	7	-	V_TEL2_Q6	rs1001348_45111943_OverExp	7	16	+	9.67124	6.38e-05	0.391	TTACTTCCTC	rs1001348	45111943	OverExp	6.38e-05	V_TEL2_Q6	7	16	+	9.74962	5.58e-05	0.377	TTACTTCCTA	rs1001348	45111943	UnderExp	5.58e-05	V_TEL2_Q6rs1001348	FALSE	V_TEL2_Q6	under
rs1001348	ENST00000258770.3	TBRG4	Y	7	-	44	rs1001348_45111943_OverExp	13	20	-	10.825	6.51e-05	0.421	AGATGAGG	rs1001348	45111943	OverExp	6.51e-05	NA	NA	NA	NA	NA	NA	NA	NA	NA	NA	NA	NA	NA	missing	44	over
rs1001348	ENST00000258770.3	TBRG4	Y	7	-	345	rs1001348_45111943_OverExp	9	20	-	10.9129	8.22e-05	0.263	AGATGAGGAAGT	rs1001348	45111943	OverExp	8.22e-05	NA	NA	NA	NA	NA	NA	NA	NA	NA	NA	NA	NA	NA	missing	345	over
rs1001348	ENST00000258770.3	TBRG4	Y	7	-	V_ELK1_01	rs1001348_45111943_OverExp	5	20	-	9.28963	8.22e-05	0.478	AGATGAGGAAGTAAGT	rs1001348	45111943	OverExp	8.22e-05	NA	NA	NA	NA	NA	NA	NA	NA	NA	NA	NA	NA	NA	missing	V_ELK1_01	over
rs1001348	ENST00000258770.3	TBRG4	Y	7	-	V_ETS_Q4	rs1001348_45111943_OverExp	5	16	+	12.4474	2.48e-05	0.207	ACTTACTTCCTC	rs1001348	45111943	OverExp	2.48e-05	NA	NA	NA	NA	NA	NA	NA	NA	NA	NA	NA	NA	NA	missing	V_ETS_Q4	over
rs1001348	ENST00000258770.3	TBRG4	Y	7	-	V_SPIB_01	rs1001348_45111943_OverExp	5	21	-	14.1083	9.12e-06	0.153	TAGATGAGGAAGTAAGT	rs1001348	45111943	OverExp	9.12e-06	V_SPIB_01	5	21	-	9.15946	8.48e-05	0.394	TAGATTAGGAAGTAAGT	rs1001348	45111943	UnderExp	8.48e-05	V_SPIB_01rs1001348	FALSE	V_SPIB_01	over
rs1001348	ENST00000258770.3	TBRG4	Y	7	-	V_ELF1_Q6	rs1001348_45111943_OverExp	9	20	-	14.5563	8.93e-06	0.17	AGATGAGGAAGT	rs1001348	45111943	OverExp	8.93e-06	V_ELF1_Q6	9	20	-	12.0022	5.17e-05	0.28	AGATTAGGAAGT	rs1001348	45111943	UnderExp	5.17e-05	V_ELF1_Q6rs1001348	FALSE	V_ELF1_Q6	over
rs1001348	ENST00000258770.3	TBRG4	Y	7	-	V_PU1_Q6	rs1001348_45111943_OverExp	10	17	-	12.8429	2.94e-05	0.214	TGAGGAAG	rs1001348	45111943	OverExp	2.94e-05	NA	NA	NA	NA	NA	NA	NA	NA	NA	NA	NA	NA	NA	missing	V_PU1_Q6	over
rs1001348	ENST00000258770.3	TBRG4	Y	7	-	V_ETS2_B	rs1001348_45111943_OverExp	5	18	-	8.6957	8.45e-05	0.416	ATGAGGAAGTAAGT	rs1001348	45111943	OverExp	8.45e-05	NA	NA	NA	NA	NA	NA	NA	NA	NA	NA	NA	NA	NA	missing	V_ETS2_B	over
rs1001348	ENST00000258770.3	TBRG4	Y	7	-	V_ETS_Q6	rs1001348_45111943_OverExp	9	16	+	12.2051	1.47e-05	0.212	ACTTCCTC	rs1001348	45111943	OverExp	1.47e-05	NA	NA	NA	NA	NA	NA	NA	NA	NA	NA	NA	NA	NA	missing	V_ETS_Q6	over
rs1001348	ENST00000258770.3	TBRG4	Y	7	-	NA	NA	NA	NA	NA	NA	NA	NA	NA	NA	NA	NA	NA	404	3	17	-	11.7453	3.25e-05	0.354	TTAGGAAGTAAGTCA	rs1001348	45111943	UnderExp	3.25e-05	404rs1001348	missing	404	under
rs1001348	ENST00000258770.3	TBRG4	Y	7	-	NA	NA	NA	NA	NA	NA	NA	NA	NA	NA	NA	NA	NA	556	2	16	+	10.7788	5.59e-05	0.429	CTGACTTACTTCCTA	rs1001348	45111943	UnderExp	5.59e-05	556rs1001348	missing	556	under
rs1001348	ENST00000258770.3	TBRG4	Y	7	-	V_ELF5_01	rs1001348_45111943_OverExp	8	18	-	12.8312	7.05e-06	0.473	ATGAGGAAGTA	rs1001348	45111943	OverExp	7.05e-06	V_ELF5_01	8	18	-	11.1809	6.61e-05	0.495	ATTAGGAAGTA	rs1001348	45111943	UnderExp	6.61e-05	V_ELF5_01rs1001348	FALSE	V_ELF5_01	over
rs10013613	ENST00000226574.4	NFKB1	M	4	+	379	rs10013613_103423493_OverExp	5	18	+	11.4355	3.05e-05	0.226	AAACCTGGCTCTCT	rs10013613	103423493	OverExp	3.05e-05	NA	NA	NA	NA	NA	NA	NA	NA	NA	NA	NA	NA	NA	missing	379	over
rs10013613	ENST00000226574.4	NFKB1	M	4	+	457	rs10013613_103423493_OverExp	3	18	-	12.0174	2.58e-05	0.16	AGAGAGCCAGGTTTCT	rs10013613	103423493	OverExp	2.58e-05	NA	NA	NA	NA	NA	NA	NA	NA	NA	NA	NA	NA	NA	missing	457	over
rs10013613	ENST00000226574.4	NFKB1	M	4	+	299	rs10013613_103423493_OverExp	3	18	-	12.0641	1.57e-05	0.233	AGAGAGCCAGGTTTCT	rs10013613	103423493	OverExp	1.57e-05	299	3	18	-	11.6786	2.23e-05	0.233	AGCGAGCCAGGTTTCT	rs10013613	103423493	UnderExp	2.23e-05	299rs10013613	FALSE	299	over
rs10013613	ENST00000226574.4	NFKB1	M	4	+	314	rs10013613_103423493_OverExp	12	27	-	11.7122	2.29e-05	0.255	GAGACAGAGAGAGAGC	rs10013613	103423493	OverExp	2.29e-05	314	12	27	-	11.6484	2.48e-05	0.255	GAGACAGAGAGCGAGC	rs10013613	103423493	UnderExp	2.48e-05	314rs10013613	FALSE	314	over
rs10013613	ENST00000226574.4	NFKB1	M	4	+	123	rs10013613_103423493_OverExp	6	18	-	10.7214	9.06e-05	0.31	AGAGAGCCAGGTT	rs10013613	103423493	OverExp	9.06e-05	NA	NA	NA	NA	NA	NA	NA	NA	NA	NA	NA	NA	NA	missing	123	over
rs10013613	ENST00000226574.4	NFKB1	M	4	+	53	rs10013613_103423493_OverExp	15	22	-	14.6416	1.47e-05	0.16	AGAGAGAG	rs10013613	103423493	OverExp	1.47e-05	NA	NA	NA	NA	NA	NA	NA	NA	NA	NA	NA	NA	NA	missing	53	over
rs10013613	ENST00000226574.4	NFKB1	M	4	+	NA	NA	NA	NA	NA	NA	NA	NA	NA	NA	NA	NA	NA	37	10	18	-	11.0451	7.18e-05	0.25	AGCGAGCCA	rs10013613	103423493	UnderExp	7.18e-05	37rs10013613	missing	37	under
rs10013613	ENST00000226574.4	NFKB1	M	4	+	100	rs10013613_103423493_OverExp	9	20	-	11.5043	1.75e-05	0.245	AGAGAGAGCCAG	rs10013613	103423493	OverExp	1.75e-05	100	9	20	-	10.7532	7.29e-05	0.304	AGAGCGAGCCAG	rs10013613	103423493	UnderExp	7.29e-05	100rs10013613	FALSE	100	over
rs10013613	ENST00000226574.4	NFKB1	M	4	+	NA	NA	NA	NA	NA	NA	NA	NA	NA	NA	NA	NA	NA	535	16	29	-	12.0585	2.34e-05	0.243	GAGAGACAGAGAGC	rs10013613	103423493	UnderExp	2.34e-05	535rs10013613	missing	535	under
rs10013613	ENST00000226574.4	NFKB1	M	4	+	166	rs10013613_103423493_OverExp	3	18	+	12.2636	1.52e-05	0.288	AGAAACCTGGCTCTCT	rs10013613	103423493	OverExp	1.52e-05	166	3	18	+	12.1275	1.59e-05	0.288	AGAAACCTGGCTCGCT	rs10013613	103423493	UnderExp	1.59e-05	166rs10013613	FALSE	166	over
rs10013613	ENST00000226574.4	NFKB1	M	4	+	388	rs10013613_103423493_OverExp	6	18	+	11.8191	1.65e-05	0.329	AACCTGGCTCTCT	rs10013613	103423493	OverExp	1.65e-05	388	6	18	+	11.884	1.59e-05	0.329	AACCTGGCTCGCT	rs10013613	103423493	UnderExp	1.59e-05	388rs10013613	FALSE	388	under
rs10013613	ENST00000226574.4	NFKB1	M	4	+	132	rs10013613_103423493_OverExp	4	18	+	11.3654	3.66e-05	0.256	GAAACCTGGCTCTCT	rs10013613	103423493	OverExp	3.66e-05	132	4	18	+	11.5645	2.68e-05	0.251	GAAACCTGGCTCGCT	rs10013613	103423493	UnderExp	2.68e-05	132rs10013613	FALSE	132	under
rs10013613	ENST00000226574.4	NFKB1	M	4	+	576	rs10013613_103423493_OverExp	4	19	+	14.1839	6.12e-06	0.0543	GAAACCTGGCTCTCTC	rs10013613	103423493	OverExp	6.12e-06	576	4	19	+	13.3894	9.3e-06	0.0543	GAAACCTGGCTCGCTC	rs10013613	103423493	UnderExp	9.3e-06	576rs10013613	FALSE	576	over
rs10013613	ENST00000226574.4	NFKB1	M	4	+	398	rs10013613_103423493_OverExp	3	18	+	14.5135	4.69e-06	0.396	AGAAACCTGGCTCTCT	rs10013613	103423493	OverExp	4.69e-06	NA	NA	NA	NA	NA	NA	NA	NA	NA	NA	NA	NA	NA	missing	398	over
rs10013613	ENST00000226574.4	NFKB1	M	4	+	384	rs10013613_103423493_OverExp	5	20	+	10.5643	6.85e-05	0.419	AAACCTGGCTCTCTCT	rs10013613	103423493	OverExp	6.85e-05	NA	NA	NA	NA	NA	NA	NA	NA	NA	NA	NA	NA	NA	missing	384	over
rs10015752	ENST00000309522.3	HADH	M	4	+	NA	NA	NA	NA	NA	NA	NA	NA	NA	NA	NA	NA	NA	V_HIF1_Q5	14	25	+	12.306	4.26e-05	0.844	AGTGCGTGGGGT	rs10015752	108891445	UnderExp	4.26e-05	V_HIF1_Q5rs10015752	missing	V_HIF1_Q5	under
rs10015752	ENST00000309522.3	HADH	M	4	+	NA	NA	NA	NA	NA	NA	NA	NA	NA	NA	NA	NA	NA	V_NGFIC_01	5	16	+	12.1641	1.23e-05	0.209	GTGCGGGGGAGT	rs10015752	108891445	UnderExp	1.23e-05	V_NGFIC_01rs10015752	missing	V_NGFIC_01	under
rs10015752	ENST00000309522.3	HADH	M	4	+	V_MAZ_Q6	rs10015752_108891445_OverExp	10	17	+	12.2977	4.27e-05	0.0817	GGGGAGCG	rs10015752	108891445	OverExp	4.27e-05	NA	NA	NA	NA	NA	NA	NA	NA	NA	NA	NA	NA	NA	missing	V_MAZ_Q6	over
rs10015752	ENST00000309522.3	HADH	M	4	+	V_MYCMAX_B	rs10015752_108891445_OverExp	14	23	-	12.6198	2.52e-05	0.317	CCCACGCGCT	rs10015752	108891445	OverExp	2.52e-05	NA	NA	NA	NA	NA	NA	NA	NA	NA	NA	NA	NA	NA	missing	V_MYCMAX_B	over
rs10015752	ENST00000309522.3	HADH	M	4	+	NA	NA	NA	NA	NA	NA	NA	NA	NA	NA	NA	NA	NA	V_AHRHIF_Q6	16	24	+	11.133	8.36e-05	0.7	TGCGTGGGG	rs10015752	108891445	UnderExp	8.36e-05	V_AHRHIF_Q6rs10015752	missing	V_AHRHIF_Q6	under
rs10015752	ENST00000309522.3	HADH	M	4	+	NA	NA	NA	NA	NA	NA	NA	NA	NA	NA	NA	NA	NA	V_EGR1_01	5	16	+	13.501	7.65e-06	0.2	GTGCGGGGGAGT	rs10015752	108891445	UnderExp	7.65e-06	V_EGR1_01rs10015752	missing	V_EGR1_01	under
rs10015752	ENST00000309522.3	HADH	M	4	+	NA	NA	NA	NA	NA	NA	NA	NA	NA	NA	NA	NA	NA	V_P300_01	8	21	+	12.1607	8.5e-06	0.238	CGGGGGAGTGCGTG	rs10015752	108891445	UnderExp	8.5e-06	V_P300_01rs10015752	missing	V_P300_01	under
rs10015752	ENST00000309522.3	HADH	M	4	+	V_KROX_Q6	rs10015752_108891445_OverExp	4	17	-	15.2691	3.91e-06	0.0271	CGCTCCCCCGCACC	rs10015752	108891445	OverExp	3.91e-06	V_KROX_Q6	4	17	-	12.9611	1.72e-05	0.048	CACTCCCCCGCACC	rs10015752	108891445	UnderExp	1.72e-05	V_KROX_Q6rs10015752	FALSE	V_KROX_Q6	over
rs10015752	ENST00000309522.3	HADH	M	4	+	V_PAX4_01	rs10015752_108891445_OverExp	6	26	+	11.279	5.56e-05	0.257	TGCGGGGGAGCGCGTGGGGTA	rs10015752	108891445	OverExp	5.56e-05	NA	NA	NA	NA	NA	NA	NA	NA	NA	NA	NA	NA	NA	missing	V_PAX4_01	over
rs10015752	ENST00000309522.3	HADH	M	4	+	NA	NA	NA	NA	NA	NA	NA	NA	NA	NA	NA	NA	NA	V_HIF1_Q3	13	26	+	10.6537	9e-05	0.707	GAGTGCGTGGGGTA	rs10015752	108891445	UnderExp	9e-05	V_HIF1_Q3rs10015752	missing	V_HIF1_Q3	under
rs10015752	ENST00000309522.3	HADH	M	4	+	V_WT1_Q6	rs10015752_108891445_OverExp	9	17	-	10.9213	6.14e-05	0.0863	CGCTCCCCC	rs10015752	108891445	OverExp	6.14e-05	V_WT1_Q6	9	17	-	11.2204	4.66e-05	0.0828	CACTCCCCC	rs10015752	108891445	UnderExp	4.66e-05	V_WT1_Q6rs10015752	FALSE	V_WT1_Q6	under
rs10015752	ENST00000309522.3	HADH	M	4	+	NA	NA	NA	NA	NA	NA	NA	NA	NA	NA	NA	NA	NA	V_EGR3_01	5	16	+	4.99342	5.8e-05	0.399	GTGCGGGGGAGT	rs10015752	108891445	UnderExp	5.8e-05	V_EGR3_01rs10015752	missing	V_EGR3_01	under
rs1001587	ENST00000359486.3	TCF20	FM	22	-	140	rs1001587_42670111_OverExp	7	18	-	16.8955	5.11e-08	0.0215	GCAGCGCCTCCC	rs1001587	42670111	OverExp	5.11e-08	140	7	18	-	11.845	2.64e-05	0.134	GCGGCGCCTCCC	rs1001587	42670111	UnderExp	2.64e-05	140rs1001587	FALSE	140	over
rs1001587	ENST00000359486.3	TCF20	FM	22	-	202	rs1001587_42670111_OverExp	16	29	+	10.8717	7.66e-05	0.284	TGCCTGCTAACTCA	rs1001587	42670111	OverExp	7.66e-05	NA	NA	NA	NA	NA	NA	NA	NA	NA	NA	NA	NA	NA	missing	202	over
rs1001587	ENST00000359486.3	TCF20	FM	22	-	549	rs1001587_42670111_OverExp	15	30	-	10.6113	9.8e-05	0.259	CTGAGTTAGCAGGCAG	rs1001587	42670111	OverExp	9.8e-05	NA	NA	NA	NA	NA	NA	NA	NA	NA	NA	NA	NA	NA	missing	549	over
rs1001587	ENST00000359486.3	TCF20	FM	22	-	NA	NA	NA	NA	NA	NA	NA	NA	NA	NA	NA	NA	NA	V_SP1SP3_Q4	12	22	+	11.3144	5.77e-05	0.0655	GCGCCGCCTGC	rs1001587	42670111	UnderExp	5.77e-05	V_SP1SP3_Q4rs1001587	missing	V_SP1SP3_Q4	under
rs1001587	ENST00000359486.3	TCF20	FM	22	-	V_NERF_Q2	rs1001587_42670111_OverExp	7	24	-	6.92613	6.32e-05	0.258	TAGCAGGCAGCGCCTCCC	rs1001587	42670111	OverExp	6.32e-05	NA	NA	NA	NA	NA	NA	NA	NA	NA	NA	NA	NA	NA	missing	V_NERF_Q2	over
rs1001587	ENST00000359486.3	TCF20	FM	22	-	344	rs1001587_42670111_OverExp	6	20	-	12.6893	1.37e-05	0.277	AGGCAGCGCCTCCCA	rs1001587	42670111	OverExp	1.37e-05	344	6	20	-	10.9885	8.12e-05	0.345	AGGCGGCGCCTCCCA	rs1001587	42670111	UnderExp	8.12e-05	344rs1001587	FALSE	344	over
rs1001587	ENST00000359486.3	TCF20	FM	22	-	NA	NA	NA	NA	NA	NA	NA	NA	NA	NA	NA	NA	NA	215	6	21	+	11.2529	5.19e-05	0.253	TGGGAGGCGCCGCCTG	rs1001587	42670111	UnderExp	5.19e-05	215rs1001587	missing	215	under
rs1001587	ENST00000359486.3	TCF20	FM	22	-	57	rs1001587_42670111_OverExp	10	21	+	11.6001	1.77e-05	0.237	AGGCGCTGCCTG	rs1001587	42670111	OverExp	1.77e-05	NA	NA	NA	NA	NA	NA	NA	NA	NA	NA	NA	NA	NA	missing	57	over
rs1001587	ENST00000359486.3	TCF20	FM	22	-	478	rs1001587_42670111_OverExp	9	21	-	11.2354	5e-05	0.224	CAGGCAGCGCCTC	rs1001587	42670111	OverExp	5e-05	NA	NA	NA	NA	NA	NA	NA	NA	NA	NA	NA	NA	NA	missing	478	over
rs1001587	ENST00000359486.3	TCF20	FM	22	-	V_KAISO_01	rs1001587_42670111_OverExp	16	25	+	12.4176	3.76e-05	0.436	TGCCTGCTAA	rs1001587	42670111	OverExp	3.76e-05	V_KAISO_01	16	25	+	12.3125	3.99e-05	0.436	CGCCTGCTAA	rs1001587	42670111	UnderExp	3.99e-05	V_KAISO_01rs1001587	FALSE	V_KAISO_01	over
rs1001587	ENST00000359486.3	TCF20	FM	22	-	NA	NA	NA	NA	NA	NA	NA	NA	NA	NA	NA	NA	NA	280	9	21	-	12.3432	1.76e-05	0.109	CAGGCGGCGCCTC	rs1001587	42670111	UnderExp	1.76e-05	280rs1001587	missing	280	under
rs1001587	ENST00000359486.3	TCF20	FM	22	-	317	rs1001587_42670111_OverExp	10	23	+	12.3644	1.43e-05	0.301	AGGCGCTGCCTGCT	rs1001587	42670111	OverExp	1.43e-05	NA	NA	NA	NA	NA	NA	NA	NA	NA	NA	NA	NA	NA	missing	317	over
rs10017065	ENST00000454158.2	RELL1	M	4	-	NA	NA	NA	NA	NA	NA	NA	NA	NA	NA	NA	NA	NA	248	11	23	-	10.7931	8.31e-05	0.341	TCAACTATGGGCA	rs10017065	37719424	UnderExp	8.31e-05	248rs10017065	missing	248	under
rs10017065	ENST00000454158.2	RELL1	M	4	-	449	rs10017065_37719424_OverExp	12	26	-	10.6479	7.15e-05	0.512	GACTCAACTACGGGC	rs10017065	37719424	OverExp	7.15e-05	NA	NA	NA	NA	NA	NA	NA	NA	NA	NA	NA	NA	NA	missing	449	over
rs10017065	ENST00000454158.2	RELL1	M	4	-	586	rs10017065_37719424_OverExp	4	19	-	11.069	5.63e-05	0.34	CTACGGGCAGAAACAG	rs10017065	37719424	OverExp	5.63e-05	586	4	19	-	10.865	7.28e-05	0.366	CTATGGGCAGAAACAG	rs10017065	37719424	UnderExp	7.28e-05	586rs10017065	FALSE	586	over
rs10017065	ENST00000454158.2	RELL1	M	4	-	V_SMAD4_Q6	rs10017065_37719424_OverExp	16	30	+	11.7512	4.31e-05	0.334	GTAGTTGAGTCACCC	rs10017065	37719424	OverExp	4.31e-05	NA	NA	NA	NA	NA	NA	NA	NA	NA	NA	NA	NA	NA	missing	V_SMAD4_Q6	over
rs10017065	ENST00000454158.2	RELL1	M	4	-	V_AP4_01	rs10017065_37719424_OverExp	10	27	-	7.7988	6.18e-05	0.27	TGACTCAACTACGGGCAG	rs10017065	37719424	OverExp	6.18e-05	V_AP4_01	10	27	-	7.56365	6.62e-05	0.27	TGACTCAACTATGGGCAG	rs10017065	37719424	UnderExp	6.62e-05	V_AP4_01rs10017065	FALSE	V_AP4_01	over
rs10017687	ENST00000508453.1	CYP2U1	Y	4	+	108	rs10017687_108910896_OverExp	9	22	-	11.3214	5.19e-05	0.137	CTGTAACGTCCCAG	rs10017687	108910896	OverExp	5.19e-05	108	9	22	-	10.7777	9.47e-05	0.174	CTGTAATGTCCCAG	rs10017687	108910896	UnderExp	9.47e-05	108rs10017687	FALSE	108	over
rs10017687	ENST00000508453.1	CYP2U1	Y	4	+	NA	NA	NA	NA	NA	NA	NA	NA	NA	NA	NA	NA	NA	544	11	24	-	12.1567	2.28e-05	0.349	GGCTGTAATGTCCC	rs10017687	108910896	UnderExp	2.28e-05	544rs10017687	missing	544	under
rs10017687	ENST00000508453.1	CYP2U1	Y	4	+	NA	NA	NA	NA	NA	NA	NA	NA	NA	NA	NA	NA	NA	578	15	30	+	11.9972	2.32e-05	0.16	CATTACAGCCAGGGCC	rs10017687	108910896	UnderExp	2.32e-05	578rs10017687	missing	578	under
rs10017687	ENST00000508453.1	CYP2U1	Y	4	+	NA	NA	NA	NA	NA	NA	NA	NA	NA	NA	NA	NA	NA	V_IPF1_Q4_01	10	24	+	13.3884	8.93e-06	1	TGGGACATTACAGCC	rs10017687	108910896	UnderExp	8.93e-06	V_IPF1_Q4_01rs10017687	missing	V_IPF1_Q4_01	under
rs10017687	ENST00000508453.1	CYP2U1	Y	4	+	22	rs10017687_108910896_OverExp	8	16	-	11.7989	1.65e-05	0.13	CGTCCCAGC	rs10017687	108910896	OverExp	1.65e-05	22	8	16	-	11.3004	4.89e-05	0.159	TGTCCCAGC	rs10017687	108910896	UnderExp	4.89e-05	22rs10017687	FALSE	22	over
rs10017687	ENST00000508453.1	CYP2U1	Y	4	+	NA	NA	NA	NA	NA	NA	NA	NA	NA	NA	NA	NA	NA	V_NFKB_C	10	21	+	10.2749	3.03e-05	0.476	TGGGACATTACA	rs10017687	108910896	UnderExp	3.03e-05	V_NFKB_Crs10017687	missing	V_NFKB_C	under
rs10017687	ENST00000508453.1	CYP2U1	Y	4	+	574	rs10017687_108910896_OverExp	8	23	-	12.1517	2.38e-05	0.138	GCTGTAACGTCCCAGC	rs10017687	108910896	OverExp	2.38e-05	574	8	23	-	11.6737	4e-05	0.155	GCTGTAATGTCCCAGC	rs10017687	108910896	UnderExp	4e-05	574rs10017687	FALSE	574	over
rs10017687	ENST00000508453.1	CYP2U1	Y	4	+	NA	NA	NA	NA	NA	NA	NA	NA	NA	NA	NA	NA	NA	V_IPF1_Q4	12	23	-	13.3833	1.84e-05	1	GCTGTAATGTCC	rs10017687	108910896	UnderExp	1.84e-05	V_IPF1_Q4rs10017687	missing	V_IPF1_Q4	under
rs10017687	ENST00000508453.1	CYP2U1	Y	4	+	NA	NA	NA	NA	NA	NA	NA	NA	NA	NA	NA	NA	NA	V_NFKAPPAB_01	11	20	+	10.523	9.14e-05	0.452	GGGACATTAC	rs10017687	108910896	UnderExp	9.14e-05	V_NFKAPPAB_01rs10017687	missing	V_NFKAPPAB_01	under
rs10017705	ENST00000506087.1	TMEM192	C	4	-	429	rs10017705_166099362_OverExp	16	29	+	10.9542	5.23e-05	0.552	GAGTGTTTTTTGCT	rs10017705	166099362	OverExp	5.23e-05	429	18	31	+	10.7591	7.4e-05	0.583	GTGTTTTTTGCTCC	rs10017705	166099362	UnderExp	7.4e-05	429rs10017705	FALSE	429	over
rs10017705	ENST00000506087.1	TMEM192	C	4	-	293	rs10017705_166099362_OverExp	15	26	-	10.8966	6.34e-05	0.53	AAAAAACACTCT	rs10017705	166099362	OverExp	6.34e-05	NA	NA	NA	NA	NA	NA	NA	NA	NA	NA	NA	NA	NA	missing	293	over
rs10017705	ENST00000506087.1	TMEM192	C	4	-	NA	NA	NA	NA	NA	NA	NA	NA	NA	NA	NA	NA	NA	386	5	17	+	10.7368	9.14e-05	0.593	CAAGTGGTTTATA	rs10017705	166099362	UnderExp	9.14e-05	386rs10017705	missing	386	under
rs1001814	ENST00000225402.5	AATF	M	17	+	V_NMYC_01	rs1001814_35305790_OverExp	6	17	+	11.3494	8.76e-05	0.645	TTACACGTGCAT	rs1001814	35305790	OverExp	8.76e-05	V_NMYC_01	6	17	-	11.566	7.34e-05	0.64	ACGCACGTGTAA	rs1001814	35305790	UnderExp	7.34e-05	V_NMYC_01rs1001814	FALSE	V_NMYC_01	under
rs1001814	ENST00000225402.5	AATF	M	17	+	V_OCT1_02	rs1001814_35305790_OverExp	9	23	-	12.8464	2.08e-05	1	AGGGATATGCACGTG	rs1001814	35305790	OverExp	2.08e-05	NA	NA	NA	NA	NA	NA	NA	NA	NA	NA	NA	NA	NA	missing	V_OCT1_02	over
rs1001814	ENST00000225402.5	AATF	M	17	+	V_ARNT_02	rs1001814_35305790_OverExp	2	21	-	7.60527	9.76e-05	0.62	GGATATGCACGTGTAAGTGT	rs1001814	35305790	OverExp	9.76e-05	V_ARNT_02	2	21	+	8.58651	8.31e-05	0.576	ACACTTACACGTGCGTATCC	rs1001814	35305790	UnderExp	8.31e-05	V_ARNT_02rs1001814	FALSE	V_ARNT_02	under
rs1001814	ENST00000225402.5	AATF	M	17	+	V_MYCMAX_02	rs1001814_35305790_OverExp	6	17	-	11.2272	8.78e-05	0.698	ATGCACGTGTAA	rs1001814	35305790	OverExp	8.78e-05	V_MYCMAX_02	6	17	-	11.1235	9.48e-05	0.702	ACGCACGTGTAA	rs1001814	35305790	UnderExp	9.48e-05	V_MYCMAX_02rs1001814	FALSE	V_MYCMAX_02	over
rs10018189	ENST00000335016.5	BMP2K	M	4	+	NA	NA	NA	NA	NA	NA	NA	NA	NA	NA	NA	NA	NA	V_AP1_Q6_01	13	21	-	11.3673	3.66e-05	0.177	GTGACTCAT	rs10018189	79750698	UnderExp	3.66e-05	V_AP1_Q6_01rs10018189	missing	V_AP1_Q6_01	under
rs10018189	ENST00000335016.5	BMP2K	M	4	+	NA	NA	NA	NA	NA	NA	NA	NA	NA	NA	NA	NA	NA	V_ALPHACP1_01	7	17	+	7.82259	6.72e-05	0.713	CCTCCTATGAG	rs10018189	79750698	UnderExp	6.72e-05	V_ALPHACP1_01rs10018189	missing	V_ALPHACP1_01	under
rs10018189	ENST00000335016.5	BMP2K	M	4	+	NA	NA	NA	NA	NA	NA	NA	NA	NA	NA	NA	NA	NA	V_AP1_Q4_01	14	21	+	11.3127	4.72e-05	0.18	TGAGTCAC	rs10018189	79750698	UnderExp	4.72e-05	V_AP1_Q4_01rs10018189	missing	V_AP1_Q4_01	under
rs10018189	ENST00000335016.5	BMP2K	M	4	+	653	rs10018189_79750698_OverExp	14	27	-	10.5341	6.99e-05	0.661	ACATTTGTGACCCA	rs10018189	79750698	OverExp	6.99e-05	653	14	27	-	10.4664	8.06e-05	0.661	ACATTTGTGACTCA	rs10018189	79750698	UnderExp	8.06e-05	653rs10018189	FALSE	653	over
rs10018189	ENST00000335016.5	BMP2K	M	4	+	NA	NA	NA	NA	NA	NA	NA	NA	NA	NA	NA	NA	NA	V_AP1_C	13	21	+	12.0749	4.72e-05	0.178	ATGAGTCAC	rs10018189	79750698	UnderExp	4.72e-05	V_AP1_Crs10018189	missing	V_AP1_C	under
rs10018189	ENST00000335016.5	BMP2K	M	4	+	NA	NA	NA	NA	NA	NA	NA	NA	NA	NA	NA	NA	NA	V_FRA1_Q5	14	21	+	12.4509	4.72e-05	0.18	TGAGTCAC	rs10018189	79750698	UnderExp	4.72e-05	V_FRA1_Q5rs10018189	missing	V_FRA1_Q5	under
rs10018189	ENST00000335016.5	BMP2K	M	4	+	NA	NA	NA	NA	NA	NA	NA	NA	NA	NA	NA	NA	NA	V_AP1_01	11	23	+	11.6428	4.16e-05	0.191	CTATGAGTCACAA	rs10018189	79750698	UnderExp	4.16e-05	V_AP1_01rs10018189	missing	V_AP1_01	under
rs10018189	ENST00000335016.5	BMP2K	M	4	+	NA	NA	NA	NA	NA	NA	NA	NA	NA	NA	NA	NA	NA	V_BACH2_01	12	22	+	10.9206	8.61e-05	0.327	TATGAGTCACA	rs10018189	79750698	UnderExp	8.61e-05	V_BACH2_01rs10018189	missing	V_BACH2_01	under
rs10018189	ENST00000335016.5	BMP2K	M	4	+	V_AP1_Q2_01	rs10018189_79750698_OverExp	9	20	-	10.4855	9.73e-05	0.356	TGACCCATAGGA	rs10018189	79750698	OverExp	9.73e-05	V_AP1_Q2_01	9	20	-	12.3447	1.06e-05	0.28	TGACTCATAGGA	rs10018189	79750698	UnderExp	1.06e-05	V_AP1_Q2_01rs10018189	FALSE	V_AP1_Q2_01	under
rs10018189	ENST00000335016.5	BMP2K	M	4	+	512	rs10018189_79750698_OverExp	8	22	-	10.8289	7.02e-05	0.414	TGTGACCCATAGGAG	rs10018189	79750698	OverExp	7.02e-05	NA	NA	NA	NA	NA	NA	NA	NA	NA	NA	NA	NA	NA	missing	512	over
rs10018189	ENST00000335016.5	BMP2K	M	4	+	NA	NA	NA	NA	NA	NA	NA	NA	NA	NA	NA	NA	NA	1	14	21	-	11.7073	3.26e-05	0.166	GTGACTCA	rs10018189	79750698	UnderExp	3.26e-05	1rs10018189	missing	1	under
rs10018189	ENST00000335016.5	BMP2K	M	4	+	NA	NA	NA	NA	NA	NA	NA	NA	NA	NA	NA	NA	NA	V_BACH1_01	10	24	+	10.2069	2.8e-05	0.153	CCTATGAGTCACAAA	rs10018189	79750698	UnderExp	2.8e-05	V_BACH1_01rs10018189	missing	V_BACH1_01	under
rs10018836	ENST00000261439.4	TBC1D1	F	4	+	V_AP1_Q6_01	rs10018836_38031927_OverExp	15	23	+	10.3702	7.04e-05	0.235	ATGACTAAG	rs10018836	38031927	OverExp	7.04e-05	NA	NA	NA	NA	NA	NA	NA	NA	NA	NA	NA	NA	NA	missing	V_AP1_Q6_01	over
rs10018836	ENST00000261439.4	TBC1D1	F	4	+	518	rs10018836_38031927_OverExp	16	31	-	10.7806	9.06e-05	0.371	AAGCAAACCTTAGTCA	rs10018836	38031927	OverExp	9.06e-05	518	16	31	-	10.7142	9.88e-05	0.378	AAGCAAACCTTAGTCG	rs10018836	38031927	UnderExp	9.88e-05	518rs10018836	FALSE	518	over
rs10018880	ENST00000240488.3	MND1	F	4	+	NA	NA	NA	NA	NA	NA	NA	NA	NA	NA	NA	NA	NA	423	9	21	+	11.0987	5.03e-05	0.502	CCATCTTCTCTTC	rs10018880	154270480	UnderExp	5.03e-05	423rs10018880	missing	423	under
rs10018880	ENST00000240488.3	MND1	F	4	+	81	rs10018880_154270480_OverExp	7	18	-	10.5433	9.93e-05	0.49	GACAAGATGGAA	rs10018880	154270480	OverExp	9.93e-05	NA	NA	NA	NA	NA	NA	NA	NA	NA	NA	NA	NA	NA	missing	81	over
rs10018880	ENST00000240488.3	MND1	F	4	+	V_YY1_Q6	rs10018880_154270480_OverExp	8	16	+	11.3841	4.37e-05	0.669	TCCATCTTG	rs10018880	154270480	OverExp	4.37e-05	NA	NA	NA	NA	NA	NA	NA	NA	NA	NA	NA	NA	NA	missing	V_YY1_Q6	over
rs10018880	ENST00000240488.3	MND1	F	4	+	NA	NA	NA	NA	NA	NA	NA	NA	NA	NA	NA	NA	NA	618	16	29	-	11.0094	6.53e-05	0.286	GCAATGTGGAAGAG	rs10018880	154270480	UnderExp	6.53e-05	618rs10018880	missing	618	under
rs10018880	ENST00000240488.3	MND1	F	4	+	502	rs10018880_154270480_OverExp	14	26	-	10.6964	7.58e-05	0.411	ATGTGGAAGACAA	rs10018880	154270480	OverExp	7.58e-05	502	14	26	-	10.9564	4.77e-05	0.368	ATGTGGAAGAGAA	rs10018880	154270480	UnderExp	4.77e-05	502rs10018880	FALSE	502	under
rs10018880	ENST00000240488.3	MND1	F	4	+	165	rs10018880_154270480_OverExp	8	22	+	11.134	5.48e-05	0.181	TCCATCTTGTCTTCC	rs10018880	154270480	OverExp	5.48e-05	165	8	22	+	11.4835	3.35e-05	0.156	TCCATCTTCTCTTCC	rs10018880	154270480	UnderExp	3.35e-05	165rs10018880	FALSE	165	under
rs10018880	ENST00000240488.3	MND1	F	4	+	472	rs10018880_154270480_OverExp	15	29	-	11.0015	6.29e-05	0.265	GCAATGTGGAAGACA	rs10018880	154270480	OverExp	6.29e-05	472	15	29	-	11.2783	4.47e-05	0.248	GCAATGTGGAAGAGA	rs10018880	154270480	UnderExp	4.47e-05	472rs10018880	FALSE	472	under
rs10018880	ENST00000240488.3	MND1	F	4	+	323	rs10018880_154270480_OverExp	16	30	-	10.8716	7.86e-05	0.257	AGCAATGTGGAAGAC	rs10018880	154270480	OverExp	7.86e-05	NA	NA	NA	NA	NA	NA	NA	NA	NA	NA	NA	NA	NA	missing	323	over
rs10018880	ENST00000240488.3	MND1	F	4	+	V_EVI1_02	rs10018880_154270480_OverExp	9	19	-	8.08352	6.75e-05	0.979	AGACAAGATGG	rs10018880	154270480	OverExp	6.75e-05	NA	NA	NA	NA	NA	NA	NA	NA	NA	NA	NA	NA	NA	missing	V_EVI1_02	over
rs10018880	ENST00000240488.3	MND1	F	4	+	51	rs10018880_154270480_OverExp	2	16	-	11.4027	4.47e-05	0.235	CAAGATGGAAGGGGG	rs10018880	154270480	OverExp	4.47e-05	NA	NA	NA	NA	NA	NA	NA	NA	NA	NA	NA	NA	NA	missing	51	over
rs10018880	ENST00000240488.3	MND1	F	4	+	NA	NA	NA	NA	NA	NA	NA	NA	NA	NA	NA	NA	NA	102	15	23	+	11.011	6.82e-05	0.329	TCTCTTCCA	rs10018880	154270480	UnderExp	6.82e-05	102rs10018880	missing	102	under
rs10019399	ENST00000570786.1	TAPT1-AS1	CF	4	+	V_NANOG_02	rs10019399_16200992_OverExp	9	28	+	10.8162	8.4e-05	0.416	TTGAAAAAAGAAAACATCTT	rs10019399	16200992	OverExp	8.4e-05	NA	NA	NA	NA	NA	NA	NA	NA	NA	NA	NA	NA	NA	missing	V_NANOG_02	over
rs10019399	ENST00000570786.1	TAPT1-AS1	CF	4	+	V_FOXO1_02	rs10019399_16200992_OverExp	15	28	-	9.91	8.04e-05	0.994	AAGATGTTTTCTTT	rs10019399	16200992	OverExp	8.04e-05	NA	NA	NA	NA	NA	NA	NA	NA	NA	NA	NA	NA	NA	missing	V_FOXO1_02	over
rs10019399	ENST00000570786.1	TAPT1-AS1	CF	4	+	167	rs10019399_16200992_OverExp	12	19	+	10.9328	4.83e-05	0.446	AAAAAAGA	rs10019399	16200992	OverExp	4.83e-05	NA	NA	NA	NA	NA	NA	NA	NA	NA	NA	NA	NA	NA	missing	167	over
rs10019399	ENST00000570786.1	TAPT1-AS1	CF	4	+	270	rs10019399_16200992_OverExp	12	26	-	11.2957	3.65e-05	0.736	GATGTTTTCTTTTTT	rs10019399	16200992	OverExp	3.65e-05	NA	NA	NA	NA	NA	NA	NA	NA	NA	NA	NA	NA	NA	missing	270	over
rs10019399	ENST00000570786.1	TAPT1-AS1	CF	4	+	526	rs10019399_16200992_OverExp	15	29	+	11.0033	4.9e-05	0.28	AAAGAAAACATCTTA	rs10019399	16200992	OverExp	4.9e-05	NA	NA	NA	NA	NA	NA	NA	NA	NA	NA	NA	NA	NA	missing	526	over
rs10019399	ENST00000570786.1	TAPT1-AS1	CF	4	+	V_IRF_Q6_01	rs10019399_16200992_OverExp	12	22	+	11.456	7.19e-05	0.269	AAAAAAGAAAA	rs10019399	16200992	OverExp	7.19e-05	NA	NA	NA	NA	NA	NA	NA	NA	NA	NA	NA	NA	NA	missing	V_IRF_Q6_01	over
rs10019399	ENST00000570786.1	TAPT1-AS1	CF	4	+	86	rs10019399_16200992_OverExp	10	19	-	10.6194	3.94e-05	0.453	TCTTTTTTCA	rs10019399	16200992	OverExp	3.94e-05	NA	NA	NA	NA	NA	NA	NA	NA	NA	NA	NA	NA	NA	missing	86	over
rs10019399	ENST00000570786.1	TAPT1-AS1	CF	4	+	320	rs10019399_16200992_OverExp	14	27	+	11.2516	2.73e-05	0.412	AAAAGAAAACATCT	rs10019399	16200992	OverExp	2.73e-05	320	14	27	+	10.5698	8.07e-05	0.496	AATAGAAAACATCT	rs10019399	16200992	UnderExp	8.07e-05	320rs10019399	FALSE	320	over
rs10019399	ENST00000570786.1	TAPT1-AS1	CF	4	+	V_IRF_Q6	rs10019399_16200992_OverExp	12	26	-	11.2395	5.89e-05	0.273	GATGTTTTCTTTTTT	rs10019399	16200992	OverExp	5.89e-05	NA	NA	NA	NA	NA	NA	NA	NA	NA	NA	NA	NA	NA	missing	V_IRF_Q6	over
rs10019399	ENST00000570786.1	TAPT1-AS1	CF	4	+	99	rs10019399_16200992_OverExp	14	24	+	11.8959	2.22e-05	0.374	AAAAGAAAACA	rs10019399	16200992	OverExp	2.22e-05	99	14	24	+	10.9194	3.49e-05	0.374	AATAGAAAACA	rs10019399	16200992	UnderExp	3.49e-05	99rs10019399	FALSE	99	over
rs10019399	ENST00000570786.1	TAPT1-AS1	CF	4	+	209	rs10019399_16200992_OverExp	10	24	+	11.5527	1.83e-05	0.347	TGAAAAAAGAAAACA	rs10019399	16200992	OverExp	1.83e-05	NA	NA	NA	NA	NA	NA	NA	NA	NA	NA	NA	NA	NA	missing	209	over
rs1001956	ENST00000528450.1	SLC43A1	M	11	-	58	rs1001956_57266949_OverExp	11	25	-	15.2425	3.79e-06	0.0793	CAGCCTTCCCTGGCG	rs1001956	57266949	OverExp	3.79e-06	58	11	25	-	10.7797	9.41e-05	0.158	CAGCCTTCCGTGGCG	rs1001956	57266949	UnderExp	9.41e-05	58rs1001956	FALSE	58	over
rs1001956	ENST00000528450.1	SLC43A1	M	11	-	338	rs1001956_57266949_OverExp	15	28	+	11.6603	2.07e-05	0.39	AGGGAAGGCTGCCA	rs1001956	57266949	OverExp	2.07e-05	338	15	28	+	11.0707	4e-05	0.39	ACGGAAGGCTGCCA	rs1001956	57266949	UnderExp	4e-05	338rs1001956	FALSE	338	over
rs1001956	ENST00000528450.1	SLC43A1	M	11	-	72	rs1001956_57266949_OverExp	16	25	+	11.2951	2.64e-05	0.224	GGGAAGGCTG	rs1001956	57266949	OverExp	2.64e-05	NA	NA	NA	NA	NA	NA	NA	NA	NA	NA	NA	NA	NA	missing	72	over
rs1001956	ENST00000528450.1	SLC43A1	M	11	-	94	rs1001956_57266949_OverExp	16	28	-	12.0315	2.15e-05	0.144	TGGCAGCCTTCCC	rs1001956	57266949	OverExp	2.15e-05	NA	NA	NA	NA	NA	NA	NA	NA	NA	NA	NA	NA	NA	missing	94	over
rs1001956	ENST00000528450.1	SLC43A1	M	11	-	348	rs1001956_57266949_OverExp	11	25	+	11.6951	3.41e-05	0.191	CGCCAGGGAAGGCTG	rs1001956	57266949	OverExp	3.41e-05	NA	NA	NA	NA	NA	NA	NA	NA	NA	NA	NA	NA	NA	missing	348	over
rs1001956	ENST00000528450.1	SLC43A1	M	11	-	43	rs1001956_57266949_OverExp	14	25	+	11.4988	2.52e-05	0.175	CAGGGAAGGCTG	rs1001956	57266949	OverExp	2.52e-05	NA	NA	NA	NA	NA	NA	NA	NA	NA	NA	NA	NA	NA	missing	43	over
rs1001956	ENST00000528450.1	SLC43A1	M	11	-	655	rs1001956_57266949_OverExp	14	25	+	12.5194	1.41e-05	0.184	CAGGGAAGGCTG	rs1001956	57266949	OverExp	1.41e-05	NA	NA	NA	NA	NA	NA	NA	NA	NA	NA	NA	NA	NA	missing	655	over
rs1001956	ENST00000528450.1	SLC43A1	M	11	-	V_WHN_B	rs1001956_57266949_OverExp	6	16	+	12.0822	3.12e-05	1	AAGGACGCCAG	rs1001956	57266949	OverExp	3.12e-05	V_WHN_B	6	16	+	11.5961	5.17e-05	1	AAGGACGCCAC	rs1001956	57266949	UnderExp	5.17e-05	V_WHN_Brs1001956	FALSE	V_WHN_B	over
rs1001956	ENST00000528450.1	SLC43A1	M	11	-	NA	NA	NA	NA	NA	NA	NA	NA	NA	NA	NA	NA	NA	168	16	29	+	11.3607	4.98e-05	0.159	CGGAAGGCTGCCAG	rs1001956	57266949	UnderExp	4.98e-05	168rs1001956	missing	168	under
rs1001956	ENST00000528450.1	SLC43A1	M	11	-	74	rs1001956_57266949_OverExp	13	28	+	16.2803	1.89e-07	0.0369	CCAGGGAAGGCTGCCA	rs1001956	57266949	OverExp	1.89e-07	74	13	28	+	11.896	2.03e-05	0.159	CCACGGAAGGCTGCCA	rs1001956	57266949	UnderExp	2.03e-05	74rs1001956	FALSE	74	over
rs1001956	ENST00000528450.1	SLC43A1	M	11	-	10	rs1001956_57266949_OverExp	14	28	+	12.0687	1.78e-05	0.0934	CAGGGAAGGCTGCCA	rs1001956	57266949	OverExp	1.78e-05	NA	NA	NA	NA	NA	NA	NA	NA	NA	NA	NA	NA	NA	missing	10	over
rs1001956	ENST00000528450.1	SLC43A1	M	11	-	675	rs1001956_57266949_OverExp	14	29	+	13.3327	9.63e-06	0.109	CAGGGAAGGCTGCCAG	rs1001956	57266949	OverExp	9.63e-06	675	14	29	+	11.0791	5.94e-05	0.162	CACGGAAGGCTGCCAG	rs1001956	57266949	UnderExp	5.94e-05	675rs1001956	FALSE	675	over
rs1001956	ENST00000528450.1	SLC43A1	M	11	-	581	rs1001956_57266949_OverExp	14	26	+	12.6455	1.28e-05	0.223	CAGGGAAGGCTGC	rs1001956	57266949	OverExp	1.28e-05	581	14	26	+	13.1257	1.03e-05	0.223	CACGGAAGGCTGC	rs1001956	57266949	UnderExp	1.03e-05	581rs1001956	FALSE	581	under
rs1001956	ENST00000528450.1	SLC43A1	M	11	-	316	rs1001956_57266949_OverExp	14	29	+	13.0471	1.08e-05	0.132	CAGGGAAGGCTGCCAG	rs1001956	57266949	OverExp	1.08e-05	316	14	29	+	12.4053	1.67e-05	0.132	CACGGAAGGCTGCCAG	rs1001956	57266949	UnderExp	1.67e-05	316rs1001956	FALSE	316	over
rs1001956	ENST00000528450.1	SLC43A1	M	11	-	556	rs1001956_57266949_OverExp	2	16	-	11.0577	3.38e-05	0.443	CTGGCGTCCTTGGCA	rs1001956	57266949	OverExp	3.38e-05	NA	NA	NA	NA	NA	NA	NA	NA	NA	NA	NA	NA	NA	missing	556	over
rs1001956	ENST00000528450.1	SLC43A1	M	11	-	NA	NA	NA	NA	NA	NA	NA	NA	NA	NA	NA	NA	NA	228	16	28	+	10.831	8.35e-05	0.337	CGGAAGGCTGCCA	rs1001956	57266949	UnderExp	8.35e-05	228rs1001956	missing	228	under
rs1001956	ENST00000528450.1	SLC43A1	M	11	-	V_STAT6_02	rs1001956_57266949_OverExp	16	23	-	10.2565	4.87e-05	0.333	GCCTTCCC	rs1001956	57266949	OverExp	4.87e-05	NA	NA	NA	NA	NA	NA	NA	NA	NA	NA	NA	NA	NA	missing	V_STAT6_02	over
rs1001956	ENST00000528450.1	SLC43A1	M	11	-	528	rs1001956_57266949_OverExp	14	28	+	12.5889	1.39e-05	0.248	CAGGGAAGGCTGCCA	rs1001956	57266949	OverExp	1.39e-05	NA	NA	NA	NA	NA	NA	NA	NA	NA	NA	NA	NA	NA	missing	528	over
rs1001956	ENST00000528450.1	SLC43A1	M	11	-	283	rs1001956_57266949_OverExp	8	19	+	11.0299	7.06e-05	0.109	GGACGCCAGGGA	rs1001956	57266949	OverExp	7.06e-05	NA	NA	NA	NA	NA	NA	NA	NA	NA	NA	NA	NA	NA	missing	283	over
rs1001956	ENST00000528450.1	SLC43A1	M	11	-	301	rs1001956_57266949_OverExp	13	28	+	11.4637	3.3e-05	0.294	CCAGGGAAGGCTGCCA	rs1001956	57266949	OverExp	3.3e-05	NA	NA	NA	NA	NA	NA	NA	NA	NA	NA	NA	NA	NA	missing	301	over
rs1001956	ENST00000528450.1	SLC43A1	M	11	-	440	rs1001956_57266949_OverExp	14	29	+	13.6202	8.59e-06	0.126	CAGGGAAGGCTGCCAG	rs1001956	57266949	OverExp	8.59e-06	440	14	29	+	13.5594	8.82e-06	0.126	CACGGAAGGCTGCCAG	rs1001956	57266949	UnderExp	8.82e-06	440rs1001956	FALSE	440	over
rs1001956	ENST00000528450.1	SLC43A1	M	11	-	147	rs1001956_57266949_OverExp	15	28	+	11.3895	2.33e-05	0.37	AGGGAAGGCTGCCA	rs1001956	57266949	OverExp	2.33e-05	NA	NA	NA	NA	NA	NA	NA	NA	NA	NA	NA	NA	NA	missing	147	over
rs10019698	ENST00000295666.4	IGFBP7	F	4	-	NA	NA	NA	NA	NA	NA	NA	NA	NA	NA	NA	NA	NA	295	15	29	+	11.0067	5.29e-05	0.412	AATCTCTCCTCCTTG	rs10019698	57947111	UnderExp	5.29e-05	295rs10019698	missing	295	under
rs10019698	ENST00000295666.4	IGFBP7	F	4	-	675	rs10019698_57947111_OverExp	14	29	-	11.742	3.02e-05	0.115	CAAGGAGGAGAGACTG	rs10019698	57947111	OverExp	3.02e-05	675	14	29	-	11.3443	4.56e-05	0.138	CAAGGAGGAGAGATTG	rs10019698	57947111	UnderExp	4.56e-05	675rs10019698	FALSE	675	over
rs10019698	ENST00000295666.4	IGFBP7	F	4	-	V_IPF1_Q4_01	rs10019698_57947111_OverExp	6	20	+	11.4505	5.94e-05	1	CCGCTCATCAGTCTC	rs10019698	57947111	OverExp	5.94e-05	NA	NA	NA	NA	NA	NA	NA	NA	NA	NA	NA	NA	NA	missing	V_IPF1_Q4_01	over
rs10019698	ENST00000295666.4	IGFBP7	F	4	-	V_LMAF_Q2	rs10019698_57947111_OverExp	8	16	+	12.542	3.95e-05	0.378	GCTCATCAG	rs10019698	57947111	OverExp	3.95e-05	NA	NA	NA	NA	NA	NA	NA	NA	NA	NA	NA	NA	NA	missing	V_LMAF_Q2	over
rs10019698	ENST00000295666.4	IGFBP7	F	4	-	682	rs10019698_57947111_OverExp	15	26	+	10.9103	5.98e-05	0.373	AGTCTCTCCTCC	rs10019698	57947111	OverExp	5.98e-05	NA	NA	NA	NA	NA	NA	NA	NA	NA	NA	NA	NA	NA	missing	682	over
rs10019698	ENST00000295666.4	IGFBP7	F	4	-	NA	NA	NA	NA	NA	NA	NA	NA	NA	NA	NA	NA	NA	V_PBX1_02	9	23	+	8.22735	9.67e-05	1	CTCATCAATCTCTCC	rs10019698	57947111	UnderExp	9.67e-05	V_PBX1_02rs10019698	missing	V_PBX1_02	under
rs10019698	ENST00000295666.4	IGFBP7	F	4	-	NA	NA	NA	NA	NA	NA	NA	NA	NA	NA	NA	NA	NA	447	15	29	+	10.9929	7.11e-05	0.452	AATCTCTCCTCCTTG	rs10019698	57947111	UnderExp	7.11e-05	447rs10019698	missing	447	under
rs10019698	ENST00000295666.4	IGFBP7	F	4	-	NA	NA	NA	NA	NA	NA	NA	NA	NA	NA	NA	NA	NA	V_PBX_Q3	7	18	-	12.7044	2.39e-05	1	GATTGATGAGCG	rs10019698	57947111	UnderExp	2.39e-05	V_PBX_Q3rs10019698	missing	V_PBX_Q3	under
rs10019698	ENST00000295666.4	IGFBP7	F	4	-	NA	NA	NA	NA	NA	NA	NA	NA	NA	NA	NA	NA	NA	V_PBX1_04	6	22	+	11.9616	1.94e-05	1	CCGCTCATCAATCTCTC	rs10019698	57947111	UnderExp	1.94e-05	V_PBX1_04rs10019698	missing	V_PBX1_04	under
rs10019795	ENST00000284637.9	SH3RF1	M	4	-	NA	NA	NA	NA	NA	NA	NA	NA	NA	NA	NA	NA	NA	V_AP2REP_01	11	17	+	9.04425	8e-05	0.435	CCGTGGG	rs10019795	170255751	UnderExp	8e-05	V_AP2REP_01rs10019795	missing	V_AP2REP_01	under
rs10019795	ENST00000284637.9	SH3RF1	M	4	-	NA	NA	NA	NA	NA	NA	NA	NA	NA	NA	NA	NA	NA	V_RBPJK_01	10	20	+	12.3097	3.27e-05	0.558	ACCGTGGGTAT	rs10019795	170255751	UnderExp	3.27e-05	V_RBPJK_01rs10019795	missing	V_RBPJK_01	under
rs10019856	ENST00000237380.6	MED28	M	4	+	526	rs10019856_17615742_OverExp	9	23	+	10.8634	6.06e-05	0.28	AAAGACAACAGTGCC	rs10019856	17615742	OverExp	6.06e-05	NA	NA	NA	NA	NA	NA	NA	NA	NA	NA	NA	NA	NA	missing	526	over
rs10019856	ENST00000237380.6	MED28	M	4	+	602	rs10019856_17615742_OverExp	9	22	+	14.8861	2.52e-06	0.43	AAAGACAACAGTGC	rs10019856	17615742	OverExp	2.52e-06	NA	NA	NA	NA	NA	NA	NA	NA	NA	NA	NA	NA	NA	missing	602	over
rs10019856	ENST00000237380.6	MED28	M	4	+	457	rs10019856_17615742_OverExp	16	31	+	16.211	8.52e-07	0.0739	ACAGTGCCGGGCACAT	rs10019856	17615742	OverExp	8.52e-07	457	16	31	+	11.7633	3.45e-05	0.176	TCAGTGCCGGGCACAT	rs10019856	17615742	UnderExp	3.45e-05	457rs10019856	FALSE	457	over
rs10019856	ENST00000237380.6	MED28	M	4	+	NA	NA	NA	NA	NA	NA	NA	NA	NA	NA	NA	NA	NA	560	8	19	-	10.7311	7.93e-05	0.779	CTGATGTCTTTA	rs10019856	17615742	UnderExp	7.93e-05	560rs10019856	missing	560	under
rs10019856	ENST00000237380.6	MED28	M	4	+	V_HNF3B_01	rs10019856_17615742_OverExp	9	23	-	11.3371	6.6e-05	0.671	GGCACTGTTGTCTTT	rs10019856	17615742	OverExp	6.6e-05	NA	NA	NA	NA	NA	NA	NA	NA	NA	NA	NA	NA	NA	missing	V_HNF3B_01	over
rs10019856	ENST00000237380.6	MED28	M	4	+	V_SP3_Q3	rs10019856_17615742_OverExp	13	26	+	11.849	2.82e-05	0.233	ACAACAGTGCCGGG	rs10019856	17615742	OverExp	2.82e-05	NA	NA	NA	NA	NA	NA	NA	NA	NA	NA	NA	NA	NA	missing	V_SP3_Q3	over
rs10020775	ENST00000264433.6	FNIP2	M	4	+	97	rs10020775_159835493_OverExp	3	18	+	10.5398	8.26e-05	0.424	TCCTGCCATCACAGAA	rs10020775	159835493	OverExp	8.26e-05	97	3	18	+	14.5726	4.39e-06	0.35	TCCTGCCATCACAAAA	rs10020775	159835493	UnderExp	4.39e-06	97rs10020775	FALSE	97	under
rs10020775	ENST00000264433.6	FNIP2	M	4	+	480	rs10020775_159835493_OverExp	11	24	-	14.7022	6.71e-06	0.247	GAGACATTCTGTGA	rs10020775	159835493	OverExp	6.71e-06	NA	NA	NA	NA	NA	NA	NA	NA	NA	NA	NA	NA	NA	missing	480	over
rs10020775	ENST00000264433.6	FNIP2	M	4	+	V_DMRT2_01	rs10020775_159835493_OverExp	15	30	-	7.17928	8.39e-05	1	CTATTTGAGACATTCT	rs10020775	159835493	OverExp	8.39e-05	V_DMRT2_01	15	30	-	8.24422	5.75e-05	0.982	CTATTTGAGACATTTT	rs10020775	159835493	UnderExp	5.75e-05	V_DMRT2_01rs10020775	FALSE	V_DMRT2_01	under
rs10020775	ENST00000264433.6	FNIP2	M	4	+	NA	NA	NA	NA	NA	NA	NA	NA	NA	NA	NA	NA	NA	461	12	25	+	10.6896	7.32e-05	0.549	CACAAAATGTCTCA	rs10020775	159835493	UnderExp	7.32e-05	461rs10020775	missing	461	under
rs10020775	ENST00000264433.6	FNIP2	M	4	+	NA	NA	NA	NA	NA	NA	NA	NA	NA	NA	NA	NA	NA	V_DMRT1_01	12	26	-	8.13257	4.27e-05	0.726	TTGAGACATTTTGTG	rs10020775	159835493	UnderExp	4.27e-05	V_DMRT1_01rs10020775	missing	V_DMRT1_01	under
rs10020775	ENST00000264433.6	FNIP2	M	4	+	NA	NA	NA	NA	NA	NA	NA	NA	NA	NA	NA	NA	NA	31	16	23	-	9.86552	9.18e-05	0.627	AGACATTT	rs10020775	159835493	UnderExp	9.18e-05	31rs10020775	missing	31	under
rs10020775	ENST00000264433.6	FNIP2	M	4	+	69	rs10020775_159835493_OverExp	15	23	+	14.1777	1.79e-05	0.546	AGAATGTCT	rs10020775	159835493	OverExp	1.79e-05	69	15	23	+	10.5919	4.46e-05	0.608	AAAATGTCT	rs10020775	159835493	UnderExp	4.46e-05	69rs10020775	FALSE	69	over
rs10020775	ENST00000264433.6	FNIP2	M	4	+	268	rs10020775_159835493_OverExp	12	20	-	10.3916	7.26e-05	0.49	CATTCTGTG	rs10020775	159835493	OverExp	7.26e-05	NA	NA	NA	NA	NA	NA	NA	NA	NA	NA	NA	NA	NA	missing	268	over
rs10020775	ENST00000264433.6	FNIP2	M	4	+	587	rs10020775_159835493_OverExp	6	20	-	14.683	6.19e-06	0.272	CATTCTGTGATGGCA	rs10020775	159835493	OverExp	6.19e-06	587	6	20	-	13.9894	1.1e-05	0.306	CATTTTGTGATGGCA	rs10020775	159835493	UnderExp	1.1e-05	587rs10020775	FALSE	587	over
rs10020775	ENST00000264433.6	FNIP2	M	4	+	177	rs10020775_159835493_OverExp	11	25	+	11.1169	2.94e-05	0.39	TCACAGAATGTCTCA	rs10020775	159835493	OverExp	2.94e-05	177	11	25	+	10.5759	7.24e-05	0.462	TCACAAAATGTCTCA	rs10020775	159835493	UnderExp	7.24e-05	177rs10020775	FALSE	177	over
rs10020775	ENST00000264433.6	FNIP2	M	4	+	584	rs10020775_159835493_OverExp	14	27	+	11.2502	2.57e-05	0.44	CAGAATGTCTCAAA	rs10020775	159835493	OverExp	2.57e-05	NA	NA	NA	NA	NA	NA	NA	NA	NA	NA	NA	NA	NA	missing	584	over
rs1002193	ENST00000330149.5	TRAPPC6B	F	14	-	405	rs1002193_39644772_OverExp	6	20	+	10.9726	7.03e-05	0.262	AGGTCCCCTCGGTAG	rs1002193	39644772	OverExp	7.03e-05	405	6	20	+	11.1574	5.56e-05	0.244	AGGTCCCCTCCGTAG	rs1002193	39644772	UnderExp	5.56e-05	405rs1002193	FALSE	405	under
rs1002193	ENST00000330149.5	TRAPPC6B	F	14	-	NA	NA	NA	NA	NA	NA	NA	NA	NA	NA	NA	NA	NA	523	4	16	+	12.6773	1.35e-05	0.0759	CCAGGTCCCCTCC	rs1002193	39644772	UnderExp	1.35e-05	523rs1002193	missing	523	under
rs1002193	ENST00000330149.5	TRAPPC6B	F	14	-	327	rs1002193_39644772_OverExp	2	17	-	12.1554	2.39e-05	0.0585	CCGAGGGGACCTGGGG	rs1002193	39644772	OverExp	2.39e-05	NA	NA	NA	NA	NA	NA	NA	NA	NA	NA	NA	NA	NA	missing	327	over
rs1002193	ENST00000330149.5	TRAPPC6B	F	14	-	NA	NA	NA	NA	NA	NA	NA	NA	NA	NA	NA	NA	NA	V_MAZR_01	7	19	-	11.1683	4.52e-05	0.0867	TACGGAGGGGACC	rs1002193	39644772	UnderExp	4.52e-05	V_MAZR_01rs1002193	missing	V_MAZR_01	under
rs1002226	ENST00000338965.4	NCR3LG1	M	11	+	170	rs1002226_17405617_OverExp	6	17	-	11.0857	5.43e-05	0.226	CAGCAGAGAAAA	rs1002226	17405617	OverExp	5.43e-05	NA	NA	NA	NA	NA	NA	NA	NA	NA	NA	NA	NA	NA	missing	170	over
rs1002226	ENST00000338965.4	NCR3LG1	M	11	+	681	rs1002226_17405617_OverExp	4	17	-	11.6275	2.34e-05	0.316	CAGCAGAGAAAAAT	rs1002226	17405617	OverExp	2.34e-05	NA	NA	NA	NA	NA	NA	NA	NA	NA	NA	NA	NA	NA	missing	681	over
rs1002226	ENST00000338965.4	NCR3LG1	M	11	+	79	rs1002226_17405617_OverExp	8	17	+	11.4852	3.84e-05	0.173	TTCTCTGCTG	rs1002226	17405617	OverExp	3.84e-05	NA	NA	NA	NA	NA	NA	NA	NA	NA	NA	NA	NA	NA	missing	79	over
rs10024026	ENST00000511577.1	DDX60L	M	4	-	V_GATA4_Q3	rs10024026_169427406_OverExp	7	18	-	12.286	3.83e-05	0.421	AGAAAAAGGGGG	rs10024026	169427406	OverExp	3.83e-05	NA	NA	NA	NA	NA	NA	NA	NA	NA	NA	NA	NA	NA	missing	V_GATA4_Q3	over
rs10024026	ENST00000511577.1	DDX60L	M	4	-	561	rs10024026_169427406_OverExp	12	24	-	10.5071	7.12e-05	0.484	TGTTGTAGAAAAA	rs10024026	169427406	OverExp	7.12e-05	NA	NA	NA	NA	NA	NA	NA	NA	NA	NA	NA	NA	NA	missing	561	over
rs10024026	ENST00000511577.1	DDX60L	M	4	-	453	rs10024026_169427406_OverExp	10	21	+	10.3548	8.94e-05	0.537	CCTTTTTCTACA	rs10024026	169427406	OverExp	8.94e-05	NA	NA	NA	NA	NA	NA	NA	NA	NA	NA	NA	NA	NA	missing	453	over
rs10024026	ENST00000511577.1	DDX60L	M	4	-	NA	NA	NA	NA	NA	NA	NA	NA	NA	NA	NA	NA	NA	V_CACCCBINDINGFACTOR_Q6	4	19	-	7.50499	8.09e-05	0.213	TAGTAAAAGGGGGAAG	rs10024026	169427406	UnderExp	8.09e-05	V_CACCCBINDINGFACTOR_Q6rs10024026	missing	V_CACCCBINDINGFACTOR_Q6	under
rs10024026	ENST00000511577.1	DDX60L	M	4	-	274	rs10024026_169427406_OverExp	5	16	-	11.161	4.53e-05	0.295	AAAAAGGGGGAA	rs10024026	169427406	OverExp	4.53e-05	NA	NA	NA	NA	NA	NA	NA	NA	NA	NA	NA	NA	NA	missing	274	over
rs10025262	ENST00000511497.1	RP11-420A23.1	C	4	+	410	rs10025262_129280216_OverExp	6	17	-	10.7206	3.21e-05	0.896	TGAAGTCTTTCA	rs10025262	129280216	OverExp	3.21e-05	410	6	17	-	10.5796	4.28e-05	0.896	TCAAGTCTTTCA	rs10025262	129280216	UnderExp	4.28e-05	410rs10025262	FALSE	410	over
rs10025262	ENST00000511497.1	RP11-420A23.1	C	4	+	446	rs10025262_129280216_OverExp	3	16	-	10.3753	7.3e-05	0.532	GAAGTCTTTCAGCA	rs10025262	129280216	OverExp	7.3e-05	446	3	16	-	14.5999	1.85e-06	0.519	CAAGTCTTTCAGCA	rs10025262	129280216	UnderExp	1.85e-06	446rs10025262	FALSE	446	under
rs10025262	ENST00000511497.1	RP11-420A23.1	C	4	+	332	rs10025262_129280216_OverExp	3	17	-	14.9009	3.87e-06	0.274	TGAAGTCTTTCAGCA	rs10025262	129280216	OverExp	3.87e-06	332	3	17	-	10.8975	6.03e-05	0.483	TCAAGTCTTTCAGCA	rs10025262	129280216	UnderExp	6.03e-05	332rs10025262	FALSE	332	over
rs10025262	ENST00000511497.1	RP11-420A23.1	C	4	+	362	rs10025262_129280216_OverExp	6	18	+	10.9209	2.38e-05	0.714	TGAAAGACTTCAA	rs10025262	129280216	OverExp	2.38e-05	362	6	18	+	10.7676	3.2e-05	0.714	TGAAAGACTTGAA	rs10025262	129280216	UnderExp	3.2e-05	362rs10025262	FALSE	362	over
rs10025262	ENST00000511497.1	RP11-420A23.1	C	4	+	NA	NA	NA	NA	NA	NA	NA	NA	NA	NA	NA	NA	NA	119	15	25	-	10.5701	6.11e-05	0.393	TGGAAACTTCA	rs10025262	129280216	UnderExp	6.11e-05	119rs10025262	missing	119	under
rs10025262	ENST00000511497.1	RP11-420A23.1	C	4	+	422	rs10025262_129280216_OverExp	13	26	+	10.9899	5.99e-05	0.343	CTTCAAGTTTCCAG	rs10025262	129280216	OverExp	5.99e-05	422	13	26	+	15.1085	2.96e-06	0.301	CTTGAAGTTTCCAG	rs10025262	129280216	UnderExp	2.96e-06	422rs10025262	FALSE	422	under
rs10025262	ENST00000511497.1	RP11-420A23.1	C	4	+	NA	NA	NA	NA	NA	NA	NA	NA	NA	NA	NA	NA	NA	667	9	24	+	10.9786	6.11e-05	0.352	AAGACTTGAAGTTTCC	rs10025262	129280216	UnderExp	6.11e-05	667rs10025262	missing	667	under
rs10025262	ENST00000511497.1	RP11-420A23.1	C	4	+	NA	NA	NA	NA	NA	NA	NA	NA	NA	NA	NA	NA	NA	603	15	30	-	15.0655	3.74e-06	0.206	CAGACTGGAAACTTCA	rs10025262	129280216	UnderExp	3.74e-06	603rs10025262	missing	603	under
rs10025262	ENST00000511497.1	RP11-420A23.1	C	4	+	NA	NA	NA	NA	NA	NA	NA	NA	NA	NA	NA	NA	NA	476	13	27	-	10.6809	5.21e-05	0.445	ACTGGAAACTTCAAG	rs10025262	129280216	UnderExp	5.21e-05	476rs10025262	missing	476	under
rs10025262	ENST00000511497.1	RP11-420A23.1	C	4	+	NA	NA	NA	NA	NA	NA	NA	NA	NA	NA	NA	NA	NA	609	11	22	-	10.4134	6.09e-05	0.673	AAACTTCAAGTC	rs10025262	129280216	UnderExp	6.09e-05	609rs10025262	missing	609	under
rs10025262	ENST00000511497.1	RP11-420A23.1	C	4	+	295	rs10025262_129280216_OverExp	16	30	+	11.215	3.55e-05	0.392	CAAGTTTCCAGTCTG	rs10025262	129280216	OverExp	3.55e-05	295	16	30	+	10.6596	9.7e-05	0.443	GAAGTTTCCAGTCTG	rs10025262	129280216	UnderExp	9.7e-05	295rs10025262	FALSE	295	over
rs10026176	ENST00000264903.4	CNOT6L	CY	4	-	NA	NA	NA	NA	NA	NA	NA	NA	NA	NA	NA	NA	NA	V_HNF1_01	8	22	+	10.6545	7.5e-05	0.954	GGTTAGTATATAATA	rs10026176	78794541	UnderExp	7.5e-05	V_HNF1_01rs10026176	missing	V_HNF1_01	under
rs10026176	ENST00000264903.4	CNOT6L	CY	4	-	NA	NA	NA	NA	NA	NA	NA	NA	NA	NA	NA	NA	NA	V_MEF2_02	10	31	+	10.1883	5.32e-05	0.978	TTAGTATATAATAATAGAATCA	rs10026176	78794541	UnderExp	5.32e-05	V_MEF2_02rs10026176	missing	V_MEF2_02	under
rs10026176	ENST00000264903.4	CNOT6L	CY	4	-	NA	NA	NA	NA	NA	NA	NA	NA	NA	NA	NA	NA	NA	V_RSRFC4_Q2	14	30	+	6.76597	8.09e-05	1	TATATAATAATAGAATC	rs10026176	78794541	UnderExp	8.09e-05	V_RSRFC4_Q2rs10026176	missing	V_RSRFC4_Q2	under
rs10026176	ENST00000264903.4	CNOT6L	CY	4	-	NA	NA	NA	NA	NA	NA	NA	NA	NA	NA	NA	NA	NA	V_RSRFC4_01	14	29	-	6.48089	9.5e-05	1	ATTCTATTATTATATA	rs10026176	78794541	UnderExp	9.5e-05	V_RSRFC4_01rs10026176	missing	V_RSRFC4_01	under
rs1002682	ENST00000274457.3	FEM1C	M	5	-	NA	NA	NA	NA	NA	NA	NA	NA	NA	NA	NA	NA	NA	459	11	24	-	10.7191	8.98e-05	0.457	ATGTCACACGGTGA	rs1002682	114794113	UnderExp	8.98e-05	459rs1002682	missing	459	under
rs1002682	ENST00000274457.3	FEM1C	M	5	-	585	rs1002682_114794113_OverExp	3	16	-	10.9933	7.05e-05	0.253	TGGTGAGAGACAAA	rs1002682	114794113	OverExp	7.05e-05	NA	NA	NA	NA	NA	NA	NA	NA	NA	NA	NA	NA	NA	missing	585	over
rs1002682	ENST00000274457.3	FEM1C	M	5	-	V_MYCMAX_02	rs1002682_114794113_OverExp	12	23	+	11.1235	9.48e-05	0.659	CACCATGTGACA	rs1002682	114794113	OverExp	9.48e-05	NA	NA	NA	NA	NA	NA	NA	NA	NA	NA	NA	NA	NA	missing	V_MYCMAX_02	over
rs1002682	ENST00000274457.3	FEM1C	M	5	-	191	rs1002682_114794113_OverExp	14	26	+	10.8887	7.82e-05	0.287	CCATGTGACATTC	rs1002682	114794113	OverExp	7.82e-05	NA	NA	NA	NA	NA	NA	NA	NA	NA	NA	NA	NA	NA	missing	191	over
rs1002682	ENST00000274457.3	FEM1C	M	5	-	NA	NA	NA	NA	NA	NA	NA	NA	NA	NA	NA	NA	NA	587	4	18	-	10.9629	5.74e-05	0.356	CACGGTGAGAGACAA	rs1002682	114794113	UnderExp	5.74e-05	587rs1002682	missing	587	under
rs1002682	ENST00000274457.3	FEM1C	M	5	-	V_USF_Q6	rs1002682_114794113_OverExp	13	22	-	11.3004	7.2e-05	0.483	GTCACATGGT	rs1002682	114794113	OverExp	7.2e-05	NA	NA	NA	NA	NA	NA	NA	NA	NA	NA	NA	NA	NA	missing	V_USF_Q6	over
rs1002682	ENST00000274457.3	FEM1C	M	5	-	307	rs1002682_114794113_OverExp	12	26	-	11.3511	4.46e-05	0.374	GAATGTCACATGGTG	rs1002682	114794113	OverExp	4.46e-05	NA	NA	NA	NA	NA	NA	NA	NA	NA	NA	NA	NA	NA	missing	307	over
rs1002682	ENST00000274457.3	FEM1C	M	5	-	285	rs1002682_114794113_OverExp	5	19	-	10.4496	5.51e-05	0.457	ACATGGTGAGAGACA	rs1002682	114794113	OverExp	5.51e-05	NA	NA	NA	NA	NA	NA	NA	NA	NA	NA	NA	NA	NA	missing	285	over
rs1002682	ENST00000274457.3	FEM1C	M	5	-	NA	NA	NA	NA	NA	NA	NA	NA	NA	NA	NA	NA	NA	449	16	30	+	10.7902	5.69e-05	0.461	GTGTGACATTCTGGC	rs1002682	114794113	UnderExp	5.69e-05	449rs1002682	missing	449	under
rs1002682	ENST00000274457.3	FEM1C	M	5	-	NA	NA	NA	NA	NA	NA	NA	NA	NA	NA	NA	NA	NA	V_SZF11_01	5	19	-	8.31047	9.32e-05	0.397	ACACGGTGAGAGACA	rs1002682	114794113	UnderExp	9.32e-05	V_SZF11_01rs1002682	missing	V_SZF11_01	under
rs1002682	ENST00000274457.3	FEM1C	M	5	-	V_USF_Q6_01	rs1002682_114794113_OverExp	12	23	+	11.8342	3.87e-05	0.359	CACCATGTGACA	rs1002682	114794113	OverExp	3.87e-05	NA	NA	NA	NA	NA	NA	NA	NA	NA	NA	NA	NA	NA	missing	V_USF_Q6_01	over
rs1002682	ENST00000274457.3	FEM1C	M	5	-	177	rs1002682_114794113_OverExp	9	23	+	14.4982	5.37e-06	0.343	TCTCACCATGTGACA	rs1002682	114794113	OverExp	5.37e-06	NA	NA	NA	NA	NA	NA	NA	NA	NA	NA	NA	NA	NA	missing	177	over
rs1002682	ENST00000274457.3	FEM1C	M	5	-	262	rs1002682_114794113_OverExp	14	29	+	15.9718	3.04e-07	0.1	CCATGTGACATTCTGG	rs1002682	114794113	OverExp	3.04e-07	262	14	29	+	12.3494	1.66e-05	0.325	CCGTGTGACATTCTGG	rs1002682	114794113	UnderExp	1.66e-05	262rs1002682	FALSE	262	over
rs1002682	ENST00000274457.3	FEM1C	M	5	-	485	rs1002682_114794113_OverExp	8	21	-	11.7444	3.27e-05	0.24	TCACATGGTGAGAG	rs1002682	114794113	OverExp	3.27e-05	NA	NA	NA	NA	NA	NA	NA	NA	NA	NA	NA	NA	NA	missing	485	over
rs1002707	ENST00000374379.4	CLIC4	CM	1	+	37	rs1002707_25051102_OverExp	13	21	+	11.0451	7.18e-05	0.237	AGCCAGACA	rs1002707	25051102	OverExp	7.18e-05	NA	NA	NA	NA	NA	NA	NA	NA	NA	NA	NA	NA	NA	missing	37	over
rs1002707	ENST00000374379.4	CLIC4	CM	1	+	503	rs1002707_25051102_OverExp	10	24	-	10.7901	8.22e-05	0.387	AAATGTCTGGCTTAG	rs1002707	25051102	OverExp	8.22e-05	NA	NA	NA	NA	NA	NA	NA	NA	NA	NA	NA	NA	NA	missing	503	over
rs1002707	ENST00000374379.4	CLIC4	CM	1	+	594	rs1002707_25051102_OverExp	4	18	-	11.9495	1.83e-05	0.225	CTGGCTTAGGGAGCC	rs1002707	25051102	OverExp	1.83e-05	NA	NA	NA	NA	NA	NA	NA	NA	NA	NA	NA	NA	NA	missing	594	over
rs1002707	ENST00000374379.4	CLIC4	CM	1	+	V_HAND1E47_01	rs1002707_25051102_OverExp	11	26	-	10.8918	8.49e-05	0.6	TTAAATGTCTGGCTTA	rs1002707	25051102	OverExp	8.49e-05	NA	NA	NA	NA	NA	NA	NA	NA	NA	NA	NA	NA	NA	missing	V_HAND1E47_01	over
rs1002707	ENST00000374379.4	CLIC4	CM	1	+	V_SMAD_Q6_01	rs1002707_25051102_OverExp	12	22	+	12.0747	2.9e-05	0.49	AAGCCAGACAT	rs1002707	25051102	OverExp	2.9e-05	NA	NA	NA	NA	NA	NA	NA	NA	NA	NA	NA	NA	NA	missing	V_SMAD_Q6_01	over
rs1002707	ENST00000374379.4	CLIC4	CM	1	+	385	rs1002707_25051102_OverExp	9	23	-	11.2378	5.85e-05	0.218	AATGTCTGGCTTAGG	rs1002707	25051102	OverExp	5.85e-05	NA	NA	NA	NA	NA	NA	NA	NA	NA	NA	NA	NA	NA	missing	385	over
rs1002707	ENST00000374379.4	CLIC4	CM	1	+	433	rs1002707_25051102_OverExp	9	24	+	10.782	8.22e-05	0.416	CCTAAGCCAGACATTT	rs1002707	25051102	OverExp	8.22e-05	NA	NA	NA	NA	NA	NA	NA	NA	NA	NA	NA	NA	NA	missing	433	over
rs10027500	ENST00000274054.2	NAF1	FM	4	-	NA	NA	NA	NA	NA	NA	NA	NA	NA	NA	NA	NA	NA	159	9	20	-	11.1445	6.22e-05	0.19	CTGTCACCTGCA	rs10027500	164025431	UnderExp	6.22e-05	159rs10027500	missing	159	under
rs10027500	ENST00000274054.2	NAF1	FM	4	-	V_ERR1_Q2	rs10027500_164025431_OverExp	6	19	+	11.8488	5.25e-05	0.667	ACATGCAGGTCACA	rs10027500	164025431	OverExp	5.25e-05	NA	NA	NA	NA	NA	NA	NA	NA	NA	NA	NA	NA	NA	missing	V_ERR1_Q2	over
rs10027500	ENST00000274054.2	NAF1	FM	4	-	V_CRX_02	rs10027500_164025431_OverExp	16	31	+	10.3735	9.36e-05	1	CACAGGGGATTATGAT	rs10027500	164025431	OverExp	9.36e-05	NA	NA	NA	NA	NA	NA	NA	NA	NA	NA	NA	NA	NA	missing	V_CRX_02	over
rs10027500	ENST00000274054.2	NAF1	FM	4	-	NA	NA	NA	NA	NA	NA	NA	NA	NA	NA	NA	NA	NA	V_MEIS1_01	12	23	+	11.5643	7.27e-05	0.718	AGGTGACAGGGG	rs10027500	164025431	UnderExp	7.27e-05	V_MEIS1_01rs10027500	missing	V_MEIS1_01	under
rs10027500	ENST00000274054.2	NAF1	FM	4	-	191	rs10027500_164025431_OverExp	10	22	-	11.5577	3.4e-05	0.231	CCCTGTGACCTGC	rs10027500	164025431	OverExp	3.4e-05	NA	NA	NA	NA	NA	NA	NA	NA	NA	NA	NA	NA	NA	missing	191	over
rs10027500	ENST00000274054.2	NAF1	FM	4	-	408	rs10027500_164025431_OverExp	7	20	+	15.098	2.91e-06	0.215	CATGCAGGTCACAG	rs10027500	164025431	OverExp	2.91e-06	408	7	20	+	10.8659	7e-05	0.296	CATGCAGGTGACAG	rs10027500	164025431	UnderExp	7e-05	408rs10027500	FALSE	408	over
rs10027500	ENST00000274054.2	NAF1	FM	4	-	NA	NA	NA	NA	NA	NA	NA	NA	NA	NA	NA	NA	NA	V_IRX2_01	1	17	+	10.611	8.23e-05	0.982	TGTATACATGCAGGTGA	rs10027500	164025431	UnderExp	8.23e-05	V_IRX2_01rs10027500	missing	V_IRX2_01	under
rs10027500	ENST00000274054.2	NAF1	FM	4	-	283	rs10027500_164025431_OverExp	13	24	+	10.721	9.48e-05	0.144	GGTCACAGGGGA	rs10027500	164025431	OverExp	9.48e-05	NA	NA	NA	NA	NA	NA	NA	NA	NA	NA	NA	NA	NA	missing	283	over
rs10027500	ENST00000274054.2	NAF1	FM	4	-	V_ER_Q6	rs10027500_164025431_OverExp	10	28	-	13.6572	9.12e-06	0.612	ATAATCCCCTGTGACCTGC	rs10027500	164025431	OverExp	9.12e-06	NA	NA	NA	NA	NA	NA	NA	NA	NA	NA	NA	NA	NA	missing	V_ER_Q6	over
rs10027500	ENST00000274054.2	NAF1	FM	4	-	523	rs10027500_164025431_OverExp	10	22	-	16.1836	1.13e-06	0.0496	CCCTGTGACCTGC	rs10027500	164025431	OverExp	1.13e-06	523	10	22	-	12.2466	2.07e-05	0.0833	CCCTGTCACCTGC	rs10027500	164025431	UnderExp	2.07e-05	523rs10027500	FALSE	523	over
rs10027500	ENST00000274054.2	NAF1	FM	4	-	V_PPAR_DR1_Q2	rs10027500_164025431_OverExp	12	24	-	12.2406	2.82e-05	0.477	TCCCCTGTGACCT	rs10027500	164025431	OverExp	2.82e-05	NA	NA	NA	NA	NA	NA	NA	NA	NA	NA	NA	NA	NA	missing	V_PPAR_DR1_Q2	over
rs10027500	ENST00000274054.2	NAF1	FM	4	-	NA	NA	NA	NA	NA	NA	NA	NA	NA	NA	NA	NA	NA	V_PKNOX2_01	11	26	-	10.9277	6.41e-05	0.813	AATCCCCTGTCACCTG	rs10027500	164025431	UnderExp	6.41e-05	V_PKNOX2_01rs10027500	missing	V_PKNOX2_01	under
rs10027500	ENST00000274054.2	NAF1	FM	4	-	229	rs10027500_164025431_OverExp	11	21	-	10.9734	6.82e-05	0.301	CCTGTGACCTG	rs10027500	164025431	OverExp	6.82e-05	NA	NA	NA	NA	NA	NA	NA	NA	NA	NA	NA	NA	NA	missing	229	over
rs10027500	ENST00000274054.2	NAF1	FM	4	-	242	rs10027500_164025431_OverExp	10	24	+	11.4665	4.32e-05	0.128	GCAGGTCACAGGGGA	rs10027500	164025431	OverExp	4.32e-05	242	10	24	+	11.897	2.7e-05	0.111	GCAGGTGACAGGGGA	rs10027500	164025431	UnderExp	2.7e-05	242rs10027500	FALSE	242	under
rs10027500	ENST00000274054.2	NAF1	FM	4	-	V_ER_Q6_02	rs10027500_164025431_OverExp	11	21	+	11.7338	5.11e-05	0.661	CAGGTCACAGG	rs10027500	164025431	OverExp	5.11e-05	NA	NA	NA	NA	NA	NA	NA	NA	NA	NA	NA	NA	NA	missing	V_ER_Q6_02	over
rs10027500	ENST00000274054.2	NAF1	FM	4	-	459	rs10027500_164025431_OverExp	12	25	+	11.897	1.78e-05	0.329	AGGTCACAGGGGAT	rs10027500	164025431	OverExp	1.78e-05	NA	NA	NA	NA	NA	NA	NA	NA	NA	NA	NA	NA	NA	missing	459	over
rs10027500	ENST00000274054.2	NAF1	FM	4	-	538	rs10027500_164025431_OverExp	13	26	-	11.6475	2.66e-05	0.545	AATCCCCTGTGACC	rs10027500	164025431	OverExp	2.66e-05	NA	NA	NA	NA	NA	NA	NA	NA	NA	NA	NA	NA	NA	missing	538	over
rs10027500	ENST00000274054.2	NAF1	FM	4	-	V_PPARG_03	rs10027500_164025431_OverExp	8	24	+	12.3309	1.94e-05	0.538	ATGCAGGTCACAGGGGA	rs10027500	164025431	OverExp	1.94e-05	NA	NA	NA	NA	NA	NA	NA	NA	NA	NA	NA	NA	NA	missing	V_PPARG_03	over
rs10027500	ENST00000274054.2	NAF1	FM	4	-	235	rs10027500_164025431_OverExp	11	23	-	11.405	3.76e-05	0.302	CCCCTGTGACCTG	rs10027500	164025431	OverExp	3.76e-05	235	11	23	-	11.678	2.57e-05	0.302	CCCCTGTCACCTG	rs10027500	164025431	UnderExp	2.57e-05	235rs10027500	FALSE	235	under
rs10027500	ENST00000274054.2	NAF1	FM	4	-	23	rs10027500_164025431_OverExp	11	20	+	10.9848	7.38e-05	0.15	CAGGTCACAG	rs10027500	164025431	OverExp	7.38e-05	NA	NA	NA	NA	NA	NA	NA	NA	NA	NA	NA	NA	NA	missing	23	over
rs10027500	ENST00000274054.2	NAF1	FM	4	-	V_RORA1_01	rs10027500_164025431_OverExp	6	18	+	11.532	7.27e-05	0.921	ACATGCAGGTCAC	rs10027500	164025431	OverExp	7.27e-05	NA	NA	NA	NA	NA	NA	NA	NA	NA	NA	NA	NA	NA	missing	V_RORA1_01	over
rs10027755	ENST00000237380.6	MED28	M	4	+	NA	NA	NA	NA	NA	NA	NA	NA	NA	NA	NA	NA	NA	V_SP1_01	14	23	+	10.8936	7.66e-05	0.107	GGGGCAGAGT	rs10027755	17615954	UnderExp	7.66e-05	V_SP1_01rs10027755	missing	V_SP1_01	under
rs10027755	ENST00000237380.6	MED28	M	4	+	NA	NA	NA	NA	NA	NA	NA	NA	NA	NA	NA	NA	NA	297	2	17	-	10.9768	6.14e-05	0.297	CCCCAAATGCCTGGAG	rs10027755	17615954	UnderExp	6.14e-05	297rs10027755	missing	297	under
rs10027755	ENST00000237380.6	MED28	M	4	+	V_E2F_Q6	rs10027755_17615954_OverExp	11	18	+	13.2023	2.41e-05	1	TTTGGCGC	rs10027755	17615954	OverExp	2.41e-05	NA	NA	NA	NA	NA	NA	NA	NA	NA	NA	NA	NA	NA	missing	V_E2F_Q6	over
rs10027755	ENST00000237380.6	MED28	M	4	+	634	rs10027755_17615954_OverExp	7	22	-	11.9557	2.54e-05	0.225	CTCTGCGCCAAATGCC	rs10027755	17615954	OverExp	2.54e-05	634	7	22	-	12.1602	2.07e-05	0.225	CTCTGCCCCAAATGCC	rs10027755	17615954	UnderExp	2.07e-05	634rs10027755	FALSE	634	under
rs10027755	ENST00000237380.6	MED28	M	4	+	V_E2F_02	rs10027755_17615954_OverExp	11	18	+	14.9359	2.41e-05	1	TTTGGCGC	rs10027755	17615954	OverExp	2.41e-05	NA	NA	NA	NA	NA	NA	NA	NA	NA	NA	NA	NA	NA	missing	V_E2F_02	over
rs10027755	ENST00000237380.6	MED28	M	4	+	V_E2F1_Q6	rs10027755_17615954_OverExp	11	18	+	11.9656	2.41e-05	1	TTTGGCGC	rs10027755	17615954	OverExp	2.41e-05	NA	NA	NA	NA	NA	NA	NA	NA	NA	NA	NA	NA	NA	missing	V_E2F1_Q6	over
rs10027755	ENST00000237380.6	MED28	M	4	+	V_E2F1_Q3	rs10027755_17615954_OverExp	11	18	+	10.4807	4.39e-05	1	TTTGGCGC	rs10027755	17615954	OverExp	4.39e-05	NA	NA	NA	NA	NA	NA	NA	NA	NA	NA	NA	NA	NA	missing	V_E2F1_Q3	over
rs10027755	ENST00000237380.6	MED28	M	4	+	NA	NA	NA	NA	NA	NA	NA	NA	NA	NA	NA	NA	NA	640	2	17	-	11.2592	5.33e-05	0.256	CCCCAAATGCCTGGAG	rs10027755	17615954	UnderExp	5.33e-05	640rs10027755	missing	640	under
rs10027755	ENST00000237380.6	MED28	M	4	+	468	rs10027755_17615954_OverExp	2	17	+	12.0027	1.74e-05	0.269	CTCCAGGCATTTGGCG	rs10027755	17615954	OverExp	1.74e-05	468	2	17	+	11.6479	2.31e-05	0.269	CTCCAGGCATTTGGGG	rs10027755	17615954	UnderExp	2.31e-05	468rs10027755	FALSE	468	over
rs10027755	ENST00000237380.6	MED28	M	4	+	V_E2F1DP2_01	rs10027755_17615954_OverExp	11	18	+	12.9526	4.82e-05	1	TTTGGCGC	rs10027755	17615954	OverExp	4.82e-05	NA	NA	NA	NA	NA	NA	NA	NA	NA	NA	NA	NA	NA	missing	V_E2F1DP2_01	over
rs10027755	ENST00000237380.6	MED28	M	4	+	V_E2F_Q3_01	rs10027755_17615954_OverExp	11	19	+	10.9754	9.52e-05	0.987	TTTGGCGCA	rs10027755	17615954	OverExp	9.52e-05	NA	NA	NA	NA	NA	NA	NA	NA	NA	NA	NA	NA	NA	missing	V_E2F_Q3_01	over
rs10027755	ENST00000237380.6	MED28	M	4	+	106	rs10027755_17615954_OverExp	5	18	+	11.1394	4.79e-05	0.299	CAGGCATTTGGCGC	rs10027755	17615954	OverExp	4.79e-05	106	5	18	+	11.2787	3.8e-05	0.296	CAGGCATTTGGGGC	rs10027755	17615954	UnderExp	3.8e-05	106rs10027755	FALSE	106	under
rs10027755	ENST00000237380.6	MED28	M	4	+	V_E2F4DP2_01	rs10027755_17615954_OverExp	11	18	+	12.5406	4.82e-05	1	TTTGGCGC	rs10027755	17615954	OverExp	4.82e-05	NA	NA	NA	NA	NA	NA	NA	NA	NA	NA	NA	NA	NA	missing	V_E2F4DP2_01	over
rs10027755	ENST00000237380.6	MED28	M	4	+	V_E2F1DP1RB_01	rs10027755_17615954_OverExp	11	18	+	14.3733	2.41e-05	1	TTTGGCGC	rs10027755	17615954	OverExp	2.41e-05	NA	NA	NA	NA	NA	NA	NA	NA	NA	NA	NA	NA	NA	missing	V_E2F1DP1RB_01	over
rs10027755	ENST00000237380.6	MED28	M	4	+	55	rs10027755_17615954_OverExp	8	21	+	10.7477	8.87e-05	0.379	GCATTTGGCGCAGA	rs10027755	17615954	OverExp	8.87e-05	55	8	21	+	10.6767	9.78e-05	0.379	GCATTTGGGGCAGA	rs10027755	17615954	UnderExp	9.78e-05	55rs10027755	FALSE	55	over
rs10027755	ENST00000237380.6	MED28	M	4	+	NA	NA	NA	NA	NA	NA	NA	NA	NA	NA	NA	NA	NA	469	16	30	+	11.898	3.2e-05	0.0857	GGCAGAGTCGGGACT	rs10027755	17615954	UnderExp	3.2e-05	469rs10027755	missing	469	under
rs10027755	ENST00000237380.6	MED28	M	4	+	V_E2F_Q4	rs10027755_17615954_OverExp	11	18	+	13.3686	2.41e-05	1	TTTGGCGC	rs10027755	17615954	OverExp	2.41e-05	V_E2F_Q4	11	18	+	10.9688	9.64e-05	1	TTTGGGGC	rs10027755	17615954	UnderExp	9.64e-05	V_E2F_Q4rs10027755	FALSE	V_E2F_Q4	over
rs10027755	ENST00000237380.6	MED28	M	4	+	V_E2F1DP1_01	rs10027755_17615954_OverExp	11	18	+	12.0799	4.82e-05	1	TTTGGCGC	rs10027755	17615954	OverExp	4.82e-05	NA	NA	NA	NA	NA	NA	NA	NA	NA	NA	NA	NA	NA	missing	V_E2F1DP1_01	over
rs10027755	ENST00000237380.6	MED28	M	4	+	V_E2F_03	rs10027755_17615954_OverExp	11	22	+	11.1239	6.88e-05	1	TTTGGCGCAGAG	rs10027755	17615954	OverExp	6.88e-05	NA	NA	NA	NA	NA	NA	NA	NA	NA	NA	NA	NA	NA	missing	V_E2F_03	over
rs10027755	ENST00000237380.6	MED28	M	4	+	V_E2F4DP1_01	rs10027755_17615954_OverExp	11	18	+	14.6718	2.41e-05	1	TTTGGCGC	rs10027755	17615954	OverExp	2.41e-05	NA	NA	NA	NA	NA	NA	NA	NA	NA	NA	NA	NA	NA	missing	V_E2F4DP1_01	over
rs10027755	ENST00000237380.6	MED28	M	4	+	NA	NA	NA	NA	NA	NA	NA	NA	NA	NA	NA	NA	NA	74	4	19	+	11.5639	3.13e-05	0.224	CCAGGCATTTGGGGCA	rs10027755	17615954	UnderExp	3.13e-05	74rs10027755	missing	74	under
rs10027755	ENST00000237380.6	MED28	M	4	+	V_E2F_Q3	rs10027755_17615954_OverExp	11	18	+	14.0558	2.41e-05	1	TTTGGCGC	rs10027755	17615954	OverExp	2.41e-05	NA	NA	NA	NA	NA	NA	NA	NA	NA	NA	NA	NA	NA	missing	V_E2F_Q3	over
rs10027755	ENST00000237380.6	MED28	M	4	+	NA	NA	NA	NA	NA	NA	NA	NA	NA	NA	NA	NA	NA	184	16	28	+	11.7985	1.76e-05	0.165	GGCAGAGTCGGGA	rs10027755	17615954	UnderExp	1.76e-05	184rs10027755	missing	184	under
rs10027755	ENST00000237380.6	MED28	M	4	+	NA	NA	NA	NA	NA	NA	NA	NA	NA	NA	NA	NA	NA	498	14	29	-	11.9706	2.19e-05	0.282	GTCCCGACTCTGCCCC	rs10027755	17615954	UnderExp	2.19e-05	498rs10027755	missing	498	under
rs10027758	ENST00000309733.4	C4orf32	CFM	4	+	NA	NA	NA	NA	NA	NA	NA	NA	NA	NA	NA	NA	NA	V_EMX2_01	8	24	+	10.6067	7.86e-05	1	TCAGTTAATAAGTGGAG	rs10027758	113067482	UnderExp	7.86e-05	V_EMX2_01rs10027758	missing	V_EMX2_01	under
rs10027758	ENST00000309733.4	C4orf32	CFM	4	+	NA	NA	NA	NA	NA	NA	NA	NA	NA	NA	NA	NA	NA	V_RAX_01	7	23	-	10.5853	9.27e-05	1	TCCACTTATTAACTGAA	rs10027758	113067482	UnderExp	9.27e-05	V_RAX_01rs10027758	missing	V_RAX_01	under
rs10027758	ENST00000309733.4	C4orf32	CFM	4	+	NA	NA	NA	NA	NA	NA	NA	NA	NA	NA	NA	NA	NA	V_ESX1_01	7	23	+	11.9506	3.24e-05	1	TTCAGTTAATAAGTGGA	rs10027758	113067482	UnderExp	3.24e-05	V_ESX1_01rs10027758	missing	V_ESX1_01	under
rs10027758	ENST00000309733.4	C4orf32	CFM	4	+	NA	NA	NA	NA	NA	NA	NA	NA	NA	NA	NA	NA	NA	V_NKX32_02	11	27	-	12.9195	1.4e-05	0.865	CCTCTCCACTTATTAAC	rs10027758	113067482	UnderExp	1.4e-05	V_NKX32_02rs10027758	missing	V_NKX32_02	under
rs10027758	ENST00000309733.4	C4orf32	CFM	4	+	462	rs10027758_113067482_OverExp	13	26	-	14.4244	6.88e-06	0.335	CTCTCCACTTTTTA	rs10027758	113067482	OverExp	6.88e-06	462	13	26	-	13.9054	1.11e-05	0.397	CTCTCCACTTATTA	rs10027758	113067482	UnderExp	1.11e-05	462rs10027758	FALSE	462	over
rs10027758	ENST00000309733.4	C4orf32	CFM	4	+	NA	NA	NA	NA	NA	NA	NA	NA	NA	NA	NA	NA	NA	V_ALX3_01	7	23	-	11.3749	5.13e-05	1	TCCACTTATTAACTGAA	rs10027758	113067482	UnderExp	5.13e-05	V_ALX3_01rs10027758	missing	V_ALX3_01	under
rs10027758	ENST00000309733.4	C4orf32	CFM	4	+	554	rs10027758_113067482_OverExp	13	28	-	10.6991	8.63e-05	0.407	GCCTCTCCACTTTTTA	rs10027758	113067482	OverExp	8.63e-05	NA	NA	NA	NA	NA	NA	NA	NA	NA	NA	NA	NA	NA	missing	554	over
rs10027758	ENST00000309733.4	C4orf32	CFM	4	+	390	rs10027758_113067482_OverExp	14	28	+	11.2808	5.33e-05	0.414	AAAAAGTGGAGAGGC	rs10027758	113067482	OverExp	5.33e-05	NA	NA	NA	NA	NA	NA	NA	NA	NA	NA	NA	NA	NA	missing	390	over
rs10027831	ENST00000503362.1	SPCS3	F	4	+	523	rs10027831_177256699_OverExp	15	27	-	10.7703	8.8e-05	0.146	CCATGTGACATGC	rs10027831	177256699	OverExp	8.8e-05	NA	NA	NA	NA	NA	NA	NA	NA	NA	NA	NA	NA	NA	missing	523	over
rs10027831	ENST00000503362.1	SPCS3	F	4	+	519	rs10027831_177256699_OverExp	12	24	+	10.6646	7.66e-05	0.404	CAAGCATGTCACA	rs10027831	177256699	OverExp	7.66e-05	NA	NA	NA	NA	NA	NA	NA	NA	NA	NA	NA	NA	NA	missing	519	over
rs10027831	ENST00000503362.1	SPCS3	F	4	+	V_P53_02	rs10027831_177256699_OverExp	13	22	-	11.2832	6.4e-05	0.613	TGACATGCTT	rs10027831	177256699	OverExp	6.4e-05	NA	NA	NA	NA	NA	NA	NA	NA	NA	NA	NA	NA	NA	missing	V_P53_02	over
rs10027831	ENST00000503362.1	SPCS3	F	4	+	V_TITF1_Q3	rs10027831_177256699_OverExp	9	18	+	13.0954	2.46e-05	0.913	ACTCAAGCAT	rs10027831	177256699	OverExp	2.46e-05	V_TITF1_Q3	9	18	+	15.0926	3.36e-06	0.514	ACTCAAGTAT	rs10027831	177256699	UnderExp	3.36e-06	V_TITF1_Q3rs10027831	FALSE	V_TITF1_Q3	under
rs10027831	ENST00000503362.1	SPCS3	F	4	+	205	rs10027831_177256699_OverExp	13	26	+	10.5479	8.98e-05	0.361	AAGCATGTCACATG	rs10027831	177256699	OverExp	8.98e-05	NA	NA	NA	NA	NA	NA	NA	NA	NA	NA	NA	NA	NA	missing	205	over
rs10027831	ENST00000503362.1	SPCS3	F	4	+	V_AP1_Q2_01	rs10027831_177256699_OverExp	7	18	+	10.923	6.45e-05	0.351	TGACTCAAGCAT	rs10027831	177256699	OverExp	6.45e-05	NA	NA	NA	NA	NA	NA	NA	NA	NA	NA	NA	NA	NA	missing	V_AP1_Q2_01	over
rs10027831	ENST00000503362.1	SPCS3	F	4	+	262	rs10027831_177256699_OverExp	12	27	-	11.2129	5.25e-05	0.412	CCATGTGACATGCTTG	rs10027831	177256699	OverExp	5.25e-05	262	12	27	-	10.9288	7.32e-05	0.451	CCATGTGACATACTTG	rs10027831	177256699	UnderExp	7.32e-05	262rs10027831	FALSE	262	over
rs10028035	ENST00000435205.1	FAM160A1	YM	4	+	NA	NA	NA	NA	NA	NA	NA	NA	NA	NA	NA	NA	NA	V_SP1_Q6_01	9	18	+	10.8678	8.8e-05	0.0714	AGGGAGGGCC	rs10028035	152347825	UnderExp	8.8e-05	V_SP1_Q6_01rs10028035	missing	V_SP1_Q6_01	under
rs10028035	ENST00000435205.1	FAM160A1	YM	4	+	V_NFKAPPAB_01	rs10028035_152347825_OverExp	10	19	-	11.8228	4.56e-05	0.414	GGGACCTCCC	rs10028035	152347825	OverExp	4.56e-05	NA	NA	NA	NA	NA	NA	NA	NA	NA	NA	NA	NA	NA	missing	V_NFKAPPAB_01	over
rs10028035	ENST00000435205.1	FAM160A1	YM	4	+	NA	NA	NA	NA	NA	NA	NA	NA	NA	NA	NA	NA	NA	334	11	24	+	11.3625	2.97e-05	0.487	GGAGGGCCCCATCT	rs10028035	152347825	UnderExp	2.97e-05	334rs10028035	missing	334	under
rs10028035	ENST00000435205.1	FAM160A1	YM	4	+	242	rs10028035_152347825_OverExp	16	30	-	10.9131	7.45e-05	0.152	GCTGAAAGATGGGGA	rs10028035	152347825	OverExp	7.45e-05	NA	NA	NA	NA	NA	NA	NA	NA	NA	NA	NA	NA	NA	missing	242	over
rs10028035	ENST00000435205.1	FAM160A1	YM	4	+	NA	NA	NA	NA	NA	NA	NA	NA	NA	NA	NA	NA	NA	V_CKROX_Q2	9	17	-	13.4109	2.86e-05	0.0577	GCCCTCCCT	rs10028035	152347825	UnderExp	2.86e-05	V_CKROX_Q2rs10028035	missing	V_CKROX_Q2	under
rs10028035	ENST00000435205.1	FAM160A1	YM	4	+	V_P50RELAP65_Q5_01	rs10028035_152347825_OverExp	11	22	+	13.7152	1.07e-05	0.308	GGAGGTCCCCAT	rs10028035	152347825	OverExp	1.07e-05	V_P50RELAP65_Q5_01	11	22	+	10.9827	7.34e-05	0.35	GGAGGGCCCCAT	rs10028035	152347825	UnderExp	7.34e-05	V_P50RELAP65_Q5_01rs10028035	FALSE	V_P50RELAP65_Q5_01	over
rs10028035	ENST00000435205.1	FAM160A1	YM	4	+	NA	NA	NA	NA	NA	NA	NA	NA	NA	NA	NA	NA	NA	271	14	27	-	10.66	7.69e-05	0.469	GAAAGATGGGGCCC	rs10028035	152347825	UnderExp	7.69e-05	271rs10028035	missing	271	under
rs10028035	ENST00000435205.1	FAM160A1	YM	4	+	441	rs10028035_152347825_OverExp	16	28	+	11.21	2.78e-05	0.369	TCCCCATCTTTCA	rs10028035	152347825	OverExp	2.78e-05	NA	NA	NA	NA	NA	NA	NA	NA	NA	NA	NA	NA	NA	missing	441	over
rs10028035	ENST00000435205.1	FAM160A1	YM	4	+	V_NFKB_Q6	rs10028035_152347825_OverExp	8	21	-	14.5838	7.74e-06	0.336	TGGGGACCTCCCTA	rs10028035	152347825	OverExp	7.74e-06	NA	NA	NA	NA	NA	NA	NA	NA	NA	NA	NA	NA	NA	missing	V_NFKB_Q6	over
rs10028035	ENST00000435205.1	FAM160A1	YM	4	+	V_NFKB_C	rs10028035_152347825_OverExp	9	20	-	7.08434	9.58e-05	0.491	GGGGACCTCCCT	rs10028035	152347825	OverExp	9.58e-05	NA	NA	NA	NA	NA	NA	NA	NA	NA	NA	NA	NA	NA	missing	V_NFKB_C	over
rs10028035	ENST00000435205.1	FAM160A1	YM	4	+	NA	NA	NA	NA	NA	NA	NA	NA	NA	NA	NA	NA	NA	V_MAZ_Q6	9	16	+	13.6623	1.8e-05	0.059	AGGGAGGG	rs10028035	152347825	UnderExp	1.8e-05	V_MAZ_Q6rs10028035	missing	V_MAZ_Q6	under
rs1003000	ENST00000502553.1	TARS	M	5	+	8	rs1003000_33457618_OverExp	13	20	-	10.7489	3.26e-05	0.293	AAGCCACA	rs1003000	33457618	OverExp	3.26e-05	NA	NA	NA	NA	NA	NA	NA	NA	NA	NA	NA	NA	NA	missing	8	over
rs1003000	ENST00000502553.1	TARS	M	5	+	500	rs1003000_33457618_OverExp	5	20	-	11.0318	5.56e-05	0.307	AAGCCACAACATCTCT	rs1003000	33457618	OverExp	5.56e-05	NA	NA	NA	NA	NA	NA	NA	NA	NA	NA	NA	NA	NA	missing	500	over
rs1003000	ENST00000502553.1	TARS	M	5	+	559	rs1003000_33457618_OverExp	5	19	+	10.8146	3.93e-05	0.451	AGAGATGTTGTGGCT	rs1003000	33457618	OverExp	3.93e-05	NA	NA	NA	NA	NA	NA	NA	NA	NA	NA	NA	NA	NA	missing	559	over
rs10030927	ENST00000504584.1	CORIN	C	4	-	162	rs10030927_47857617_OverExp	13	27	+	10.817	7.3e-05	0.297	AGCTGCCAGCTGACT	rs10030927	47857617	OverExp	7.3e-05	162	13	27	+	10.682	9.15e-05	0.322	AGCCGCCAGCTGACT	rs10030927	47857617	UnderExp	9.15e-05	162rs10030927	FALSE	162	over
rs10030927	ENST00000504584.1	CORIN	C	4	-	218	rs10030927_47857617_OverExp	9	20	-	12.1797	1.69e-05	0.298	TGGCAGCTCTGC	rs10030927	47857617	OverExp	1.69e-05	NA	NA	NA	NA	NA	NA	NA	NA	NA	NA	NA	NA	NA	missing	218	over
rs10030927	ENST00000504584.1	CORIN	C	4	-	365	rs10030927_47857617_OverExp	8	21	+	12.2809	1.52e-05	0.222	AGCAGAGCTGCCAG	rs10030927	47857617	OverExp	1.52e-05	NA	NA	NA	NA	NA	NA	NA	NA	NA	NA	NA	NA	NA	missing	365	over
rs10030927	ENST00000504584.1	CORIN	C	4	-	279	rs10030927_47857617_OverExp	15	25	+	11.412	4.19e-05	0.32	CTGCCAGCTGA	rs10030927	47857617	OverExp	4.19e-05	NA	NA	NA	NA	NA	NA	NA	NA	NA	NA	NA	NA	NA	missing	279	over
rs10030927	ENST00000504584.1	CORIN	C	4	-	406	rs10030927_47857617_OverExp	7	22	+	12.8971	1.32e-05	0.143	GAGCAGAGCTGCCAGC	rs10030927	47857617	OverExp	1.32e-05	406	7	22	+	13.3639	9.83e-06	0.143	GAGCAGAGCCGCCAGC	rs10030927	47857617	UnderExp	9.83e-06	406rs10030927	FALSE	406	under
rs10030927	ENST00000504584.1	CORIN	C	4	-	597	rs10030927_47857617_OverExp	8	23	-	11.0777	3.76e-05	0.558	AGCTGGCAGCTCTGCT	rs10030927	47857617	OverExp	3.76e-05	NA	NA	NA	NA	NA	NA	NA	NA	NA	NA	NA	NA	NA	missing	597	over
rs10030927	ENST00000504584.1	CORIN	C	4	-	184	rs10030927_47857617_OverExp	8	20	+	11.2901	4.19e-05	0.192	AGCAGAGCTGCCA	rs10030927	47857617	OverExp	4.19e-05	184	8	20	+	11.6079	2.39e-05	0.177	AGCAGAGCCGCCA	rs10030927	47857617	UnderExp	2.39e-05	184rs10030927	FALSE	184	under
rs10030927	ENST00000504584.1	CORIN	C	4	-	273	rs10030927_47857617_OverExp	6	20	+	12.12	1.49e-05	0.323	AGAGCAGAGCTGCCA	rs10030927	47857617	OverExp	1.49e-05	273	6	20	+	12.1847	1.48e-05	0.323	AGAGCAGAGCCGCCA	rs10030927	47857617	UnderExp	1.48e-05	273rs10030927	FALSE	273	under
rs10030927	ENST00000504584.1	CORIN	C	4	-	V_MYOD_01	rs10030927_47857617_OverExp	16	27	-	10.5552	7.18e-05	0.367	AGTCAGCTGGCA	rs10030927	47857617	OverExp	7.18e-05	V_MYOD_01	16	27	-	12.4363	3.62e-05	0.338	AGTCAGCTGGCG	rs10030927	47857617	UnderExp	3.62e-05	V_MYOD_01rs10030927	FALSE	V_MYOD_01	under
rs10030927	ENST00000504584.1	CORIN	C	4	-	28	rs10030927_47857617_OverExp	10	20	+	15.3127	1.95e-06	0.124	CAGAGCTGCCA	rs10030927	47857617	OverExp	1.95e-06	NA	NA	NA	NA	NA	NA	NA	NA	NA	NA	NA	NA	NA	missing	28	over
rs10030927	ENST00000504584.1	CORIN	C	4	-	NA	NA	NA	NA	NA	NA	NA	NA	NA	NA	NA	NA	NA	526	2	16	+	11.5627	2.36e-05	0.255	AAAGAGAGCAGAGCC	rs10030927	47857617	UnderExp	2.36e-05	526rs10030927	missing	526	under
rs10030927	ENST00000504584.1	CORIN	C	4	-	357	rs10030927_47857617_OverExp	4	17	+	11.2229	2.13e-05	0.387	AGAGAGCAGAGCTG	rs10030927	47857617	OverExp	2.13e-05	NA	NA	NA	NA	NA	NA	NA	NA	NA	NA	NA	NA	NA	missing	357	over
rs10030927	ENST00000504584.1	CORIN	C	4	-	658	rs10030927_47857617_OverExp	7	22	+	11.6655	3.57e-05	0.136	GAGCAGAGCTGCCAGC	rs10030927	47857617	OverExp	3.57e-05	NA	NA	NA	NA	NA	NA	NA	NA	NA	NA	NA	NA	NA	missing	658	over
rs10030927	ENST00000504584.1	CORIN	C	4	-	NA	NA	NA	NA	NA	NA	NA	NA	NA	NA	NA	NA	NA	V_MYOD_Q6_01	13	30	-	10.8851	7.71e-05	0.222	CCAAGTCAGCTGGCGGCT	rs10030927	47857617	UnderExp	7.71e-05	V_MYOD_Q6_01rs10030927	missing	V_MYOD_Q6_01	under
rs10030927	ENST00000504584.1	CORIN	C	4	-	392	rs10030927_47857617_OverExp	1	16	-	10.7754	7.47e-05	0.363	AGCTCTGCTCTCTTTG	rs10030927	47857617	OverExp	7.47e-05	NA	NA	NA	NA	NA	NA	NA	NA	NA	NA	NA	NA	NA	missing	392	over
rs10030927	ENST00000504584.1	CORIN	C	4	-	463	rs10030927_47857617_OverExp	13	27	+	10.7334	5.69e-05	0.49	AGCTGCCAGCTGACT	rs10030927	47857617	OverExp	5.69e-05	NA	NA	NA	NA	NA	NA	NA	NA	NA	NA	NA	NA	NA	missing	463	over
rs10030927	ENST00000504584.1	CORIN	C	4	-	630	rs10030927_47857617_OverExp	5	18	+	12.3988	1.38e-05	0.233	GAGAGCAGAGCTGC	rs10030927	47857617	OverExp	1.38e-05	NA	NA	NA	NA	NA	NA	NA	NA	NA	NA	NA	NA	NA	missing	630	over
rs10030927	ENST00000504584.1	CORIN	C	4	-	16	rs10030927_47857617_OverExp	16	27	+	11.667	2.01e-05	0.269	TGCCAGCTGACT	rs10030927	47857617	OverExp	2.01e-05	NA	NA	NA	NA	NA	NA	NA	NA	NA	NA	NA	NA	NA	missing	16	over
rs10030927	ENST00000504584.1	CORIN	C	4	-	648	rs10030927_47857617_OverExp	2	16	-	11.4019	3.06e-05	0.466	AGCTCTGCTCTCTTT	rs10030927	47857617	OverExp	3.06e-05	NA	NA	NA	NA	NA	NA	NA	NA	NA	NA	NA	NA	NA	missing	648	over
rs10030927	ENST00000504584.1	CORIN	C	4	-	214	rs10030927_47857617_OverExp	5	20	+	11.073	5.98e-05	0.19	GAGAGCAGAGCTGCCA	rs10030927	47857617	OverExp	5.98e-05	214	5	20	+	11.3182	4.05e-05	0.172	GAGAGCAGAGCCGCCA	rs10030927	47857617	UnderExp	4.05e-05	214rs10030927	FALSE	214	under
rs10030927	ENST00000504584.1	CORIN	C	4	-	238	rs10030927_47857617_OverExp	7	21	-	11.8094	2.11e-05	0.234	CTGGCAGCTCTGCTC	rs10030927	47857617	OverExp	2.11e-05	NA	NA	NA	NA	NA	NA	NA	NA	NA	NA	NA	NA	NA	missing	238	over
rs10030927	ENST00000504584.1	CORIN	C	4	-	112	rs10030927_47857617_OverExp	10	24	-	12.0512	1.54e-05	0.218	CAGCTGGCAGCTCTG	rs10030927	47857617	OverExp	1.54e-05	112	10	24	-	12.185	1.49e-05	0.218	CAGCTGGCGGCTCTG	rs10030927	47857617	UnderExp	1.49e-05	112rs10030927	FALSE	112	under
rs10030927	ENST00000504584.1	CORIN	C	4	-	V_SREBP2_Q6	rs10030927_47857617_OverExp	15	26	+	10.0783	7.69e-05	0.225	CTGCCAGCTGAC	rs10030927	47857617	OverExp	7.69e-05	V_SREBP2_Q6	15	26	+	10.9696	2.11e-05	0.172	CCGCCAGCTGAC	rs10030927	47857617	UnderExp	2.11e-05	V_SREBP2_Q6rs10030927	FALSE	V_SREBP2_Q6	under
rs10030927	ENST00000504584.1	CORIN	C	4	-	645	rs10030927_47857617_OverExp	13	27	+	12.3128	1.53e-05	0.284	AGCTGCCAGCTGACT	rs10030927	47857617	OverExp	1.53e-05	NA	NA	NA	NA	NA	NA	NA	NA	NA	NA	NA	NA	NA	missing	645	over
rs10030927	ENST00000504584.1	CORIN	C	4	-	360	rs10030927_47857617_OverExp	14	28	-	16.5532	1.85e-07	0.0632	AAGTCAGCTGGCAGC	rs10030927	47857617	OverExp	1.85e-07	360	14	28	-	15.1819	3.61e-06	0.225	AAGTCAGCTGGCGGC	rs10030927	47857617	UnderExp	3.61e-06	360rs10030927	FALSE	360	over
rs10030927	ENST00000504584.1	CORIN	C	4	-	5	rs10030927_47857617_OverExp	10	24	-	12.7821	1.24e-05	0.15	CAGCTGGCAGCTCTG	rs10030927	47857617	OverExp	1.24e-05	5	10	24	-	12.9694	1.21e-05	0.15	CAGCTGGCGGCTCTG	rs10030927	47857617	UnderExp	1.21e-05	5rs10030927	FALSE	5	under
rs10030927	ENST00000504584.1	CORIN	C	4	-	V_NEUROD_02	rs10030927_47857617_OverExp	9	20	-	11.0807	9.49e-05	0.173	TGGCAGCTCTGC	rs10030927	47857617	OverExp	9.49e-05	V_NEUROD_02	16	27	+	11.5008	7.16e-05	0.162	CGCCAGCTGACT	rs10030927	47857617	UnderExp	7.16e-05	V_NEUROD_02rs10030927	FALSE	V_NEUROD_02	under
rs10030927	ENST00000504584.1	CORIN	C	4	-	NA	NA	NA	NA	NA	NA	NA	NA	NA	NA	NA	NA	NA	640	16	31	+	14.3563	6.32e-06	0.201	CGCCAGCTGACTTGGA	rs10030927	47857617	UnderExp	6.32e-06	640rs10030927	missing	640	under
rs10031175	ENST00000263985.6	PET112	F	4	-	V_AP1_01	rs10031175_152616236_OverExp	7	19	-	10.9846	7.21e-05	0.222	CCTTGAATCAGCA	rs10031175	152616236	OverExp	7.21e-05	NA	NA	NA	NA	NA	NA	NA	NA	NA	NA	NA	NA	NA	missing	V_AP1_01	over
rs10031175	ENST00000263985.6	PET112	F	4	-	NA	NA	NA	NA	NA	NA	NA	NA	NA	NA	NA	NA	NA	303	16	25	+	11.2859	6.66e-05	0.284	GAGGGCTCGC	rs10031175	152616236	UnderExp	6.66e-05	303rs10031175	missing	303	under
rs10031175	ENST00000263985.6	PET112	F	4	-	595	rs10031175_152616236_OverExp	3	16	-	10.8537	8.72e-05	0.466	TGAATCAGCACCCT	rs10031175	152616236	OverExp	8.72e-05	NA	NA	NA	NA	NA	NA	NA	NA	NA	NA	NA	NA	NA	missing	595	over
rs10031175	ENST00000263985.6	PET112	F	4	-	V_MAF_Q6_01	rs10031175_152616236_OverExp	7	17	+	12.2707	1.94e-05	0.229	TGCTGATTCAA	rs10031175	152616236	OverExp	1.94e-05	NA	NA	NA	NA	NA	NA	NA	NA	NA	NA	NA	NA	NA	missing	V_MAF_Q6_01	over
rs10032327	ENST00000303400.4	MAEA	M	4	+	V_VDR_Q3	rs10032327_1323537_OverExp	3	17	+	11.2886	7.11e-05	0.177	GGGTGAGGGAGTGCG	rs10032327	1323537	OverExp	7.11e-05	NA	NA	NA	NA	NA	NA	NA	NA	NA	NA	NA	NA	NA	missing	V_VDR_Q3	over
rs10032327	ENST00000303400.4	MAEA	M	4	+	467	rs10032327_1323537_OverExp	1	16	-	11.5035	3.12e-05	0.245	GCACTCCCTCACCCCA	rs10032327	1323537	OverExp	3.12e-05	NA	NA	NA	NA	NA	NA	NA	NA	NA	NA	NA	NA	NA	missing	467	over
rs10032327	ENST00000303400.4	MAEA	M	4	+	149	rs10032327_1323537_OverExp	11	26	-	11.4442	2.66e-05	0.353	CCAAACACCCGCACTC	rs10032327	1323537	OverExp	2.66e-05	149	11	26	-	11.3044	3.38e-05	0.353	CCAAACACCCACACTC	rs10032327	1323537	UnderExp	3.38e-05	149rs10032327	FALSE	149	over
rs10032327	ENST00000303400.4	MAEA	M	4	+	NA	NA	NA	NA	NA	NA	NA	NA	NA	NA	NA	NA	NA	423	6	18	-	11.0261	5.62e-05	0.502	CCACACTCCCTCA	rs10032327	1323537	UnderExp	5.62e-05	423rs10032327	missing	423	under
rs10032327	ENST00000303400.4	MAEA	M	4	+	608	rs10032327_1323537_OverExp	13	28	-	10.9138	7.35e-05	0.534	AGCCAAACACCCGCAC	rs10032327	1323537	OverExp	7.35e-05	608	13	28	-	10.8451	7.93e-05	0.534	AGCCAAACACCCACAC	rs10032327	1323537	UnderExp	7.93e-05	608rs10032327	FALSE	608	over
rs10032327	ENST00000303400.4	MAEA	M	4	+	NA	NA	NA	NA	NA	NA	NA	NA	NA	NA	NA	NA	NA	11	14	23	-	10.996	5.4e-05	0.135	AACACCCACA	rs10032327	1323537	UnderExp	5.4e-05	11rs10032327	missing	11	under
rs10032327	ENST00000303400.4	MAEA	M	4	+	500	rs10032327_1323537_OverExp	8	23	-	10.7717	8.47e-05	0.362	AACACCCGCACTCCCT	rs10032327	1323537	OverExp	8.47e-05	NA	NA	NA	NA	NA	NA	NA	NA	NA	NA	NA	NA	NA	missing	500	over
rs10032327	ENST00000303400.4	MAEA	M	4	+	NA	NA	NA	NA	NA	NA	NA	NA	NA	NA	NA	NA	NA	V_EGR2_01	11	22	+	8.76107	4.33e-05	0.488	GAGTGTGGGTGT	rs10032327	1323537	UnderExp	4.33e-05	V_EGR2_01rs10032327	missing	V_EGR2_01	under
rs10032327	ENST00000303400.4	MAEA	M	4	+	V_P300_01	rs10032327_1323537_OverExp	6	19	+	12.4375	5.92e-06	0.238	TGAGGGAGTGCGGG	rs10032327	1323537	OverExp	5.92e-06	V_P300_01	6	19	+	12.1607	8.5e-06	0.238	TGAGGGAGTGTGGG	rs10032327	1323537	UnderExp	8.5e-06	V_P300_01rs10032327	FALSE	V_P300_01	over
rs10032327	ENST00000303400.4	MAEA	M	4	+	NA	NA	NA	NA	NA	NA	NA	NA	NA	NA	NA	NA	NA	V_RREB1_01	15	28	-	10.118	2.6e-05	0.088	AGCCAAACACCCAC	rs10032327	1323537	UnderExp	2.6e-05	V_RREB1_01rs10032327	missing	V_RREB1_01	under
rs10032327	ENST00000303400.4	MAEA	M	4	+	NA	NA	NA	NA	NA	NA	NA	NA	NA	NA	NA	NA	NA	V_STAF_02	3	23	-	10.1774	4.53e-05	0.306	AACACCCACACTCCCTCACCC	rs10032327	1323537	UnderExp	4.53e-05	V_STAF_02rs10032327	missing	V_STAF_02	under
rs10032327	ENST00000303400.4	MAEA	M	4	+	V_PPARA_02	rs10032327_1323537_OverExp	6	24	+	6.53748	6.89e-05	0.421	TGAGGGAGTGCGGGTGTTT	rs10032327	1323537	OverExp	6.89e-05	V_PPARA_02	6	24	+	6.82545	6.24e-05	0.417	TGAGGGAGTGTGGGTGTTT	rs10032327	1323537	UnderExp	6.24e-05	V_PPARA_02rs10032327	FALSE	V_PPARA_02	under
rs10032327	ENST00000303400.4	MAEA	M	4	+	NA	NA	NA	NA	NA	NA	NA	NA	NA	NA	NA	NA	NA	V_EGR1_01	11	22	+	5.35803	9.29e-05	0.379	GAGTGTGGGTGT	rs10032327	1323537	UnderExp	9.29e-05	V_EGR1_01rs10032327	missing	V_EGR1_01	under
rs10032327	ENST00000303400.4	MAEA	M	4	+	NA	NA	NA	NA	NA	NA	NA	NA	NA	NA	NA	NA	NA	393	10	19	-	11.2634	3.63e-05	0.313	CCCACACTCC	rs10032327	1323537	UnderExp	3.63e-05	393rs10032327	missing	393	under
rs10032327	ENST00000303400.4	MAEA	M	4	+	NA	NA	NA	NA	NA	NA	NA	NA	NA	NA	NA	NA	NA	V_GLI_Q2	14	25	+	11.1021	5.9e-05	0.323	TGTGGGTGTTTG	rs10032327	1323537	UnderExp	5.9e-05	V_GLI_Q2rs10032327	missing	V_GLI_Q2	under
rs10032327	ENST00000303400.4	MAEA	M	4	+	V_STAF_01	rs10032327_1323537_OverExp	2	23	-	9.82287	2.45e-05	0.315	AACACCCGCACTCCCTCACCCC	rs10032327	1323537	OverExp	2.45e-05	V_STAF_01	2	23	-	12.1321	9.52e-06	0.285	AACACCCACACTCCCTCACCCC	rs10032327	1323537	UnderExp	9.52e-06	V_STAF_01rs10032327	FALSE	V_STAF_01	under
rs1003296	ENST00000375155.3	PQLC2	M	1	+	75	rs1003296_19643223_OverExp	15	26	-	10.4937	5.18e-05	0.417	AGCCATGATCTC	rs1003296	19643223	OverExp	5.18e-05	NA	NA	NA	NA	NA	NA	NA	NA	NA	NA	NA	NA	NA	missing	75	over
rs1003296	ENST00000375155.3	PQLC2	M	1	+	30	rs1003296_19643223_OverExp	14	22	-	10.9648	5.13e-05	0.456	ATGATCTCA	rs1003296	19643223	OverExp	5.13e-05	NA	NA	NA	NA	NA	NA	NA	NA	NA	NA	NA	NA	NA	missing	30	over
rs1003296	ENST00000375155.3	PQLC2	M	1	+	342	rs1003296_19643223_OverExp	11	25	+	11.1054	5.74e-05	0.204	TGGTGAGATCATGGC	rs1003296	19643223	OverExp	5.74e-05	342	11	25	+	10.7285	8.66e-05	0.243	TGGTGTGATCATGGC	rs1003296	19643223	UnderExp	8.66e-05	342rs1003296	FALSE	342	over
rs1003296	ENST00000375155.3	PQLC2	M	1	+	NA	NA	NA	NA	NA	NA	NA	NA	NA	NA	NA	NA	NA	435	16	27	-	10.7545	8.1e-05	0.286	GAGCCATGATCA	rs1003296	19643223	UnderExp	8.1e-05	435rs1003296	missing	435	under
rs1003296	ENST00000375155.3	PQLC2	M	1	+	206	rs1003296_19643223_OverExp	15	27	-	10.4665	8.81e-05	0.524	GAGCCATGATCTC	rs1003296	19643223	OverExp	8.81e-05	NA	NA	NA	NA	NA	NA	NA	NA	NA	NA	NA	NA	NA	missing	206	over
rs1003296	ENST00000375155.3	PQLC2	M	1	+	142	rs1003296_19643223_OverExp	16	28	+	10.6368	9.98e-05	0.268	AGATCATGGCTCT	rs1003296	19643223	OverExp	9.98e-05	NA	NA	NA	NA	NA	NA	NA	NA	NA	NA	NA	NA	NA	missing	142	over
rs1003296	ENST00000375155.3	PQLC2	M	1	+	NA	NA	NA	NA	NA	NA	NA	NA	NA	NA	NA	NA	NA	V_SREBP_Q3	11	22	-	13.2867	2.55e-05	0.316	ATGATCACACCA	rs1003296	19643223	UnderExp	2.55e-05	V_SREBP_Q3rs1003296	missing	V_SREBP_Q3	under
rs1003296	ENST00000375155.3	PQLC2	M	1	+	NA	NA	NA	NA	NA	NA	NA	NA	NA	NA	NA	NA	NA	336	6	17	-	10.5508	8.31e-05	0.51	CACACCAATGCA	rs1003296	19643223	UnderExp	8.31e-05	336rs1003296	missing	336	under
rs1003296	ENST00000375155.3	PQLC2	M	1	+	V_ATF3_Q6	rs1003296_19643223_OverExp	11	24	+	9.79314	6.88e-05	0.57	TGGTGAGATCATGG	rs1003296	19643223	OverExp	6.88e-05	NA	NA	NA	NA	NA	NA	NA	NA	NA	NA	NA	NA	NA	missing	V_ATF3_Q6	over
rs1003296	ENST00000375155.3	PQLC2	M	1	+	596	rs1003296_19643223_OverExp	13	28	-	11.1462	5.09e-05	0.332	AGAGCCATGATCTCAC	rs1003296	19643223	OverExp	5.09e-05	NA	NA	NA	NA	NA	NA	NA	NA	NA	NA	NA	NA	NA	missing	596	over
rs1003296	ENST00000375155.3	PQLC2	M	1	+	291	rs1003296_19643223_OverExp	3	16	+	10.5614	9.35e-05	0.47	GAGTGCATTGGTGA	rs1003296	19643223	OverExp	9.35e-05	NA	NA	NA	NA	NA	NA	NA	NA	NA	NA	NA	NA	NA	missing	291	over
rs1003349	ENST00000311852.6	MMP14	M	14	+	V_ZEC_01	rs1003349_23305663_OverExp	15	27	+	6.83921	5.74e-05	1	ATTTCTTGGTTGT	rs1003349	23305663	OverExp	5.74e-05	NA	NA	NA	NA	NA	NA	NA	NA	NA	NA	NA	NA	NA	missing	V_ZEC_01	over
rs1003349	ENST00000311852.6	MMP14	M	14	+	502	rs1003349_23305663_OverExp	6	18	-	11.7362	1.85e-05	0.398	AAATGGAAGGAAA	rs1003349	23305663	OverExp	1.85e-05	502	6	18	-	11.4113	2.35e-05	0.398	AACTGGAAGGAAA	rs1003349	23305663	UnderExp	2.35e-05	502rs1003349	FALSE	502	over
rs1003349	ENST00000311852.6	MMP14	M	14	+	274	rs1003349_23305663_OverExp	11	22	-	11.161	4.53e-05	0.292	CAAGAAATGGAA	rs1003349	23305663	OverExp	4.53e-05	274	11	22	-	11.0923	5.01e-05	0.292	CAAGAACTGGAA	rs1003349	23305663	UnderExp	5.01e-05	274rs1003349	FALSE	274	over
rs1003349	ENST00000311852.6	MMP14	M	14	+	443	rs1003349_23305663_OverExp	10	22	-	10.7299	9.12e-05	0.314	CAAGAAATGGAAG	rs1003349	23305663	OverExp	9.12e-05	NA	NA	NA	NA	NA	NA	NA	NA	NA	NA	NA	NA	NA	missing	443	over
rs1003349	ENST00000311852.6	MMP14	M	14	+	NA	NA	NA	NA	NA	NA	NA	NA	NA	NA	NA	NA	NA	622	1	16	-	11.26	3.11e-05	0.323	CTGGAAGGAAAAAAAA	rs1003349	23305663	UnderExp	3.11e-05	622rs1003349	missing	622	under
rs1003349	ENST00000311852.6	MMP14	M	14	+	99	rs1003349_23305663_OverExp	8	18	-	10.4638	6.92e-05	0.444	AAATGGAAGGA	rs1003349	23305663	OverExp	6.92e-05	NA	NA	NA	NA	NA	NA	NA	NA	NA	NA	NA	NA	NA	missing	99	over
rs1003349	ENST00000311852.6	MMP14	M	14	+	130	rs1003349_23305663_OverExp	5	19	+	11.7392	2.62e-05	0.242	TTTTCCTTCCATTTC	rs1003349	23305663	OverExp	2.62e-05	NA	NA	NA	NA	NA	NA	NA	NA	NA	NA	NA	NA	NA	missing	130	over
rs10034682	ENST00000311412.5	HPSE	M	4	-	286	rs10034682_84237858_OverExp	5	18	+	10.9685	7.82e-05	0.196	CAGTCACACCCAGA	rs10034682	84237858	OverExp	7.82e-05	NA	NA	NA	NA	NA	NA	NA	NA	NA	NA	NA	NA	NA	missing	286	over
rs10034682	ENST00000311412.5	HPSE	M	4	-	458	rs10034682_84237858_OverExp	16	27	-	10.8632	2.74e-05	0.84	AGATGTAATTCT	rs10034682	84237858	OverExp	2.74e-05	NA	NA	NA	NA	NA	NA	NA	NA	NA	NA	NA	NA	NA	missing	458	over
rs10034682	ENST00000311412.5	HPSE	M	4	-	397	rs10034682_84237858_OverExp	15	28	-	10.701	3.64e-05	0.477	CAGATGTAATTCTG	rs10034682	84237858	OverExp	3.64e-05	NA	NA	NA	NA	NA	NA	NA	NA	NA	NA	NA	NA	NA	missing	397	over
rs10034682	ENST00000311412.5	HPSE	M	4	-	189	rs10034682_84237858_OverExp	6	17	+	11.1294	4.72e-05	0.394	AGTCACACCCAG	rs10034682	84237858	OverExp	4.72e-05	NA	NA	NA	NA	NA	NA	NA	NA	NA	NA	NA	NA	NA	missing	189	over
rs10034682	ENST00000311412.5	HPSE	M	4	-	641	rs10034682_84237858_OverExp	12	27	+	10.6272	9.64e-05	0.399	ACCCAGAATTACATCT	rs10034682	84237858	OverExp	9.64e-05	NA	NA	NA	NA	NA	NA	NA	NA	NA	NA	NA	NA	NA	missing	641	over
rs10034682	ENST00000311412.5	HPSE	M	4	-	384	rs10034682_84237858_OverExp	6	21	-	10.5643	6.85e-05	0.419	AATTCTGGGTGTGACT	rs10034682	84237858	OverExp	6.85e-05	NA	NA	NA	NA	NA	NA	NA	NA	NA	NA	NA	NA	NA	missing	384	over
rs10034682	ENST00000311412.5	HPSE	M	4	-	NA	NA	NA	NA	NA	NA	NA	NA	NA	NA	NA	NA	NA	V_TBX5_02	8	17	-	11.6221	6.19e-05	0.88	CCGGGTGTGA	rs10034682	84237858	UnderExp	6.19e-05	V_TBX5_02rs10034682	missing	V_TBX5_02	under
rs10034682	ENST00000311412.5	HPSE	M	4	-	NA	NA	NA	NA	NA	NA	NA	NA	NA	NA	NA	NA	NA	V_SREBP1_Q5	4	18	+	10.915	5.78e-05	0.195	GCAGTCACACCCGGA	rs10034682	84237858	UnderExp	5.78e-05	V_SREBP1_Q5rs10034682	missing	V_SREBP1_Q5	under
rs10034682	ENST00000311412.5	HPSE	M	4	-	587	rs10034682_84237858_OverExp	3	17	-	10.6477	9.49e-05	0.402	CTGGGTGTGACTGCA	rs10034682	84237858	OverExp	9.49e-05	587	3	17	-	10.7738	7.84e-05	0.374	CCGGGTGTGACTGCA	rs10034682	84237858	UnderExp	7.84e-05	587rs10034682	FALSE	587	under
rs10034682	ENST00000311412.5	HPSE	M	4	-	66	rs10034682_84237858_OverExp	5	17	+	11.4588	3.4e-05	0.159	CAGTCACACCCAG	rs10034682	84237858	OverExp	3.4e-05	NA	NA	NA	NA	NA	NA	NA	NA	NA	NA	NA	NA	NA	missing	66	over
rs10034682	ENST00000311412.5	HPSE	M	4	-	662	rs10034682_84237858_OverExp	3	16	-	11.1068	5.26e-05	0.371	TGGGTGTGACTGCA	rs10034682	84237858	OverExp	5.26e-05	NA	NA	NA	NA	NA	NA	NA	NA	NA	NA	NA	NA	NA	missing	662	over
rs10034682	ENST00000311412.5	HPSE	M	4	-	11	rs10034682_84237858_OverExp	9	18	+	11.1745	4.69e-05	0.122	CACACCCAGA	rs10034682	84237858	OverExp	4.69e-05	NA	NA	NA	NA	NA	NA	NA	NA	NA	NA	NA	NA	NA	missing	11	over
rs10034682	ENST00000311412.5	HPSE	M	4	-	V_CP2_02	rs10034682_84237858_OverExp	4	18	-	11.231	6.16e-05	0.25	TCTGGGTGTGACTGC	rs10034682	84237858	OverExp	6.16e-05	NA	NA	NA	NA	NA	NA	NA	NA	NA	NA	NA	NA	NA	missing	V_CP2_02	over
rs10034682	ENST00000311412.5	HPSE	M	4	-	342	rs10034682_84237858_OverExp	13	27	-	10.6029	9.78e-05	0.274	AGATGTAATTCTGGG	rs10034682	84237858	OverExp	9.78e-05	NA	NA	NA	NA	NA	NA	NA	NA	NA	NA	NA	NA	NA	missing	342	over
rs10034719	ENST00000570786.1	TAPT1-AS1	CF	4	+	NA	NA	NA	NA	NA	NA	NA	NA	NA	NA	NA	NA	NA	V_GATA_C	10	20	-	11.865	2.67e-05	1	TGATAAGTACC	rs10034719	16160274	UnderExp	2.67e-05	V_GATA_Crs10034719	missing	V_GATA_C	under
rs10035754	ENST00000355943.3	SLC25A46	CY	5	+	NA	NA	NA	NA	NA	NA	NA	NA	NA	NA	NA	NA	NA	V_SP3_Q3	6	19	-	9.25698	7.95e-05	0.246	ACTATGCTGCCAGG	rs10035754	109947447	UnderExp	7.95e-05	V_SP3_Q3rs10035754	missing	V_SP3_Q3	under
rs10035754	ENST00000355943.3	SLC25A46	CY	5	+	132	rs10035754_109947447_OverExp	13	27	+	10.7019	9.83e-05	0.346	GCACAGTGTATGACA	rs10035754	109947447	OverExp	9.83e-05	NA	NA	NA	NA	NA	NA	NA	NA	NA	NA	NA	NA	NA	missing	132	over
rs10035754	ENST00000355943.3	SLC25A46	CY	5	+	V_GRE_C	rs10035754_109947447_OverExp	11	26	-	13.4772	9.62e-06	0.517	GTCATACACTGTGCTG	rs10035754	109947447	OverExp	9.62e-06	NA	NA	NA	NA	NA	NA	NA	NA	NA	NA	NA	NA	NA	missing	V_GRE_C	over
rs10035754	ENST00000355943.3	SLC25A46	CY	5	+	NA	NA	NA	NA	NA	NA	NA	NA	NA	NA	NA	NA	NA	547	4	19	-	11.0748	6.39e-05	0.421	ACTATGCTGCCAGGGC	rs10035754	109947447	UnderExp	6.39e-05	547rs10035754	missing	547	under
rs10035754	ENST00000355943.3	SLC25A46	CY	5	+	28	rs10035754_109947447_OverExp	8	18	-	10.9955	5.87e-05	0.203	CTGTGCTGCCA	rs10035754	109947447	OverExp	5.87e-05	NA	NA	NA	NA	NA	NA	NA	NA	NA	NA	NA	NA	NA	missing	28	over
rs10035754	ENST00000355943.3	SLC25A46	CY	5	+	450	rs10035754_109947447_OverExp	6	21	-	11.3306	5.74e-05	0.26	ACACTGTGCTGCCAGG	rs10035754	109947447	OverExp	5.74e-05	NA	NA	NA	NA	NA	NA	NA	NA	NA	NA	NA	NA	NA	missing	450	over
rs10035754	ENST00000355943.3	SLC25A46	CY	5	+	407	rs10035754_109947447_OverExp	4	17	+	10.6194	9.82e-05	0.292	GCCCTGGCAGCACA	rs10035754	109947447	OverExp	9.82e-05	NA	NA	NA	NA	NA	NA	NA	NA	NA	NA	NA	NA	NA	missing	407	over
rs10035754	ENST00000355943.3	SLC25A46	CY	5	+	168	rs10035754_109947447_OverExp	7	20	-	11.1739	6.2e-05	0.172	CACTGTGCTGCCAG	rs10035754	109947447	OverExp	6.2e-05	168	7	20	-	11.2362	5.78e-05	0.169	CACTATGCTGCCAG	rs10035754	109947447	UnderExp	5.78e-05	168rs10035754	FALSE	168	under
rs10035754	ENST00000355943.3	SLC25A46	CY	5	+	434	rs10035754_109947447_OverExp	6	20	-	12.8128	1.18e-05	0.174	CACTGTGCTGCCAGG	rs10035754	109947447	OverExp	1.18e-05	434	6	20	-	12.2863	1.86e-05	0.176	CACTATGCTGCCAGG	rs10035754	109947447	UnderExp	1.86e-05	434rs10035754	FALSE	434	over
rs10035754	ENST00000355943.3	SLC25A46	CY	5	+	116	rs10035754_109947447_OverExp	5	18	-	11.1324	6.56e-05	0.105	CTGTGCTGCCAGGG	rs10035754	109947447	OverExp	6.56e-05	NA	NA	NA	NA	NA	NA	NA	NA	NA	NA	NA	NA	NA	missing	116	over
rs10035925	ENST00000265104.4	DNAH5	F	5	-	NA	NA	NA	NA	NA	NA	NA	NA	NA	NA	NA	NA	NA	V_SREBP1_01	16	26	-	9.84865	9.85e-05	0.775	CCTCACATGAC	rs10035925	13989330	UnderExp	9.85e-05	V_SREBP1_01rs10035925	missing	V_SREBP1_01	under
rs10035925	ENST00000265104.4	DNAH5	F	5	-	20	rs10035925_13989330_OverExp	11	20	+	10.6005	2.95e-05	0.716	AATGATTCAT	rs10035925	13989330	OverExp	2.95e-05	NA	NA	NA	NA	NA	NA	NA	NA	NA	NA	NA	NA	NA	missing	20	over
rs10035925	ENST00000265104.4	DNAH5	F	5	-	V_IPF1_Q4_01	rs10035925_13989330_OverExp	5	19	-	11.266	6.91e-05	1	TGAATCATTAGAAAG	rs10035925	13989330	OverExp	6.91e-05	V_IPF1_Q4_01	5	19	-	11.9119	3.98e-05	1	TGACTCATTAGAAAG	rs10035925	13989330	UnderExp	3.98e-05	V_IPF1_Q4_01rs10035925	FALSE	V_IPF1_Q4_01	under
rs10035925	ENST00000265104.4	DNAH5	F	5	-	NA	NA	NA	NA	NA	NA	NA	NA	NA	NA	NA	NA	NA	V_AP1_C	12	20	+	12.6097	2.62e-05	0.175	ATGAGTCAT	rs10035925	13989330	UnderExp	2.62e-05	V_AP1_Crs10035925	missing	V_AP1_C	under
rs10035925	ENST00000265104.4	DNAH5	F	5	-	NA	NA	NA	NA	NA	NA	NA	NA	NA	NA	NA	NA	NA	V_FRA1_Q5	13	20	+	13.655	1.79e-05	0.179	TGAGTCAT	rs10035925	13989330	UnderExp	1.79e-05	V_FRA1_Q5rs10035925	missing	V_FRA1_Q5	under
rs10035925	ENST00000265104.4	DNAH5	F	5	-	NA	NA	NA	NA	NA	NA	NA	NA	NA	NA	NA	NA	NA	41	13	23	-	10.7949	8.24e-05	0.356	CACATGACTCA	rs10035925	13989330	UnderExp	8.24e-05	41rs10035925	missing	41	under
rs10035925	ENST00000265104.4	DNAH5	F	5	-	NA	NA	NA	NA	NA	NA	NA	NA	NA	NA	NA	NA	NA	V_AP1_Q4_01	13	20	+	11.8054	1.79e-05	0.178	TGAGTCAT	rs10035925	13989330	UnderExp	1.79e-05	V_AP1_Q4_01rs10035925	missing	V_AP1_Q4_01	under
rs10035925	ENST00000265104.4	DNAH5	F	5	-	NA	NA	NA	NA	NA	NA	NA	NA	NA	NA	NA	NA	NA	V_BACH1_01	9	23	+	14.4158	6.77e-06	0.111	CTAATGAGTCATGTG	rs10035925	13989330	UnderExp	6.77e-06	V_BACH1_01rs10035925	missing	V_BACH1_01	under
rs10035925	ENST00000265104.4	DNAH5	F	5	-	NA	NA	NA	NA	NA	NA	NA	NA	NA	NA	NA	NA	NA	V_AP1_Q6_01	12	20	-	11.7412	1.72e-05	0.177	ATGACTCAT	rs10035925	13989330	UnderExp	1.72e-05	V_AP1_Q6_01rs10035925	missing	V_AP1_Q6_01	under
rs10035925	ENST00000265104.4	DNAH5	F	5	-	V_BCL6_02	rs10035925_13989330_OverExp	3	16	+	7.93342	5.66e-05	0.946	TTCTTTCTAATGAT	rs10035925	13989330	OverExp	5.66e-05	NA	NA	NA	NA	NA	NA	NA	NA	NA	NA	NA	NA	NA	missing	V_BCL6_02	over
rs10035925	ENST00000265104.4	DNAH5	F	5	-	NA	NA	NA	NA	NA	NA	NA	NA	NA	NA	NA	NA	NA	V_TCF11MAFG_01	4	25	-	8.71165	7.63e-05	0.526	CTCACATGACTCATTAGAAAGA	rs10035925	13989330	UnderExp	7.63e-05	V_TCF11MAFG_01rs10035925	missing	V_TCF11MAFG_01	under
rs10035925	ENST00000265104.4	DNAH5	F	5	-	V_DEC_Q1	rs10035925_13989330_OverExp	15	27	+	10.1742	9.09e-05	0.568	ATTCATGTGAGGA	rs10035925	13989330	OverExp	9.09e-05	V_DEC_Q1	15	27	+	10.4877	8.29e-05	0.549	AGTCATGTGAGGA	rs10035925	13989330	UnderExp	8.29e-05	V_DEC_Q1rs10035925	FALSE	V_DEC_Q1	under
rs10035925	ENST00000265104.4	DNAH5	F	5	-	NA	NA	NA	NA	NA	NA	NA	NA	NA	NA	NA	NA	NA	V_BACH2_01	11	21	+	12.6273	2.68e-05	0.219	AATGAGTCATG	rs10035925	13989330	UnderExp	2.68e-05	V_BACH2_01rs10035925	missing	V_BACH2_01	under
rs10035925	ENST00000265104.4	DNAH5	F	5	-	1	rs10035925_13989330_OverExp	12	19	+	10.5363	8.69e-05	0.215	ATGATTCA	rs10035925	13989330	OverExp	8.69e-05	1	13	20	-	14.4151	1.79e-05	0.166	ATGACTCA	rs10035925	13989330	UnderExp	1.79e-05	1rs10035925	FALSE	1	under
rs10035925	ENST00000265104.4	DNAH5	F	5	-	NA	NA	NA	NA	NA	NA	NA	NA	NA	NA	NA	NA	NA	V_AP1_Q6	11	21	-	11.8485	2.38e-05	0.159	CATGACTCATT	rs10035925	13989330	UnderExp	2.38e-05	V_AP1_Q6rs10035925	missing	V_AP1_Q6	under
rs10035925	ENST00000265104.4	DNAH5	F	5	-	NA	NA	NA	NA	NA	NA	NA	NA	NA	NA	NA	NA	NA	V_MAF_Q6_01	10	20	+	10.8748	7.52e-05	0.298	TAATGAGTCAT	rs10035925	13989330	UnderExp	7.52e-05	V_MAF_Q6_01rs10035925	missing	V_MAF_Q6_01	under
rs10035925	ENST00000265104.4	DNAH5	F	5	-	NA	NA	NA	NA	NA	NA	NA	NA	NA	NA	NA	NA	NA	V_NFE2_01	10	20	+	12.912	2.15e-05	0.257	TAATGAGTCAT	rs10035925	13989330	UnderExp	2.15e-05	V_NFE2_01rs10035925	missing	V_NFE2_01	under
rs10036118	ENST00000319449.4	RUFY1	F	5	+	V_HFH3_01	rs10036118_178995948_OverExp	4	16	+	11.6477	7.04e-05	0.572	TCCTGTTTATATG	rs10036118	178995948	OverExp	7.04e-05	NA	NA	NA	NA	NA	NA	NA	NA	NA	NA	NA	NA	NA	missing	V_HFH3_01	over
rs10036118	ENST00000319449.4	RUFY1	F	5	+	V_POU3F2_02	rs10036118_178995948_OverExp	14	23	-	9.76679	8.66e-05	1	TTATGCTCAT	rs10036118	178995948	OverExp	8.66e-05	V_POU3F2_02	14	23	-	9.85	6.99e-05	1	TTATGCTGAT	rs10036118	178995948	UnderExp	6.99e-05	V_POU3F2_02rs10036118	FALSE	V_POU3F2_02	under
rs10036118	ENST00000319449.4	RUFY1	F	5	+	V_HOXC13_01	rs10036118_178995948_OverExp	7	22	-	11.5682	4.35e-05	1	TATGCTCATATAAACA	rs10036118	178995948	OverExp	4.35e-05	NA	NA	NA	NA	NA	NA	NA	NA	NA	NA	NA	NA	NA	missing	V_HOXC13_01	over
rs10036118	ENST00000319449.4	RUFY1	F	5	+	V_HFH8_01	rs10036118_178995948_OverExp	4	16	+	12.1297	4.74e-05	0.895	TCCTGTTTATATG	rs10036118	178995948	OverExp	4.74e-05	NA	NA	NA	NA	NA	NA	NA	NA	NA	NA	NA	NA	NA	missing	V_HFH8_01	over
rs10036118	ENST00000319449.4	RUFY1	F	5	+	V_TEF_Q6	rs10036118_178995948_OverExp	10	21	-	15.2573	5.32e-06	0.665	ATGCTCATATAA	rs10036118	178995948	OverExp	5.32e-06	NA	NA	NA	NA	NA	NA	NA	NA	NA	NA	NA	NA	NA	missing	V_TEF_Q6	over
rs10036118	ENST00000319449.4	RUFY1	F	5	+	NA	NA	NA	NA	NA	NA	NA	NA	NA	NA	NA	NA	NA	V_FREAC7_01	3	18	-	11.6297	6.28e-05	0.878	CTGATATAAACAGGAA	rs10036118	178995948	UnderExp	6.28e-05	V_FREAC7_01rs10036118	missing	V_FREAC7_01	under
rs1003647	ENST00000340738.5	PAPLN	M	14	+	V_SP1_Q6_01	rs1003647_73712711_OverExp	15	24	+	14.7433	4.66e-06	0.0191	CGGGCGGGGC	rs1003647	73712711	OverExp	4.66e-06	V_SP1_Q6_01	20	29	+	13.4069	1.38e-05	0.0308	GGGGCGGGAG	rs1003647	73712711	UnderExp	1.38e-05	V_SP1_Q6_01rs1003647	FALSE	V_SP1_Q6_01	over
rs1003647	ENST00000340738.5	PAPLN	M	14	+	V_SP1_02	rs1003647_73712711_OverExp	15	25	+	14.6237	8.89e-06	0.0259	CGGGCGGGGCG	rs1003647	73712711	OverExp	8.89e-06	V_SP1_02	20	30	+	10.6209	4.1e-05	0.0577	GGGGCGGGAGG	rs1003647	73712711	UnderExp	4.1e-05	V_SP1_02rs1003647	FALSE	V_SP1_02	over
rs1003647	ENST00000340738.5	PAPLN	M	14	+	NA	NA	NA	NA	NA	NA	NA	NA	NA	NA	NA	NA	NA	168	8	21	-	12.6063	1.25e-05	0.14	CCGCCGGAGCCCAG	rs1003647	73712711	UnderExp	1.25e-05	168rs1003647	missing	168	under
rs1003647	ENST00000340738.5	PAPLN	M	14	+	NA	NA	NA	NA	NA	NA	NA	NA	NA	NA	NA	NA	NA	V_LXR_Q3	8	25	+	5.91389	5.83e-05	0.51	CTGGGCTCCGGCGGGGCG	rs1003647	73712711	UnderExp	5.83e-05	V_LXR_Q3rs1003647	missing	V_LXR_Q3	under
rs1003647	ENST00000340738.5	PAPLN	M	14	+	NA	NA	NA	NA	NA	NA	NA	NA	NA	NA	NA	NA	NA	327	6	21	+	13.9062	6.91e-06	0.0514	CCCTGGGCTCCGGCGG	rs1003647	73712711	UnderExp	6.91e-06	327rs1003647	missing	327	under
rs1003647	ENST00000340738.5	PAPLN	M	14	+	V_SP4_Q5	rs1003647_73712711_OverExp	14	24	-	13.488	1.41e-05	0.0281	GCCCCGCCCGA	rs1003647	73712711	OverExp	1.41e-05	V_SP4_Q5	19	29	-	9.66711	6.83e-05	0.0554	CTCCCGCCCCG	rs1003647	73712711	UnderExp	6.83e-05	V_SP4_Q5rs1003647	FALSE	V_SP4_Q5	over
rs1003647	ENST00000340738.5	PAPLN	M	14	+	NA	NA	NA	NA	NA	NA	NA	NA	NA	NA	NA	NA	NA	242	5	19	-	11.774	3.08e-05	0.103	GCCGGAGCCCAGGGA	rs1003647	73712711	UnderExp	3.08e-05	242rs1003647	missing	242	under
rs1003647	ENST00000340738.5	PAPLN	M	14	+	NA	NA	NA	NA	NA	NA	NA	NA	NA	NA	NA	NA	NA	403	4	19	+	12.377	1.86e-05	0.181	CTCCCTGGGCTCCGGC	rs1003647	73712711	UnderExp	1.86e-05	403rs1003647	missing	403	under
rs1003647	ENST00000340738.5	PAPLN	M	14	+	V_EGR_Q6	rs1003647_73712711_OverExp	14	24	+	10.7412	9.95e-05	0.135	TCGGGCGGGGC	rs1003647	73712711	OverExp	9.95e-05	NA	NA	NA	NA	NA	NA	NA	NA	NA	NA	NA	NA	NA	missing	V_EGR_Q6	over
rs1003647	ENST00000340738.5	PAPLN	M	14	+	V_SP1_01	rs1003647_73712711_OverExp	15	24	+	11.6113	3.97e-05	0.0773	CGGGCGGGGC	rs1003647	73712711	OverExp	3.97e-05	NA	NA	NA	NA	NA	NA	NA	NA	NA	NA	NA	NA	NA	missing	V_SP1_01	over
rs1003647	ENST00000340738.5	PAPLN	M	14	+	V_AP2_Q6_01	rs1003647_73712711_OverExp	10	22	-	11.1263	6.5e-05	0.0517	CCCGCCCGAGCCC	rs1003647	73712711	OverExp	6.5e-05	V_AP2_Q6_01	10	22	-	10.6246	9.18e-05	0.0546	CCCGCCGGAGCCC	rs1003647	73712711	UnderExp	9.18e-05	V_AP2_Q6_01rs1003647	FALSE	V_AP2_Q6_01	over
rs1003647	ENST00000340738.5	PAPLN	M	14	+	490	rs1003647_73712711_OverExp	4	18	-	12.5356	1.46e-05	0.199	CCCGAGCCCAGGGAG	rs1003647	73712711	OverExp	1.46e-05	490	4	18	-	13.3206	1e-05	0.199	CCGGAGCCCAGGGAG	rs1003647	73712711	UnderExp	1e-05	490rs1003647	FALSE	490	under
rs1003647	ENST00000340738.5	PAPLN	M	14	+	600	rs1003647_73712711_OverExp	13	26	-	12.2677	1.78e-05	0.0992	CCGCCCCGCCCGAG	rs1003647	73712711	OverExp	1.78e-05	600	13	26	-	12.1001	2.12e-05	0.101	CCGCCCCGCCGGAG	rs1003647	73712711	UnderExp	2.12e-05	600rs1003647	FALSE	600	over
rs1003647	ENST00000340738.5	PAPLN	M	14	+	169	rs1003647_73712711_OverExp	7	18	-	11.3413	4.8e-05	0.114	CCCGAGCCCAGG	rs1003647	73712711	OverExp	4.8e-05	NA	NA	NA	NA	NA	NA	NA	NA	NA	NA	NA	NA	NA	missing	169	over
rs10036616	ENST00000356245.3	G3BP1	YF	5	+	V_HNF1_02	rs10036616_151185462_OverExp	9	25	-	11.1362	5.07e-05	1	TCTAGGCTAACCATAAT	rs10036616	151185462	OverExp	5.07e-05	NA	NA	NA	NA	NA	NA	NA	NA	NA	NA	NA	NA	NA	missing	V_HNF1_02	over
rs1003710	ENST00000565390.1	RP1-228H13.5	M	1	+	533	rs1003710_40840353_OverExp	8	21	+	15.3743	1.35e-06	0.161	TGGCGGAAGGGAAA	rs1003710	40840353	OverExp	1.35e-06	533	8	21	+	15.5855	6.14e-07	0.109	TGGCGGAAAGGAAA	rs1003710	40840353	UnderExp	6.14e-07	533rs1003710	FALSE	533	under
rs1003710	ENST00000565390.1	RP1-228H13.5	M	1	+	46	rs1003710_40840353_OverExp	12	19	+	11.0889	6.29e-05	0.171	GGAAGGGA	rs1003710	40840353	OverExp	6.29e-05	NA	NA	NA	NA	NA	NA	NA	NA	NA	NA	NA	NA	NA	missing	46	over
rs1003710	ENST00000565390.1	RP1-228H13.5	M	1	+	V_IRF_Q6	rs1003710_40840353_OverExp	12	26	-	11.1373	6.22e-05	0.299	GCAGTTTTCCCTTCC	rs1003710	40840353	OverExp	6.22e-05	V_IRF_Q6	12	26	-	10.7289	7.71e-05	0.306	GCAGTTTTCCTTTCC	rs1003710	40840353	UnderExp	7.71e-05	V_IRF_Q6rs1003710	FALSE	V_IRF_Q6	over
rs1003710	ENST00000565390.1	RP1-228H13.5	M	1	+	NA	NA	NA	NA	NA	NA	NA	NA	NA	NA	NA	NA	NA	72	16	25	+	14.4943	9.16e-06	0.224	AGGAAAACTG	rs1003710	40840353	UnderExp	9.16e-06	72rs1003710	missing	72	under
rs1003710	ENST00000565390.1	RP1-228H13.5	M	1	+	V_IRF7_01	rs1003710_40840353_OverExp	9	26	+	10.9054	6.71e-05	0.847	GGCGGAAGGGAAAACTGC	rs1003710	40840353	OverExp	6.71e-05	NA	NA	NA	NA	NA	NA	NA	NA	NA	NA	NA	NA	NA	missing	V_IRF7_01	over
rs1003710	ENST00000565390.1	RP1-228H13.5	M	1	+	NA	NA	NA	NA	NA	NA	NA	NA	NA	NA	NA	NA	NA	V_ISRE_01	11	25	-	11.289	1.34e-05	0.374	CAGTTTTCCTTTCCG	rs1003710	40840353	UnderExp	1.34e-05	V_ISRE_01rs1003710	missing	V_ISRE_01	under
rs1003710	ENST00000565390.1	RP1-228H13.5	M	1	+	NA	NA	NA	NA	NA	NA	NA	NA	NA	NA	NA	NA	NA	V_BLIMP1_Q6	12	25	+	8.20821	5.95e-05	0.243	GGAAAGGAAAACTG	rs1003710	40840353	UnderExp	5.95e-05	V_BLIMP1_Q6rs1003710	missing	V_BLIMP1_Q6	under
rs1003710	ENST00000565390.1	RP1-228H13.5	M	1	+	580	rs1003710_40840353_OverExp	4	18	-	11.2636	5.53e-05	0.151	CCCTTCCGCCATCTC	rs1003710	40840353	OverExp	5.53e-05	580	4	18	-	10.8747	8.04e-05	0.174	CCTTTCCGCCATCTC	rs1003710	40840353	UnderExp	8.04e-05	580rs1003710	FALSE	580	over
rs1003710	ENST00000565390.1	RP1-228H13.5	M	1	+	V_IRF3_Q3	rs1003710_40840353_OverExp	14	26	-	11.2986	9.65e-05	0.464	GCAGTTTTCCCTT	rs1003710	40840353	OverExp	9.65e-05	V_IRF3_Q3	14	26	-	13.8107	1.32e-05	0.373	GCAGTTTTCCTTT	rs1003710	40840353	UnderExp	1.32e-05	V_IRF3_Q3rs1003710	FALSE	V_IRF3_Q3	under
rs1003710	ENST00000565390.1	RP1-228H13.5	M	1	+	NA	NA	NA	NA	NA	NA	NA	NA	NA	NA	NA	NA	NA	179	14	25	+	11.1315	2.47e-05	0.547	AAAGGAAAACTG	rs1003710	40840353	UnderExp	2.47e-05	179rs1003710	missing	179	under
rs1003710	ENST00000565390.1	RP1-228H13.5	M	1	+	320	rs1003710_40840353_OverExp	14	27	+	11.1152	3.29e-05	0.434	AAGGGAAAACTGCT	rs1003710	40840353	OverExp	3.29e-05	NA	NA	NA	NA	NA	NA	NA	NA	NA	NA	NA	NA	NA	missing	320	over
rs1003710	ENST00000565390.1	RP1-228H13.5	M	1	+	NA	NA	NA	NA	NA	NA	NA	NA	NA	NA	NA	NA	NA	180	16	28	-	11.1485	3.6e-05	0.523	AAGCAGTTTTCCT	rs1003710	40840353	UnderExp	3.6e-05	180rs1003710	missing	180	under
rs1003710	ENST00000565390.1	RP1-228H13.5	M	1	+	V_IRF_Q6_01	rs1003710_40840353_OverExp	12	22	+	11.988	5.21e-05	0.269	GGAAGGGAAAA	rs1003710	40840353	OverExp	5.21e-05	NA	NA	NA	NA	NA	NA	NA	NA	NA	NA	NA	NA	NA	missing	V_IRF_Q6_01	over
rs1003710	ENST00000565390.1	RP1-228H13.5	M	1	+	V_STAT1_03	rs1003710_40840353_OverExp	16	23	-	8.77023	8.81e-05	0.618	GTTTTCCC	rs1003710	40840353	OverExp	8.81e-05	NA	NA	NA	NA	NA	NA	NA	NA	NA	NA	NA	NA	NA	missing	V_STAT1_03	over
rs1003710	ENST00000565390.1	RP1-228H13.5	M	1	+	130	rs1003710_40840353_OverExp	12	26	-	11.2569	5.05e-05	0.276	GCAGTTTTCCCTTCC	rs1003710	40840353	OverExp	5.05e-05	130	13	27	-	11.6014	3.13e-05	0.242	AGCAGTTTTCCTTTC	rs1003710	40840353	UnderExp	3.13e-05	130rs1003710	FALSE	130	under
rs1003710	ENST00000565390.1	RP1-228H13.5	M	1	+	NA	NA	NA	NA	NA	NA	NA	NA	NA	NA	NA	NA	NA	277	16	29	+	14.1904	7.79e-06	0.27	AGGAAAACTGCTTA	rs1003710	40840353	UnderExp	7.79e-06	277rs1003710	missing	277	under
rs1003710	ENST00000565390.1	RP1-228H13.5	M	1	+	V_GADP_01	rs1003710_40840353_OverExp	7	18	-	10.7009	8.64e-05	0.304	CCCTTCCGCCAT	rs1003710	40840353	OverExp	8.64e-05	NA	NA	NA	NA	NA	NA	NA	NA	NA	NA	NA	NA	NA	missing	V_GADP_01	over
rs1003710	ENST00000565390.1	RP1-228H13.5	M	1	+	682	rs1003710_40840353_OverExp	13	24	-	10.7671	7.9e-05	0.433	AGTTTTCCCTTC	rs1003710	40840353	OverExp	7.9e-05	NA	NA	NA	NA	NA	NA	NA	NA	NA	NA	NA	NA	NA	missing	682	over
rs1003710	ENST00000565390.1	RP1-228H13.5	M	1	+	432	rs1003710_40840353_OverExp	11	26	+	12.0631	2.61e-05	0.284	CGGAAGGGAAAACTGC	rs1003710	40840353	OverExp	2.61e-05	NA	NA	NA	NA	NA	NA	NA	NA	NA	NA	NA	NA	NA	missing	432	over
rs1003710	ENST00000565390.1	RP1-228H13.5	M	1	+	NA	NA	NA	NA	NA	NA	NA	NA	NA	NA	NA	NA	NA	V_HELIOSA_02	13	23	+	11.3736	6.04e-05	0.482	GAAAGGAAAAC	rs1003710	40840353	UnderExp	6.04e-05	V_HELIOSA_02rs1003710	missing	V_HELIOSA_02	under
rs1003710	ENST00000565390.1	RP1-228H13.5	M	1	+	261	rs1003710_40840353_OverExp	12	24	-	10.6871	7.18e-05	0.437	AGTTTTCCCTTCC	rs1003710	40840353	OverExp	7.18e-05	261	12	24	-	10.9042	4.16e-05	0.381	AGTTTTCCTTTCC	rs1003710	40840353	UnderExp	4.16e-05	261rs1003710	FALSE	261	under
rs1003710	ENST00000539317.1	SMAP2	M	1	+	533	rs1003710_40840353_OverExp	8	21	+	15.3743	1.35e-06	0.161	TGGCGGAAGGGAAA	rs1003710	40840353	OverExp	1.35e-06	533	8	21	+	15.5855	6.14e-07	0.109	TGGCGGAAAGGAAA	rs1003710	40840353	UnderExp	6.14e-07	533rs1003710	FALSE	533	under
rs1003710	ENST00000539317.1	SMAP2	M	1	+	46	rs1003710_40840353_OverExp	12	19	+	11.0889	6.29e-05	0.171	GGAAGGGA	rs1003710	40840353	OverExp	6.29e-05	NA	NA	NA	NA	NA	NA	NA	NA	NA	NA	NA	NA	NA	missing	46	over
rs1003710	ENST00000539317.1	SMAP2	M	1	+	V_IRF_Q6	rs1003710_40840353_OverExp	12	26	-	11.1373	6.22e-05	0.299	GCAGTTTTCCCTTCC	rs1003710	40840353	OverExp	6.22e-05	V_IRF_Q6	12	26	-	10.7289	7.71e-05	0.306	GCAGTTTTCCTTTCC	rs1003710	40840353	UnderExp	7.71e-05	V_IRF_Q6rs1003710	FALSE	V_IRF_Q6	over
rs1003710	ENST00000539317.1	SMAP2	M	1	+	NA	NA	NA	NA	NA	NA	NA	NA	NA	NA	NA	NA	NA	72	16	25	+	14.4943	9.16e-06	0.224	AGGAAAACTG	rs1003710	40840353	UnderExp	9.16e-06	72rs1003710	missing	72	under
rs1003710	ENST00000539317.1	SMAP2	M	1	+	V_IRF7_01	rs1003710_40840353_OverExp	9	26	+	10.9054	6.71e-05	0.847	GGCGGAAGGGAAAACTGC	rs1003710	40840353	OverExp	6.71e-05	NA	NA	NA	NA	NA	NA	NA	NA	NA	NA	NA	NA	NA	missing	V_IRF7_01	over
rs1003710	ENST00000539317.1	SMAP2	M	1	+	NA	NA	NA	NA	NA	NA	NA	NA	NA	NA	NA	NA	NA	V_ISRE_01	11	25	-	11.289	1.34e-05	0.374	CAGTTTTCCTTTCCG	rs1003710	40840353	UnderExp	1.34e-05	V_ISRE_01rs1003710	missing	V_ISRE_01	under
rs1003710	ENST00000539317.1	SMAP2	M	1	+	NA	NA	NA	NA	NA	NA	NA	NA	NA	NA	NA	NA	NA	V_BLIMP1_Q6	12	25	+	8.20821	5.95e-05	0.243	GGAAAGGAAAACTG	rs1003710	40840353	UnderExp	5.95e-05	V_BLIMP1_Q6rs1003710	missing	V_BLIMP1_Q6	under
rs1003710	ENST00000539317.1	SMAP2	M	1	+	580	rs1003710_40840353_OverExp	4	18	-	11.2636	5.53e-05	0.151	CCCTTCCGCCATCTC	rs1003710	40840353	OverExp	5.53e-05	580	4	18	-	10.8747	8.04e-05	0.174	CCTTTCCGCCATCTC	rs1003710	40840353	UnderExp	8.04e-05	580rs1003710	FALSE	580	over
rs1003710	ENST00000539317.1	SMAP2	M	1	+	V_IRF3_Q3	rs1003710_40840353_OverExp	14	26	-	11.2986	9.65e-05	0.464	GCAGTTTTCCCTT	rs1003710	40840353	OverExp	9.65e-05	V_IRF3_Q3	14	26	-	13.8107	1.32e-05	0.373	GCAGTTTTCCTTT	rs1003710	40840353	UnderExp	1.32e-05	V_IRF3_Q3rs1003710	FALSE	V_IRF3_Q3	under
rs1003710	ENST00000539317.1	SMAP2	M	1	+	NA	NA	NA	NA	NA	NA	NA	NA	NA	NA	NA	NA	NA	179	14	25	+	11.1315	2.47e-05	0.547	AAAGGAAAACTG	rs1003710	40840353	UnderExp	2.47e-05	179rs1003710	missing	179	under
rs1003710	ENST00000539317.1	SMAP2	M	1	+	320	rs1003710_40840353_OverExp	14	27	+	11.1152	3.29e-05	0.434	AAGGGAAAACTGCT	rs1003710	40840353	OverExp	3.29e-05	NA	NA	NA	NA	NA	NA	NA	NA	NA	NA	NA	NA	NA	missing	320	over
rs1003710	ENST00000539317.1	SMAP2	M	1	+	NA	NA	NA	NA	NA	NA	NA	NA	NA	NA	NA	NA	NA	180	16	28	-	11.1485	3.6e-05	0.523	AAGCAGTTTTCCT	rs1003710	40840353	UnderExp	3.6e-05	180rs1003710	missing	180	under
rs1003710	ENST00000539317.1	SMAP2	M	1	+	V_IRF_Q6_01	rs1003710_40840353_OverExp	12	22	+	11.988	5.21e-05	0.269	GGAAGGGAAAA	rs1003710	40840353	OverExp	5.21e-05	NA	NA	NA	NA	NA	NA	NA	NA	NA	NA	NA	NA	NA	missing	V_IRF_Q6_01	over
rs1003710	ENST00000539317.1	SMAP2	M	1	+	V_STAT1_03	rs1003710_40840353_OverExp	16	23	-	8.77023	8.81e-05	0.618	GTTTTCCC	rs1003710	40840353	OverExp	8.81e-05	NA	NA	NA	NA	NA	NA	NA	NA	NA	NA	NA	NA	NA	missing	V_STAT1_03	over
rs1003710	ENST00000539317.1	SMAP2	M	1	+	130	rs1003710_40840353_OverExp	12	26	-	11.2569	5.05e-05	0.276	GCAGTTTTCCCTTCC	rs1003710	40840353	OverExp	5.05e-05	130	13	27	-	11.6014	3.13e-05	0.242	AGCAGTTTTCCTTTC	rs1003710	40840353	UnderExp	3.13e-05	130rs1003710	FALSE	130	under
rs1003710	ENST00000539317.1	SMAP2	M	1	+	NA	NA	NA	NA	NA	NA	NA	NA	NA	NA	NA	NA	NA	277	16	29	+	14.1904	7.79e-06	0.27	AGGAAAACTGCTTA	rs1003710	40840353	UnderExp	7.79e-06	277rs1003710	missing	277	under
rs1003710	ENST00000539317.1	SMAP2	M	1	+	V_GADP_01	rs1003710_40840353_OverExp	7	18	-	10.7009	8.64e-05	0.304	CCCTTCCGCCAT	rs1003710	40840353	OverExp	8.64e-05	NA	NA	NA	NA	NA	NA	NA	NA	NA	NA	NA	NA	NA	missing	V_GADP_01	over
rs1003710	ENST00000539317.1	SMAP2	M	1	+	682	rs1003710_40840353_OverExp	13	24	-	10.7671	7.9e-05	0.433	AGTTTTCCCTTC	rs1003710	40840353	OverExp	7.9e-05	NA	NA	NA	NA	NA	NA	NA	NA	NA	NA	NA	NA	NA	missing	682	over
rs1003710	ENST00000539317.1	SMAP2	M	1	+	432	rs1003710_40840353_OverExp	11	26	+	12.0631	2.61e-05	0.284	CGGAAGGGAAAACTGC	rs1003710	40840353	OverExp	2.61e-05	NA	NA	NA	NA	NA	NA	NA	NA	NA	NA	NA	NA	NA	missing	432	over
rs1003710	ENST00000539317.1	SMAP2	M	1	+	NA	NA	NA	NA	NA	NA	NA	NA	NA	NA	NA	NA	NA	V_HELIOSA_02	13	23	+	11.3736	6.04e-05	0.482	GAAAGGAAAAC	rs1003710	40840353	UnderExp	6.04e-05	V_HELIOSA_02rs1003710	missing	V_HELIOSA_02	under
rs1003710	ENST00000539317.1	SMAP2	M	1	+	261	rs1003710_40840353_OverExp	12	24	-	10.6871	7.18e-05	0.437	AGTTTTCCCTTCC	rs1003710	40840353	OverExp	7.18e-05	261	12	24	-	10.9042	4.16e-05	0.381	AGTTTTCCTTTCC	rs1003710	40840353	UnderExp	4.16e-05	261rs1003710	FALSE	261	under
rs10037422	ENST00000442283.2	CYFIP2	CYM	5	+	V_SMAD_Q6	rs10037422_156763338_OverExp	14	22	+	10.0569	4.94e-05	0.551	AGACAGCAT	rs10037422	156763338	OverExp	4.94e-05	NA	NA	NA	NA	NA	NA	NA	NA	NA	NA	NA	NA	NA	missing	V_SMAD_Q6	over
rs10037422	ENST00000442283.2	CYFIP2	CYM	5	+	V_FOXO3_01	rs10037422_156763338_OverExp	5	18	+	8.82062	9.58e-05	0.733	GTTTTGTTTAGACA	rs10037422	156763338	OverExp	9.58e-05	NA	NA	NA	NA	NA	NA	NA	NA	NA	NA	NA	NA	NA	missing	V_FOXO3_01	over
rs10037422	ENST00000442283.2	CYFIP2	CYM	5	+	V_FREAC4_01	rs10037422_156763338_OverExp	5	20	-	6.46909	7.74e-05	0.816	GCTGTCTAAACAAAAC	rs10037422	156763338	OverExp	7.74e-05	NA	NA	NA	NA	NA	NA	NA	NA	NA	NA	NA	NA	NA	missing	V_FREAC4_01	over
rs10037422	ENST00000442283.2	CYFIP2	CYM	5	+	NA	NA	NA	NA	NA	NA	NA	NA	NA	NA	NA	NA	NA	330	6	18	-	10.5478	9.21e-05	0.521	TGCCTAAACAAAA	rs10037422	156763338	UnderExp	9.21e-05	330rs10037422	missing	330	under
rs10037422	ENST00000442283.2	CYFIP2	CYM	5	+	V_FOXO3A_Q1	rs10037422_156763338_OverExp	5	16	-	11.3946	8.43e-05	0.645	TCTAAACAAAAC	rs10037422	156763338	OverExp	8.43e-05	NA	NA	NA	NA	NA	NA	NA	NA	NA	NA	NA	NA	NA	missing	V_FOXO3A_Q1	over
rs10037422	ENST00000442283.2	CYFIP2	CYM	5	+	NA	NA	NA	NA	NA	NA	NA	NA	NA	NA	NA	NA	NA	97	6	21	-	11.1997	2.92e-05	0.415	TGCTGCCTAAACAAAA	rs10037422	156763338	UnderExp	2.92e-05	97rs10037422	missing	97	under
rs10037422	ENST00000442283.2	CYFIP2	CYM	5	+	NA	NA	NA	NA	NA	NA	NA	NA	NA	NA	NA	NA	NA	V_FOXO1_01	7	16	-	11.8675	4.17e-05	0.484	CCTAAACAAA	rs10037422	156763338	UnderExp	4.17e-05	V_FOXO1_01rs10037422	missing	V_FOXO1_01	under
rs10037422	ENST00000442283.2	CYFIP2	CYM	5	+	387	rs10037422_156763338_OverExp	9	21	-	10.519	7.37e-05	0.579	TGCTGTCTAAACA	rs10037422	156763338	OverExp	7.37e-05	NA	NA	NA	NA	NA	NA	NA	NA	NA	NA	NA	NA	NA	missing	387	over
rs10037422	ENST00000442283.2	CYFIP2	CYM	5	+	V_AMEF2_Q6	rs10037422_156763338_OverExp	2	19	-	11.7596	1.99e-05	0.723	CTGTCTAAACAAAACACA	rs10037422	156763338	OverExp	1.99e-05	NA	NA	NA	NA	NA	NA	NA	NA	NA	NA	NA	NA	NA	missing	V_AMEF2_Q6	over
rs10037816	ENST00000265140.5	ANKRD32	CM	5	+	93	rs10037816_93938446_OverExp	2	16	+	10.4132	9.61e-05	0.61	AAAAGAAGTGTTTGC	rs10037816	93938446	OverExp	9.61e-05	NA	NA	NA	NA	NA	NA	NA	NA	NA	NA	NA	NA	NA	missing	93	over
rs10037816	ENST00000265140.5	ANKRD32	CM	5	+	V_DBP_Q6	rs10037816_93938446_OverExp	11	17	-	10.3767	6.51e-05	0.775	AGCAAAC	rs10037816	93938446	OverExp	6.51e-05	NA	NA	NA	NA	NA	NA	NA	NA	NA	NA	NA	NA	NA	missing	V_DBP_Q6	over
rs10037816	ENST00000265140.5	ANKRD32	CM	5	+	NA	NA	NA	NA	NA	NA	NA	NA	NA	NA	NA	NA	NA	472	12	26	-	11.7627	2.5e-05	0.243	GGAAGGTGAAACAAA	rs10037816	93938446	UnderExp	2.5e-05	472rs10037816	missing	472	under
rs10037816	ENST00000265140.5	ANKRD32	CM	5	+	V_HNF3A_01	rs10037816_93938446_OverExp	9	18	-	13.4851	2.78e-05	0.65	AAGCAAACAC	rs10037816	93938446	OverExp	2.78e-05	NA	NA	NA	NA	NA	NA	NA	NA	NA	NA	NA	NA	NA	missing	V_HNF3A_01	over
rs10037816	ENST00000265140.5	ANKRD32	CM	5	+	648	rs10037816_93938446_OverExp	3	17	-	11.1021	4.56e-05	0.507	AGCAAACACTTCTTT	rs10037816	93938446	OverExp	4.56e-05	NA	NA	NA	NA	NA	NA	NA	NA	NA	NA	NA	NA	NA	missing	648	over
rs10037816	ENST00000265140.5	ANKRD32	CM	5	+	554	rs10037816_93938446_OverExp	15	30	+	11.6209	3.48e-05	0.289	GCTTCACCTTCCACCA	rs10037816	93938446	OverExp	3.48e-05	NA	NA	NA	NA	NA	NA	NA	NA	NA	NA	NA	NA	NA	missing	554	over
rs10037816	ENST00000265140.5	ANKRD32	CM	5	+	NA	NA	NA	NA	NA	NA	NA	NA	NA	NA	NA	NA	NA	V_SRY_01	12	18	-	9.47446	9.66e-05	0.419	AAACAAA	rs10037816	93938446	UnderExp	9.66e-05	V_SRY_01rs10037816	missing	V_SRY_01	under
rs10037816	ENST00000265140.5	ANKRD32	CM	5	+	NA	NA	NA	NA	NA	NA	NA	NA	NA	NA	NA	NA	NA	585	14	27	-	11.1375	5.96e-05	0.235	TGGAAGGTGAAACA	rs10037816	93938446	UnderExp	5.96e-05	585rs10037816	missing	585	under
rs10037816	ENST00000265140.5	ANKRD32	CM	5	+	NA	NA	NA	NA	NA	NA	NA	NA	NA	NA	NA	NA	NA	396	6	19	-	10.7242	8.78e-05	0.539	GAAACAAACACTTC	rs10037816	93938446	UnderExp	8.78e-05	396rs10037816	missing	396	under
rs10037816	ENST00000265140.5	ANKRD32	CM	5	+	NA	NA	NA	NA	NA	NA	NA	NA	NA	NA	NA	NA	NA	V_IRF3_Q3	12	24	+	11.478	8.57e-05	0.41	TTTGTTTCACCTT	rs10037816	93938446	UnderExp	8.57e-05	V_IRF3_Q3rs10037816	missing	V_IRF3_Q3	under
rs10037816	ENST00000265140.5	ANKRD32	CM	5	+	NA	NA	NA	NA	NA	NA	NA	NA	NA	NA	NA	NA	NA	245	6	20	+	10.4603	7.11e-05	0.475	GAAGTGTTTGTTTCA	rs10037816	93938446	UnderExp	7.11e-05	245rs10037816	missing	245	under
rs10037816	ENST00000265140.5	ANKRD32	CM	5	+	682	rs10037816_93938446_OverExp	8	19	+	14.2761	9.01e-06	0.359	AGTGTTTGCTTC	rs10037816	93938446	OverExp	9.01e-06	NA	NA	NA	NA	NA	NA	NA	NA	NA	NA	NA	NA	NA	missing	682	over
rs10037816	ENST00000265140.5	ANKRD32	CM	5	+	482	rs10037816_93938446_OverExp	3	18	+	10.6109	7e-05	0.395	AAAGAAGTGTTTGCTT	rs10037816	93938446	OverExp	7e-05	NA	NA	NA	NA	NA	NA	NA	NA	NA	NA	NA	NA	NA	missing	482	over
rs10037816	ENST00000265140.5	ANKRD32	CM	5	+	528	rs10037816_93938446_OverExp	10	24	-	10.7953	9.51e-05	0.309	AAGGTGAAGCAAACA	rs10037816	93938446	OverExp	9.51e-05	NA	NA	NA	NA	NA	NA	NA	NA	NA	NA	NA	NA	NA	missing	528	over
rs10037816	ENST00000265140.5	ANKRD32	CM	5	+	NA	NA	NA	NA	NA	NA	NA	NA	NA	NA	NA	NA	NA	602	6	19	-	10.7506	6.71e-05	0.48	GAAACAAACACTTC	rs10037816	93938446	UnderExp	6.71e-05	602rs10037816	missing	602	under
rs10037816	ENST00000265140.5	ANKRD32	CM	5	+	NA	NA	NA	NA	NA	NA	NA	NA	NA	NA	NA	NA	NA	104	4	18	-	10.7966	3.73e-05	0.411	AAACAAACACTTCTT	rs10037816	93938446	UnderExp	3.73e-05	104rs10037816	missing	104	under
rs10037816	ENST00000265140.5	ANKRD32	CM	5	+	NA	NA	NA	NA	NA	NA	NA	NA	NA	NA	NA	NA	NA	V_HFH4_01	7	19	+	8.78803	5.73e-05	0.677	AAGTGTTTGTTTC	rs10037816	93938446	UnderExp	5.73e-05	V_HFH4_01rs10037816	missing	V_HFH4_01	under
rs10037816	ENST00000312498.7	KIAA0825	M	5	-	93	rs10037816_93938446_OverExp	2	16	+	10.4132	9.61e-05	0.61	AAAAGAAGTGTTTGC	rs10037816	93938446	OverExp	9.61e-05	NA	NA	NA	NA	NA	NA	NA	NA	NA	NA	NA	NA	NA	missing	93	over
rs10037816	ENST00000312498.7	KIAA0825	M	5	-	V_DBP_Q6	rs10037816_93938446_OverExp	11	17	-	10.3767	6.51e-05	0.775	AGCAAAC	rs10037816	93938446	OverExp	6.51e-05	NA	NA	NA	NA	NA	NA	NA	NA	NA	NA	NA	NA	NA	missing	V_DBP_Q6	over
rs10037816	ENST00000312498.7	KIAA0825	M	5	-	NA	NA	NA	NA	NA	NA	NA	NA	NA	NA	NA	NA	NA	472	12	26	-	11.7627	2.5e-05	0.243	GGAAGGTGAAACAAA	rs10037816	93938446	UnderExp	2.5e-05	472rs10037816	missing	472	under
rs10037816	ENST00000312498.7	KIAA0825	M	5	-	V_HNF3A_01	rs10037816_93938446_OverExp	9	18	-	13.4851	2.78e-05	0.65	AAGCAAACAC	rs10037816	93938446	OverExp	2.78e-05	NA	NA	NA	NA	NA	NA	NA	NA	NA	NA	NA	NA	NA	missing	V_HNF3A_01	over
rs10037816	ENST00000312498.7	KIAA0825	M	5	-	648	rs10037816_93938446_OverExp	3	17	-	11.1021	4.56e-05	0.507	AGCAAACACTTCTTT	rs10037816	93938446	OverExp	4.56e-05	NA	NA	NA	NA	NA	NA	NA	NA	NA	NA	NA	NA	NA	missing	648	over
rs10037816	ENST00000312498.7	KIAA0825	M	5	-	554	rs10037816_93938446_OverExp	15	30	+	11.6209	3.48e-05	0.289	GCTTCACCTTCCACCA	rs10037816	93938446	OverExp	3.48e-05	NA	NA	NA	NA	NA	NA	NA	NA	NA	NA	NA	NA	NA	missing	554	over
rs10037816	ENST00000312498.7	KIAA0825	M	5	-	NA	NA	NA	NA	NA	NA	NA	NA	NA	NA	NA	NA	NA	V_SRY_01	12	18	-	9.47446	9.66e-05	0.419	AAACAAA	rs10037816	93938446	UnderExp	9.66e-05	V_SRY_01rs10037816	missing	V_SRY_01	under
rs10037816	ENST00000312498.7	KIAA0825	M	5	-	NA	NA	NA	NA	NA	NA	NA	NA	NA	NA	NA	NA	NA	585	14	27	-	11.1375	5.96e-05	0.235	TGGAAGGTGAAACA	rs10037816	93938446	UnderExp	5.96e-05	585rs10037816	missing	585	under
rs10037816	ENST00000312498.7	KIAA0825	M	5	-	NA	NA	NA	NA	NA	NA	NA	NA	NA	NA	NA	NA	NA	396	6	19	-	10.7242	8.78e-05	0.539	GAAACAAACACTTC	rs10037816	93938446	UnderExp	8.78e-05	396rs10037816	missing	396	under
rs10037816	ENST00000312498.7	KIAA0825	M	5	-	NA	NA	NA	NA	NA	NA	NA	NA	NA	NA	NA	NA	NA	V_IRF3_Q3	12	24	+	11.478	8.57e-05	0.41	TTTGTTTCACCTT	rs10037816	93938446	UnderExp	8.57e-05	V_IRF3_Q3rs10037816	missing	V_IRF3_Q3	under
rs10037816	ENST00000312498.7	KIAA0825	M	5	-	NA	NA	NA	NA	NA	NA	NA	NA	NA	NA	NA	NA	NA	245	6	20	+	10.4603	7.11e-05	0.475	GAAGTGTTTGTTTCA	rs10037816	93938446	UnderExp	7.11e-05	245rs10037816	missing	245	under
rs10037816	ENST00000312498.7	KIAA0825	M	5	-	682	rs10037816_93938446_OverExp	8	19	+	14.2761	9.01e-06	0.359	AGTGTTTGCTTC	rs10037816	93938446	OverExp	9.01e-06	NA	NA	NA	NA	NA	NA	NA	NA	NA	NA	NA	NA	NA	missing	682	over
rs10037816	ENST00000312498.7	KIAA0825	M	5	-	482	rs10037816_93938446_OverExp	3	18	+	10.6109	7e-05	0.395	AAAGAAGTGTTTGCTT	rs10037816	93938446	OverExp	7e-05	NA	NA	NA	NA	NA	NA	NA	NA	NA	NA	NA	NA	NA	missing	482	over
rs10037816	ENST00000312498.7	KIAA0825	M	5	-	528	rs10037816_93938446_OverExp	10	24	-	10.7953	9.51e-05	0.309	AAGGTGAAGCAAACA	rs10037816	93938446	OverExp	9.51e-05	NA	NA	NA	NA	NA	NA	NA	NA	NA	NA	NA	NA	NA	missing	528	over
rs10037816	ENST00000312498.7	KIAA0825	M	5	-	NA	NA	NA	NA	NA	NA	NA	NA	NA	NA	NA	NA	NA	602	6	19	-	10.7506	6.71e-05	0.48	GAAACAAACACTTC	rs10037816	93938446	UnderExp	6.71e-05	602rs10037816	missing	602	under
rs10037816	ENST00000312498.7	KIAA0825	M	5	-	NA	NA	NA	NA	NA	NA	NA	NA	NA	NA	NA	NA	NA	104	4	18	-	10.7966	3.73e-05	0.411	AAACAAACACTTCTT	rs10037816	93938446	UnderExp	3.73e-05	104rs10037816	missing	104	under
rs10037816	ENST00000312498.7	KIAA0825	M	5	-	NA	NA	NA	NA	NA	NA	NA	NA	NA	NA	NA	NA	NA	V_HFH4_01	7	19	+	8.78803	5.73e-05	0.677	AAGTGTTTGTTTC	rs10037816	93938446	UnderExp	5.73e-05	V_HFH4_01rs10037816	missing	V_HFH4_01	under
rs10038920	ENST00000257527.4	ADAM19	F	5	-	V_ARP1_01	rs10038920_157009370_OverExp	1	16	+	9.41896	3.79e-05	0.524	TACAGCTTTGACCTCA	rs10038920	157009370	OverExp	3.79e-05	NA	NA	NA	NA	NA	NA	NA	NA	NA	NA	NA	NA	NA	missing	V_ARP1_01	over
rs10038920	ENST00000257527.4	ADAM19	F	5	-	581	rs10038920_157009370_OverExp	15	27	+	14.8065	4.81e-06	0.206	CATAGAAGCCTTC	rs10038920	157009370	OverExp	4.81e-06	581	15	27	+	13.3658	9.66e-06	0.206	CGTAGAAGCCTTC	rs10038920	157009370	UnderExp	9.66e-06	581rs10038920	FALSE	581	over
rs10038920	ENST00000257527.4	ADAM19	F	5	-	NA	NA	NA	NA	NA	NA	NA	NA	NA	NA	NA	NA	NA	V_RORA1_01	8	20	-	12.1412	5.25e-05	0.921	TCTACGAGGTCAA	rs10038920	157009370	UnderExp	5.25e-05	V_RORA1_01rs10038920	missing	V_RORA1_01	under
rs10038920	ENST00000257527.4	ADAM19	F	5	-	NA	NA	NA	NA	NA	NA	NA	NA	NA	NA	NA	NA	NA	V_ERR1_Q2	7	20	-	11.9504	4.88e-05	0.667	TCTACGAGGTCAAA	rs10038920	157009370	UnderExp	4.88e-05	V_ERR1_Q2rs10038920	missing	V_ERR1_Q2	under
rs10038920	ENST00000257527.4	ADAM19	F	5	-	374	rs10038920_157009370_OverExp	2	16	+	11.2338	3.2e-05	0.263	ACAGCTTTGACCTCA	rs10038920	157009370	OverExp	3.2e-05	NA	NA	NA	NA	NA	NA	NA	NA	NA	NA	NA	NA	NA	missing	374	over
rs10038920	ENST00000257527.4	ADAM19	F	5	-	439	rs10038920_157009370_OverExp	15	30	+	10.5529	7.94e-05	0.436	CATAGAAGCCTTCCCA	rs10038920	157009370	OverExp	7.94e-05	NA	NA	NA	NA	NA	NA	NA	NA	NA	NA	NA	NA	NA	missing	439	over
rs10038920	ENST00000257527.4	ADAM19	F	5	-	634	rs10038920_157009370_OverExp	6	21	+	10.8653	8.05e-05	0.294	CTTTGACCTCATAGAA	rs10038920	157009370	OverExp	8.05e-05	NA	NA	NA	NA	NA	NA	NA	NA	NA	NA	NA	NA	NA	missing	634	over
rs10038920	ENST00000257527.4	ADAM19	F	5	-	30	rs10038920_157009370_OverExp	9	17	-	14.6986	4.03e-06	0.389	ATGAGGTCA	rs10038920	157009370	OverExp	4.03e-06	NA	NA	NA	NA	NA	NA	NA	NA	NA	NA	NA	NA	NA	missing	30	over
rs10039706	ENST00000457646.4	MRPS27	FM	5	-	635	rs10039706_71506434_OverExp	15	30	+	10.6856	8.33e-05	0.463	CATGTAAATGGGGGAG	rs10039706	71506434	OverExp	8.33e-05	NA	NA	NA	NA	NA	NA	NA	NA	NA	NA	NA	NA	NA	missing	635	over
rs10039706	ENST00000457646.4	MRPS27	FM	5	-	244	rs10039706_71506434_OverExp	6	19	+	10.5489	4.54e-05	0.585	CAATGGCAGCATGT	rs10039706	71506434	OverExp	4.54e-05	244	6	19	+	10.276	8.43e-05	0.593	CAATGGCAGCGTGT	rs10039706	71506434	UnderExp	8.43e-05	244rs10039706	FALSE	244	over
rs10039706	ENST00000457646.4	MRPS27	FM	5	-	97	rs10039706_71506434_OverExp	1	16	-	10.6131	7.37e-05	0.424	TGCTGCCATTGTGAGC	rs10039706	71506434	OverExp	7.37e-05	NA	NA	NA	NA	NA	NA	NA	NA	NA	NA	NA	NA	NA	missing	97	over
rs10039706	ENST00000457646.4	MRPS27	FM	5	-	V_CTF1_01	rs10039706_71506434_OverExp	9	22	+	4.02428	9.86e-05	0.226	TGGCAGCATGTAAA	rs10039706	71506434	OverExp	9.86e-05	NA	NA	NA	NA	NA	NA	NA	NA	NA	NA	NA	NA	NA	missing	V_CTF1_01	over
rs10040658	ENST00000302517.3	CXXC5	F	5	+	NA	NA	NA	NA	NA	NA	NA	NA	NA	NA	NA	NA	NA	V_CTCF_01	6	25	-	9.96047	9.67e-05	0.134	CTCCTCTCCTGGGGGCAGTC	rs10040658	139051015	UnderExp	9.67e-05	V_CTCF_01rs10040658	missing	V_CTCF_01	under
rs10040658	ENST00000302517.3	CXXC5	F	5	+	V_AP2_Q6	rs10040658_139051015_OverExp	9	20	-	11.4994	5.48e-05	0.122	CTCCCGGGGGCA	rs10040658	139051015	OverExp	5.48e-05	NA	NA	NA	NA	NA	NA	NA	NA	NA	NA	NA	NA	NA	missing	V_AP2_Q6	over
rs10040658	ENST00000302517.3	CXXC5	F	5	+	427	rs10040658_139051015_OverExp	3	18	-	11.0632	6.33e-05	0.276	CCCGGGGGCAGTCACA	rs10040658	139051015	OverExp	6.33e-05	427	3	18	-	12.2856	1.51e-05	0.211	CCTGGGGGCAGTCACA	rs10040658	139051015	UnderExp	1.51e-05	427rs10040658	FALSE	427	under
rs10040658	ENST00000302517.3	CXXC5	F	5	+	375	rs10040658_139051015_OverExp	3	18	-	11.1237	6.45e-05	0.233	CCCGGGGGCAGTCACA	rs10040658	139051015	OverExp	6.45e-05	NA	NA	NA	NA	NA	NA	NA	NA	NA	NA	NA	NA	NA	missing	375	over
rs10040658	ENST00000302517.3	CXXC5	F	5	+	48	rs10040658_139051015_OverExp	9	18	-	12.1665	1.53e-05	0.181	CCCGGGGGCA	rs10040658	139051015	OverExp	1.53e-05	48	9	18	-	11.6995	3.35e-05	0.196	CCTGGGGGCA	rs10040658	139051015	UnderExp	3.35e-05	48rs10040658	FALSE	48	over
rs10040658	ENST00000302517.3	CXXC5	F	5	+	13	rs10040658_139051015_OverExp	10	19	+	11.1608	6.95e-05	0.202	GCCCCCGGGA	rs10040658	139051015	OverExp	6.95e-05	NA	NA	NA	NA	NA	NA	NA	NA	NA	NA	NA	NA	NA	missing	13	over
rs10040658	ENST00000302517.3	CXXC5	F	5	+	228	rs10040658_139051015_OverExp	5	17	-	10.7084	9.33e-05	0.312	CCGGGGGCAGTCA	rs10040658	139051015	OverExp	9.33e-05	228	5	17	-	12.1792	1.75e-05	0.244	CTGGGGGCAGTCA	rs10040658	139051015	UnderExp	1.75e-05	228rs10040658	FALSE	228	under
rs10040658	ENST00000302517.3	CXXC5	F	5	+	NA	NA	NA	NA	NA	NA	NA	NA	NA	NA	NA	NA	NA	80	9	19	-	15.1936	3.91e-06	0.0991	TCCTGGGGGCA	rs10040658	139051015	UnderExp	3.91e-06	80rs10040658	missing	80	under
rs10040658	ENST00000302517.3	CXXC5	F	5	+	NA	NA	NA	NA	NA	NA	NA	NA	NA	NA	NA	NA	NA	23	8	17	+	12.0511	1.04e-05	0.124	CTGCCCCCAG	rs10040658	139051015	UnderExp	1.04e-05	23rs10040658	missing	23	under
rs10040658	ENST00000302517.3	CXXC5	F	5	+	V_HIC1_03	rs10040658_139051015_OverExp	3	20	+	12.0478	4.04e-05	0.163	TGTGACTGCCCCCGGGAG	rs10040658	139051015	OverExp	4.04e-05	V_HIC1_03	3	20	+	11.8047	4.85e-05	0.163	TGTGACTGCCCCCAGGAG	rs10040658	139051015	UnderExp	4.85e-05	V_HIC1_03rs10040658	FALSE	V_HIC1_03	over
rs10040658	ENST00000302517.3	CXXC5	F	5	+	247	rs10040658_139051015_OverExp	9	22	-	11.9777	1.8e-05	0.304	CTCTCCCGGGGGCA	rs10040658	139051015	OverExp	1.8e-05	247	9	22	-	11.5917	3.1e-05	0.306	CTCTCCTGGGGGCA	rs10040658	139051015	UnderExp	3.1e-05	247rs10040658	FALSE	247	over
rs10040658	ENST00000302517.3	CXXC5	F	5	+	NA	NA	NA	NA	NA	NA	NA	NA	NA	NA	NA	NA	NA	V_CTCF_02	8	27	-	9.52132	9.87e-05	0.227	AGCTCCTCTCCTGGGGGCAG	rs10040658	139051015	UnderExp	9.87e-05	V_CTCF_02rs10040658	missing	V_CTCF_02	under
rs10040658	ENST00000302517.3	CXXC5	F	5	+	V_AP2ALPHA_01	rs10040658_139051015_OverExp	10	18	+	11.5121	2.57e-05	0.0942	GCCCCCGGG	rs10040658	139051015	OverExp	2.57e-05	NA	NA	NA	NA	NA	NA	NA	NA	NA	NA	NA	NA	NA	missing	V_AP2ALPHA_01	over
rs10040658	ENST00000302517.3	CXXC5	F	5	+	NA	NA	NA	NA	NA	NA	NA	NA	NA	NA	NA	NA	NA	98	5	18	-	12.2613	1.79e-05	0.13	CCTGGGGGCAGTCA	rs10040658	139051015	UnderExp	1.79e-05	98rs10040658	missing	98	under
rs10040658	ENST00000302517.3	CXXC5	F	5	+	NA	NA	NA	NA	NA	NA	NA	NA	NA	NA	NA	NA	NA	108	4	17	+	11.1402	6.45e-05	0.151	GTGACTGCCCCCAG	rs10040658	139051015	UnderExp	6.45e-05	108rs10040658	missing	108	under
rs10040658	ENST00000302517.3	CXXC5	F	5	+	NA	NA	NA	NA	NA	NA	NA	NA	NA	NA	NA	NA	NA	V_OLF1_01	6	27	+	8.66594	4.85e-05	0.346	GACTGCCCCCAGGAGAGGAGCT	rs10040658	139051015	UnderExp	4.85e-05	V_OLF1_01rs10040658	missing	V_OLF1_01	under
rs10040658	ENST00000302517.3	CXXC5	F	5	+	NA	NA	NA	NA	NA	NA	NA	NA	NA	NA	NA	NA	NA	10	2	16	+	11.5557	3.49e-05	0.113	CTGTGACTGCCCCCA	rs10040658	139051015	UnderExp	3.49e-05	10rs10040658	missing	10	under
rs10040658	ENST00000302517.3	CXXC5	F	5	+	612	rs10040658_139051015_OverExp	5	20	-	10.9089	7.81e-05	0.295	CTCCCGGGGGCAGTCA	rs10040658	139051015	OverExp	7.81e-05	NA	NA	NA	NA	NA	NA	NA	NA	NA	NA	NA	NA	NA	missing	612	over
rs10040658	ENST00000302517.3	CXXC5	F	5	+	V_REST_01	rs10040658_139051015_OverExp	9	30	-	8.52344	3.86e-05	0.25	TCTAGCTCCTCTCCCGGGGGCA	rs10040658	139051015	OverExp	3.86e-05	V_REST_01	9	30	-	8.95473	3.21e-05	0.25	TCTAGCTCCTCTCCTGGGGGCA	rs10040658	139051015	UnderExp	3.21e-05	V_REST_01rs10040658	FALSE	V_REST_01	under
rs10040658	ENST00000302517.3	CXXC5	F	5	+	V_AP2GAMMA_01	rs10040658_139051015_OverExp	10	18	+	12.2236	2.15e-05	0.0945	GCCCCCGGG	rs10040658	139051015	OverExp	2.15e-05	NA	NA	NA	NA	NA	NA	NA	NA	NA	NA	NA	NA	NA	missing	V_AP2GAMMA_01	over
rs10040658	ENST00000302517.3	CXXC5	F	5	+	153	rs10040658_139051015_OverExp	9	24	+	16.8429	2.33e-07	0.139	TGCCCCCGGGAGAGGA	rs10040658	139051015	OverExp	2.33e-07	153	9	24	+	16.3518	7.13e-07	0.139	TGCCCCCAGGAGAGGA	rs10040658	139051015	UnderExp	7.13e-07	153rs10040658	FALSE	153	over
rs10040658	ENST00000302517.3	CXXC5	F	5	+	280	rs10040658_139051015_OverExp	6	18	-	11.2334	6.1e-05	0.15	CCCGGGGGCAGTC	rs10040658	139051015	OverExp	6.1e-05	280	6	18	-	11.2951	5.73e-05	0.147	CCTGGGGGCAGTC	rs10040658	139051015	UnderExp	5.73e-05	280rs10040658	FALSE	280	under
rs10040658	ENST00000302517.3	CXXC5	F	5	+	NA	NA	NA	NA	NA	NA	NA	NA	NA	NA	NA	NA	NA	45	8	16	+	12.0473	1.65e-05	0.143	CTGCCCCCA	rs10040658	139051015	UnderExp	1.65e-05	45rs10040658	missing	45	under
rs10040793	ENST00000504926.1	ZNF608	F	5	-	350	rs10040793_123990972_OverExp	16	28	-	10.3636	5.5e-05	0.53	GGCATTTGCCCCA	rs10040793	123990972	OverExp	5.5e-05	NA	NA	NA	NA	NA	NA	NA	NA	NA	NA	NA	NA	NA	missing	350	over
rs10040793	ENST00000504926.1	ZNF608	F	5	-	156	rs10040793_123990972_OverExp	8	20	-	11.4102	4.17e-05	0.304	CCCCATTCTTGAG	rs10040793	123990972	OverExp	4.17e-05	NA	NA	NA	NA	NA	NA	NA	NA	NA	NA	NA	NA	NA	missing	156	over
rs10040793	ENST00000504926.1	ZNF608	F	5	-	302	rs10040793_123990972_OverExp	14	29	+	11.3954	2.27e-05	0.359	AATGGGGCAAATGCCT	rs10040793	123990972	OverExp	2.27e-05	NA	NA	NA	NA	NA	NA	NA	NA	NA	NA	NA	NA	NA	missing	302	over
rs10040793	ENST00000504926.1	ZNF608	F	5	-	V_CEBP_Q2_01	rs10040793_123990972_OverExp	13	24	-	10.6173	6.32e-05	0.668	TTTGCCCCATTC	rs10040793	123990972	OverExp	6.32e-05	NA	NA	NA	NA	NA	NA	NA	NA	NA	NA	NA	NA	NA	missing	V_CEBP_Q2_01	over
rs10040793	ENST00000504926.1	ZNF608	F	5	-	564	rs10040793_123990972_OverExp	14	26	+	11.0421	4.67e-05	0.445	AATGGGGCAAATG	rs10040793	123990972	OverExp	4.67e-05	NA	NA	NA	NA	NA	NA	NA	NA	NA	NA	NA	NA	NA	missing	564	over
rs10040793	ENST00000504926.1	ZNF608	F	5	-	313	rs10040793_123990972_OverExp	10	22	-	11.4635	2.52e-05	0.505	TGCCCCATTCTTG	rs10040793	123990972	OverExp	2.52e-05	NA	NA	NA	NA	NA	NA	NA	NA	NA	NA	NA	NA	NA	missing	313	over
rs10040793	ENST00000504926.1	ZNF608	F	5	-	136	rs10040793_123990972_OverExp	15	29	+	10.7655	7.94e-05	0.267	ATGGGGCAAATGCCT	rs10040793	123990972	OverExp	7.94e-05	NA	NA	NA	NA	NA	NA	NA	NA	NA	NA	NA	NA	NA	missing	136	over
rs10040793	ENST00000504926.1	ZNF608	F	5	-	V_PPARA_01	rs10040793_123990972_OverExp	10	29	+	4.88759	2.79e-05	0.888	CAAGAATGGGGCAAATGCCT	rs10040793	123990972	OverExp	2.79e-05	V_PPARA_01	10	29	+	3.80578	3.88e-05	0.888	CAAGAACGGGGCAAATGCCT	rs10040793	123990972	UnderExp	3.88e-05	V_PPARA_01rs10040793	FALSE	V_PPARA_01	over
rs10040793	ENST00000504926.1	ZNF608	F	5	-	442	rs10040793_123990972_OverExp	12	26	+	11.3206	3.98e-05	0.385	AGAATGGGGCAAATG	rs10040793	123990972	OverExp	3.98e-05	NA	NA	NA	NA	NA	NA	NA	NA	NA	NA	NA	NA	NA	missing	442	over
rs10040793	ENST00000504926.1	ZNF608	F	5	-	610	rs10040793_123990972_OverExp	9	24	+	14.5425	5.6e-06	0.372	TCAAGAATGGGGCAAA	rs10040793	123990972	OverExp	5.6e-06	610	9	24	+	14.4041	6.43e-06	0.377	TCAAGAACGGGGCAAA	rs10040793	123990972	UnderExp	6.43e-06	610rs10040793	FALSE	610	over
rs10040793	ENST00000504926.1	ZNF608	F	5	-	432	rs10040793_123990972_OverExp	12	27	+	16.6777	3.31e-07	0.107	AGAATGGGGCAAATGC	rs10040793	123990972	OverExp	3.31e-07	432	12	27	+	15.1202	3.66e-06	0.273	AGAACGGGGCAAATGC	rs10040793	123990972	UnderExp	3.66e-06	432rs10040793	FALSE	432	over
rs10040793	ENST00000504926.1	ZNF608	F	5	-	322	rs10040793_123990972_OverExp	10	23	+	11.525	3.93e-05	0.271	CAAGAATGGGGCAA	rs10040793	123990972	OverExp	3.93e-05	NA	NA	NA	NA	NA	NA	NA	NA	NA	NA	NA	NA	NA	missing	322	over
rs10040793	ENST00000504926.1	ZNF608	F	5	-	V_CEBP_Q3	rs10040793_123990972_OverExp	13	24	+	9.87758	3.15e-05	0.568	GAATGGGGCAAA	rs10040793	123990972	OverExp	3.15e-05	NA	NA	NA	NA	NA	NA	NA	NA	NA	NA	NA	NA	NA	missing	V_CEBP_Q3	over
rs10041922	ENST00000316610.6	MBLAC2	FM	5	-	452	rs10041922_89705390_OverExp	13	24	+	15.1425	2.36e-06	0.221	TCCACCCTTCCA	rs10041922	89705390	OverExp	2.36e-06	452	13	24	+	11.3573	3.91e-05	0.278	TCCTCCCTTCCA	rs10041922	89705390	UnderExp	3.91e-05	452rs10041922	FALSE	452	over
rs10041922	ENST00000316610.6	MBLAC2	FM	5	-	456	rs10041922_89705390_OverExp	16	30	+	11.849	2.76e-05	0.129	ACCCTTCCACACACA	rs10041922	89705390	OverExp	2.76e-05	456	16	30	+	16.0539	7.45e-07	0.0543	TCCCTTCCACACACA	rs10041922	89705390	UnderExp	7.45e-07	456rs10041922	FALSE	456	under
rs10041922	ENST00000316610.6	MBLAC2	FM	5	-	NA	NA	NA	NA	NA	NA	NA	NA	NA	NA	NA	NA	NA	46	16	23	-	11.0889	6.29e-05	0.186	GGAAGGGA	rs10041922	89705390	UnderExp	6.29e-05	46rs10041922	missing	46	under
rs10041922	ENST00000316610.6	MBLAC2	FM	5	-	NA	NA	NA	NA	NA	NA	NA	NA	NA	NA	NA	NA	NA	658	2	17	-	10.9888	7.46e-05	0.186	GAGGACGTTTGGGGCC	rs10041922	89705390	UnderExp	7.46e-05	658rs10041922	missing	658	under
rs10041922	ENST00000316610.6	MBLAC2	FM	5	-	NA	NA	NA	NA	NA	NA	NA	NA	NA	NA	NA	NA	NA	130	9	23	+	10.8435	8.37e-05	0.313	AACGTCCTCCCTTCC	rs10041922	89705390	UnderExp	8.37e-05	130rs10041922	missing	130	under
rs10041922	ENST00000316610.6	MBLAC2	FM	5	-	NA	NA	NA	NA	NA	NA	NA	NA	NA	NA	NA	NA	NA	V_MAF_Q6	5	20	-	10.9122	1.3e-05	0.239	AGGGAGGACGTTTGGG	rs10041922	89705390	UnderExp	1.3e-05	V_MAF_Q6rs10041922	missing	V_MAF_Q6	under
rs10041922	ENST00000316610.6	MBLAC2	FM	5	-	660	rs10041922_89705390_OverExp	8	21	+	13.7199	1.37e-05	0.412	AAACGTCCACCCTT	rs10041922	89705390	OverExp	1.37e-05	NA	NA	NA	NA	NA	NA	NA	NA	NA	NA	NA	NA	NA	missing	660	over
rs10041922	ENST00000316610.6	MBLAC2	FM	5	-	NA	NA	NA	NA	NA	NA	NA	NA	NA	NA	NA	NA	NA	90	9	20	+	11.3241	4.42e-05	0.163	AACGTCCTCCCT	rs10041922	89705390	UnderExp	4.42e-05	90rs10041922	missing	90	under
rs10041922	ENST00000316610.6	MBLAC2	FM	5	-	V_PAX4_03	rs10041922_89705390_OverExp	9	20	+	11.2085	3e-05	0.165	AACGTCCACCCT	rs10041922	89705390	OverExp	3e-05	NA	NA	NA	NA	NA	NA	NA	NA	NA	NA	NA	NA	NA	missing	V_PAX4_03	over
rs10042993	ENST00000343218.5	DPYSL3	F	5	-	NA	NA	NA	NA	NA	NA	NA	NA	NA	NA	NA	NA	NA	626	16	29	+	10.7046	9.09e-05	0.268	GAGGTCGCAGGTCC	rs10042993	146775713	UnderExp	9.09e-05	626rs10042993	missing	626	under
rs10042993	ENST00000343218.5	DPYSL3	F	5	-	V_AP1_Q2_01	rs10042993_146775713_OverExp	10	21	+	11.7979	1.97e-05	0.322	TGACACAAGGTC	rs10042993	146775713	OverExp	1.97e-05	NA	NA	NA	NA	NA	NA	NA	NA	NA	NA	NA	NA	NA	missing	V_AP1_Q2_01	over
rs10042993	ENST00000343218.5	DPYSL3	F	5	-	V_FRA1_Q5	rs10042993_146775713_OverExp	9	16	-	11.7484	8.3e-05	0.268	TGTGTCAT	rs10042993	146775713	OverExp	8.3e-05	NA	NA	NA	NA	NA	NA	NA	NA	NA	NA	NA	NA	NA	missing	V_FRA1_Q5	over
rs10043094	ENST00000274457.3	FEM1C	M	5	-	564	rs10043094_114919459_OverExp	15	27	+	10.9113	5.77e-05	0.472	CATCAGTAAAAAG	rs10043094	114919459	OverExp	5.77e-05	NA	NA	NA	NA	NA	NA	NA	NA	NA	NA	NA	NA	NA	missing	564	over
rs10043094	ENST00000274457.3	FEM1C	M	5	-	65	rs10043094_114919459_OverExp	5	16	+	11.0388	3.8e-05	0.343	CAGTTAACTCCA	rs10043094	114919459	OverExp	3.8e-05	NA	NA	NA	NA	NA	NA	NA	NA	NA	NA	NA	NA	NA	missing	65	over
rs10043350	ENST00000176763.5	STK10	M	5	-	V_HIC1_03	rs10043350_171519290_OverExp	5	22	-	13.3847	1.36e-05	0.116	CCGCTGTGCCGGCACCCC	rs10043350	171519290	OverExp	1.36e-05	V_HIC1_03	3	20	+	12.5339	2.76e-05	0.151	AGGGGGTGCCGGCGCAGC	rs10043350	171519290	UnderExp	2.76e-05	V_HIC1_03rs10043350	FALSE	V_HIC1_03	over
rs10043350	ENST00000176763.5	STK10	M	5	-	V_HIC1_02	rs10043350_171519290_OverExp	3	17	+	11.559	4.68e-05	0.117	AGGGGGTGCCGGCAC	rs10043350	171519290	OverExp	4.68e-05	V_HIC1_02	3	17	+	13.6252	5.45e-06	0.0616	AGGGGGTGCCGGCGC	rs10043350	171519290	UnderExp	5.45e-06	V_HIC1_02rs10043350	FALSE	V_HIC1_02	under
rs10043350	ENST00000176763.5	STK10	M	5	-	74	rs10043350_171519290_OverExp	1	16	+	11.2317	5.03e-05	0.228	CCAGGGGGTGCCGGCA	rs10043350	171519290	OverExp	5.03e-05	NA	NA	NA	NA	NA	NA	NA	NA	NA	NA	NA	NA	NA	missing	74	over
rs10043350	ENST00000176763.5	STK10	M	5	-	NA	NA	NA	NA	NA	NA	NA	NA	NA	NA	NA	NA	NA	369	16	29	-	11.5332	3.24e-05	0.255	GAGTCCCCCGCTGC	rs10043350	171519290	UnderExp	3.24e-05	369rs10043350	missing	369	under
rs10043350	ENST00000176763.5	STK10	M	5	-	677	rs10043350_171519290_OverExp	3	18	+	11.1838	5.19e-05	0.285	AGGGGGTGCCGGCACA	rs10043350	171519290	OverExp	5.19e-05	NA	NA	NA	NA	NA	NA	NA	NA	NA	NA	NA	NA	NA	missing	677	over
rs10043350	ENST00000176763.5	STK10	M	5	-	V_AP4_Q5	rs10043350_171519290_OverExp	15	24	+	11.4311	9.21e-05	0.266	CACAGCGGGG	rs10043350	171519290	OverExp	9.21e-05	V_AP4_Q5	15	24	+	11.6808	7.36e-05	0.26	CGCAGCGGGG	rs10043350	171519290	UnderExp	7.36e-05	V_AP4_Q5rs10043350	FALSE	V_AP4_Q5	under
rs10043350	ENST00000176763.5	STK10	M	5	-	326	rs10043350_171519290_OverExp	13	24	-	11.6753	3.66e-05	0.144	CCCCGCTGTGCC	rs10043350	171519290	OverExp	3.66e-05	326	13	24	-	10.9654	8.17e-05	0.169	CCCCGCTGCGCC	rs10043350	171519290	UnderExp	8.17e-05	326rs10043350	FALSE	326	over
rs10043350	ENST00000176763.5	STK10	M	5	-	V_PAX6_Q2	rs10043350_171519290_OverExp	6	19	-	9.27873	4.67e-05	0.381	CTGTGCCGGCACCC	rs10043350	171519290	OverExp	4.67e-05	NA	NA	NA	NA	NA	NA	NA	NA	NA	NA	NA	NA	NA	missing	V_PAX6_Q2	over
rs10043350	ENST00000176763.5	STK10	M	5	-	V_AP4_Q6	rs10043350_171519290_OverExp	15	24	+	13.12	2.56e-05	0.22	CACAGCGGGG	rs10043350	171519290	OverExp	2.56e-05	V_AP4_Q6	15	24	+	12.4146	4.83e-05	0.227	CGCAGCGGGG	rs10043350	171519290	UnderExp	4.83e-05	V_AP4_Q6rs10043350	FALSE	V_AP4_Q6	over
rs10043350	ENST00000176763.5	STK10	M	5	-	137	rs10043350_171519290_OverExp	16	31	+	11.5952	4.06e-05	0.14	ACAGCGGGGGACTCTC	rs10043350	171519290	OverExp	4.06e-05	NA	NA	NA	NA	NA	NA	NA	NA	NA	NA	NA	NA	NA	missing	137	over
rs10043350	ENST00000176763.5	STK10	M	5	-	NA	NA	NA	NA	NA	NA	NA	NA	NA	NA	NA	NA	NA	25	8	17	-	12.8311	1.46e-05	0.0861	GCGCCGGCAC	rs10043350	171519290	UnderExp	1.46e-05	25rs10043350	missing	25	under
rs10043350	ENST00000176763.5	STK10	M	5	-	555	rs10043350_171519290_OverExp	6	20	-	11.0255	7.15e-05	0.229	GCTGTGCCGGCACCC	rs10043350	171519290	OverExp	7.15e-05	NA	NA	NA	NA	NA	NA	NA	NA	NA	NA	NA	NA	NA	missing	555	over
rs10043579	ENST00000322434.3	ZNF354B	CM	5	+	V_EN1_01	rs10043579_178330174_OverExp	10	16	-	8.13964	7.93e-05	1	GTAATTG	rs10043579	178330174	OverExp	7.93e-05	NA	NA	NA	NA	NA	NA	NA	NA	NA	NA	NA	NA	NA	missing	V_EN1_01	over
rs10043579	ENST00000322434.3	ZNF354B	CM	5	+	V_NKX61_01	rs10043579_178330174_OverExp	7	19	-	11.0778	5.27e-05	1	TTCGTAATTGCAT	rs10043579	178330174	OverExp	5.27e-05	NA	NA	NA	NA	NA	NA	NA	NA	NA	NA	NA	NA	NA	missing	V_NKX61_01	over
rs10043579	ENST00000322434.3	ZNF354B	CM	5	+	V_HOXB6_01	rs10043579_178330174_OverExp	6	21	-	11.729	2.46e-05	1	ACTTCGTAATTGCATT	rs10043579	178330174	OverExp	2.46e-05	NA	NA	NA	NA	NA	NA	NA	NA	NA	NA	NA	NA	NA	missing	V_HOXB6_01	over
rs10043579	ENST00000322434.3	ZNF354B	CM	5	+	NA	NA	NA	NA	NA	NA	NA	NA	NA	NA	NA	NA	NA	V_OCT1_06	4	17	-	11.8763	5.52e-05	1	CATAATTGCATTCC	rs10043579	178330174	UnderExp	5.52e-05	V_OCT1_06rs10043579	missing	V_OCT1_06	under
rs10043579	ENST00000322434.3	ZNF354B	CM	5	+	NA	NA	NA	NA	NA	NA	NA	NA	NA	NA	NA	NA	NA	613	4	17	-	13.8613	1.03e-05	0.337	CATAATTGCATTCC	rs10043579	178330174	UnderExp	1.03e-05	613rs10043579	missing	613	under
rs10043579	ENST00000322434.3	ZNF354B	CM	5	+	V_HOXA3_01	rs10043579_178330174_OverExp	9	17	-	7.95475	7.98e-05	1	CGTAATTGC	rs10043579	178330174	OverExp	7.98e-05	NA	NA	NA	NA	NA	NA	NA	NA	NA	NA	NA	NA	NA	missing	V_HOXA3_01	over
rs10043579	ENST00000322434.3	ZNF354B	CM	5	+	NA	NA	NA	NA	NA	NA	NA	NA	NA	NA	NA	NA	NA	V_NKX25_02	10	17	-	12.7152	4.35e-05	1	CATAATTG	rs10043579	178330174	UnderExp	4.35e-05	V_NKX25_02rs10043579	missing	V_NKX25_02	under
rs10043579	ENST00000322434.3	ZNF354B	CM	5	+	NA	NA	NA	NA	NA	NA	NA	NA	NA	NA	NA	NA	NA	V_PIT1_Q6	4	21	-	13.033	2.02e-05	0.667	ACTTCATAATTGCATTCC	rs10043579	178330174	UnderExp	2.02e-05	V_PIT1_Q6rs10043579	missing	V_PIT1_Q6	under
rs1004409	ENST00000375856.3	IRS2	M	13	-	242	rs1004409_110392664_OverExp	13	27	+	11.0361	6.66e-05	0.133	GCTTGCACCATGGGA	rs1004409	110392664	OverExp	6.66e-05	242	13	27	+	11.4665	4.32e-05	0.116	GCTCGCACCATGGGA	rs1004409	110392664	UnderExp	4.32e-05	242rs1004409	FALSE	242	under
rs1004409	ENST00000375856.3	IRS2	M	13	-	74	rs1004409_110392664_OverExp	4	19	+	11.3646	4.17e-05	0.173	CCAGAATGAGCTTGCA	rs1004409	110392664	OverExp	4.17e-05	74	4	19	+	11.4974	3.44e-05	0.163	CCAGAATGAGCTCGCA	rs1004409	110392664	UnderExp	3.44e-05	74rs1004409	FALSE	74	under
rs1004409	ENST00000375856.3	IRS2	M	13	-	636	rs1004409_110392664_OverExp	14	26	-	10.7233	9.04e-05	0.363	CCCATGGTGCAAG	rs1004409	110392664	OverExp	9.04e-05	636	14	26	-	11.0609	6.64e-05	0.339	CCCATGGTGCGAG	rs1004409	110392664	UnderExp	6.64e-05	636rs1004409	FALSE	636	under
rs1004409	ENST00000375856.3	IRS2	M	13	-	485	rs1004409_110392664_OverExp	14	27	-	11.1384	6.47e-05	0.34	TCCCATGGTGCAAG	rs1004409	110392664	OverExp	6.47e-05	485	14	27	-	11.4751	4.48e-05	0.302	TCCCATGGTGCGAG	rs1004409	110392664	UnderExp	4.48e-05	485rs1004409	FALSE	485	under
rs1004409	ENST00000375856.3	IRS2	M	13	-	313	rs1004409_110392664_OverExp	4	16	-	10.76	9.7e-05	0.547	AAGCTCATTCTGG	rs1004409	110392664	OverExp	9.7e-05	NA	NA	NA	NA	NA	NA	NA	NA	NA	NA	NA	NA	NA	missing	313	over
rs1004409	ENST00000375856.3	IRS2	M	13	-	62	rs1004409_110392664_OverExp	10	17	-	10.5616	9.81e-05	0.579	CAAGCTCA	rs1004409	110392664	OverExp	9.81e-05	NA	NA	NA	NA	NA	NA	NA	NA	NA	NA	NA	NA	NA	missing	62	over
rs1004409	ENST00000375856.3	IRS2	M	13	-	V_POU6F1_03	rs1004409_110392664_OverExp	2	18	+	10.6142	8.31e-05	1	TTCCAGAATGAGCTTGC	rs1004409	110392664	OverExp	8.31e-05	NA	NA	NA	NA	NA	NA	NA	NA	NA	NA	NA	NA	NA	missing	V_POU6F1_03	over
rs1004409	ENST00000375856.3	IRS2	M	13	-	V_PAX6_Q2	rs1004409_110392664_OverExp	9	22	+	7.58375	9.15e-05	0.392	ATGAGCTTGCACCA	rs1004409	110392664	OverExp	9.15e-05	NA	NA	NA	NA	NA	NA	NA	NA	NA	NA	NA	NA	NA	missing	V_PAX6_Q2	over
rs1004409	ENST00000375856.3	IRS2	M	13	-	V_POU6F1_02	rs1004409_110392664_OverExp	2	18	+	12.0258	3.11e-05	1	TTCCAGAATGAGCTTGC	rs1004409	110392664	OverExp	3.11e-05	V_POU6F1_02	2	18	+	10.596	7.93e-05	1	TTCCAGAATGAGCTCGC	rs1004409	110392664	UnderExp	7.93e-05	V_POU6F1_02rs1004409	FALSE	V_POU6F1_02	over
rs1004409	ENST00000375856.3	IRS2	M	13	-	NA	NA	NA	NA	NA	NA	NA	NA	NA	NA	NA	NA	NA	587	10	24	-	12.7914	1.34e-05	0.376	CATGGTGCGAGCTCA	rs1004409	110392664	UnderExp	1.34e-05	587rs1004409	missing	587	under
rs1004409	ENST00000375856.3	IRS2	M	13	-	511	rs1004409_110392664_OverExp	5	19	+	10.7676	7.15e-05	0.362	CAGAATGAGCTTGCA	rs1004409	110392664	OverExp	7.15e-05	NA	NA	NA	NA	NA	NA	NA	NA	NA	NA	NA	NA	NA	missing	511	over
rs1004409	ENST00000375856.3	IRS2	M	13	-	NA	NA	NA	NA	NA	NA	NA	NA	NA	NA	NA	NA	NA	296	5	16	+	10.4933	8.41e-05	0.513	CAGAATGAGCTC	rs1004409	110392664	UnderExp	8.41e-05	296rs1004409	missing	296	under
rs1004409	ENST00000375856.3	IRS2	M	13	-	V_CEBPB_02	rs1004409_110392664_OverExp	12	25	+	11.3556	5.32e-05	0.491	AGCTTGCACCATGG	rs1004409	110392664	OverExp	5.32e-05	NA	NA	NA	NA	NA	NA	NA	NA	NA	NA	NA	NA	NA	missing	V_CEBPB_02	over
rs10044401	ENST00000302763.7	CTNNA1	M	5	+	NA	NA	NA	NA	NA	NA	NA	NA	NA	NA	NA	NA	NA	81	7	18	-	10.6788	7.94e-05	0.455	GCCAACCTCACA	rs10044401	138237557	UnderExp	7.94e-05	81rs10044401	missing	81	under
rs10044401	ENST00000302763.7	CTNNA1	M	5	+	NA	NA	NA	NA	NA	NA	NA	NA	NA	NA	NA	NA	NA	574	13	28	-	10.7861	9.35e-05	0.218	TCTCTGAGAGGCCAAC	rs10044401	138237557	UnderExp	9.35e-05	574rs10044401	missing	574	under
rs10044401	ENST00000302763.7	CTNNA1	M	5	+	NA	NA	NA	NA	NA	NA	NA	NA	NA	NA	NA	NA	NA	592	7	22	-	11.273	3.45e-05	0.511	AGAGGCCAACCTCACA	rs10044401	138237557	UnderExp	3.45e-05	592rs10044401	missing	592	under
rs10044401	ENST00000302763.7	CTNNA1	M	5	+	127	rs10044401_138237557_OverExp	16	25	+	10.5071	7.87e-05	0.424	AGCCTCTCAG	rs10044401	138237557	OverExp	7.87e-05	NA	NA	NA	NA	NA	NA	NA	NA	NA	NA	NA	NA	NA	missing	127	over
rs10044401	ENST00000302763.7	CTNNA1	M	5	+	NA	NA	NA	NA	NA	NA	NA	NA	NA	NA	NA	NA	NA	587	15	29	-	11.4673	2.47e-05	0.306	CTCTCTGAGAGGCCA	rs10044401	138237557	UnderExp	2.47e-05	587rs10044401	missing	587	under
rs10044401	ENST00000302763.7	CTNNA1	M	5	+	NA	NA	NA	NA	NA	NA	NA	NA	NA	NA	NA	NA	NA	187	8	19	+	10.7975	9.59e-05	0.43	GTGAGGTTGGCC	rs10044401	138237557	UnderExp	9.59e-05	187rs10044401	missing	187	under
rs10044401	ENST00000302763.7	CTNNA1	M	5	+	NA	NA	NA	NA	NA	NA	NA	NA	NA	NA	NA	NA	NA	434	13	27	-	12.0231	2.49e-05	0.181	CTCTGAGAGGCCAAC	rs10044401	138237557	UnderExp	2.49e-05	434rs10044401	missing	434	under
rs1004548	ENST00000409329.1	IL1R1	CY	2	+	NA	NA	NA	NA	NA	NA	NA	NA	NA	NA	NA	NA	NA	484	8	21	+	10.8095	8.04e-05	0.476	AGTTCTTTTTTGCA	rs1004548	102735706	UnderExp	8.04e-05	484rs1004548	missing	484	under
rs1004548	ENST00000409329.1	IL1R1	CY	2	+	NA	NA	NA	NA	NA	NA	NA	NA	NA	NA	NA	NA	NA	167	11	18	-	10.9328	4.83e-05	0.446	AAAAAAGA	rs1004548	102735706	UnderExp	4.83e-05	167rs1004548	missing	167	under
rs1004548	ENST00000409329.1	IL1R1	CY	2	+	583	rs1004548_102735706_OverExp	6	19	-	10.4711	9.94e-05	0.634	CAATAAAGAACTTA	rs1004548	102735706	OverExp	9.94e-05	583	6	19	-	10.8858	5.42e-05	0.552	CAAAAAAGAACTTA	rs1004548	102735706	UnderExp	5.42e-05	583rs1004548	FALSE	583	under
rs10045987	ENST00000515007.1	LHFPL2	M	5	-	NA	NA	NA	NA	NA	NA	NA	NA	NA	NA	NA	NA	NA	622	8	23	+	10.7635	6.28e-05	0.386	CTGAAGAGATTACAGA	rs10045987	77837260	UnderExp	6.28e-05	622rs10045987	missing	622	under
rs10045987	ENST00000515007.1	LHFPL2	M	5	-	380	rs10045987_77837260_OverExp	11	26	-	10.8217	3e-05	0.556	AACTCTGTAACCTCTT	rs10045987	77837260	OverExp	3e-05	380	11	26	-	11.1716	2.24e-05	0.547	AACTCTGTAATCTCTT	rs10045987	77837260	UnderExp	2.24e-05	380rs10045987	FALSE	380	under
rs10045987	ENST00000515007.1	LHFPL2	M	5	-	NA	NA	NA	NA	NA	NA	NA	NA	NA	NA	NA	NA	NA	143	7	17	+	10.6711	7.23e-05	0.636	ACTGAAGAGAT	rs10045987	77837260	UnderExp	7.23e-05	143rs10045987	missing	143	under
rs10045987	ENST00000515007.1	LHFPL2	M	5	-	V_VDRRXR_01	rs10045987_77837260_OverExp	14	28	+	17.4938	7.47e-07	0.798	AGGTTACAGAGTTCA	rs10045987	77837260	OverExp	7.47e-07	V_VDRRXR_01	14	28	+	8.92411	2.62e-05	1	AGATTACAGAGTTCA	rs10045987	77837260	UnderExp	2.62e-05	V_VDRRXR_01rs10045987	FALSE	V_VDRRXR_01	over
rs10045987	ENST00000515007.1	LHFPL2	M	5	-	392	rs10045987_77837260_OverExp	11	26	-	10.5796	9.93e-05	0.381	AACTCTGTAACCTCTT	rs10045987	77837260	OverExp	9.93e-05	392	11	26	-	10.6449	9.08e-05	0.381	AACTCTGTAATCTCTT	rs10045987	77837260	UnderExp	9.08e-05	392rs10045987	FALSE	392	under
rs10045987	ENST00000515007.1	LHFPL2	M	5	-	NA	NA	NA	NA	NA	NA	NA	NA	NA	NA	NA	NA	NA	461	10	23	+	10.6341	7.88e-05	0.554	GAAGAGATTACAGA	rs10045987	77837260	UnderExp	7.88e-05	461rs10045987	missing	461	under
rs1004621	ENST00000537130.1	SEPHS1	M	10	-	483	rs1004621_13388584_OverExp	9	24	-	10.7734	3.77e-05	0.595	AAAATTCTGGTCTCTT	rs1004621	13388584	OverExp	3.77e-05	NA	NA	NA	NA	NA	NA	NA	NA	NA	NA	NA	NA	NA	missing	483	over
rs1004621	ENST00000537130.1	SEPHS1	M	10	-	145	rs1004621_13388584_OverExp	11	23	-	10.7548	8.84e-05	0.274	AAATTCTGGTCTC	rs1004621	13388584	OverExp	8.84e-05	NA	NA	NA	NA	NA	NA	NA	NA	NA	NA	NA	NA	NA	missing	145	over
rs1004621	ENST00000537130.1	SEPHS1	M	10	-	507	rs1004621_13388584_OverExp	11	25	-	15.4315	2.47e-06	0.103	CAAAATTCTGGTCTC	rs1004621	13388584	OverExp	2.47e-06	NA	NA	NA	NA	NA	NA	NA	NA	NA	NA	NA	NA	NA	missing	507	over
rs1004621	ENST00000537130.1	SEPHS1	M	10	-	96	rs1004621_13388584_OverExp	8	22	-	11.4491	4.2e-05	0.34	AATTCTGGTCTCTTG	rs1004621	13388584	OverExp	4.2e-05	NA	NA	NA	NA	NA	NA	NA	NA	NA	NA	NA	NA	NA	missing	96	over
rs1004621	ENST00000537130.1	SEPHS1	M	10	-	NA	NA	NA	NA	NA	NA	NA	NA	NA	NA	NA	NA	NA	155	8	20	+	10.7126	9.22e-05	0.305	CAAGAGACGAGAA	rs1004621	13388584	UnderExp	9.22e-05	155rs1004621	missing	155	under
rs1004621	ENST00000537130.1	SEPHS1	M	10	-	229	rs1004621_13388584_OverExp	8	18	+	10.9734	6.82e-05	0.26	CAAGAGACCAG	rs1004621	13388584	OverExp	6.82e-05	NA	NA	NA	NA	NA	NA	NA	NA	NA	NA	NA	NA	NA	missing	229	over
rs1004621	ENST00000537130.1	SEPHS1	M	10	-	NA	NA	NA	NA	NA	NA	NA	NA	NA	NA	NA	NA	NA	V_EVI1_01	5	20	+	6.05962	1.7e-05	1	TGACAAGAGACGAGAA	rs1004621	13388584	UnderExp	1.7e-05	V_EVI1_01rs1004621	missing	V_EVI1_01	under
rs1004621	ENST00000537130.1	SEPHS1	M	10	-	536	rs1004621_13388584_OverExp	10	24	-	11.0598	3.69e-05	0.561	AAAATTCTGGTCTCT	rs1004621	13388584	OverExp	3.69e-05	536	10	24	-	10.7722	5.55e-05	0.561	AAAATTCTCGTCTCT	rs1004621	13388584	UnderExp	5.55e-05	536rs1004621	FALSE	536	over
rs1004621	ENST00000537130.1	SEPHS1	M	10	-	V_MTF1_01	rs1004621_13388584_OverExp	11	30	+	-10.2387	5.02e-05	0.72	GAGACCAGAATTTTGAAGCC	rs1004621	13388584	OverExp	5.02e-05	NA	NA	NA	NA	NA	NA	NA	NA	NA	NA	NA	NA	NA	missing	V_MTF1_01	over
rs1004621	ENST00000537130.1	SEPHS1	M	10	-	466	rs1004621_13388584_OverExp	11	26	+	10.7907	8.91e-05	0.342	GAGACCAGAATTTTGA	rs1004621	13388584	OverExp	8.91e-05	NA	NA	NA	NA	NA	NA	NA	NA	NA	NA	NA	NA	NA	missing	466	over
rs1004679	ENST00000304865.2	OR1L8	F	9	-	NA	NA	NA	NA	NA	NA	NA	NA	NA	NA	NA	NA	NA	546	15	28	-	12.8566	1.39e-05	0.27	AGAGGAAGAAAAAA	rs1004679	125227273	UnderExp	1.39e-05	546rs1004679	missing	546	under
rs1004679	ENST00000304865.2	OR1L8	F	9	-	673	rs1004679_125227273_OverExp	9	24	+	11.464	2.47e-05	0.349	CTTGATTCTTTTCTTC	rs1004679	125227273	OverExp	2.47e-05	NA	NA	NA	NA	NA	NA	NA	NA	NA	NA	NA	NA	NA	missing	673	over
rs1004679	ENST00000304865.2	OR1L8	F	9	-	510	rs1004679_125227273_OverExp	11	24	-	11.4522	1.68e-05	0.328	GAAGAAAAGAATCA	rs1004679	125227273	OverExp	1.68e-05	510	11	24	-	11.5249	1.58e-05	0.328	GAAGAAAAAAATCA	rs1004679	125227273	UnderExp	1.58e-05	510rs1004679	FALSE	510	under
rs1004679	ENST00000304865.2	OR1L8	F	9	-	V_NANOG_02	rs1004679_125227273_OverExp	11	30	-	12.0856	2.96e-05	0.309	ATAGAGGAAGAAAAGAATCA	rs1004679	125227273	OverExp	2.96e-05	V_NANOG_02	11	30	-	10.6751	9.34e-05	0.426	ATAGAGGAAGAAAAAAATCA	rs1004679	125227273	UnderExp	9.34e-05	V_NANOG_02rs1004679	FALSE	V_NANOG_02	over
rs1004679	ENST00000304865.2	OR1L8	F	9	-	NA	NA	NA	NA	NA	NA	NA	NA	NA	NA	NA	NA	NA	38	14	21	-	13.5061	2.65e-05	0.0663	GAAAAAAA	rs1004679	125227273	UnderExp	2.65e-05	38rs1004679	missing	38	under
rs1004679	ENST00000304865.2	OR1L8	F	9	-	V_PU1_Q4	rs1004679_125227273_OverExp	13	31	+	14.6147	6e-06	0.0723	ATTCTTTTCTTCCTCTATT	rs1004679	125227273	OverExp	6e-06	V_PU1_Q4	13	31	+	14.7189	5.49e-06	0.0716	ATTTTTTTCTTCCTCTATT	rs1004679	125227273	UnderExp	5.49e-06	V_PU1_Q4rs1004679	FALSE	V_PU1_Q4	under
rs1004679	ENST00000304865.2	OR1L8	F	9	-	429	rs1004679_125227273_OverExp	12	25	+	10.9542	5.23e-05	0.552	GATTCTTTTCTTCC	rs1004679	125227273	OverExp	5.23e-05	429	12	25	+	10.7591	7.4e-05	0.583	GATTTTTTTCTTCC	rs1004679	125227273	UnderExp	7.4e-05	429rs1004679	FALSE	429	over
rs1004679	ENST00000304865.2	OR1L8	F	9	-	498	rs1004679_125227273_OverExp	12	27	+	11.0362	7.81e-05	0.403	GATTCTTTTCTTCCTC	rs1004679	125227273	OverExp	7.81e-05	498	12	27	+	11.1696	6.64e-05	0.372	GATTTTTTTCTTCCTC	rs1004679	125227273	UnderExp	6.64e-05	498rs1004679	FALSE	498	under
rs1004679	ENST00000304865.2	OR1L8	F	9	-	682	rs1004679_125227273_OverExp	13	24	+	10.9819	5.19e-05	0.359	ATTCTTTTCTTC	rs1004679	125227273	OverExp	5.19e-05	682	13	24	+	10.8387	6.89e-05	0.373	ATTTTTTTCTTC	rs1004679	125227273	UnderExp	6.89e-05	682rs1004679	FALSE	682	over
rs1004679	ENST00000304865.2	OR1L8	F	9	-	167	rs1004679_125227273_OverExp	15	22	-	10.6536	7e-05	0.446	AGAAAAGA	rs1004679	125227273	OverExp	7e-05	NA	NA	NA	NA	NA	NA	NA	NA	NA	NA	NA	NA	NA	missing	167	over
rs1004679	ENST00000419604.1	RP11-64P14.7	F	9	+	NA	NA	NA	NA	NA	NA	NA	NA	NA	NA	NA	NA	NA	546	15	28	-	12.8566	1.39e-05	0.27	AGAGGAAGAAAAAA	rs1004679	125227273	UnderExp	1.39e-05	546rs1004679	missing	546	under
rs1004679	ENST00000419604.1	RP11-64P14.7	F	9	+	673	rs1004679_125227273_OverExp	9	24	+	11.464	2.47e-05	0.349	CTTGATTCTTTTCTTC	rs1004679	125227273	OverExp	2.47e-05	NA	NA	NA	NA	NA	NA	NA	NA	NA	NA	NA	NA	NA	missing	673	over
rs1004679	ENST00000419604.1	RP11-64P14.7	F	9	+	510	rs1004679_125227273_OverExp	11	24	-	11.4522	1.68e-05	0.328	GAAGAAAAGAATCA	rs1004679	125227273	OverExp	1.68e-05	510	11	24	-	11.5249	1.58e-05	0.328	GAAGAAAAAAATCA	rs1004679	125227273	UnderExp	1.58e-05	510rs1004679	FALSE	510	under
rs1004679	ENST00000419604.1	RP11-64P14.7	F	9	+	V_NANOG_02	rs1004679_125227273_OverExp	11	30	-	12.0856	2.96e-05	0.309	ATAGAGGAAGAAAAGAATCA	rs1004679	125227273	OverExp	2.96e-05	V_NANOG_02	11	30	-	10.6751	9.34e-05	0.426	ATAGAGGAAGAAAAAAATCA	rs1004679	125227273	UnderExp	9.34e-05	V_NANOG_02rs1004679	FALSE	V_NANOG_02	over
rs1004679	ENST00000419604.1	RP11-64P14.7	F	9	+	NA	NA	NA	NA	NA	NA	NA	NA	NA	NA	NA	NA	NA	38	14	21	-	13.5061	2.65e-05	0.0663	GAAAAAAA	rs1004679	125227273	UnderExp	2.65e-05	38rs1004679	missing	38	under
rs1004679	ENST00000419604.1	RP11-64P14.7	F	9	+	V_PU1_Q4	rs1004679_125227273_OverExp	13	31	+	14.6147	6e-06	0.0723	ATTCTTTTCTTCCTCTATT	rs1004679	125227273	OverExp	6e-06	V_PU1_Q4	13	31	+	14.7189	5.49e-06	0.0716	ATTTTTTTCTTCCTCTATT	rs1004679	125227273	UnderExp	5.49e-06	V_PU1_Q4rs1004679	FALSE	V_PU1_Q4	under
rs1004679	ENST00000419604.1	RP11-64P14.7	F	9	+	429	rs1004679_125227273_OverExp	12	25	+	10.9542	5.23e-05	0.552	GATTCTTTTCTTCC	rs1004679	125227273	OverExp	5.23e-05	429	12	25	+	10.7591	7.4e-05	0.583	GATTTTTTTCTTCC	rs1004679	125227273	UnderExp	7.4e-05	429rs1004679	FALSE	429	over
rs1004679	ENST00000419604.1	RP11-64P14.7	F	9	+	498	rs1004679_125227273_OverExp	12	27	+	11.0362	7.81e-05	0.403	GATTCTTTTCTTCCTC	rs1004679	125227273	OverExp	7.81e-05	498	12	27	+	11.1696	6.64e-05	0.372	GATTTTTTTCTTCCTC	rs1004679	125227273	UnderExp	6.64e-05	498rs1004679	FALSE	498	under
rs1004679	ENST00000419604.1	RP11-64P14.7	F	9	+	682	rs1004679_125227273_OverExp	13	24	+	10.9819	5.19e-05	0.359	ATTCTTTTCTTC	rs1004679	125227273	OverExp	5.19e-05	682	13	24	+	10.8387	6.89e-05	0.373	ATTTTTTTCTTC	rs1004679	125227273	UnderExp	6.89e-05	682rs1004679	FALSE	682	over
rs1004679	ENST00000419604.1	RP11-64P14.7	F	9	+	167	rs1004679_125227273_OverExp	15	22	-	10.6536	7e-05	0.446	AGAAAAGA	rs1004679	125227273	OverExp	7e-05	NA	NA	NA	NA	NA	NA	NA	NA	NA	NA	NA	NA	NA	missing	167	over
rs1004679	ENST00000297913.2	OR1Q1	F	9	+	NA	NA	NA	NA	NA	NA	NA	NA	NA	NA	NA	NA	NA	546	15	28	-	12.8566	1.39e-05	0.27	AGAGGAAGAAAAAA	rs1004679	125227273	UnderExp	1.39e-05	546rs1004679	missing	546	under
rs1004679	ENST00000297913.2	OR1Q1	F	9	+	673	rs1004679_125227273_OverExp	9	24	+	11.464	2.47e-05	0.349	CTTGATTCTTTTCTTC	rs1004679	125227273	OverExp	2.47e-05	NA	NA	NA	NA	NA	NA	NA	NA	NA	NA	NA	NA	NA	missing	673	over
rs1004679	ENST00000297913.2	OR1Q1	F	9	+	510	rs1004679_125227273_OverExp	11	24	-	11.4522	1.68e-05	0.328	GAAGAAAAGAATCA	rs1004679	125227273	OverExp	1.68e-05	510	11	24	-	11.5249	1.58e-05	0.328	GAAGAAAAAAATCA	rs1004679	125227273	UnderExp	1.58e-05	510rs1004679	FALSE	510	under
rs1004679	ENST00000297913.2	OR1Q1	F	9	+	V_NANOG_02	rs1004679_125227273_OverExp	11	30	-	12.0856	2.96e-05	0.309	ATAGAGGAAGAAAAGAATCA	rs1004679	125227273	OverExp	2.96e-05	V_NANOG_02	11	30	-	10.6751	9.34e-05	0.426	ATAGAGGAAGAAAAAAATCA	rs1004679	125227273	UnderExp	9.34e-05	V_NANOG_02rs1004679	FALSE	V_NANOG_02	over
rs1004679	ENST00000297913.2	OR1Q1	F	9	+	NA	NA	NA	NA	NA	NA	NA	NA	NA	NA	NA	NA	NA	38	14	21	-	13.5061	2.65e-05	0.0663	GAAAAAAA	rs1004679	125227273	UnderExp	2.65e-05	38rs1004679	missing	38	under
rs1004679	ENST00000297913.2	OR1Q1	F	9	+	V_PU1_Q4	rs1004679_125227273_OverExp	13	31	+	14.6147	6e-06	0.0723	ATTCTTTTCTTCCTCTATT	rs1004679	125227273	OverExp	6e-06	V_PU1_Q4	13	31	+	14.7189	5.49e-06	0.0716	ATTTTTTTCTTCCTCTATT	rs1004679	125227273	UnderExp	5.49e-06	V_PU1_Q4rs1004679	FALSE	V_PU1_Q4	under
rs1004679	ENST00000297913.2	OR1Q1	F	9	+	429	rs1004679_125227273_OverExp	12	25	+	10.9542	5.23e-05	0.552	GATTCTTTTCTTCC	rs1004679	125227273	OverExp	5.23e-05	429	12	25	+	10.7591	7.4e-05	0.583	GATTTTTTTCTTCC	rs1004679	125227273	UnderExp	7.4e-05	429rs1004679	FALSE	429	over
rs1004679	ENST00000297913.2	OR1Q1	F	9	+	498	rs1004679_125227273_OverExp	12	27	+	11.0362	7.81e-05	0.403	GATTCTTTTCTTCCTC	rs1004679	125227273	OverExp	7.81e-05	498	12	27	+	11.1696	6.64e-05	0.372	GATTTTTTTCTTCCTC	rs1004679	125227273	UnderExp	6.64e-05	498rs1004679	FALSE	498	under
rs1004679	ENST00000297913.2	OR1Q1	F	9	+	682	rs1004679_125227273_OverExp	13	24	+	10.9819	5.19e-05	0.359	ATTCTTTTCTTC	rs1004679	125227273	OverExp	5.19e-05	682	13	24	+	10.8387	6.89e-05	0.373	ATTTTTTTCTTC	rs1004679	125227273	UnderExp	6.89e-05	682rs1004679	FALSE	682	over
rs1004679	ENST00000297913.2	OR1Q1	F	9	+	167	rs1004679_125227273_OverExp	15	22	-	10.6536	7e-05	0.446	AGAAAAGA	rs1004679	125227273	OverExp	7e-05	NA	NA	NA	NA	NA	NA	NA	NA	NA	NA	NA	NA	NA	missing	167	over
rs10046901	ENST00000375859.3	SPIN1	M	9	+	NA	NA	NA	NA	NA	NA	NA	NA	NA	NA	NA	NA	NA	V_OCT2_01	4	19	+	10.5474	8.76e-05	0.918	ACCCATGTAAATTAGA	rs10046901	91075986	UnderExp	8.76e-05	V_OCT2_01rs10046901	missing	V_OCT2_01	under
rs10046901	ENST00000375859.3	SPIN1	M	9	+	186	rs10046901_91075986_OverExp	14	27	+	14.1291	9.34e-06	0.262	ATGAGAGGATTCCA	rs10046901	91075986	OverExp	9.34e-06	186	14	27	+	13.0424	1.38e-05	0.262	ATTAGAGGATTCCA	rs10046901	91075986	UnderExp	1.38e-05	186rs10046901	FALSE	186	over
rs10046901	ENST00000375859.3	SPIN1	M	9	+	V_OCT1_Q6	rs10046901_91075986_OverExp	4	18	+	10.9763	6.82e-05	0.819	ACCCATGTAAATGAG	rs10046901	91075986	OverExp	6.82e-05	V_OCT1_Q6	4	18	+	11.6871	3.95e-05	0.66	ACCCATGTAAATTAG	rs10046901	91075986	UnderExp	3.95e-05	V_OCT1_Q6rs10046901	FALSE	V_OCT1_Q6	under
rs10046901	ENST00000375859.3	SPIN1	M	9	+	NA	NA	NA	NA	NA	NA	NA	NA	NA	NA	NA	NA	NA	V_POU2F3_01	4	19	+	10.4289	8.98e-05	1	ACCCATGTAAATTAGA	rs10046901	91075986	UnderExp	8.98e-05	V_POU2F3_01rs10046901	missing	V_POU2F3_01	under
rs10046901	ENST00000375859.3	SPIN1	M	9	+	V_OCT1_Q5_01	rs10046901_91075986_OverExp	7	17	-	11.6998	3.83e-05	0.701	TCATTTACATG	rs10046901	91075986	OverExp	3.83e-05	V_OCT1_Q5_01	7	17	-	12.0335	2.9e-05	0.562	TAATTTACATG	rs10046901	91075986	UnderExp	2.9e-05	V_OCT1_Q5_01rs10046901	FALSE	V_OCT1_Q5_01	under
rs10046901	ENST00000375859.3	SPIN1	M	9	+	NA	NA	NA	NA	NA	NA	NA	NA	NA	NA	NA	NA	NA	V_OCT1_07	5	16	+	9.42642	4.14e-05	1	CCCATGTAAATT	rs10046901	91075986	UnderExp	4.14e-05	V_OCT1_07rs10046901	missing	V_OCT1_07	under
rs10046901	ENST00000375859.3	SPIN1	M	9	+	V_OCT_Q6	rs10046901_91075986_OverExp	7	17	-	11.7481	3.56e-05	0.705	TCATTTACATG	rs10046901	91075986	OverExp	3.56e-05	V_OCT_Q6	7	17	-	11.6367	4.04e-05	0.705	TAATTTACATG	rs10046901	91075986	UnderExp	4.04e-05	V_OCT_Q6rs10046901	FALSE	V_OCT_Q6	over
rs10047059	ENST00000462775.1	RASAL2	M	1	+	NA	NA	NA	NA	NA	NA	NA	NA	NA	NA	NA	NA	NA	V_IRF3_Q3	11	23	+	13.093	2.59e-05	0.39	CGTTTTTCACTTT	rs10047059	178142196	UnderExp	2.59e-05	V_IRF3_Q3rs10047059	missing	V_IRF3_Q3	under
rs10047059	ENST00000462775.1	RASAL2	M	1	+	NA	NA	NA	NA	NA	NA	NA	NA	NA	NA	NA	NA	NA	V_IRF1_Q6	16	22	+	11.9778	7.93e-05	0.798	TTCACTT	rs10047059	178142196	UnderExp	7.93e-05	V_IRF1_Q6rs10047059	missing	V_IRF1_Q6	under
rs10047059	ENST00000462775.1	RASAL2	M	1	+	NA	NA	NA	NA	NA	NA	NA	NA	NA	NA	NA	NA	NA	619	5	18	-	10.9531	5.84e-05	0.466	GAAAAACGTCCAAC	rs10047059	178142196	UnderExp	5.84e-05	619rs10047059	missing	619	under
rs10047059	ENST00000462775.1	RASAL2	M	1	+	NA	NA	NA	NA	NA	NA	NA	NA	NA	NA	NA	NA	NA	558	7	21	-	10.8086	7.41e-05	0.446	AGTGAAAAACGTCCA	rs10047059	178142196	UnderExp	7.41e-05	558rs10047059	missing	558	under
rs1004746	ENST00000551330.1	SENP1	C	12	-	602	rs1004746_48591352_OverExp	16	29	-	11.7511	2.59e-05	0.369	AATAAAAACAGAGC	rs1004746	48591352	OverExp	2.59e-05	NA	NA	NA	NA	NA	NA	NA	NA	NA	NA	NA	NA	NA	missing	602	over
rs1004746	ENST00000551330.1	SENP1	C	12	-	318	rs1004746_48591352_OverExp	9	21	+	11.4857	2.39e-05	0.306	CAGAACAGCTCTG	rs1004746	48591352	OverExp	2.39e-05	NA	NA	NA	NA	NA	NA	NA	NA	NA	NA	NA	NA	NA	missing	318	over
rs1004746	ENST00000551330.1	SENP1	C	12	-	454	rs1004746_48591352_OverExp	14	25	+	12.2297	1.82e-05	0.539	CAGCTCTGTTTT	rs1004746	48591352	OverExp	1.82e-05	454	14	25	+	12.0888	1.93e-05	0.539	CATCTCTGTTTT	rs1004746	48591352	UnderExp	1.93e-05	454rs1004746	FALSE	454	over
rs1004746	ENST00000551330.1	SENP1	C	12	-	355	rs1004746_48591352_OverExp	12	25	+	11.2417	2.62e-05	0.674	AACAGCTCTGTTTT	rs1004746	48591352	OverExp	2.62e-05	NA	NA	NA	NA	NA	NA	NA	NA	NA	NA	NA	NA	NA	missing	355	over
rs1004746	ENST00000551330.1	SENP1	C	12	-	400	rs1004746_48591352_OverExp	13	26	-	11.4591	2.25e-05	0.35	AAAAACAGAGCTGT	rs1004746	48591352	OverExp	2.25e-05	400	13	26	-	11.3198	2.35e-05	0.35	AAAAACAGAGATGT	rs1004746	48591352	UnderExp	2.35e-05	400rs1004746	FALSE	400	over
rs1004746	ENST00000551330.1	SENP1	C	12	-	590	rs1004746_48591352_OverExp	11	25	-	10.5577	8.92e-05	0.519	AAAACAGAGCTGTTC	rs1004746	48591352	OverExp	8.92e-05	590	11	25	-	10.4901	9.88e-05	0.519	AAAACAGAGATGTTC	rs1004746	48591352	UnderExp	9.88e-05	590rs1004746	FALSE	590	over
rs1004746	ENST00000551330.1	SENP1	C	12	-	482	rs1004746_48591352_OverExp	9	24	-	11.4544	2e-05	0.413	AAACAGAGCTGTTCTG	rs1004746	48591352	OverExp	2e-05	482	9	24	-	11.1733	2.65e-05	0.413	AAACAGAGATGTTCTG	rs1004746	48591352	UnderExp	2.65e-05	482rs1004746	FALSE	482	over
rs1004746	ENST00000551330.1	SENP1	C	12	-	504	rs1004746_48591352_OverExp	10	21	+	10.644	9.8e-05	0.37	AGAACAGCTCTG	rs1004746	48591352	OverExp	9.8e-05	504	10	21	+	10.7788	7.79e-05	0.361	AGAACATCTCTG	rs1004746	48591352	UnderExp	7.79e-05	504rs1004746	FALSE	504	under
rs1004746	ENST00000551330.1	SENP1	C	12	-	471	rs1004746_48591352_OverExp	10	25	+	11.3482	2.28e-05	0.319	AGAACAGCTCTGTTTT	rs1004746	48591352	OverExp	2.28e-05	NA	NA	NA	NA	NA	NA	NA	NA	NA	NA	NA	NA	NA	missing	471	over
rs1004746	ENST00000551330.1	SENP1	C	12	-	644	rs1004746_48591352_OverExp	12	27	+	10.7125	3.85e-05	0.492	AACAGCTCTGTTTTTA	rs1004746	48591352	OverExp	3.85e-05	644	12	27	+	10.8463	3.17e-05	0.492	AACATCTCTGTTTTTA	rs1004746	48591352	UnderExp	3.17e-05	644rs1004746	FALSE	644	under
rs1004746	ENST00000551330.1	SENP1	C	12	-	291	rs1004746_48591352_OverExp	8	21	-	11.493	2.14e-05	0.318	CAGAGCTGTTCTGA	rs1004746	48591352	OverExp	2.14e-05	NA	NA	NA	NA	NA	NA	NA	NA	NA	NA	NA	NA	NA	missing	291	over
rs1004746	ENST00000551330.1	SENP1	C	12	-	545	rs1004746_48591352_OverExp	14	27	+	11.4336	2.99e-05	0.606	CAGCTCTGTTTTTA	rs1004746	48591352	OverExp	2.99e-05	NA	NA	NA	NA	NA	NA	NA	NA	NA	NA	NA	NA	NA	missing	545	over
rs1004746	ENST00000551330.1	SENP1	C	12	-	357	rs1004746_48591352_OverExp	9	22	-	10.9625	3.21e-05	0.39	ACAGAGCTGTTCTG	rs1004746	48591352	OverExp	3.21e-05	NA	NA	NA	NA	NA	NA	NA	NA	NA	NA	NA	NA	NA	missing	357	over
rs1004746	ENST00000317697.3	ASB8	M	12	-	602	rs1004746_48591352_OverExp	16	29	-	11.7511	2.59e-05	0.369	AATAAAAACAGAGC	rs1004746	48591352	OverExp	2.59e-05	NA	NA	NA	NA	NA	NA	NA	NA	NA	NA	NA	NA	NA	missing	602	over
rs1004746	ENST00000317697.3	ASB8	M	12	-	318	rs1004746_48591352_OverExp	9	21	+	11.4857	2.39e-05	0.306	CAGAACAGCTCTG	rs1004746	48591352	OverExp	2.39e-05	NA	NA	NA	NA	NA	NA	NA	NA	NA	NA	NA	NA	NA	missing	318	over
rs1004746	ENST00000317697.3	ASB8	M	12	-	454	rs1004746_48591352_OverExp	14	25	+	12.2297	1.82e-05	0.539	CAGCTCTGTTTT	rs1004746	48591352	OverExp	1.82e-05	454	14	25	+	12.0888	1.93e-05	0.539	CATCTCTGTTTT	rs1004746	48591352	UnderExp	1.93e-05	454rs1004746	FALSE	454	over
rs1004746	ENST00000317697.3	ASB8	M	12	-	355	rs1004746_48591352_OverExp	12	25	+	11.2417	2.62e-05	0.674	AACAGCTCTGTTTT	rs1004746	48591352	OverExp	2.62e-05	NA	NA	NA	NA	NA	NA	NA	NA	NA	NA	NA	NA	NA	missing	355	over
rs1004746	ENST00000317697.3	ASB8	M	12	-	400	rs1004746_48591352_OverExp	13	26	-	11.4591	2.25e-05	0.35	AAAAACAGAGCTGT	rs1004746	48591352	OverExp	2.25e-05	400	13	26	-	11.3198	2.35e-05	0.35	AAAAACAGAGATGT	rs1004746	48591352	UnderExp	2.35e-05	400rs1004746	FALSE	400	over
rs1004746	ENST00000317697.3	ASB8	M	12	-	590	rs1004746_48591352_OverExp	11	25	-	10.5577	8.92e-05	0.519	AAAACAGAGCTGTTC	rs1004746	48591352	OverExp	8.92e-05	590	11	25	-	10.4901	9.88e-05	0.519	AAAACAGAGATGTTC	rs1004746	48591352	UnderExp	9.88e-05	590rs1004746	FALSE	590	over
rs1004746	ENST00000317697.3	ASB8	M	12	-	482	rs1004746_48591352_OverExp	9	24	-	11.4544	2e-05	0.413	AAACAGAGCTGTTCTG	rs1004746	48591352	OverExp	2e-05	482	9	24	-	11.1733	2.65e-05	0.413	AAACAGAGATGTTCTG	rs1004746	48591352	UnderExp	2.65e-05	482rs1004746	FALSE	482	over
rs1004746	ENST00000317697.3	ASB8	M	12	-	504	rs1004746_48591352_OverExp	10	21	+	10.644	9.8e-05	0.37	AGAACAGCTCTG	rs1004746	48591352	OverExp	9.8e-05	504	10	21	+	10.7788	7.79e-05	0.361	AGAACATCTCTG	rs1004746	48591352	UnderExp	7.79e-05	504rs1004746	FALSE	504	under
rs1004746	ENST00000317697.3	ASB8	M	12	-	471	rs1004746_48591352_OverExp	10	25	+	11.3482	2.28e-05	0.319	AGAACAGCTCTGTTTT	rs1004746	48591352	OverExp	2.28e-05	NA	NA	NA	NA	NA	NA	NA	NA	NA	NA	NA	NA	NA	missing	471	over
rs1004746	ENST00000317697.3	ASB8	M	12	-	644	rs1004746_48591352_OverExp	12	27	+	10.7125	3.85e-05	0.492	AACAGCTCTGTTTTTA	rs1004746	48591352	OverExp	3.85e-05	644	12	27	+	10.8463	3.17e-05	0.492	AACATCTCTGTTTTTA	rs1004746	48591352	UnderExp	3.17e-05	644rs1004746	FALSE	644	under
rs1004746	ENST00000317697.3	ASB8	M	12	-	291	rs1004746_48591352_OverExp	8	21	-	11.493	2.14e-05	0.318	CAGAGCTGTTCTGA	rs1004746	48591352	OverExp	2.14e-05	NA	NA	NA	NA	NA	NA	NA	NA	NA	NA	NA	NA	NA	missing	291	over
rs1004746	ENST00000317697.3	ASB8	M	12	-	545	rs1004746_48591352_OverExp	14	27	+	11.4336	2.99e-05	0.606	CAGCTCTGTTTTTA	rs1004746	48591352	OverExp	2.99e-05	NA	NA	NA	NA	NA	NA	NA	NA	NA	NA	NA	NA	NA	missing	545	over
rs1004746	ENST00000317697.3	ASB8	M	12	-	357	rs1004746_48591352_OverExp	9	22	-	10.9625	3.21e-05	0.39	ACAGAGCTGTTCTG	rs1004746	48591352	OverExp	3.21e-05	NA	NA	NA	NA	NA	NA	NA	NA	NA	NA	NA	NA	NA	missing	357	over
rs10048513	ENST00000391753.2	RPS9	CYF	19	+	450	rs10048513_54704720_OverExp	12	27	-	11.1426	6.95e-05	0.287	AAAGAGGCGCGGAAGC	rs10048513	54704720	OverExp	6.95e-05	450	12	27	-	10.8292	9.23e-05	0.307	AAAGAGGCGCGCAAGC	rs10048513	54704720	UnderExp	9.23e-05	450rs10048513	FALSE	450	over
rs10048513	ENST00000391753.2	RPS9	CYF	19	+	NA	NA	NA	NA	NA	NA	NA	NA	NA	NA	NA	NA	NA	V_PAX4_01	3	23	+	12.3171	2.57e-05	0.247	AGCCGTGGCGCTTGCGCGCCT	rs10048513	54704720	UnderExp	2.57e-05	V_PAX4_01rs10048513	missing	V_PAX4_01	under
rs10048513	ENST00000391753.2	RPS9	CYF	19	+	V_STAT3_02	rs10048513_54704720_OverExp	11	18	+	8.87021	6.37e-05	0.417	CGCTTCCG	rs10048513	54704720	OverExp	6.37e-05	NA	NA	NA	NA	NA	NA	NA	NA	NA	NA	NA	NA	NA	missing	V_STAT3_02	over
rs10048513	ENST00000391753.2	RPS9	CYF	19	+	667	rs10048513_54704720_OverExp	2	17	+	12.0779	1.55e-05	0.292	CAGCCGTGGCGCTTCC	rs10048513	54704720	OverExp	1.55e-05	NA	NA	NA	NA	NA	NA	NA	NA	NA	NA	NA	NA	NA	missing	667	over
rs10048513	ENST00000391753.2	RPS9	CYF	19	+	275	rs10048513_54704720_OverExp	2	17	+	11.412	3.76e-05	0.211	CAGCCGTGGCGCTTCC	rs10048513	54704720	OverExp	3.76e-05	275	2	17	+	11.3521	4.07e-05	0.214	CAGCCGTGGCGCTTGC	rs10048513	54704720	UnderExp	4.07e-05	275rs10048513	FALSE	275	over
rs10048513	ENST00000391753.2	RPS9	CYF	19	+	NA	NA	NA	NA	NA	NA	NA	NA	NA	NA	NA	NA	NA	186	15	28	-	11.0608	5.44e-05	0.296	GAAAGAGGCGCGCA	rs10048513	54704720	UnderExp	5.44e-05	186rs10048513	missing	186	under
rs10048513	ENST00000391753.2	RPS9	CYF	19	+	NA	NA	NA	NA	NA	NA	NA	NA	NA	NA	NA	NA	NA	V_HIC1_02	9	23	+	11.8021	3.74e-05	0.106	GGCGCTTGCGCGCCT	rs10048513	54704720	UnderExp	3.74e-05	V_HIC1_02rs10048513	missing	V_HIC1_02	under
rs10048513	ENST00000391753.2	RPS9	CYF	19	+	V_GABP_B	rs10048513_54704720_OverExp	9	20	-	14.1806	1.06e-05	0.196	CGCGGAAGCGCC	rs10048513	54704720	OverExp	1.06e-05	NA	NA	NA	NA	NA	NA	NA	NA	NA	NA	NA	NA	NA	missing	V_GABP_B	over
rs10048513	ENST00000391753.2	RPS9	CYF	19	+	V_GADP_01	rs10048513_54704720_OverExp	11	22	+	14.0295	1.04e-05	0.217	CGCTTCCGCGCC	rs10048513	54704720	OverExp	1.04e-05	NA	NA	NA	NA	NA	NA	NA	NA	NA	NA	NA	NA	NA	missing	V_GADP_01	over
rs10048513	ENST00000391753.2	RPS9	CYF	19	+	V_NRF1_Q6	rs10048513_54704720_OverExp	11	20	+	8.18569	9.37e-05	0.44	CGCTTCCGCG	rs10048513	54704720	OverExp	9.37e-05	V_NRF1_Q6	11	20	+	16.5073	3.15e-06	0.157	CGCTTGCGCG	rs10048513	54704720	UnderExp	3.15e-06	V_NRF1_Q6rs10048513	FALSE	V_NRF1_Q6	under
rs10048513	ENST00000391753.2	RPS9	CYF	19	+	509	rs10048513_54704720_OverExp	15	30	-	10.7314	5.38e-05	0.369	GAGAAAGAGGCGCGGA	rs10048513	54704720	OverExp	5.38e-05	509	15	30	-	10.6593	6.1e-05	0.382	GAGAAAGAGGCGCGCA	rs10048513	54704720	UnderExp	6.1e-05	509rs10048513	FALSE	509	over
rs10048513	ENST00000391753.2	RPS9	CYF	19	+	197	rs10048513_54704720_OverExp	2	17	+	15.805	5.9e-07	0.112	CAGCCGTGGCGCTTCC	rs10048513	54704720	OverExp	5.9e-07	197	2	17	+	11.3109	3.88e-05	0.136	CAGCCGTGGCGCTTGC	rs10048513	54704720	UnderExp	3.88e-05	197rs10048513	FALSE	197	over
rs10048513	ENST00000391753.2	RPS9	CYF	19	+	508	rs10048513_54704720_OverExp	8	23	-	11.1816	5.46e-05	0.193	AGGCGCGGAAGCGCCA	rs10048513	54704720	OverExp	5.46e-05	NA	NA	NA	NA	NA	NA	NA	NA	NA	NA	NA	NA	NA	missing	508	over
rs10048513	ENST00000391753.2	RPS9	CYF	19	+	NA	NA	NA	NA	NA	NA	NA	NA	NA	NA	NA	NA	NA	25	10	19	-	14.7722	5.17e-06	0.0861	GCGCAAGCGC	rs10048513	54704720	UnderExp	5.17e-06	25rs10048513	missing	25	under
rs10049566	ENST00000442267.2	TBC1D9	M	4	-	V_MIF1_01	rs10049566_141686439_OverExp	7	24	-	5.30613	7.49e-05	0.784	CAGGTTCTTGGCAAGTTG	rs10049566	141686439	OverExp	7.49e-05	V_MIF1_01	7	24	-	4.57714	9.88e-05	0.786	CAGGTTCTCGGCAAGTTG	rs10049566	141686439	UnderExp	9.88e-05	V_MIF1_01rs10049566	FALSE	V_MIF1_01	over
rs10049566	ENST00000442267.2	TBC1D9	M	4	-	V_NF1_Q6	rs10049566_141686439_OverExp	2	19	-	11.3064	5.74e-05	0.277	TCTTGGCAAGTTGAAAAA	rs10049566	141686439	OverExp	5.74e-05	NA	NA	NA	NA	NA	NA	NA	NA	NA	NA	NA	NA	NA	missing	V_NF1_Q6	over
rs10049566	ENST00000442267.2	TBC1D9	M	4	-	676	rs10049566_141686439_OverExp	2	16	-	10.7825	6.97e-05	0.36	TGGCAAGTTGAAAAA	rs10049566	141686439	OverExp	6.97e-05	NA	NA	NA	NA	NA	NA	NA	NA	NA	NA	NA	NA	NA	missing	676	over
rs10049566	ENST00000442267.2	TBC1D9	M	4	-	126	rs10049566_141686439_OverExp	6	21	-	10.9347	7.21e-05	0.462	GTTCTTGGCAAGTTGA	rs10049566	141686439	OverExp	7.21e-05	NA	NA	NA	NA	NA	NA	NA	NA	NA	NA	NA	NA	NA	missing	126	over
rs10049566	ENST00000442267.2	TBC1D9	M	4	-	NA	NA	NA	NA	NA	NA	NA	NA	NA	NA	NA	NA	NA	109	16	25	-	10.754	9.23e-05	0.28	CCAGGTTCTC	rs10049566	141686439	UnderExp	9.23e-05	109rs10049566	missing	109	under
rs10049566	ENST00000442267.2	TBC1D9	M	4	-	139	rs10049566_141686439_OverExp	12	25	-	11.2582	4.32e-05	0.294	CCAGGTTCTTGGCA	rs10049566	141686439	OverExp	4.32e-05	139	12	25	-	11.119	5.23e-05	0.302	CCAGGTTCTCGGCA	rs10049566	141686439	UnderExp	5.23e-05	139rs10049566	FALSE	139	over
rs10049566	ENST00000442267.2	TBC1D9	M	4	-	668	rs10049566_141686439_OverExp	2	16	+	10.9439	5.18e-05	0.351	TTTTTCAACTTGCCA	rs10049566	141686439	OverExp	5.18e-05	NA	NA	NA	NA	NA	NA	NA	NA	NA	NA	NA	NA	NA	missing	668	over
rs10049566	ENST00000442267.2	TBC1D9	M	4	-	251	rs10049566_141686439_OverExp	15	26	+	10.828	2.99e-05	0.531	CAAGAACCTGGA	rs10049566	141686439	OverExp	2.99e-05	NA	NA	NA	NA	NA	NA	NA	NA	NA	NA	NA	NA	NA	missing	251	over
rs10049566	ENST00000442267.2	TBC1D9	M	4	-	394	rs10049566_141686439_OverExp	9	24	+	10.7836	5.23e-05	0.41	ACTTGCCAAGAACCTG	rs10049566	141686439	OverExp	5.23e-05	NA	NA	NA	NA	NA	NA	NA	NA	NA	NA	NA	NA	NA	missing	394	over
rs10049566	ENST00000442267.2	TBC1D9	M	4	-	106	rs10049566_141686439_OverExp	15	28	+	11.1394	4.79e-05	0.299	CAAGAACCTGGACA	rs10049566	141686439	OverExp	4.79e-05	NA	NA	NA	NA	NA	NA	NA	NA	NA	NA	NA	NA	NA	missing	106	over
rs10049566	ENST00000442267.2	TBC1D9	M	4	-	604	rs10049566_141686439_OverExp	15	26	+	11.1945	3.46e-05	0.34	CAAGAACCTGGA	rs10049566	141686439	OverExp	3.46e-05	NA	NA	NA	NA	NA	NA	NA	NA	NA	NA	NA	NA	NA	missing	604	over
rs10049566	ENST00000442267.2	TBC1D9	M	4	-	V_NF1_Q6_01	rs10049566_141686439_OverExp	3	19	+	10.7661	7.95e-05	0.338	TTTTCAACTTGCCAAGA	rs10049566	141686439	OverExp	7.95e-05	NA	NA	NA	NA	NA	NA	NA	NA	NA	NA	NA	NA	NA	missing	V_NF1_Q6_01	over
rs10049566	ENST00000442267.2	TBC1D9	M	4	-	488	rs10049566_141686439_OverExp	5	17	+	10.9569	7.44e-05	0.475	TTCAACTTGCCAA	rs10049566	141686439	OverExp	7.44e-05	NA	NA	NA	NA	NA	NA	NA	NA	NA	NA	NA	NA	NA	missing	488	over
rs10049566	ENST00000442267.2	TBC1D9	M	4	-	468	rs10049566_141686439_OverExp	12	27	-	11.1512	4.4e-05	0.279	GTCCAGGTTCTTGGCA	rs10049566	141686439	OverExp	4.4e-05	NA	NA	NA	NA	NA	NA	NA	NA	NA	NA	NA	NA	NA	missing	468	over
rs10049566	ENST00000442267.2	TBC1D9	M	4	-	97	rs10049566_141686439_OverExp	4	19	-	10.9064	4.56e-05	0.415	TCTTGGCAAGTTGAAA	rs10049566	141686439	OverExp	4.56e-05	NA	NA	NA	NA	NA	NA	NA	NA	NA	NA	NA	NA	NA	missing	97	over
rs10049566	ENST00000442267.2	TBC1D9	M	4	-	665	rs10049566_141686439_OverExp	9	23	-	10.6453	6.62e-05	0.569	AGGTTCTTGGCAAGT	rs10049566	141686439	OverExp	6.62e-05	NA	NA	NA	NA	NA	NA	NA	NA	NA	NA	NA	NA	NA	missing	665	over
rs1005165	ENST00000309424.3	CD3EAP	M	19	+	NA	NA	NA	NA	NA	NA	NA	NA	NA	NA	NA	NA	NA	574	14	29	+	11.1275	6.95e-05	0.193	ACTCTGTCTAGCCACC	rs1005165	45909050	UnderExp	6.95e-05	574rs1005165	missing	574	under
rs1005165	ENST00000309424.3	CD3EAP	M	19	+	V_ER_Q6	rs1005165_45909050_OverExp	7	25	-	12.5836	2.26e-05	0.612	GCTAGACAGGGTGACCCGA	rs1005165	45909050	OverExp	2.26e-05	V_ER_Q6	7	25	-	12.2909	2.85e-05	0.612	GCTAGACAGAGTGACCCGA	rs1005165	45909050	UnderExp	2.85e-05	V_ER_Q6rs1005165	FALSE	V_ER_Q6	over
rs1005165	ENST00000309424.3	CD3EAP	M	19	+	NA	NA	NA	NA	NA	NA	NA	NA	NA	NA	NA	NA	NA	187	10	21	-	11.2196	5.91e-05	0.391	GACAGAGTGACC	rs1005165	45909050	UnderExp	5.91e-05	187rs1005165	missing	187	under
rs1005165	ENST00000309424.3	CD3EAP	M	19	+	V_ER_Q6_02	rs1005165_45909050_OverExp	8	18	+	12.8134	1.73e-05	0.661	CGGGTCACCCT	rs1005165	45909050	OverExp	1.73e-05	V_ER_Q6_02	8	18	+	11.4099	6.76e-05	0.661	CGGGTCACTCT	rs1005165	45909050	UnderExp	6.76e-05	V_ER_Q6_02rs1005165	FALSE	V_ER_Q6_02	over
rs1005414	ENST00000430629.2	WASF2	Y	1	-	350	rs1005414_27745114_OverExp	12	24	-	10.2933	6.44e-05	0.564	CTCATTTTGTTCA	rs1005414	27745114	OverExp	6.44e-05	350	12	24	-	10.223	7.42e-05	0.564	CTCATTTTATTCA	rs1005414	27745114	UnderExp	7.42e-05	350rs1005414	FALSE	350	over
rs1005414	ENST00000430629.2	WASF2	Y	1	-	NA	NA	NA	NA	NA	NA	NA	NA	NA	NA	NA	NA	NA	178	14	23	+	10.2355	6.22e-05	1	AATAAAATGA	rs1005414	27745114	UnderExp	6.22e-05	178rs1005414	missing	178	under
rs1005414	ENST00000430629.2	WASF2	Y	1	-	V_POU6F1_02	rs1005414_27745114_OverExp	13	29	+	10.8709	6.66e-05	1	GAACAAAATGAGGCAAC	rs1005414	27745114	OverExp	6.66e-05	NA	NA	NA	NA	NA	NA	NA	NA	NA	NA	NA	NA	NA	missing	V_POU6F1_02	over
rs1005414	ENST00000430629.2	WASF2	Y	1	-	499	rs1005414_27745114_OverExp	12	23	-	10.5544	8.26e-05	0.449	TCATTTTGTTCA	rs1005414	27745114	OverExp	8.26e-05	499	12	23	-	10.7675	5.64e-05	0.41	TCATTTTATTCA	rs1005414	27745114	UnderExp	5.64e-05	499rs1005414	FALSE	499	under
rs1005414	ENST00000430629.2	WASF2	Y	1	-	586	rs1005414_27745114_OverExp	16	31	+	11.001	6.14e-05	0.345	CAAAATGAGGCAACAC	rs1005414	27745114	OverExp	6.14e-05	NA	NA	NA	NA	NA	NA	NA	NA	NA	NA	NA	NA	NA	missing	586	over
rs1005414	ENST00000430629.2	WASF2	Y	1	-	346	rs1005414_27745114_OverExp	11	25	-	10.6562	9.77e-05	0.341	CCTCATTTTGTTCAG	rs1005414	27745114	OverExp	9.77e-05	NA	NA	NA	NA	NA	NA	NA	NA	NA	NA	NA	NA	NA	missing	346	over
rs1005414	ENST00000430629.2	WASF2	Y	1	-	431	rs1005414_27745114_OverExp	12	27	-	11.5706	1.9e-05	0.35	TGCCTCATTTTGTTCA	rs1005414	27745114	OverExp	1.9e-05	431	12	27	-	10.8413	6.49e-05	0.414	TGCCTCATTTTATTCA	rs1005414	27745114	UnderExp	6.49e-05	431rs1005414	FALSE	431	over
rs1005510	ENST00000524669.1	YPEL4	Y	11	-	4	rs1005510_57367222_OverExp	8	16	-	10.7602	9.03e-05	0.304	AGCAGATGA	rs1005510	57367222	OverExp	9.03e-05	NA	NA	NA	NA	NA	NA	NA	NA	NA	NA	NA	NA	NA	missing	4	over
rs1005510	ENST00000524669.1	YPEL4	Y	11	-	315	rs1005510_57367222_OverExp	11	26	-	11.1616	4.84e-05	0.26	CTGACAGTGCAGCAGA	rs1005510	57367222	OverExp	4.84e-05	315	11	26	-	11.2235	4.45e-05	0.257	CTGACAGTGCGGCAGA	rs1005510	57367222	UnderExp	4.45e-05	315rs1005510	FALSE	315	under
rs1005510	ENST00000524669.1	YPEL4	Y	11	-	V_HEN1_02	rs1005510_57367222_OverExp	1	22	-	7.63539	5.94e-05	0.197	CAGTGCAGCAGATGAGCAATCT	rs1005510	57367222	OverExp	5.94e-05	NA	NA	NA	NA	NA	NA	NA	NA	NA	NA	NA	NA	NA	missing	V_HEN1_02	over
rs1005510	ENST00000524669.1	YPEL4	Y	11	-	334	rs1005510_57367222_OverExp	10	23	-	10.6746	9.49e-05	0.589	ACAGTGCAGCAGAT	rs1005510	57367222	OverExp	9.49e-05	NA	NA	NA	NA	NA	NA	NA	NA	NA	NA	NA	NA	NA	missing	334	over
rs1005510	ENST00000524669.1	YPEL4	Y	11	-	201	rs1005510_57367222_OverExp	9	24	-	10.71	6.96e-05	0.354	GACAGTGCAGCAGATG	rs1005510	57367222	OverExp	6.96e-05	NA	NA	NA	NA	NA	NA	NA	NA	NA	NA	NA	NA	NA	missing	201	over
rs1005510	ENST00000524669.1	YPEL4	Y	11	-	421	rs1005510_57367222_OverExp	5	18	-	11.4761	3.88e-05	0.232	GCAGCAGATGAGCA	rs1005510	57367222	OverExp	3.88e-05	NA	NA	NA	NA	NA	NA	NA	NA	NA	NA	NA	NA	NA	missing	421	over
rs1005510	ENST00000524669.1	YPEL4	Y	11	-	323	rs1005510_57367222_OverExp	2	16	-	12.0284	2.18e-05	0.184	AGCAGATGAGCAATC	rs1005510	57367222	OverExp	2.18e-05	NA	NA	NA	NA	NA	NA	NA	NA	NA	NA	NA	NA	NA	missing	323	over
rs1005510	ENST00000524669.1	YPEL4	Y	11	-	NA	NA	NA	NA	NA	NA	NA	NA	NA	NA	NA	NA	NA	V_E2A_Q6	9	16	+	11.3699	9.26e-05	0.277	CATCTGCC	rs1005510	57367222	UnderExp	9.26e-05	V_E2A_Q6rs1005510	missing	V_E2A_Q6	under
rs1005510	ENST00000524669.1	YPEL4	Y	11	-	279	rs1005510_57367222_OverExp	16	26	-	11.4808	3.81e-05	0.312	CTGACAGTGCA	rs1005510	57367222	OverExp	3.81e-05	NA	NA	NA	NA	NA	NA	NA	NA	NA	NA	NA	NA	NA	missing	279	over
rs1005510	ENST00000524669.1	YPEL4	Y	11	-	V_HEN1_01	rs1005510_57367222_OverExp	1	22	+	11.2815	2.19e-05	0.165	AGATTGCTCATCTGCTGCACTG	rs1005510	57367222	OverExp	2.19e-05	V_HEN1_01	1	22	+	7.87847	7.58e-05	0.228	AGATTGCTCATCTGCCGCACTG	rs1005510	57367222	UnderExp	7.58e-05	V_HEN1_01rs1005510	FALSE	V_HEN1_01	over
rs1005510	ENST00000524669.1	YPEL4	Y	11	-	V_MYOD_01	rs1005510_57367222_OverExp	6	17	+	9.84977	8.57e-05	0.32	GCTCATCTGCTG	rs1005510	57367222	OverExp	8.57e-05	V_MYOD_01	6	17	+	9.53624	9.65e-05	0.337	GCTCATCTGCCG	rs1005510	57367222	UnderExp	9.65e-05	V_MYOD_01rs1005510	FALSE	V_MYOD_01	over
rs10055801	ENST00000344920.4	NNT	M	5	+	V_NF1_Q6_01	rs10055801_43514996_OverExp	13	29	-	11.1176	5.75e-05	0.32	GTGGGCAGGCGCCAACG	rs10055801	43514996	OverExp	5.75e-05	NA	NA	NA	NA	NA	NA	NA	NA	NA	NA	NA	NA	NA	missing	V_NF1_Q6_01	over
rs10055801	ENST00000344920.4	NNT	M	5	+	197	rs10055801_43514996_OverExp	2	17	-	11.2438	4.25e-05	0.142	CAACGCTGCGGCTTCC	rs10055801	43514996	OverExp	4.25e-05	NA	NA	NA	NA	NA	NA	NA	NA	NA	NA	NA	NA	NA	missing	197	over
rs10055801	ENST00000344920.4	NNT	M	5	+	V_CTF1_01	rs10055801_43514996_OverExp	15	28	-	6.21194	5.62e-05	0.206	TGGGCAGGCGCCAA	rs10055801	43514996	OverExp	5.62e-05	NA	NA	NA	NA	NA	NA	NA	NA	NA	NA	NA	NA	NA	missing	V_CTF1_01	over
rs10055801	ENST00000344920.4	NNT	M	5	+	331	rs10055801_43514996_OverExp	12	27	+	12.9284	1.23e-05	0.166	GCGTTGGCGCCTGCCC	rs10055801	43514996	OverExp	1.23e-05	NA	NA	NA	NA	NA	NA	NA	NA	NA	NA	NA	NA	NA	missing	331	over
rs10055801	ENST00000344920.4	NNT	M	5	+	V_AML_Q6	rs10055801_43514996_OverExp	2	16	-	11.2135	6.96e-05	0.465	AACGCTGCGGCTTCC	rs10055801	43514996	OverExp	6.96e-05	NA	NA	NA	NA	NA	NA	NA	NA	NA	NA	NA	NA	NA	missing	V_AML_Q6	over
rs10055801	ENST00000344920.4	NNT	M	5	+	V_NF1_Q6	rs10055801_43514996_OverExp	13	30	+	11.189	6.42e-05	0.283	CGTTGGCGCCTGCCCACG	rs10055801	43514996	OverExp	6.42e-05	NA	NA	NA	NA	NA	NA	NA	NA	NA	NA	NA	NA	NA	missing	V_NF1_Q6	over
rs10055961	ENST00000510327.1	CTD-2066L21.3	F	5	-	216	rs10055961_33071575_OverExp	13	24	-	10.9101	6.4e-05	0.485	GAATTACTCCCA	rs10055961	33071575	OverExp	6.4e-05	NA	NA	NA	NA	NA	NA	NA	NA	NA	NA	NA	NA	NA	missing	216	over
rs10055961	ENST00000510327.1	CTD-2066L21.3	F	5	-	V_CDX_Q5	rs10055961_33071575_OverExp	3	20	-	11.0107	8.13e-05	1	TACTCCCAAACATTTATA	rs10055961	33071575	OverExp	8.13e-05	V_CDX_Q5	3	20	-	12.35	2.76e-05	1	TACTACCAAACATTTATA	rs10055961	33071575	UnderExp	2.76e-05	V_CDX_Q5rs10055961	FALSE	V_CDX_Q5	under
rs1005645	ENST00000449428.2	MXRA7	CYFM	17	-	469	rs1005645_74696760_OverExp	12	26	+	10.9722	7.32e-05	0.116	GGGATGTGGCGGGCA	rs1005645	74696760	OverExp	7.32e-05	469	12	26	+	11.1574	6.3e-05	0.107	GGGACGTGGCGGGCA	rs1005645	74696760	UnderExp	6.3e-05	469rs1005645	FALSE	469	under
rs1005645	ENST00000449428.2	MXRA7	CYFM	17	-	NA	NA	NA	NA	NA	NA	NA	NA	NA	NA	NA	NA	NA	V_PPARA_02	10	28	+	6.82545	6.24e-05	0.467	CTGGGACGTGGCGGGCAAG	rs1005645	74696760	UnderExp	6.24e-05	V_PPARA_02rs1005645	missing	V_PPARA_02	under
rs1005645	ENST00000449428.2	MXRA7	CYFM	17	-	366	rs1005645_74696760_OverExp	5	19	+	10.8614	2.65e-05	0.416	AGGAGCTGGGATGTG	rs1005645	74696760	OverExp	2.65e-05	NA	NA	NA	NA	NA	NA	NA	NA	NA	NA	NA	NA	NA	missing	366	over
rs1005645	ENST00000449428.2	MXRA7	CYFM	17	-	V_E2F_Q4_01	rs1005645_74696760_OverExp	15	25	-	11.7759	5.64e-05	0.73	GCCCGCCACAT	rs1005645	74696760	OverExp	5.64e-05	NA	NA	NA	NA	NA	NA	NA	NA	NA	NA	NA	NA	NA	missing	V_E2F_Q4_01	over
rs1005645	ENST00000449428.2	MXRA7	CYFM	17	-	V_E2F_Q3_01	rs1005645_74696760_OverExp	16	24	+	11.3816	7.26e-05	0.795	TGTGGCGGG	rs1005645	74696760	OverExp	7.26e-05	NA	NA	NA	NA	NA	NA	NA	NA	NA	NA	NA	NA	NA	missing	V_E2F_Q3_01	over
rs1005645	ENST00000449428.2	MXRA7	CYFM	17	-	22	rs1005645_74696760_OverExp	9	17	-	11.6565	1.92e-05	0.126	CATCCCAGC	rs1005645	74696760	OverExp	1.92e-05	22	9	17	-	11.7989	1.65e-05	0.115	CGTCCCAGC	rs1005645	74696760	UnderExp	1.65e-05	22rs1005645	FALSE	22	under
rs1005645	ENST00000449428.2	MXRA7	CYFM	17	-	NA	NA	NA	NA	NA	NA	NA	NA	NA	NA	NA	NA	NA	V_HIF1_Q5	12	23	+	12.5789	3.55e-05	0.689	GGGACGTGGCGG	rs1005645	74696760	UnderExp	3.55e-05	V_HIF1_Q5rs1005645	missing	V_HIF1_Q5	under
rs1005645	ENST00000449428.2	MXRA7	CYFM	17	-	V_E2F_03	rs1005645_74696760_OverExp	16	27	+	12.2644	3.44e-05	0.86	TGTGGCGGGCAA	rs1005645	74696760	OverExp	3.44e-05	NA	NA	NA	NA	NA	NA	NA	NA	NA	NA	NA	NA	NA	missing	V_E2F_03	over
rs1005645	ENST00000449428.2	MXRA7	CYFM	17	-	434	rs1005645_74696760_OverExp	16	30	-	11.365	5.21e-05	0.197	CCCTTGCCCGCCACA	rs1005645	74696760	OverExp	5.21e-05	NA	NA	NA	NA	NA	NA	NA	NA	NA	NA	NA	NA	NA	missing	434	over
rs1005645	ENST00000449428.2	MXRA7	CYFM	17	-	V_E2F_Q6_01	rs1005645_74696760_OverExp	15	26	-	11.613	6.18e-05	0.644	TGCCCGCCACAT	rs1005645	74696760	OverExp	6.18e-05	NA	NA	NA	NA	NA	NA	NA	NA	NA	NA	NA	NA	NA	missing	V_E2F_Q6_01	over
rs1005645	ENST00000449428.2	MXRA7	CYFM	17	-	599	rs1005645_74696760_OverExp	4	17	+	13.0885	1.11e-05	0.155	CAGGAGCTGGGATG	rs1005645	74696760	OverExp	1.11e-05	599	4	17	+	11.9972	2.54e-05	0.166	CAGGAGCTGGGACG	rs1005645	74696760	UnderExp	2.54e-05	599rs1005645	FALSE	599	over
rs1005645	ENST00000449428.2	MXRA7	CYFM	17	-	650	rs1005645_74696760_OverExp	8	23	+	12.3031	1.87e-05	0.0952	AGCTGGGATGTGGCGG	rs1005645	74696760	OverExp	1.87e-05	650	8	23	+	12.845	1.24e-05	0.0936	AGCTGGGACGTGGCGG	rs1005645	74696760	UnderExp	1.24e-05	650rs1005645	FALSE	650	under
rs1005645	ENST00000449428.2	MXRA7	CYFM	17	-	V_E2F1_Q4_01	rs1005645_74696760_OverExp	16	24	+	11.1474	8.8e-05	0.85	TGTGGCGGG	rs1005645	74696760	OverExp	8.8e-05	NA	NA	NA	NA	NA	NA	NA	NA	NA	NA	NA	NA	NA	missing	V_E2F1_Q4_01	over
rs1005645	ENST00000449428.2	MXRA7	CYFM	17	-	V_SREBP2_Q6	rs1005645_74696760_OverExp	12	23	-	10.6725	3.29e-05	0.226	CCGCCACATCCC	rs1005645	74696760	OverExp	3.29e-05	V_SREBP2_Q6	12	23	-	9.97931	8.84e-05	0.233	CCGCCACGTCCC	rs1005645	74696760	UnderExp	8.84e-05	V_SREBP2_Q6rs1005645	FALSE	V_SREBP2_Q6	over
rs1005645	ENST00000449428.2	MXRA7	CYFM	17	-	NA	NA	NA	NA	NA	NA	NA	NA	NA	NA	NA	NA	NA	487	4	19	+	12.0076	2.82e-05	0.209	CAGGAGCTGGGACGTG	rs1005645	74696760	UnderExp	2.82e-05	487rs1005645	missing	487	under
rs1005645	ENST00000449428.2	MXRA7	CYFM	17	-	NA	NA	NA	NA	NA	NA	NA	NA	NA	NA	NA	NA	NA	23	10	19	-	11.044	6.72e-05	0.142	CACGTCCCAG	rs1005645	74696760	UnderExp	6.72e-05	23rs1005645	missing	23	under
rs1005645	ENST00000449428.2	MXRA7	CYFM	17	-	V_CP2_02	rs1005645_74696760_OverExp	9	23	+	11.0374	6.95e-05	0.249	GCTGGGATGTGGCGG	rs1005645	74696760	OverExp	6.95e-05	V_CP2_02	9	23	+	11.1342	6.55e-05	0.249	GCTGGGACGTGGCGG	rs1005645	74696760	UnderExp	6.55e-05	V_CP2_02rs1005645	FALSE	V_CP2_02	under
rs1005645	ENST00000449428.2	MXRA7	CYFM	17	-	82	rs1005645_74696760_OverExp	4	19	-	11.1912	3.49e-05	0.26	CACATCCCAGCTCCTG	rs1005645	74696760	OverExp	3.49e-05	NA	NA	NA	NA	NA	NA	NA	NA	NA	NA	NA	NA	NA	missing	82	over
rs1005645	ENST00000449428.2	MXRA7	CYFM	17	-	NA	NA	NA	NA	NA	NA	NA	NA	NA	NA	NA	NA	NA	V_AHR_01	10	27	+	4.0783	9.4e-05	0.547	CTGGGACGTGGCGGGCAA	rs1005645	74696760	UnderExp	9.4e-05	V_AHR_01rs1005645	missing	V_AHR_01	under
rs10057084	ENST00000308660.5	2013-03-03	CYF	5	-	NA	NA	NA	NA	NA	NA	NA	NA	NA	NA	NA	NA	NA	149	3	18	+	14.4495	1.01e-05	0.353	CCAAAGTTCACCATTC	rs10057084	126324100	UnderExp	1.01e-05	149rs10057084	missing	149	under
rs10057084	ENST00000308660.5	2013-03-03	CYF	5	-	570	rs10057084_126324100_OverExp	4	17	-	11.0202	5.98e-05	0.316	AGTGGTGAACTTTG	rs10057084	126324100	OverExp	5.98e-05	NA	NA	NA	NA	NA	NA	NA	NA	NA	NA	NA	NA	NA	missing	570	over
rs1005714	ENST00000351904.7	GGA3	M	17	-	NA	NA	NA	NA	NA	NA	NA	NA	NA	NA	NA	NA	NA	185	6	20	-	11.7949	1.91e-05	0.194	AGAGCCAGGAGGGCA	rs1005714	73224639	UnderExp	1.91e-05	185rs1005714	missing	185	under
rs1005714	ENST00000351904.7	GGA3	M	17	-	29	rs1005714_73224639_OverExp	14	21	-	10.9963	6.8e-05	0.225	CAGAGGCA	rs1005714	73224639	OverExp	6.8e-05	29	14	21	-	14.8231	1.21e-05	0.195	CAGAGCCA	rs1005714	73224639	UnderExp	1.21e-05	29rs1005714	FALSE	29	under
rs1005714	ENST00000351904.7	GGA3	M	17	-	NA	NA	NA	NA	NA	NA	NA	NA	NA	NA	NA	NA	NA	399	15	26	+	11.1113	4.6e-05	0.315	GGCTCTGGGGAA	rs1005714	73224639	UnderExp	4.6e-05	399rs1005714	missing	399	under
rs1005714	ENST00000351904.7	GGA3	M	17	-	356	rs1005714_73224639_OverExp	4	17	-	12.5655	1.2e-05	0.23	GGCAGGAGGGCACA	rs1005714	73224639	OverExp	1.2e-05	356	4	17	-	12.4442	1.22e-05	0.23	GCCAGGAGGGCACA	rs1005714	73224639	UnderExp	1.22e-05	356rs1005714	FALSE	356	over
rs1005714	ENST00000351904.7	GGA3	M	17	-	199	rs1005714_73224639_OverExp	6	18	-	12.4894	1.25e-05	0.142	AGGCAGGAGGGCA	rs1005714	73224639	OverExp	1.25e-05	199	6	18	-	12.6854	1.22e-05	0.142	AGCCAGGAGGGCA	rs1005714	73224639	UnderExp	1.22e-05	199rs1005714	FALSE	199	under
rs1005714	ENST00000351904.7	GGA3	M	17	-	664	rs1005714_73224639_OverExp	8	21	+	14.0784	6.87e-06	0.142	CCCTCCTGCCTCTG	rs1005714	73224639	OverExp	6.87e-06	NA	NA	NA	NA	NA	NA	NA	NA	NA	NA	NA	NA	NA	missing	664	over
rs1005714	ENST00000351904.7	GGA3	M	17	-	519	rs1005714_73224639_OverExp	4	16	-	11.2609	2.57e-05	0.365	GCAGGAGGGCACA	rs1005714	73224639	OverExp	2.57e-05	NA	NA	NA	NA	NA	NA	NA	NA	NA	NA	NA	NA	NA	missing	519	over
rs1005714	ENST00000351904.7	GGA3	M	17	-	NA	NA	NA	NA	NA	NA	NA	NA	NA	NA	NA	NA	NA	116	8	21	-	11.6096	4.13e-05	0.0782	CAGAGCCAGGAGGG	rs1005714	73224639	UnderExp	4.13e-05	116rs1005714	missing	116	under
rs1005714	ENST00000351904.7	GGA3	M	17	-	214	rs1005714_73224639_OverExp	6	21	-	16.2838	3.58e-08	0.0108	CAGAGGCAGGAGGGCA	rs1005714	73224639	OverExp	3.58e-08	214	6	21	-	16.2225	5.89e-08	0.0108	CAGAGCCAGGAGGGCA	rs1005714	73224639	UnderExp	5.89e-08	214rs1005714	FALSE	214	over
rs1005714	ENST00000351904.7	GGA3	M	17	-	169	rs1005714_73224639_OverExp	12	23	-	15.9954	1.06e-06	0.0559	CCCAGAGGCAGG	rs1005714	73224639	OverExp	1.06e-06	169	12	23	-	16.6078	3.04e-07	0.0281	CCCAGAGCCAGG	rs1005714	73224639	UnderExp	3.04e-07	169rs1005714	FALSE	169	under
rs1005714	ENST00000351904.7	GGA3	M	17	-	368	rs1005714_73224639_OverExp	15	26	+	15.7745	4.68e-07	0.111	GCCTCTGGGGAA	rs1005714	73224639	OverExp	4.68e-07	368	15	26	+	15.9903	1.68e-07	0.111	GGCTCTGGGGAA	rs1005714	73224639	UnderExp	1.68e-07	368rs1005714	FALSE	368	under
rs1005714	ENST00000351904.7	GGA3	M	17	-	NA	NA	NA	NA	NA	NA	NA	NA	NA	NA	NA	NA	NA	316	8	23	+	13.2805	9.67e-06	0.132	CCCTCCTGGCTCTGGG	rs1005714	73224639	UnderExp	9.67e-06	316rs1005714	missing	316	under
rs1005714	ENST00000351904.7	GGA3	M	17	-	211	rs1005714_73224639_OverExp	14	27	+	11.3422	3.3e-05	0.246	TGCCTCTGGGGAAA	rs1005714	73224639	OverExp	3.3e-05	211	14	27	+	11.0653	5.52e-05	0.25	TGGCTCTGGGGAAA	rs1005714	73224639	UnderExp	5.52e-05	211rs1005714	FALSE	211	over
rs1005714	ENST00000351904.7	GGA3	M	17	-	NA	NA	NA	NA	NA	NA	NA	NA	NA	NA	NA	NA	NA	533	14	27	+	11.0098	6.45e-05	0.266	TGGCTCTGGGGAAA	rs1005714	73224639	UnderExp	6.45e-05	533rs1005714	missing	533	under
rs1005714	ENST00000351904.7	GGA3	M	17	-	NA	NA	NA	NA	NA	NA	NA	NA	NA	NA	NA	NA	NA	447	2	16	+	11.2908	4.38e-05	0.428	AGTGTGCCCTCCTGG	rs1005714	73224639	UnderExp	4.38e-05	447rs1005714	missing	447	under
rs1005714	ENST00000351904.7	GGA3	M	17	-	V_WT1_Q6	rs1005714_73224639_OverExp	8	16	+	11.5195	2.81e-05	0.0695	CCCTCCTGC	rs1005714	73224639	OverExp	2.81e-05	NA	NA	NA	NA	NA	NA	NA	NA	NA	NA	NA	NA	NA	missing	V_WT1_Q6	over
rs1005714	ENST00000351904.7	GGA3	M	17	-	596	rs1005714_73224639_OverExp	5	20	-	11.5591	2.98e-05	0.278	AGAGGCAGGAGGGCAC	rs1005714	73224639	OverExp	2.98e-05	596	5	20	-	11.4903	3.25e-05	0.288	AGAGCCAGGAGGGCAC	rs1005714	73224639	UnderExp	3.25e-05	596rs1005714	FALSE	596	over
rs1005714	ENST00000351904.7	GGA3	M	17	-	V_EBF_Q6	rs1005714_73224639_OverExp	16	26	-	14.4633	1.25e-05	0.234	TTCCCCAGAGG	rs1005714	73224639	OverExp	1.25e-05	V_EBF_Q6	16	26	-	8.89832	8.33e-05	0.357	TTCCCCAGAGC	rs1005714	73224639	UnderExp	8.33e-05	V_EBF_Q6rs1005714	FALSE	V_EBF_Q6	over
rs1005714	ENST00000351904.7	GGA3	M	17	-	349	rs1005714_73224639_OverExp	7	20	-	11.7809	2.21e-05	0.209	AGAGGCAGGAGGGC	rs1005714	73224639	OverExp	2.21e-05	NA	NA	NA	NA	NA	NA	NA	NA	NA	NA	NA	NA	NA	missing	349	over
rs1005714	ENST00000351904.7	GGA3	M	17	-	614	rs1005714_73224639_OverExp	16	30	-	11.9366	2.64e-05	0.242	ACCTTTCCCCAGAGG	rs1005714	73224639	OverExp	2.64e-05	NA	NA	NA	NA	NA	NA	NA	NA	NA	NA	NA	NA	NA	missing	614	over
rs1005714	ENST00000351904.7	GGA3	M	17	-	NA	NA	NA	NA	NA	NA	NA	NA	NA	NA	NA	NA	NA	V_CP2_01	13	23	-	11.6936	6.23e-05	0.339	CCCAGAGCCAG	rs1005714	73224639	UnderExp	6.23e-05	V_CP2_01rs1005714	missing	V_CP2_01	under
rs1005714	ENST00000351904.7	GGA3	M	17	-	626	rs1005714_73224639_OverExp	6	19	-	11.4118	4.25e-05	0.192	GAGGCAGGAGGGCA	rs1005714	73224639	OverExp	4.25e-05	NA	NA	NA	NA	NA	NA	NA	NA	NA	NA	NA	NA	NA	missing	626	over
rs1005714	ENST00000351904.7	GGA3	M	17	-	NA	NA	NA	NA	NA	NA	NA	NA	NA	NA	NA	NA	NA	643	4	18	-	12.2283	1.5e-05	0.255	AGCCAGGAGGGCACA	rs1005714	73224639	UnderExp	1.5e-05	643rs1005714	missing	643	under
rs1005714	ENST00000351904.7	GGA3	M	17	-	90	rs1005714_73224639_OverExp	7	18	+	12.1362	1.5e-05	0.147	GCCCTCCTGCCT	rs1005714	73224639	OverExp	1.5e-05	NA	NA	NA	NA	NA	NA	NA	NA	NA	NA	NA	NA	NA	missing	90	over
rs1005714	ENST00000351904.7	GGA3	M	17	-	283	rs1005714_73224639_OverExp	14	25	+	11.1535	6.13e-05	0.104	TGCCTCTGGGGA	rs1005714	73224639	OverExp	6.13e-05	NA	NA	NA	NA	NA	NA	NA	NA	NA	NA	NA	NA	NA	missing	283	over
rs1005714	ENST00000351904.7	GGA3	M	17	-	474	rs1005714_73224639_OverExp	12	27	+	11.6617	2.79e-05	0.328	CCTGCCTCTGGGGAAA	rs1005714	73224639	OverExp	2.79e-05	NA	NA	NA	NA	NA	NA	NA	NA	NA	NA	NA	NA	NA	missing	474	over
rs1005714	ENST00000351904.7	GGA3	M	17	-	618	rs1005714_73224639_OverExp	16	29	+	12.3085	1.5e-05	0.188	CCTCTGGGGAAAGG	rs1005714	73224639	OverExp	1.5e-05	NA	NA	NA	NA	NA	NA	NA	NA	NA	NA	NA	NA	NA	missing	618	over
rs1005714	ENST00000351904.7	GGA3	M	17	-	117	rs1005714_73224639_OverExp	9	22	+	12.1926	1.26e-05	0.17	CCTCCTGCCTCTGG	rs1005714	73224639	OverExp	1.26e-05	NA	NA	NA	NA	NA	NA	NA	NA	NA	NA	NA	NA	NA	missing	117	over
rs10057258	ENST00000358731.4	BDP1	M	5	+	V_TITF1_Q3	rs10057258_70771693_OverExp	8	17	-	12.6793	3.62e-05	0.913	ACTGAAGTGG	rs10057258	70771693	OverExp	3.62e-05	NA	NA	NA	NA	NA	NA	NA	NA	NA	NA	NA	NA	NA	missing	V_TITF1_Q3	over
rs10057293	ENST00000515007.1	LHFPL2	M	5	-	NA	NA	NA	NA	NA	NA	NA	NA	NA	NA	NA	NA	NA	26	8	16	-	13.6209	2.18e-05	0.51	ATTGTGTAA	rs10057293	77845147	UnderExp	2.18e-05	26rs10057293	missing	26	under
rs10057293	ENST00000515007.1	LHFPL2	M	5	-	NA	NA	NA	NA	NA	NA	NA	NA	NA	NA	NA	NA	NA	561	16	28	-	10.5071	7.12e-05	0.484	TGTGGCAGAAGTA	rs10057293	77845147	UnderExp	7.12e-05	561rs10057293	missing	561	under
rs10057293	ENST00000515007.1	LHFPL2	M	5	-	V_CEBPB_01	rs10057293_77845147_OverExp	5	18	-	11.1974	8.38e-05	0.476	GTGTTGTGTAAGTT	rs10057293	77845147	OverExp	8.38e-05	V_CEBPB_01	5	18	-	11.0984	9.17e-05	0.485	GTATTGTGTAAGTT	rs10057293	77845147	UnderExp	9.17e-05	V_CEBPB_01rs10057293	FALSE	V_CEBPB_01	over
rs10057293	ENST00000515007.1	LHFPL2	M	5	-	646	rs10057293_77845147_OverExp	14	29	+	10.7286	5.05e-05	0.566	AACACTTCTGCCACAT	rs10057293	77845147	OverExp	5.05e-05	646	14	29	+	11.0813	3.14e-05	0.566	AATACTTCTGCCACAT	rs10057293	77845147	UnderExp	3.14e-05	646rs10057293	FALSE	646	under
rs10057293	ENST00000515007.1	LHFPL2	M	5	-	380	rs10057293_77845147_OverExp	16	31	-	10.5418	5.25e-05	0.556	AAATGTGGCAGAAGTG	rs10057293	77845147	OverExp	5.25e-05	NA	NA	NA	NA	NA	NA	NA	NA	NA	NA	NA	NA	NA	missing	380	over
rs10057293	ENST00000515007.1	LHFPL2	M	5	-	233	rs10057293_77845147_OverExp	4	19	-	10.7909	4.95e-05	0.615	AGTGTTGTGTAAGTTC	rs10057293	77845147	OverExp	4.95e-05	233	15	30	-	10.5693	7.12e-05	0.623	AATGTGGCAGAAGTAT	rs10057293	77845147	UnderExp	7.12e-05	233rs10057293	FALSE	233	over
rs10057293	ENST00000515007.1	LHFPL2	M	5	-	NA	NA	NA	NA	NA	NA	NA	NA	NA	NA	NA	NA	NA	V_CEBP_Q2_01	7	18	+	10.6173	6.32e-05	0.668	CTTACACAATAC	rs10057293	77845147	UnderExp	6.32e-05	V_CEBP_Q2_01rs10057293	missing	V_CEBP_Q2_01	under
rs10057293	ENST00000515007.1	LHFPL2	M	5	-	V_CEBP_C	rs10057293_77845147_OverExp	2	19	-	11.1954	5.43e-05	0.835	AGTGTTGTGTAAGTTCTA	rs10057293	77845147	OverExp	5.43e-05	V_CEBP_C	2	19	-	11.5367	4.59e-05	0.778	AGTATTGTGTAAGTTCTA	rs10057293	77845147	UnderExp	4.59e-05	V_CEBP_Crs10057293	FALSE	V_CEBP_C	under
rs10057293	ENST00000515007.1	LHFPL2	M	5	-	496	rs10057293_77845147_OverExp	11	26	-	11.0132	6.87e-05	0.229	TGGCAGAAGTGTTGTG	rs10057293	77845147	OverExp	6.87e-05	NA	NA	NA	NA	NA	NA	NA	NA	NA	NA	NA	NA	NA	missing	496	over
rs10057293	ENST00000515007.1	LHFPL2	M	5	-	NA	NA	NA	NA	NA	NA	NA	NA	NA	NA	NA	NA	NA	381	10	23	+	10.6604	5.89e-05	0.506	ACACAATACTTCTG	rs10057293	77845147	UnderExp	5.89e-05	381rs10057293	missing	381	under
rs10058057	ENST00000297109.5	SAP30L	YM	5	+	NA	NA	NA	NA	NA	NA	NA	NA	NA	NA	NA	NA	NA	438	14	25	+	10.4458	8.68e-05	0.408	TGAAAGACACCA	rs10058057	153829436	UnderExp	8.68e-05	438rs10058057	missing	438	under
rs10058057	ENST00000297109.5	SAP30L	YM	5	+	NA	NA	NA	NA	NA	NA	NA	NA	NA	NA	NA	NA	NA	324	15	28	+	10.661	8.2e-05	0.324	GAAAGACACCATCA	rs10058057	153829436	UnderExp	8.2e-05	324rs10058057	missing	324	under
rs10058057	ENST00000297109.5	SAP30L	YM	5	+	467	rs10058057_153829436_OverExp	15	30	+	10.9939	6.73e-05	0.296	GCAAGACACCATCACA	rs10058057	153829436	OverExp	6.73e-05	467	15	30	+	10.7027	9.51e-05	0.324	GAAAGACACCATCACA	rs10058057	153829436	UnderExp	9.51e-05	467rs10058057	FALSE	467	over
rs10058057	ENST00000297109.5	SAP30L	YM	5	+	80	rs10058057_153829436_OverExp	7	17	+	10.8099	9.42e-05	0.228	TCCTGTCTGCA	rs10058057	153829436	OverExp	9.42e-05	NA	NA	NA	NA	NA	NA	NA	NA	NA	NA	NA	NA	NA	missing	80	over
rs10058057	ENST00000297109.5	SAP30L	YM	5	+	NA	NA	NA	NA	NA	NA	NA	NA	NA	NA	NA	NA	NA	292	12	19	-	10.3688	9.27e-05	0.674	CTTTCAGA	rs10058057	153829436	UnderExp	9.27e-05	292rs10058057	missing	292	under
rs10058057	ENST00000297109.5	SAP30L	YM	5	+	NA	NA	NA	NA	NA	NA	NA	NA	NA	NA	NA	NA	NA	103	12	22	+	10.3444	8.13e-05	0.367	TCTGAAAGACA	rs10058057	153829436	UnderExp	8.13e-05	103rs10058057	missing	103	under
rs10058057	ENST00000297109.5	SAP30L	YM	5	+	V_SMAD_Q6_01	rs10058057_153829436_OverExp	9	19	-	11.2881	6.86e-05	0.545	CTTGCAGACAG	rs10058057	153829436	OverExp	6.86e-05	NA	NA	NA	NA	NA	NA	NA	NA	NA	NA	NA	NA	NA	missing	V_SMAD_Q6_01	over
rs10058057	ENST00000297109.5	SAP30L	YM	5	+	254	rs10058057_153829436_OverExp	13	28	+	10.9447	7.99e-05	0.342	CTGCAAGACACCATCA	rs10058057	153829436	OverExp	7.99e-05	254	13	28	+	11.0784	6.98e-05	0.328	CTGAAAGACACCATCA	rs10058057	153829436	UnderExp	6.98e-05	254rs10058057	FALSE	254	under
rs10058057	ENST00000297109.5	SAP30L	YM	5	+	427	rs10058057_153829436_OverExp	13	28	+	10.9468	7.18e-05	0.289	CTGCAAGACACCATCA	rs10058057	153829436	OverExp	7.18e-05	427	13	28	+	10.714	9.02e-05	0.314	CTGAAAGACACCATCA	rs10058057	153829436	UnderExp	9.02e-05	427rs10058057	FALSE	427	over
rs10058057	ENST00000297109.5	SAP30L	YM	5	+	NA	NA	NA	NA	NA	NA	NA	NA	NA	NA	NA	NA	NA	127	13	22	-	10.5783	6.18e-05	0.402	TGTCTTTCAG	rs10058057	153829436	UnderExp	6.18e-05	127rs10058057	missing	127	under
rs10058057	ENST00000297109.5	SAP30L	YM	5	+	NA	NA	NA	NA	NA	NA	NA	NA	NA	NA	NA	NA	NA	231	12	23	-	10.6178	7.46e-05	0.486	GTGTCTTTCAGA	rs10058057	153829436	UnderExp	7.46e-05	231rs10058057	missing	231	under
rs10058057	ENST00000297109.5	SAP30L	YM	5	+	640	rs10058057_153829436_OverExp	3	18	+	12.0645	2.3e-05	0.207	TACCTCCTGTCTGCAA	rs10058057	153829436	OverExp	2.3e-05	640	3	18	+	11.6928	3.39e-05	0.236	TACCTCCTGTCTGAAA	rs10058057	153829436	UnderExp	3.39e-05	640rs10058057	FALSE	640	over
rs10058057	ENST00000297109.5	SAP30L	YM	5	+	331	rs10058057_153829436_OverExp	14	29	-	14.367	7.99e-06	0.166	GTGATGGTGTCTTGCA	rs10058057	153829436	OverExp	7.99e-06	331	14	29	-	14.1054	9.13e-06	0.166	GTGATGGTGTCTTTCA	rs10058057	153829436	UnderExp	9.13e-06	331rs10058057	FALSE	331	over
rs1005858	ENST00000567925.1	RP11-554A11.7	M	11	+	V_CRX_02	rs1005858_68856916_OverExp	7	22	-	11.6482	4.02e-05	1	CCAGGCGGATTAAGTC	rs1005858	68856916	OverExp	4.02e-05	NA	NA	NA	NA	NA	NA	NA	NA	NA	NA	NA	NA	NA	missing	V_CRX_02	over
rs1005858	ENST00000567925.1	RP11-554A11.7	M	11	+	NA	NA	NA	NA	NA	NA	NA	NA	NA	NA	NA	NA	NA	659	16	31	-	11.2935	1.84e-05	0.438	AGCCACCGTCCAGGCA	rs1005858	68856916	UnderExp	1.84e-05	659rs1005858	missing	659	under
rs1005858	ENST00000567925.1	RP11-554A11.7	M	11	+	NA	NA	NA	NA	NA	NA	NA	NA	NA	NA	NA	NA	NA	204	3	18	-	14.3072	9.34e-06	0.191	GCAGATTAAGTCGCCA	rs1005858	68856916	UnderExp	9.34e-06	204rs1005858	missing	204	under
rs1005858	ENST00000567925.1	RP11-554A11.7	M	11	+	V_OTX1_01	rs1005858_68856916_OverExp	5	21	-	10.8941	6.66e-05	1	CAGGCGGATTAAGTCGC	rs1005858	68856916	OverExp	6.66e-05	NA	NA	NA	NA	NA	NA	NA	NA	NA	NA	NA	NA	NA	missing	V_OTX1_01	over
rs1005858	ENST00000567925.1	RP11-554A11.7	M	11	+	NA	NA	NA	NA	NA	NA	NA	NA	NA	NA	NA	NA	NA	385	14	28	+	10.8892	8.18e-05	0.243	TCTGCCTGGACGGTG	rs1005858	68856916	UnderExp	8.18e-05	385rs1005858	missing	385	under
rs1005858	ENST00000567925.1	RP11-554A11.7	M	11	+	V_OTX2_01	rs1005858_68856916_OverExp	5	21	-	11.3278	5.09e-05	1	CAGGCGGATTAAGTCGC	rs1005858	68856916	OverExp	5.09e-05	NA	NA	NA	NA	NA	NA	NA	NA	NA	NA	NA	NA	NA	missing	V_OTX2_01	over
rs1005858	ENST00000567925.1	RP11-554A11.7	M	11	+	NA	NA	NA	NA	NA	NA	NA	NA	NA	NA	NA	NA	NA	12	15	22	+	11.5499	2.97e-05	0.103	CTGCCTGG	rs1005858	68856916	UnderExp	2.97e-05	12rs1005858	missing	12	under
rs10059614	ENST00000503989.1	CTD-2044J15.1	CY	5	-	289	rs10059614_6713034_OverExp	9	21	+	11.545	4.51e-05	0.208	AGGAGGGCGGGCC	rs10059614	6713034	OverExp	4.51e-05	NA	NA	NA	NA	NA	NA	NA	NA	NA	NA	NA	NA	NA	missing	289	over
rs10059614	ENST00000503989.1	CTD-2044J15.1	CY	5	-	V_CACCCBINDINGFACTOR_Q6	rs10059614_6713034_OverExp	5	20	+	8.17072	6.27e-05	0.199	CGTCAGGAGGGCGGGC	rs10059614	6713034	OverExp	6.27e-05	V_CACCCBINDINGFACTOR_Q6	5	20	+	8.25393	6.06e-05	0.195	CGTCAGGAGGGAGGGC	rs10059614	6713034	UnderExp	6.06e-05	V_CACCCBINDINGFACTOR_Q6rs10059614	FALSE	V_CACCCBINDINGFACTOR_Q6	under
rs10059614	ENST00000503989.1	CTD-2044J15.1	CY	5	-	V_KROX_Q6	rs10059614_6713034_OverExp	6	19	-	9.64975	9.47e-05	0.0942	CCCGCCCTCCTGAC	rs10059614	6713034	OverExp	9.47e-05	NA	NA	NA	NA	NA	NA	NA	NA	NA	NA	NA	NA	NA	missing	V_KROX_Q6	over
rs10059614	ENST00000503989.1	CTD-2044J15.1	CY	5	-	NA	NA	NA	NA	NA	NA	NA	NA	NA	NA	NA	NA	NA	140	13	24	-	11.7203	3.09e-05	0.137	GCCGGCCCTCCC	rs10059614	6713034	UnderExp	3.09e-05	140rs10059614	missing	140	under
rs10059614	ENST00000503989.1	CTD-2044J15.1	CY	5	-	V_SP1_Q4_01	rs10059614_6713034_OverExp	10	22	+	14.6508	5.15e-06	0.0209	GGAGGGCGGGCCG	rs10059614	6713034	OverExp	5.15e-06	V_SP1_Q4_01	10	22	+	12.8433	2.36e-05	0.0366	GGAGGGAGGGCCG	rs10059614	6713034	UnderExp	2.36e-05	V_SP1_Q4_01rs10059614	FALSE	V_SP1_Q4_01	over
rs10059614	ENST00000503989.1	CTD-2044J15.1	CY	5	-	V_SP1_Q2_01	rs10059614_6713034_OverExp	11	20	-	12.0893	3.62e-05	0.0472	GCCCGCCCTC	rs10059614	6713034	OverExp	3.62e-05	NA	NA	NA	NA	NA	NA	NA	NA	NA	NA	NA	NA	NA	missing	V_SP1_Q2_01	over
rs10059614	ENST00000503989.1	CTD-2044J15.1	CY	5	-	V_CKROX_Q2	rs10059614_6713034_OverExp	12	20	-	12.4391	4.14e-05	0.0639	GCCCGCCCT	rs10059614	6713034	OverExp	4.14e-05	V_CKROX_Q2	12	20	-	13.4109	2.86e-05	0.0577	GCCCTCCCT	rs10059614	6713034	UnderExp	2.86e-05	V_CKROX_Q2rs10059614	FALSE	V_CKROX_Q2	under
rs10059614	ENST00000503989.1	CTD-2044J15.1	CY	5	-	NA	NA	NA	NA	NA	NA	NA	NA	NA	NA	NA	NA	NA	V_TFIII_Q6	10	18	+	15.147	2.23e-06	0.0404	GGAGGGAGG	rs10059614	6713034	UnderExp	2.23e-06	V_TFIII_Q6rs10059614	missing	V_TFIII_Q6	under
rs10059614	ENST00000503989.1	CTD-2044J15.1	CY	5	-	V_PAX4_01	rs10059614_6713034_OverExp	2	22	+	10.5523	9.23e-05	0.272	TTACGTCAGGAGGGCGGGCCG	rs10059614	6713034	OverExp	9.23e-05	NA	NA	NA	NA	NA	NA	NA	NA	NA	NA	NA	NA	NA	missing	V_PAX4_01	over
rs10059614	ENST00000503989.1	CTD-2044J15.1	CY	5	-	NA	NA	NA	NA	NA	NA	NA	NA	NA	NA	NA	NA	NA	V_IK_Q5	10	19	+	11.4061	6.41e-05	0.169	GGAGGGAGGG	rs10059614	6713034	UnderExp	6.41e-05	V_IK_Q5rs10059614	missing	V_IK_Q5	under
rs10059614	ENST00000503989.1	CTD-2044J15.1	CY	5	-	V_MAZ_Q6	rs10059614_6713034_OverExp	12	19	+	11.6609	7.88e-05	0.0974	AGGGCGGG	rs10059614	6713034	OverExp	7.88e-05	V_MAZ_Q6	12	19	+	13.6623	1.8e-05	0.059	AGGGAGGG	rs10059614	6713034	UnderExp	1.8e-05	V_MAZ_Q6rs10059614	FALSE	V_MAZ_Q6	under
rs10059614	ENST00000503989.1	CTD-2044J15.1	CY	5	-	131	rs10059614_6713034_OverExp	14	26	-	11.6178	3.79e-05	0.112	CGGCCGGCCCGCC	rs10059614	6713034	OverExp	3.79e-05	NA	NA	NA	NA	NA	NA	NA	NA	NA	NA	NA	NA	NA	missing	131	over
rs10059614	ENST00000503989.1	CTD-2044J15.1	CY	5	-	NA	NA	NA	NA	NA	NA	NA	NA	NA	NA	NA	NA	NA	280	15	27	-	11.7883	3.32e-05	0.118	CCGGCCGGCCCTC	rs10059614	6713034	UnderExp	3.32e-05	280rs10059614	missing	280	under
rs10059614	ENST00000503989.1	CTD-2044J15.1	CY	5	-	V_SP1_Q6_01	rs10059614_6713034_OverExp	12	21	+	13.1396	1.96e-05	0.0397	AGGGCGGGCC	rs10059614	6713034	OverExp	1.96e-05	V_SP1_Q6_01	12	21	+	10.8678	8.8e-05	0.0714	AGGGAGGGCC	rs10059614	6713034	UnderExp	8.8e-05	V_SP1_Q6_01rs10059614	FALSE	V_SP1_Q6_01	over
rs10059614	ENST00000503989.1	CTD-2044J15.1	CY	5	-	V_SP1_Q6	rs10059614_6713034_OverExp	10	22	+	14.5568	5.3e-06	0.0203	GGAGGGCGGGCCG	rs10059614	6713034	OverExp	5.3e-06	V_SP1_Q6	10	22	+	12.2265	3.03e-05	0.0419	GGAGGGAGGGCCG	rs10059614	6713034	UnderExp	3.03e-05	V_SP1_Q6rs10059614	FALSE	V_SP1_Q6	over
rs10059614	ENST00000503989.1	CTD-2044J15.1	CY	5	-	NA	NA	NA	NA	NA	NA	NA	NA	NA	NA	NA	NA	NA	40	11	18	-	12.2374	2.79e-05	0.0897	CCTCCCTC	rs10059614	6713034	UnderExp	2.79e-05	40rs10059614	missing	40	under
rs10059912	ENST00000344920.4	NNT	M	5	+	V_CTF1_01	rs10059912_43543651_OverExp	4	17	-	6.49729	5.09e-05	0.197	AGGCAAAATGCCAG	rs10059912	43543651	OverExp	5.09e-05	NA	NA	NA	NA	NA	NA	NA	NA	NA	NA	NA	NA	NA	missing	V_CTF1_01	over
rs10059912	ENST00000344920.4	NNT	M	5	+	264	rs10059912_43543651_OverExp	5	18	-	10.9407	7.55e-05	0.255	GAGGCAAAATGCCA	rs10059912	43543651	OverExp	7.55e-05	264	5	18	-	10.7463	9.38e-05	0.272	GAAGCAAAATGCCA	rs10059912	43543651	UnderExp	9.38e-05	264rs10059912	FALSE	264	over
rs10059912	ENST00000344920.4	NNT	M	5	+	15	rs10059912_43543651_OverExp	3	18	+	15.8671	1.99e-06	0.015	CCTGGCATTTTGCCTC	rs10059912	43543651	OverExp	1.99e-06	15	3	18	+	11.0246	7.09e-05	0.127	CCTGGCATTTTGCTTC	rs10059912	43543651	UnderExp	7.09e-05	15rs10059912	FALSE	15	over
rs10059912	ENST00000344920.4	NNT	M	5	+	511	rs10059912_43543651_OverExp	13	27	-	10.7676	7.15e-05	0.374	CAAAGTCATGAGGCA	rs10059912	43543651	OverExp	7.15e-05	511	13	27	-	10.6995	7.96e-05	0.379	CAAAGTCATGAAGCA	rs10059912	43543651	UnderExp	7.96e-05	511rs10059912	FALSE	511	over
rs10059912	ENST00000344920.4	NNT	M	5	+	81	rs10059912_43543651_OverExp	5	16	-	10.9498	4.82e-05	0.411	GGCAAAATGCCA	rs10059912	43543651	OverExp	4.82e-05	NA	NA	NA	NA	NA	NA	NA	NA	NA	NA	NA	NA	NA	missing	81	over
rs10059912	ENST00000344920.4	NNT	M	5	+	340	rs10059912_43543651_OverExp	8	19	+	10.8216	6.58e-05	0.515	CATTTTGCCTCA	rs10059912	43543651	OverExp	6.58e-05	NA	NA	NA	NA	NA	NA	NA	NA	NA	NA	NA	NA	NA	missing	340	over
rs10059912	ENST00000344920.4	NNT	M	5	+	616	rs10059912_43543651_OverExp	5	17	-	11.2784	2.62e-05	0.491	AGGCAAAATGCCA	rs10059912	43543651	OverExp	2.62e-05	NA	NA	NA	NA	NA	NA	NA	NA	NA	NA	NA	NA	NA	missing	616	over
rs10059912	ENST00000344920.4	NNT	M	5	+	2	rs10059912_43543651_OverExp	4	17	+	11.6091	3.96e-05	0.115	CTGGCATTTTGCCT	rs10059912	43543651	OverExp	3.96e-05	NA	NA	NA	NA	NA	NA	NA	NA	NA	NA	NA	NA	NA	missing	2	over
rs10059912	ENST00000344920.4	NNT	M	5	+	433	rs10059912_43543651_OverExp	13	28	-	11.1765	4.89e-05	0.304	CCAAAGTCATGAGGCA	rs10059912	43543651	OverExp	4.89e-05	433	13	28	-	10.9793	6.4e-05	0.309	CCAAAGTCATGAAGCA	rs10059912	43543651	UnderExp	6.4e-05	433rs10059912	FALSE	433	over
rs10059912	ENST00000344920.4	NNT	M	5	+	332	rs10059912_43543651_OverExp	5	19	+	10.8975	6.03e-05	0.483	TGGCATTTTGCCTCA	rs10059912	43543651	OverExp	6.03e-05	332	5	19	+	10.9665	5.24e-05	0.48	TGGCATTTTGCTTCA	rs10059912	43543651	UnderExp	5.24e-05	332rs10059912	FALSE	332	under
rs10059912	ENST00000344920.4	NNT	M	5	+	136	rs10059912_43543651_OverExp	6	20	-	10.7655	7.94e-05	0.267	ATGAGGCAAAATGCC	rs10059912	43543651	OverExp	7.94e-05	NA	NA	NA	NA	NA	NA	NA	NA	NA	NA	NA	NA	NA	missing	136	over
rs10059912	ENST00000344920.4	NNT	M	5	+	453	rs10059912_43543651_OverExp	8	19	+	14.1389	9.87e-06	0.379	CATTTTGCCTCA	rs10059912	43543651	OverExp	9.87e-06	453	8	19	+	14.3416	6.47e-06	0.325	CATTTTGCTTCA	rs10059912	43543651	UnderExp	6.47e-06	453rs10059912	FALSE	453	under
rs10059912	ENST00000344920.4	NNT	M	5	+	NA	NA	NA	NA	NA	NA	NA	NA	NA	NA	NA	NA	NA	274	16	27	-	10.8175	7.51e-05	0.321	CAAAGTCATGAA	rs10059912	43543651	UnderExp	7.51e-05	274rs10059912	missing	274	under
rs10059912	ENST00000344920.4	NNT	M	5	+	147	rs10059912_43543651_OverExp	5	18	-	11.2459	2.85e-05	0.347	GAGGCAAAATGCCA	rs10059912	43543651	OverExp	2.85e-05	NA	NA	NA	NA	NA	NA	NA	NA	NA	NA	NA	NA	NA	missing	147	over
rs10061013	ENST00000504924.1	ARL15	CY	5	-	58	rs10061013_53697609_OverExp	5	19	-	12.2101	1.89e-05	0.0984	CAGCCAGGGCTGCAG	rs10061013	53697609	OverExp	1.89e-05	58	5	19	-	11.2946	5.58e-05	0.117	CAGTCAGGGCTGCAG	rs10061013	53697609	UnderExp	5.58e-05	58rs10061013	FALSE	58	over
rs10061013	ENST00000504924.1	ARL15	CY	5	-	600	rs10061013_53697609_OverExp	8	21	+	11.8766	2.73e-05	0.124	CAGCCCTGGCTGAC	rs10061013	53697609	OverExp	2.73e-05	600	8	21	+	10.9829	7.47e-05	0.166	CAGCCCTGACTGAC	rs10061013	53697609	UnderExp	7.47e-05	600rs10061013	FALSE	600	over
rs10061013	ENST00000504924.1	ARL15	CY	5	-	NA	NA	NA	NA	NA	NA	NA	NA	NA	NA	NA	NA	NA	347	11	26	-	10.5755	8.26e-05	0.471	AAGCTGTCAGTCAGGG	rs10061013	53697609	UnderExp	8.26e-05	347rs10061013	missing	347	under
rs10061013	ENST00000504924.1	ARL15	CY	5	-	650	rs10061013_53697609_OverExp	10	25	-	11.8816	2.8e-05	0.143	AGCTGTCAGCCAGGGC	rs10061013	53697609	OverExp	2.8e-05	650	10	25	-	11.2794	5.07e-05	0.162	AGCTGTCAGTCAGGGC	rs10061013	53697609	UnderExp	5.07e-05	650rs10061013	FALSE	650	over
rs10061013	ENST00000504924.1	ARL15	CY	5	-	NA	NA	NA	NA	NA	NA	NA	NA	NA	NA	NA	NA	NA	V_TGIF2_01	14	29	-	10.9715	6.12e-05	0.955	GTCAAGCTGTCAGTCA	rs10061013	53697609	UnderExp	6.12e-05	V_TGIF2_01rs10061013	missing	V_TGIF2_01	under
rs10061013	ENST00000504924.1	ARL15	CY	5	-	643	rs10061013_53697609_OverExp	4	18	-	15.6616	3.5e-07	0.123	AGCCAGGGCTGCAGT	rs10061013	53697609	OverExp	3.5e-07	643	4	18	-	11.0838	4.43e-05	0.342	AGTCAGGGCTGCAGT	rs10061013	53697609	UnderExp	4.43e-05	643rs10061013	FALSE	643	over
rs10061013	ENST00000504924.1	ARL15	CY	5	-	12	rs10061013_53697609_OverExp	12	19	-	11.4911	3.96e-05	0.106	CAGCCAGG	rs10061013	53697609	OverExp	3.96e-05	NA	NA	NA	NA	NA	NA	NA	NA	NA	NA	NA	NA	NA	missing	12	over
rs10061013	ENST00000504924.1	ARL15	CY	5	-	530	rs10061013_53697609_OverExp	5	19	-	12.8647	1.24e-05	0.189	CAGCCAGGGCTGCAG	rs10061013	53697609	OverExp	1.24e-05	530	5	19	-	12.2534	1.85e-05	0.189	CAGTCAGGGCTGCAG	rs10061013	53697609	UnderExp	1.85e-05	530rs10061013	FALSE	530	over
rs10061013	ENST00000504924.1	ARL15	CY	5	-	28	rs10061013_53697609_OverExp	8	18	+	12.372	1.23e-05	0.147	CAGCCCTGGCT	rs10061013	53697609	OverExp	1.23e-05	28	8	18	+	11.5586	2.49e-05	0.153	CAGCCCTGACT	rs10061013	53697609	UnderExp	2.49e-05	28rs10061013	FALSE	28	over
rs10061013	ENST00000504924.1	ARL15	CY	5	-	449	rs10061013_53697609_OverExp	3	17	+	11.2173	2.85e-05	0.436	GACTGCAGCCCTGGC	rs10061013	53697609	OverExp	2.85e-05	NA	NA	NA	NA	NA	NA	NA	NA	NA	NA	NA	NA	NA	missing	449	over
rs10061013	ENST00000504924.1	ARL15	CY	5	-	392	rs10061013_53697609_OverExp	1	16	+	10.7101	8.26e-05	0.375	AAGACTGCAGCCCTGG	rs10061013	53697609	OverExp	8.26e-05	NA	NA	NA	NA	NA	NA	NA	NA	NA	NA	NA	NA	NA	missing	392	over
rs10061013	ENST00000504924.1	ARL15	CY	5	-	74	rs10061013_53697609_OverExp	7	22	+	11.6303	2.85e-05	0.224	GCAGCCCTGGCTGACA	rs10061013	53697609	OverExp	2.85e-05	74	7	22	+	11.2317	5.03e-05	0.228	GCAGCCCTGACTGACA	rs10061013	53697609	UnderExp	5.03e-05	74rs10061013	FALSE	74	over
rs10061013	ENST00000504924.1	ARL15	CY	5	-	403	rs10061013_53697609_OverExp	9	24	+	12.5065	1.66e-05	0.171	AGCCCTGGCTGACAGC	rs10061013	53697609	OverExp	1.66e-05	NA	NA	NA	NA	NA	NA	NA	NA	NA	NA	NA	NA	NA	missing	403	over
rs10061013	ENST00000504924.1	ARL15	CY	5	-	668	rs10061013_53697609_OverExp	16	30	+	10.7307	7.63e-05	0.382	GCTGACAGCTTGACA	rs10061013	53697609	OverExp	7.63e-05	NA	NA	NA	NA	NA	NA	NA	NA	NA	NA	NA	NA	NA	missing	668	over
rs10061013	ENST00000504924.1	ARL15	CY	5	-	V_ROAZ_01	rs10061013_53697609_OverExp	7	20	+	-1.80147	7.88e-05	0.566	GCAGCCCTGGCTGA	rs10061013	53697609	OverExp	7.88e-05	NA	NA	NA	NA	NA	NA	NA	NA	NA	NA	NA	NA	NA	missing	V_ROAZ_01	over
rs10061013	ENST00000504924.1	ARL15	CY	5	-	316	rs10061013_53697609_OverExp	8	23	+	14.2141	6.51e-06	0.108	CAGCCCTGGCTGACAG	rs10061013	53697609	OverExp	6.51e-06	NA	NA	NA	NA	NA	NA	NA	NA	NA	NA	NA	NA	NA	missing	316	over
rs10061013	ENST00000504924.1	ARL15	CY	5	-	365	rs10061013_53697609_OverExp	6	19	+	12.5825	1.29e-05	0.22	TGCAGCCCTGGCTG	rs10061013	53697609	OverExp	1.29e-05	365	6	19	+	11.9189	2.16e-05	0.223	TGCAGCCCTGACTG	rs10061013	53697609	UnderExp	2.16e-05	365rs10061013	FALSE	365	over
rs10061013	ENST00000504924.1	ARL15	CY	5	-	555	rs10061013_53697609_OverExp	10	24	+	13.2089	1.05e-05	0.171	GCCCTGGCTGACAGC	rs10061013	53697609	OverExp	1.05e-05	555	10	24	+	12.4204	1.62e-05	0.171	GCCCTGACTGACAGC	rs10061013	53697609	UnderExp	1.62e-05	555rs10061013	FALSE	555	over
rs10061013	ENST00000504924.1	ARL15	CY	5	-	51	rs10061013_53697609_OverExp	13	27	-	15.2944	2.68e-06	0.181	CAAGCTGTCAGCCAG	rs10061013	53697609	OverExp	2.68e-06	51	13	27	-	14.5288	6.39e-06	0.196	CAAGCTGTCAGTCAG	rs10061013	53697609	UnderExp	6.39e-06	51rs10061013	FALSE	51	over
rs10061013	ENST00000504924.1	ARL15	CY	5	-	242	rs10061013_53697609_OverExp	10	24	-	12.2659	1.82e-05	0.105	GCTGTCAGCCAGGGC	rs10061013	53697609	OverExp	1.82e-05	NA	NA	NA	NA	NA	NA	NA	NA	NA	NA	NA	NA	NA	missing	242	over
rs10061013	ENST00000504924.1	ARL15	CY	5	-	109	rs10061013_53697609_OverExp	7	16	-	11.8154	1.51e-05	0.202	CCAGGGCTGC	rs10061013	53697609	OverExp	1.51e-05	NA	NA	NA	NA	NA	NA	NA	NA	NA	NA	NA	NA	NA	missing	109	over
rs10061013	ENST00000504924.1	ARL15	CY	5	-	478	rs10061013_53697609_OverExp	7	19	-	12.8585	1.17e-05	0.183	CAGCCAGGGCTGC	rs10061013	53697609	OverExp	1.17e-05	478	7	19	-	12.3776	1.44e-05	0.183	CAGTCAGGGCTGC	rs10061013	53697609	UnderExp	1.44e-05	478rs10061013	FALSE	478	over
rs10061013	ENST00000504924.1	ARL15	CY	5	-	374	rs10061013_53697609_OverExp	2	16	-	11.6456	1.99e-05	0.247	CCAGGGCTGCAGTCT	rs10061013	53697609	OverExp	1.99e-05	NA	NA	NA	NA	NA	NA	NA	NA	NA	NA	NA	NA	NA	missing	374	over
rs10061452	ENST00000280330.8	FAM173B	Y	5	-	NA	NA	NA	NA	NA	NA	NA	NA	NA	NA	NA	NA	NA	532	13	27	-	11.1537	6.15e-05	0.336	CTGCTGTGAGATTCA	rs10061452	10249535	UnderExp	6.15e-05	532rs10061452	missing	532	under
rs10061452	ENST00000280330.8	FAM173B	Y	5	-	231	rs10061452_10249535_OverExp	12	23	+	10.6865	6.28e-05	0.474	TTGATTCTCACA	rs10061452	10249535	OverExp	6.28e-05	231	12	23	+	10.5492	8.77e-05	0.486	TTGAATCTCACA	rs10061452	10249535	UnderExp	8.77e-05	231rs10061452	FALSE	231	over
rs10061452	ENST00000280330.8	FAM173B	Y	5	-	NA	NA	NA	NA	NA	NA	NA	NA	NA	NA	NA	NA	NA	282	13	26	+	10.935	3.82e-05	0.464	TGAATCTCACAGCA	rs10061452	10249535	UnderExp	3.82e-05	282rs10061452	missing	282	under
rs10061544	ENST00000311946.7	NIPAL4	M	5	+	V_EVI1_01	rs10061544_156810879_OverExp	14	29	+	9.00761	6.84e-06	0.765	AGACAAAATTAGATCT	rs10061544	156810879	OverExp	6.84e-06	V_EVI1_01	14	29	+	0.163618	9.72e-05	1	AGGCAAAATTAGATCT	rs10061544	156810879	UnderExp	9.72e-05	V_EVI1_01rs10061544	FALSE	V_EVI1_01	over
rs10061544	ENST00000311946.7	NIPAL4	M	5	+	624	rs10061544_156810879_OverExp	9	24	-	10.7231	5.01e-05	0.421	TAATTTTGTCTTTTCA	rs10061544	156810879	OverExp	5.01e-05	624	9	24	-	10.3817	8.8e-05	0.442	TAATTTTGCCTTTTCA	rs10061544	156810879	UnderExp	8.8e-05	624rs10061544	FALSE	624	over
rs10061544	ENST00000311946.7	NIPAL4	M	5	+	V_EVI1_04	rs10061544_156810879_OverExp	14	28	+	12.379	3.35e-05	0.708	AGACAAAATTAGATC	rs10061544	156810879	OverExp	3.35e-05	NA	NA	NA	NA	NA	NA	NA	NA	NA	NA	NA	NA	NA	missing	V_EVI1_04	over
rs10061544	ENST00000311946.7	NIPAL4	M	5	+	550	rs10061544_156810879_OverExp	9	21	+	11.2499	5.5e-05	0.301	TGAAAAGACAAAA	rs10061544	156810879	OverExp	5.5e-05	550	9	21	+	15.3062	2.82e-06	0.278	TGAAAAGGCAAAA	rs10061544	156810879	UnderExp	2.82e-06	550rs10061544	FALSE	550	under
rs10061544	ENST00000311946.7	NIPAL4	M	5	+	179	rs10061544_156810879_OverExp	12	23	+	10.713	4.96e-05	0.516	AAAGACAAAATT	rs10061544	156810879	OverExp	4.96e-05	179	12	23	+	14.5494	4.5e-06	0.282	AAAGGCAAAATT	rs10061544	156810879	UnderExp	4.5e-06	179rs10061544	FALSE	179	under
rs10061544	ENST00000311946.7	NIPAL4	M	5	+	587	rs10061544_156810879_OverExp	4	18	+	10.7107	8.64e-05	0.391	CATAATGAAAAGACA	rs10061544	156810879	OverExp	8.64e-05	587	4	18	+	10.7738	7.84e-05	0.374	CATAATGAAAAGGCA	rs10061544	156810879	UnderExp	7.84e-05	587rs10061544	FALSE	587	under
rs10061544	ENST00000257527.4	ADAM19	M	5	-	V_EVI1_01	rs10061544_156810879_OverExp	14	29	+	9.00761	6.84e-06	0.765	AGACAAAATTAGATCT	rs10061544	156810879	OverExp	6.84e-06	V_EVI1_01	14	29	+	0.163618	9.72e-05	1	AGGCAAAATTAGATCT	rs10061544	156810879	UnderExp	9.72e-05	V_EVI1_01rs10061544	FALSE	V_EVI1_01	over
rs10061544	ENST00000257527.4	ADAM19	M	5	-	624	rs10061544_156810879_OverExp	9	24	-	10.7231	5.01e-05	0.421	TAATTTTGTCTTTTCA	rs10061544	156810879	OverExp	5.01e-05	624	9	24	-	10.3817	8.8e-05	0.442	TAATTTTGCCTTTTCA	rs10061544	156810879	UnderExp	8.8e-05	624rs10061544	FALSE	624	over
rs10061544	ENST00000257527.4	ADAM19	M	5	-	V_EVI1_04	rs10061544_156810879_OverExp	14	28	+	12.379	3.35e-05	0.708	AGACAAAATTAGATC	rs10061544	156810879	OverExp	3.35e-05	NA	NA	NA	NA	NA	NA	NA	NA	NA	NA	NA	NA	NA	missing	V_EVI1_04	over
rs10061544	ENST00000257527.4	ADAM19	M	5	-	550	rs10061544_156810879_OverExp	9	21	+	11.2499	5.5e-05	0.301	TGAAAAGACAAAA	rs10061544	156810879	OverExp	5.5e-05	550	9	21	+	15.3062	2.82e-06	0.278	TGAAAAGGCAAAA	rs10061544	156810879	UnderExp	2.82e-06	550rs10061544	FALSE	550	under
rs10061544	ENST00000257527.4	ADAM19	M	5	-	179	rs10061544_156810879_OverExp	12	23	+	10.713	4.96e-05	0.516	AAAGACAAAATT	rs10061544	156810879	OverExp	4.96e-05	179	12	23	+	14.5494	4.5e-06	0.282	AAAGGCAAAATT	rs10061544	156810879	UnderExp	4.5e-06	179rs10061544	FALSE	179	under
rs10061544	ENST00000257527.4	ADAM19	M	5	-	587	rs10061544_156810879_OverExp	4	18	+	10.7107	8.64e-05	0.391	CATAATGAAAAGACA	rs10061544	156810879	OverExp	8.64e-05	587	4	18	+	10.7738	7.84e-05	0.374	CATAATGAAAAGGCA	rs10061544	156810879	UnderExp	7.84e-05	587rs10061544	FALSE	587	under
rs1006192	ENST00000392783.2	BAZ2B	M	2	-	V_CEBPB_01	rs1006192_160567589_OverExp	4	17	+	11.4945	6.3e-05	0.47	AGGTTTAGCAAGTT	rs1006192	160567589	OverExp	6.3e-05	V_CEBPB_01	4	17	+	12.9801	9.09e-06	0.452	AGGTTTAGCAAGGT	rs1006192	160567589	UnderExp	9.09e-06	V_CEBPB_01rs1006192	FALSE	V_CEBPB_01	under
rs1006192	ENST00000392783.2	BAZ2B	M	2	-	NA	NA	NA	NA	NA	NA	NA	NA	NA	NA	NA	NA	NA	527	14	28	-	11.0561	5.47e-05	0.417	GCAATTCCTTAACCT	rs1006192	160567589	UnderExp	5.47e-05	527rs1006192	missing	527	under
rs1006192	ENST00000392783.2	BAZ2B	M	2	-	513	rs1006192_160567589_OverExp	9	20	-	13.9262	1.27e-05	0.836	TTAAACTTGCTA	rs1006192	160567589	OverExp	1.27e-05	513	9	20	-	13.2708	2.09e-05	0.836	TTAACCTTGCTA	rs1006192	160567589	UnderExp	2.09e-05	513rs1006192	FALSE	513	over
rs1006192	ENST00000392783.2	BAZ2B	M	2	-	NA	NA	NA	NA	NA	NA	NA	NA	NA	NA	NA	NA	NA	V_CEBPA_01	4	17	-	10.2258	6.32e-05	0.723	ACCTTGCTAAACCT	rs1006192	160567589	UnderExp	6.32e-05	V_CEBPA_01rs1006192	missing	V_CEBPA_01	under
rs1006192	ENST00000392783.2	BAZ2B	M	2	-	NA	NA	NA	NA	NA	NA	NA	NA	NA	NA	NA	NA	NA	370	12	23	+	10.5481	6.4e-05	1	CAAGGTTAAGGA	rs1006192	160567589	UnderExp	6.4e-05	370rs1006192	missing	370	under
rs1006192	ENST00000392783.2	BAZ2B	M	2	-	NA	NA	NA	NA	NA	NA	NA	NA	NA	NA	NA	NA	NA	V_PXR_Q2	13	24	+	11.6913	4.16e-05	1	AAGGTTAAGGAA	rs1006192	160567589	UnderExp	4.16e-05	V_PXR_Q2rs1006192	missing	V_PXR_Q2	under
rs1006192	ENST00000392783.2	BAZ2B	M	2	-	NA	NA	NA	NA	NA	NA	NA	NA	NA	NA	NA	NA	NA	V_SF1_Q6	12	19	-	13.0813	4.46e-05	0.594	TAACCTTG	rs1006192	160567589	UnderExp	4.46e-05	V_SF1_Q6rs1006192	missing	V_SF1_Q6	under
rs1006192	ENST00000392783.2	BAZ2B	M	2	-	V_VDRRXR_01	rs1006192_160567589_OverExp	5	19	+	4.86013	9.79e-05	1	GGTTTAGCAAGTTTA	rs1006192	160567589	OverExp	9.79e-05	NA	NA	NA	NA	NA	NA	NA	NA	NA	NA	NA	NA	NA	missing	V_VDRRXR_01	over
rs1006192	ENST00000392783.2	BAZ2B	M	2	-	411	rs1006192_160567589_OverExp	16	27	-	10.6816	8.81e-05	0.459	CAATTCCTTAAA	rs1006192	160567589	OverExp	8.81e-05	NA	NA	NA	NA	NA	NA	NA	NA	NA	NA	NA	NA	NA	missing	411	over
rs10062086	ENST00000274192.5	SRD5A1	YM	5	+	NA	NA	NA	NA	NA	NA	NA	NA	NA	NA	NA	NA	NA	490	16	30	-	12.113	2.13e-05	0.222	CAGCAGCGGCCGGAG	rs10062086	6633042	UnderExp	2.13e-05	490rs10062086	missing	490	under
rs10062086	ENST00000274192.5	SRD5A1	YM	5	+	NA	NA	NA	NA	NA	NA	NA	NA	NA	NA	NA	NA	NA	V_AP2_Q3	14	29	-	11.1476	6.84e-05	0.115	AGCAGCGGCCGGAGGA	rs10062086	6633042	UnderExp	6.84e-05	V_AP2_Q3rs10062086	missing	V_AP2_Q3	under
rs10062086	ENST00000274192.5	SRD5A1	YM	5	+	V_CETS1P54_03	rs10062086_6633042_OverExp	10	25	-	11.217	9.46e-05	0.558	GCGGCCGGAAGACGCG	rs10062086	6633042	OverExp	9.46e-05	NA	NA	NA	NA	NA	NA	NA	NA	NA	NA	NA	NA	NA	missing	V_CETS1P54_03	over
rs10062086	ENST00000274192.5	SRD5A1	YM	5	+	V_ELK1_02	rs10062086_6633042_OverExp	12	25	-	11.0965	7.98e-05	0.474	GCGGCCGGAAGACG	rs10062086	6633042	OverExp	7.98e-05	NA	NA	NA	NA	NA	NA	NA	NA	NA	NA	NA	NA	NA	missing	V_ELK1_02	over
rs10062086	ENST00000274192.5	SRD5A1	YM	5	+	557	rs10062086_6633042_OverExp	15	30	-	12.4025	1.8e-05	0.233	CAGCAGCGGCCGGAAG	rs10062086	6633042	OverExp	1.8e-05	557	15	30	-	12.9022	1.28e-05	0.233	CAGCAGCGGCCGGAGG	rs10062086	6633042	UnderExp	1.28e-05	557rs10062086	FALSE	557	under
rs10062086	ENST00000274192.5	SRD5A1	YM	5	+	V_GADP_01	rs10062086_6633042_OverExp	13	24	+	11.8587	4.53e-05	0.268	GTCTTCCGGCCG	rs10062086	6633042	OverExp	4.53e-05	NA	NA	NA	NA	NA	NA	NA	NA	NA	NA	NA	NA	NA	missing	V_GADP_01	over
rs10062086	ENST00000274192.5	SRD5A1	YM	5	+	677	rs10062086_6633042_OverExp	14	29	-	12.3983	1.45e-05	0.223	AGCAGCGGCCGGAAGA	rs10062086	6633042	OverExp	1.45e-05	NA	NA	NA	NA	NA	NA	NA	NA	NA	NA	NA	NA	NA	missing	677	over
rs10062086	ENST00000274192.5	SRD5A1	YM	5	+	V_SAP1A_01	rs10062086_6633042_OverExp	13	23	-	10.4031	6.51e-05	0.653	GGCCGGAAGAC	rs10062086	6633042	OverExp	6.51e-05	NA	NA	NA	NA	NA	NA	NA	NA	NA	NA	NA	NA	NA	missing	V_SAP1A_01	over
rs10062086	ENST00000274192.5	SRD5A1	YM	5	+	NA	NA	NA	NA	NA	NA	NA	NA	NA	NA	NA	NA	NA	V_AP2_Q6_01	11	23	+	13.5346	1.03e-05	0.0496	GCGTCCTCCGGCC	rs10062086	6633042	UnderExp	1.03e-05	V_AP2_Q6_01rs10062086	missing	V_AP2_Q6_01	under
rs10063603	ENST00000265104.4	DNAH5	F	5	-	432	rs10063603_14026289_OverExp	15	30	+	12.7553	1.38e-05	0.273	AGAAGGAGGAACGGGC	rs10063603	14026289	OverExp	1.38e-05	432	15	30	+	12.3515	1.94e-05	0.273	AAAAGGAGGAACGGGC	rs10063603	14026289	UnderExp	1.94e-05	432rs10063603	FALSE	432	over
rs10063603	ENST00000265104.4	DNAH5	F	5	-	593	rs10063603_14026289_OverExp	8	23	+	11.4399	2.94e-05	0.239	AGCAGCTAGAAGGAGG	rs10063603	14026289	OverExp	2.94e-05	593	8	23	+	11.1143	4.6e-05	0.263	AGCAGCTAAAAGGAGG	rs10063603	14026289	UnderExp	4.6e-05	593rs10063603	FALSE	593	over
rs10063603	ENST00000265104.4	DNAH5	F	5	-	NA	NA	NA	NA	NA	NA	NA	NA	NA	NA	NA	NA	NA	274	14	25	+	10.6801	8.99e-05	0.348	TAAAAGGAGGAA	rs10063603	14026289	UnderExp	8.99e-05	274rs10063603	missing	274	under
rs10063603	ENST00000265104.4	DNAH5	F	5	-	138	rs10063603_14026289_OverExp	6	16	-	10.9402	7.72e-05	0.376	CTAGCTGCTTA	rs10063603	14026289	OverExp	7.72e-05	NA	NA	NA	NA	NA	NA	NA	NA	NA	NA	NA	NA	NA	missing	138	over
rs10063672	ENST00000230882.4	GHR	F	5	+	NA	NA	NA	NA	NA	NA	NA	NA	NA	NA	NA	NA	NA	V_NANOG_02	3	22	+	13.9192	4.57e-06	0.269	TTACCAAAAGAAAGCAAGCC	rs10063672	42642306	UnderExp	4.57e-06	V_NANOG_02rs10063672	missing	V_NANOG_02	under
rs10063672	ENST00000230882.4	GHR	F	5	+	510	rs10063672_42642306_OverExp	9	22	+	10.9438	4.8e-05	0.337	AAAGAAATCAAGCC	rs10063672	42642306	OverExp	4.8e-05	510	9	22	+	11.3796	1.85e-05	0.328	AAAGAAAGCAAGCC	rs10063672	42642306	UnderExp	1.85e-05	510rs10063672	FALSE	510	under
rs10063672	ENST00000230882.4	GHR	F	5	+	NA	NA	NA	NA	NA	NA	NA	NA	NA	NA	NA	NA	NA	518	14	29	+	10.9133	7.49e-05	0.366	AAGCAAGCCCAGTCTT	rs10063672	42642306	UnderExp	7.49e-05	518rs10063672	missing	518	under
rs10063672	ENST00000230882.4	GHR	F	5	+	NA	NA	NA	NA	NA	NA	NA	NA	NA	NA	NA	NA	NA	240	16	27	+	11.0184	5.86e-05	0.373	GCAAGCCCAGTC	rs10063672	42642306	UnderExp	5.86e-05	240rs10063672	missing	240	under
rs10063672	ENST00000230882.4	GHR	F	5	+	114	rs10063672_42642306_OverExp	13	25	+	14.6856	4.71e-06	0.365	AAATCAAGCCCAG	rs10063672	42642306	OverExp	4.71e-06	114	13	25	+	14.942	1.34e-06	0.198	AAAGCAAGCCCAG	rs10063672	42642306	UnderExp	1.34e-06	114rs10063672	FALSE	114	under
rs10063672	ENST00000230882.4	GHR	F	5	+	559	rs10063672_42642306_OverExp	15	29	-	10.9505	3.06e-05	0.444	AAGACTGGGCTTGAT	rs10063672	42642306	OverExp	3.06e-05	559	15	29	-	11.5621	1.83e-05	0.444	AAGACTGGGCTTGCT	rs10063672	42642306	UnderExp	1.83e-05	559rs10063672	FALSE	559	under
rs10063672	ENST00000230882.4	GHR	F	5	+	V_STAT4_01	rs10063672_42642306_OverExp	10	17	-	8.85391	7.93e-05	1	GATTTCTT	rs10063672	42642306	OverExp	7.93e-05	NA	NA	NA	NA	NA	NA	NA	NA	NA	NA	NA	NA	NA	missing	V_STAT4_01	over
rs10063672	ENST00000230882.4	GHR	F	5	+	NA	NA	NA	NA	NA	NA	NA	NA	NA	NA	NA	NA	NA	336	7	18	+	10.6212	7.04e-05	0.473	CAAAAGAAAGCA	rs10063672	42642306	UnderExp	7.04e-05	336rs10063672	missing	336	under
rs10063672	ENST00000230882.4	GHR	F	5	+	V_FOXO1_02	rs10063672_42642306_OverExp	9	22	-	10.1081	7.39e-05	0.994	GGCTTGATTTCTTT	rs10063672	42642306	OverExp	7.39e-05	NA	NA	NA	NA	NA	NA	NA	NA	NA	NA	NA	NA	NA	missing	V_FOXO1_02	over
rs10063672	ENST00000230882.4	GHR	F	5	+	NA	NA	NA	NA	NA	NA	NA	NA	NA	NA	NA	NA	NA	289	10	22	+	10.7343	9.47e-05	0.264	AAGAAAGCAAGCC	rs10063672	42642306	UnderExp	9.47e-05	289rs10063672	missing	289	under
rs10063672	ENST00000230882.4	GHR	F	5	+	NA	NA	NA	NA	NA	NA	NA	NA	NA	NA	NA	NA	NA	V_P53_DECAMER_Q2	14	23	+	11.4174	2.74e-05	0.55	AAGCAAGCCC	rs10063672	42642306	UnderExp	2.74e-05	V_P53_DECAMER_Q2rs10063672	missing	V_P53_DECAMER_Q2	under
rs10063672	ENST00000230882.4	GHR	F	5	+	NA	NA	NA	NA	NA	NA	NA	NA	NA	NA	NA	NA	NA	190	9	21	+	10.827	8.2e-05	0.437	AAAGAAAGCAAGC	rs10063672	42642306	UnderExp	8.2e-05	190rs10063672	missing	190	under
rs10063672	ENST00000230882.4	GHR	F	5	+	213	rs10063672_42642306_OverExp	13	25	+	11.0266	3.84e-05	0.41	AAATCAAGCCCAG	rs10063672	42642306	OverExp	3.84e-05	NA	NA	NA	NA	NA	NA	NA	NA	NA	NA	NA	NA	NA	missing	213	over
rs10063672	ENST00000230882.4	GHR	F	5	+	526	rs10063672_42642306_OverExp	9	23	+	14.7091	4.3e-06	0.197	AAAGAAATCAAGCCC	rs10063672	42642306	OverExp	4.3e-06	526	9	23	+	15.1287	1.79e-06	0.146	AAAGAAAGCAAGCCC	rs10063672	42642306	UnderExp	1.79e-06	526rs10063672	FALSE	526	under
rs10063672	ENST00000230882.4	GHR	F	5	+	558	rs10063672_42642306_OverExp	10	24	+	10.8086	7.41e-05	0.385	AAGAAATCAAGCCCA	rs10063672	42642306	OverExp	7.41e-05	558	10	24	+	11.0762	5.01e-05	0.363	AAGAAAGCAAGCCCA	rs10063672	42642306	UnderExp	5.01e-05	558rs10063672	FALSE	558	under
rs10063672	ENST00000230882.4	GHR	F	5	+	NA	NA	NA	NA	NA	NA	NA	NA	NA	NA	NA	NA	NA	428	15	29	+	15.2633	1.16e-06	0.309	AGCAAGCCCAGTCTT	rs10063672	42642306	UnderExp	1.16e-06	428rs10063672	missing	428	under
rs10063672	ENST00000230882.4	GHR	F	5	+	155	rs10063672_42642306_OverExp	7	19	+	11.4376	3.69e-05	0.348	CAAAAGAAATCAA	rs10063672	42642306	OverExp	3.69e-05	155	7	19	+	11.655	2.85e-05	0.348	CAAAAGAAAGCAA	rs10063672	42642306	UnderExp	2.85e-05	155rs10063672	FALSE	155	under
rs10063672	ENST00000230882.4	GHR	F	5	+	NA	NA	NA	NA	NA	NA	NA	NA	NA	NA	NA	NA	NA	195	14	25	-	11.3991	3.99e-05	0.16	CTGGGCTTGCTT	rs10063672	42642306	UnderExp	3.99e-05	195rs10063672	missing	195	under
rs10063672	ENST00000230882.4	GHR	F	5	+	NA	NA	NA	NA	NA	NA	NA	NA	NA	NA	NA	NA	NA	601	15	30	+	15.3918	1.57e-06	0.223	AGCAAGCCCAGTCTTG	rs10063672	42642306	UnderExp	1.57e-06	601rs10063672	missing	601	under
rs10063672	ENST00000230882.4	GHR	F	5	+	NA	NA	NA	NA	NA	NA	NA	NA	NA	NA	NA	NA	NA	611	15	30	+	11.5004	4.51e-05	0.205	AGCAAGCCCAGTCTTG	rs10063672	42642306	UnderExp	4.51e-05	611rs10063672	missing	611	under
rs10063672	ENST00000230882.4	GHR	F	5	+	99	rs10063672_42642306_OverExp	8	18	+	11.1147	2.96e-05	0.374	AAAAGAAATCA	rs10063672	42642306	OverExp	2.96e-05	99	8	18	+	11.6355	2.3e-05	0.374	AAAAGAAAGCA	rs10063672	42642306	UnderExp	2.3e-05	99rs10063672	FALSE	99	under
rs10063757	ENST00000256442.5	CCNB1	M	5	+	NA	NA	NA	NA	NA	NA	NA	NA	NA	NA	NA	NA	NA	450	6	21	-	11.832	3.24e-05	0.21	AGGTGGATCAGCCAGC	rs10063757	68527828	UnderExp	3.24e-05	450rs10063757	missing	450	under
rs10063757	ENST00000256442.5	CCNB1	M	5	+	528	rs10063757_68527828_OverExp	8	22	-	11.0022	7.55e-05	0.294	GAGGTGAATCAGCCA	rs10063757	68527828	OverExp	7.55e-05	NA	NA	NA	NA	NA	NA	NA	NA	NA	NA	NA	NA	NA	missing	528	over
rs10063757	ENST00000256442.5	CCNB1	M	5	+	325	rs10063757_68527828_OverExp	5	18	-	11.7276	2.05e-05	0.316	TGAATCAGCCAGCC	rs10063757	68527828	OverExp	2.05e-05	325	5	18	-	11.0899	4.75e-05	0.336	TGGATCAGCCAGCC	rs10063757	68527828	UnderExp	4.75e-05	325rs10063757	FALSE	325	over
rs10063757	ENST00000256442.5	CCNB1	M	5	+	NA	NA	NA	NA	NA	NA	NA	NA	NA	NA	NA	NA	NA	V_GLI_Q2	16	27	-	10.3486	8.07e-05	0.323	TCTTGGAGGTGG	rs10063757	68527828	UnderExp	8.07e-05	V_GLI_Q2rs10063757	missing	V_GLI_Q2	under
rs10063757	ENST00000256442.5	CCNB1	M	5	+	41	rs10063757_68527828_OverExp	12	22	-	11.2661	3.71e-05	0.29	GAGGTGAATCA	rs10063757	68527828	OverExp	3.71e-05	NA	NA	NA	NA	NA	NA	NA	NA	NA	NA	NA	NA	NA	missing	41	over
rs10063757	ENST00000256442.5	CCNB1	M	5	+	174	rs10063757_68527828_OverExp	11	24	+	14.8183	4.78e-06	0.223	CTGATTCACCTCCA	rs10063757	68527828	OverExp	4.78e-06	174	11	24	+	15.027	3.51e-06	0.223	CTGATCCACCTCCA	rs10063757	68527828	UnderExp	3.51e-06	174rs10063757	FALSE	174	under
rs10063757	ENST00000256442.5	CCNB1	M	5	+	642	rs10063757_68527828_OverExp	9	23	-	11.9807	1.77e-05	0.369	GGAGGTGAATCAGCC	rs10063757	68527828	OverExp	1.77e-05	NA	NA	NA	NA	NA	NA	NA	NA	NA	NA	NA	NA	NA	missing	642	over
rs10063757	ENST00000256442.5	CCNB1	M	5	+	V_AP1_C	rs10063757_68527828_OverExp	11	19	-	11.451	8.94e-05	0.203	GTGAATCAG	rs10063757	68527828	OverExp	8.94e-05	NA	NA	NA	NA	NA	NA	NA	NA	NA	NA	NA	NA	NA	missing	V_AP1_C	over
rs10063757	ENST00000256442.5	CCNB1	M	5	+	V_BACH2_01	rs10063757_68527828_OverExp	10	20	-	11.2218	7.03e-05	0.303	GGTGAATCAGC	rs10063757	68527828	OverExp	7.03e-05	NA	NA	NA	NA	NA	NA	NA	NA	NA	NA	NA	NA	NA	missing	V_BACH2_01	over
rs10063757	ENST00000256442.5	CCNB1	M	5	+	569	rs10063757_68527828_OverExp	2	17	+	10.9945	6.32e-05	0.29	TGAGGCTGGCTGATTC	rs10063757	68527828	OverExp	6.32e-05	569	2	17	+	11.126	5.07e-05	0.286	TGAGGCTGGCTGATCC	rs10063757	68527828	UnderExp	5.07e-05	569rs10063757	FALSE	569	under
rs10063757	ENST00000256442.5	CCNB1	M	5	+	V_NRF2_Q4	rs10063757_68527828_OverExp	8	20	+	11.4496	5.98e-05	0.394	TGGCTGATTCACC	rs10063757	68527828	OverExp	5.98e-05	NA	NA	NA	NA	NA	NA	NA	NA	NA	NA	NA	NA	NA	missing	V_NRF2_Q4	over
rs10063757	ENST00000256442.5	CCNB1	M	5	+	466	rs10063757_68527828_OverExp	3	18	+	10.9234	7.46e-05	0.434	GAGGCTGGCTGATTCA	rs10063757	68527828	OverExp	7.46e-05	NA	NA	NA	NA	NA	NA	NA	NA	NA	NA	NA	NA	NA	missing	466	over
rs10063757	ENST00000256442.5	CCNB1	M	5	+	V_SMAD4_Q6	rs10063757_68527828_OverExp	5	19	-	10.6027	7.48e-05	0.359	GTGAATCAGCCAGCC	rs10063757	68527828	OverExp	7.48e-05	V_SMAD4_Q6	5	19	-	11.4862	4.93e-05	0.335	GTGGATCAGCCAGCC	rs10063757	68527828	UnderExp	4.93e-05	V_SMAD4_Q6rs10063757	FALSE	V_SMAD4_Q6	under
rs1006410	ENST00000536681.2	FAR2	F	12	+	NA	NA	NA	NA	NA	NA	NA	NA	NA	NA	NA	NA	NA	556	16	30	-	10.709	6.37e-05	0.443	CAGATGTCCTTTTGA	rs1006410	29435615	UnderExp	6.37e-05	556rs1006410	missing	556	under
rs1006410	ENST00000536681.2	FAR2	F	12	+	192	rs1006410_29435615_OverExp	8	19	+	10.5382	3.69e-05	0.64	AAATGTGACCAA	rs1006410	29435615	OverExp	3.69e-05	192	8	19	+	10.4012	5.07e-05	0.64	AAATGTGATCAA	rs1006410	29435615	UnderExp	5.07e-05	192rs1006410	FALSE	192	over
rs1006410	ENST00000536681.2	FAR2	F	12	+	59	rs1006410_29435615_OverExp	11	22	-	11.1464	5.06e-05	0.428	CTTTTGGTCACA	rs1006410	29435615	OverExp	5.06e-05	NA	NA	NA	NA	NA	NA	NA	NA	NA	NA	NA	NA	NA	missing	59	over
rs1006410	ENST00000536681.2	FAR2	F	12	+	V_ETS1_B	rs1006410_29435615_OverExp	3	17	+	13.0139	2.49e-05	0.188	CCAGGAAATGTGACC	rs1006410	29435615	OverExp	2.49e-05	V_ETS1_B	3	17	+	11.7092	5.3e-05	0.213	CCAGGAAATGTGATC	rs1006410	29435615	UnderExp	5.3e-05	V_ETS1_Brs1006410	FALSE	V_ETS1_B	over
rs1006410	ENST00000536681.2	FAR2	F	12	+	NA	NA	NA	NA	NA	NA	NA	NA	NA	NA	NA	NA	NA	277	5	18	+	10.8488	4.88e-05	0.328	AGGAAATGTGATCA	rs1006410	29435615	UnderExp	4.88e-05	277rs1006410	missing	277	under
rs1006410	ENST00000536681.2	FAR2	F	12	+	512	rs1006410_29435615_OverExp	11	25	+	10.6972	8.59e-05	0.502	TGTGACCAAAAGGAC	rs1006410	29435615	OverExp	8.59e-05	NA	NA	NA	NA	NA	NA	NA	NA	NA	NA	NA	NA	NA	missing	512	over
rs1006410	ENST00000536681.2	FAR2	F	12	+	V_ER_Q6	rs1006410_29435615_OverExp	2	20	+	12.0957	3.31e-05	0.54	CCCAGGAAATGTGACCAAA	rs1006410	29435615	OverExp	3.31e-05	NA	NA	NA	NA	NA	NA	NA	NA	NA	NA	NA	NA	NA	missing	V_ER_Q6	over
rs1006410	ENST00000536681.2	FAR2	F	12	+	265	rs1006410_29435615_OverExp	7	17	-	10.7192	5.53e-05	0.77	GGTCACATTTC	rs1006410	29435615	OverExp	5.53e-05	265	7	17	-	15.0988	1.11e-06	0.279	GATCACATTTC	rs1006410	29435615	UnderExp	1.11e-06	265rs1006410	FALSE	265	under
rs1006412	ENST00000341547.4	LMO7	M	13	+	310	rs1006412_76218076_OverExp	5	20	+	11.3361	3.32e-05	0.354	AGCACCTGACCCTCTG	rs1006412	76218076	OverExp	3.32e-05	310	5	20	+	11.2016	4.28e-05	0.354	AGCACCTGACCTTCTG	rs1006412	76218076	UnderExp	4.28e-05	310rs1006412	FALSE	310	over
rs1006412	ENST00000341547.4	LMO7	M	13	+	NA	NA	NA	NA	NA	NA	NA	NA	NA	NA	NA	NA	NA	599	7	20	-	10.7775	8.8e-05	0.256	CAGAAGGTCAGGTG	rs1006412	76218076	UnderExp	8.8e-05	599rs1006412	missing	599	under
rs1006412	ENST00000341547.4	LMO7	M	13	+	35	rs1006412_76218076_OverExp	10	20	-	11.1799	3.86e-05	0.173	CAGAGGGTCAG	rs1006412	76218076	OverExp	3.86e-05	NA	NA	NA	NA	NA	NA	NA	NA	NA	NA	NA	NA	NA	missing	35	over
rs1006412	ENST00000341547.4	LMO7	M	13	+	286	rs1006412_76218076_OverExp	15	28	-	11.782	3.22e-05	0.151	AAGACAGACAGAGG	rs1006412	76218076	OverExp	3.22e-05	NA	NA	NA	NA	NA	NA	NA	NA	NA	NA	NA	NA	NA	missing	286	over
rs1006412	ENST00000341547.4	LMO7	M	13	+	NA	NA	NA	NA	NA	NA	NA	NA	NA	NA	NA	NA	NA	V_NUR77_Q5	10	19	+	13.9869	1.73e-05	0.48	CTGACCTTCT	rs1006412	76218076	UnderExp	1.73e-05	V_NUR77_Q5rs1006412	missing	V_NUR77_Q5	under
rs1006412	ENST00000341547.4	LMO7	M	13	+	NA	NA	NA	NA	NA	NA	NA	NA	NA	NA	NA	NA	NA	V_PPARG_Q6	10	16	-	11.4132	5.35e-05	0.576	AGGTCAG	rs1006412	76218076	UnderExp	5.35e-05	V_PPARG_Q6rs1006412	missing	V_PPARG_Q6	under
rs1006412	ENST00000341547.4	LMO7	M	13	+	137	rs1006412_76218076_OverExp	10	25	-	11.5952	4.06e-05	0.137	ACAGACAGAGGGTCAG	rs1006412	76218076	OverExp	4.06e-05	NA	NA	NA	NA	NA	NA	NA	NA	NA	NA	NA	NA	NA	missing	137	over
rs1006412	ENST00000341547.4	LMO7	M	13	+	164	rs1006412_76218076_OverExp	15	30	+	11.5345	2.7e-05	0.303	CCTCTGTCTGTCTTCA	rs1006412	76218076	OverExp	2.7e-05	164	15	30	+	11.3306	3.68e-05	0.31	CTTCTGTCTGTCTTCA	rs1006412	76218076	UnderExp	3.68e-05	164rs1006412	FALSE	164	over
rs1006412	ENST00000341547.4	LMO7	M	13	+	NA	NA	NA	NA	NA	NA	NA	NA	NA	NA	NA	NA	NA	197	4	19	+	11.2438	4.25e-05	0.16	CAGCACCTGACCTTCT	rs1006412	76218076	UnderExp	4.25e-05	197rs1006412	missing	197	under
rs1006412	ENST00000341547.4	LMO7	M	13	+	NA	NA	NA	NA	NA	NA	NA	NA	NA	NA	NA	NA	NA	641	1	16	+	11.4923	2.9e-05	0.245	ATACAGCACCTGACCT	rs1006412	76218076	UnderExp	2.9e-05	641rs1006412	missing	641	under
rs1006412	ENST00000341547.4	LMO7	M	13	+	530	rs1006412_76218076_OverExp	10	24	-	16.1656	6.8e-07	0.0825	CAGACAGAGGGTCAG	rs1006412	76218076	OverExp	6.8e-07	530	10	24	-	11.9477	2.49e-05	0.166	CAGACAGAAGGTCAG	rs1006412	76218076	UnderExp	2.49e-05	530rs1006412	FALSE	530	over
rs1006412	ENST00000341547.4	LMO7	M	13	+	V_MYOD_Q6_01	rs1006412_76218076_OverExp	1	18	-	11.3691	5.72e-05	0.176	GAGGGTCAGGTGCTGTAT	rs1006412	76218076	OverExp	5.72e-05	NA	NA	NA	NA	NA	NA	NA	NA	NA	NA	NA	NA	NA	missing	V_MYOD_Q6_01	over
rs1006412	ENST00000341547.4	LMO7	M	13	+	NA	NA	NA	NA	NA	NA	NA	NA	NA	NA	NA	NA	NA	397	7	20	+	10.3566	7.66e-05	0.498	CACCTGACCTTCTG	rs1006412	76218076	UnderExp	7.66e-05	397rs1006412	missing	397	under
rs1006412	ENST00000341547.4	LMO7	M	13	+	478	rs1006412_76218076_OverExp	12	24	-	10.8145	8.06e-05	0.261	CAGACAGAGGGTC	rs1006412	76218076	OverExp	8.06e-05	NA	NA	NA	NA	NA	NA	NA	NA	NA	NA	NA	NA	NA	missing	478	over
rs1006412	ENST00000341547.4	LMO7	M	13	+	NA	NA	NA	NA	NA	NA	NA	NA	NA	NA	NA	NA	NA	V_DAX1_01	5	24	-	12.9971	2.08e-05	0.469	CAGACAGAAGGTCAGGTGCT	rs1006412	76218076	UnderExp	2.08e-05	V_DAX1_01rs1006412	missing	V_DAX1_01	under
rs1006412	ENST00000341547.4	LMO7	M	13	+	NA	NA	NA	NA	NA	NA	NA	NA	NA	NA	NA	NA	NA	V_T3R_Q6	9	17	+	11.6243	1.54e-05	0.347	CCTGACCTT	rs1006412	76218076	UnderExp	1.54e-05	V_T3R_Q6rs1006412	missing	V_T3R_Q6	under
rs1006412	ENST00000341547.4	LMO7	M	13	+	NA	NA	NA	NA	NA	NA	NA	NA	NA	NA	NA	NA	NA	611	4	19	-	11.5004	4.51e-05	0.148	AGAAGGTCAGGTGCTG	rs1006412	76218076	UnderExp	4.51e-05	611rs1006412	missing	611	under
rs1006412	ENST00000341547.4	LMO7	M	13	+	NA	NA	NA	NA	NA	NA	NA	NA	NA	NA	NA	NA	NA	92	7	20	+	11.8486	2.85e-05	0.132	CACCTGACCTTCTG	rs1006412	76218076	UnderExp	2.85e-05	92rs1006412	missing	92	under
rs1006412	ENST00000341547.4	LMO7	M	13	+	129	rs1006412_76218076_OverExp	4	19	-	11.5693	3.14e-05	0.195	AGAGGGTCAGGTGCTG	rs1006412	76218076	OverExp	3.14e-05	NA	NA	NA	NA	NA	NA	NA	NA	NA	NA	NA	NA	NA	missing	129	over
rs1006412	ENST00000341547.4	LMO7	M	13	+	442	rs1006412_76218076_OverExp	7	21	-	11.2546	4.41e-05	0.409	ACAGAGGGTCAGGTG	rs1006412	76218076	OverExp	4.41e-05	NA	NA	NA	NA	NA	NA	NA	NA	NA	NA	NA	NA	NA	missing	442	over
rs1006412	ENST00000341547.4	LMO7	M	13	+	106	rs1006412_76218076_OverExp	11	24	-	11.1394	4.79e-05	0.306	CAGACAGAGGGTCA	rs1006412	76218076	OverExp	4.79e-05	106	11	24	-	11.209	4.27e-05	0.306	CAGACAGAAGGTCA	rs1006412	76218076	UnderExp	4.27e-05	106rs1006412	FALSE	106	under
rs1006412	ENST00000341547.4	LMO7	M	13	+	166	rs1006412_76218076_OverExp	4	19	+	11.651	2.32e-05	0.241	CAGCACCTGACCCTCT	rs1006412	76218076	OverExp	2.32e-05	166	4	19	+	11.7191	2.15e-05	0.241	CAGCACCTGACCTTCT	rs1006412	76218076	UnderExp	2.15e-05	166rs1006412	FALSE	166	under
rs1006412	ENST00000341547.4	LMO7	M	13	+	NA	NA	NA	NA	NA	NA	NA	NA	NA	NA	NA	NA	NA	463	13	27	+	10.6656	6.66e-05	0.432	ACCTTCTGTCTGTCT	rs1006412	76218076	UnderExp	6.66e-05	463rs1006412	missing	463	under
rs1006412	ENST00000341547.4	LMO7	M	13	+	191	rs1006412_76218076_OverExp	14	26	+	11.6185	3.12e-05	0.21	CCCTCTGTCTGTC	rs1006412	76218076	OverExp	3.12e-05	NA	NA	NA	NA	NA	NA	NA	NA	NA	NA	NA	NA	NA	missing	191	over
rs1006412	ENST00000341547.4	LMO7	M	13	+	457	rs1006412_76218076_OverExp	4	19	-	12.3987	1.73e-05	0.161	AGAGGGTCAGGTGCTG	rs1006412	76218076	OverExp	1.73e-05	NA	NA	NA	NA	NA	NA	NA	NA	NA	NA	NA	NA	NA	missing	457	over
rs1006412	ENST00000563635.1	RP11-29G8.3	CF	13	+	310	rs1006412_76218076_OverExp	5	20	+	11.3361	3.32e-05	0.354	AGCACCTGACCCTCTG	rs1006412	76218076	OverExp	3.32e-05	310	5	20	+	11.2016	4.28e-05	0.354	AGCACCTGACCTTCTG	rs1006412	76218076	UnderExp	4.28e-05	310rs1006412	FALSE	310	over
rs1006412	ENST00000563635.1	RP11-29G8.3	CF	13	+	NA	NA	NA	NA	NA	NA	NA	NA	NA	NA	NA	NA	NA	599	7	20	-	10.7775	8.8e-05	0.256	CAGAAGGTCAGGTG	rs1006412	76218076	UnderExp	8.8e-05	599rs1006412	missing	599	under
rs1006412	ENST00000563635.1	RP11-29G8.3	CF	13	+	35	rs1006412_76218076_OverExp	10	20	-	11.1799	3.86e-05	0.173	CAGAGGGTCAG	rs1006412	76218076	OverExp	3.86e-05	NA	NA	NA	NA	NA	NA	NA	NA	NA	NA	NA	NA	NA	missing	35	over
rs1006412	ENST00000563635.1	RP11-29G8.3	CF	13	+	286	rs1006412_76218076_OverExp	15	28	-	11.782	3.22e-05	0.151	AAGACAGACAGAGG	rs1006412	76218076	OverExp	3.22e-05	NA	NA	NA	NA	NA	NA	NA	NA	NA	NA	NA	NA	NA	missing	286	over
rs1006412	ENST00000563635.1	RP11-29G8.3	CF	13	+	NA	NA	NA	NA	NA	NA	NA	NA	NA	NA	NA	NA	NA	V_NUR77_Q5	10	19	+	13.9869	1.73e-05	0.48	CTGACCTTCT	rs1006412	76218076	UnderExp	1.73e-05	V_NUR77_Q5rs1006412	missing	V_NUR77_Q5	under
rs1006412	ENST00000563635.1	RP11-29G8.3	CF	13	+	NA	NA	NA	NA	NA	NA	NA	NA	NA	NA	NA	NA	NA	V_PPARG_Q6	10	16	-	11.4132	5.35e-05	0.576	AGGTCAG	rs1006412	76218076	UnderExp	5.35e-05	V_PPARG_Q6rs1006412	missing	V_PPARG_Q6	under
rs1006412	ENST00000563635.1	RP11-29G8.3	CF	13	+	137	rs1006412_76218076_OverExp	10	25	-	11.5952	4.06e-05	0.137	ACAGACAGAGGGTCAG	rs1006412	76218076	OverExp	4.06e-05	NA	NA	NA	NA	NA	NA	NA	NA	NA	NA	NA	NA	NA	missing	137	over
rs1006412	ENST00000563635.1	RP11-29G8.3	CF	13	+	164	rs1006412_76218076_OverExp	15	30	+	11.5345	2.7e-05	0.303	CCTCTGTCTGTCTTCA	rs1006412	76218076	OverExp	2.7e-05	164	15	30	+	11.3306	3.68e-05	0.31	CTTCTGTCTGTCTTCA	rs1006412	76218076	UnderExp	3.68e-05	164rs1006412	FALSE	164	over
rs1006412	ENST00000563635.1	RP11-29G8.3	CF	13	+	NA	NA	NA	NA	NA	NA	NA	NA	NA	NA	NA	NA	NA	197	4	19	+	11.2438	4.25e-05	0.16	CAGCACCTGACCTTCT	rs1006412	76218076	UnderExp	4.25e-05	197rs1006412	missing	197	under
rs1006412	ENST00000563635.1	RP11-29G8.3	CF	13	+	NA	NA	NA	NA	NA	NA	NA	NA	NA	NA	NA	NA	NA	641	1	16	+	11.4923	2.9e-05	0.245	ATACAGCACCTGACCT	rs1006412	76218076	UnderExp	2.9e-05	641rs1006412	missing	641	under
rs1006412	ENST00000563635.1	RP11-29G8.3	CF	13	+	530	rs1006412_76218076_OverExp	10	24	-	16.1656	6.8e-07	0.0825	CAGACAGAGGGTCAG	rs1006412	76218076	OverExp	6.8e-07	530	10	24	-	11.9477	2.49e-05	0.166	CAGACAGAAGGTCAG	rs1006412	76218076	UnderExp	2.49e-05	530rs1006412	FALSE	530	over
rs1006412	ENST00000563635.1	RP11-29G8.3	CF	13	+	V_MYOD_Q6_01	rs1006412_76218076_OverExp	1	18	-	11.3691	5.72e-05	0.176	GAGGGTCAGGTGCTGTAT	rs1006412	76218076	OverExp	5.72e-05	NA	NA	NA	NA	NA	NA	NA	NA	NA	NA	NA	NA	NA	missing	V_MYOD_Q6_01	over
rs1006412	ENST00000563635.1	RP11-29G8.3	CF	13	+	NA	NA	NA	NA	NA	NA	NA	NA	NA	NA	NA	NA	NA	397	7	20	+	10.3566	7.66e-05	0.498	CACCTGACCTTCTG	rs1006412	76218076	UnderExp	7.66e-05	397rs1006412	missing	397	under
rs1006412	ENST00000563635.1	RP11-29G8.3	CF	13	+	478	rs1006412_76218076_OverExp	12	24	-	10.8145	8.06e-05	0.261	CAGACAGAGGGTC	rs1006412	76218076	OverExp	8.06e-05	NA	NA	NA	NA	NA	NA	NA	NA	NA	NA	NA	NA	NA	missing	478	over
rs1006412	ENST00000563635.1	RP11-29G8.3	CF	13	+	NA	NA	NA	NA	NA	NA	NA	NA	NA	NA	NA	NA	NA	V_DAX1_01	5	24	-	12.9971	2.08e-05	0.469	CAGACAGAAGGTCAGGTGCT	rs1006412	76218076	UnderExp	2.08e-05	V_DAX1_01rs1006412	missing	V_DAX1_01	under
rs1006412	ENST00000563635.1	RP11-29G8.3	CF	13	+	NA	NA	NA	NA	NA	NA	NA	NA	NA	NA	NA	NA	NA	V_T3R_Q6	9	17	+	11.6243	1.54e-05	0.347	CCTGACCTT	rs1006412	76218076	UnderExp	1.54e-05	V_T3R_Q6rs1006412	missing	V_T3R_Q6	under
rs1006412	ENST00000563635.1	RP11-29G8.3	CF	13	+	NA	NA	NA	NA	NA	NA	NA	NA	NA	NA	NA	NA	NA	611	4	19	-	11.5004	4.51e-05	0.148	AGAAGGTCAGGTGCTG	rs1006412	76218076	UnderExp	4.51e-05	611rs1006412	missing	611	under
rs1006412	ENST00000563635.1	RP11-29G8.3	CF	13	+	NA	NA	NA	NA	NA	NA	NA	NA	NA	NA	NA	NA	NA	92	7	20	+	11.8486	2.85e-05	0.132	CACCTGACCTTCTG	rs1006412	76218076	UnderExp	2.85e-05	92rs1006412	missing	92	under
rs1006412	ENST00000563635.1	RP11-29G8.3	CF	13	+	129	rs1006412_76218076_OverExp	4	19	-	11.5693	3.14e-05	0.195	AGAGGGTCAGGTGCTG	rs1006412	76218076	OverExp	3.14e-05	NA	NA	NA	NA	NA	NA	NA	NA	NA	NA	NA	NA	NA	missing	129	over
rs1006412	ENST00000563635.1	RP11-29G8.3	CF	13	+	442	rs1006412_76218076_OverExp	7	21	-	11.2546	4.41e-05	0.409	ACAGAGGGTCAGGTG	rs1006412	76218076	OverExp	4.41e-05	NA	NA	NA	NA	NA	NA	NA	NA	NA	NA	NA	NA	NA	missing	442	over
rs1006412	ENST00000563635.1	RP11-29G8.3	CF	13	+	106	rs1006412_76218076_OverExp	11	24	-	11.1394	4.79e-05	0.306	CAGACAGAGGGTCA	rs1006412	76218076	OverExp	4.79e-05	106	11	24	-	11.209	4.27e-05	0.306	CAGACAGAAGGTCA	rs1006412	76218076	UnderExp	4.27e-05	106rs1006412	FALSE	106	under
rs1006412	ENST00000563635.1	RP11-29G8.3	CF	13	+	166	rs1006412_76218076_OverExp	4	19	+	11.651	2.32e-05	0.241	CAGCACCTGACCCTCT	rs1006412	76218076	OverExp	2.32e-05	166	4	19	+	11.7191	2.15e-05	0.241	CAGCACCTGACCTTCT	rs1006412	76218076	UnderExp	2.15e-05	166rs1006412	FALSE	166	under
rs1006412	ENST00000563635.1	RP11-29G8.3	CF	13	+	NA	NA	NA	NA	NA	NA	NA	NA	NA	NA	NA	NA	NA	463	13	27	+	10.6656	6.66e-05	0.432	ACCTTCTGTCTGTCT	rs1006412	76218076	UnderExp	6.66e-05	463rs1006412	missing	463	under
rs1006412	ENST00000563635.1	RP11-29G8.3	CF	13	+	191	rs1006412_76218076_OverExp	14	26	+	11.6185	3.12e-05	0.21	CCCTCTGTCTGTC	rs1006412	76218076	OverExp	3.12e-05	NA	NA	NA	NA	NA	NA	NA	NA	NA	NA	NA	NA	NA	missing	191	over
rs1006412	ENST00000563635.1	RP11-29G8.3	CF	13	+	457	rs1006412_76218076_OverExp	4	19	-	12.3987	1.73e-05	0.161	AGAGGGTCAGGTGCTG	rs1006412	76218076	OverExp	1.73e-05	NA	NA	NA	NA	NA	NA	NA	NA	NA	NA	NA	NA	NA	missing	457	over
rs1006412	ENST00000563635.1	RP11-29G8.3	FM	13	+	310	rs1006412_76218076_OverExp	5	20	+	11.3361	3.32e-05	0.354	AGCACCTGACCCTCTG	rs1006412	76218076	OverExp	3.32e-05	310	5	20	+	11.2016	4.28e-05	0.354	AGCACCTGACCTTCTG	rs1006412	76218076	UnderExp	4.28e-05	310rs1006412	FALSE	310	over
rs1006412	ENST00000563635.1	RP11-29G8.3	FM	13	+	NA	NA	NA	NA	NA	NA	NA	NA	NA	NA	NA	NA	NA	599	7	20	-	10.7775	8.8e-05	0.256	CAGAAGGTCAGGTG	rs1006412	76218076	UnderExp	8.8e-05	599rs1006412	missing	599	under
rs1006412	ENST00000563635.1	RP11-29G8.3	FM	13	+	35	rs1006412_76218076_OverExp	10	20	-	11.1799	3.86e-05	0.173	CAGAGGGTCAG	rs1006412	76218076	OverExp	3.86e-05	NA	NA	NA	NA	NA	NA	NA	NA	NA	NA	NA	NA	NA	missing	35	over
rs1006412	ENST00000563635.1	RP11-29G8.3	FM	13	+	286	rs1006412_76218076_OverExp	15	28	-	11.782	3.22e-05	0.151	AAGACAGACAGAGG	rs1006412	76218076	OverExp	3.22e-05	NA	NA	NA	NA	NA	NA	NA	NA	NA	NA	NA	NA	NA	missing	286	over
rs1006412	ENST00000563635.1	RP11-29G8.3	FM	13	+	NA	NA	NA	NA	NA	NA	NA	NA	NA	NA	NA	NA	NA	V_NUR77_Q5	10	19	+	13.9869	1.73e-05	0.48	CTGACCTTCT	rs1006412	76218076	UnderExp	1.73e-05	V_NUR77_Q5rs1006412	missing	V_NUR77_Q5	under
rs1006412	ENST00000563635.1	RP11-29G8.3	FM	13	+	NA	NA	NA	NA	NA	NA	NA	NA	NA	NA	NA	NA	NA	V_PPARG_Q6	10	16	-	11.4132	5.35e-05	0.576	AGGTCAG	rs1006412	76218076	UnderExp	5.35e-05	V_PPARG_Q6rs1006412	missing	V_PPARG_Q6	under
rs1006412	ENST00000563635.1	RP11-29G8.3	FM	13	+	137	rs1006412_76218076_OverExp	10	25	-	11.5952	4.06e-05	0.137	ACAGACAGAGGGTCAG	rs1006412	76218076	OverExp	4.06e-05	NA	NA	NA	NA	NA	NA	NA	NA	NA	NA	NA	NA	NA	missing	137	over
rs1006412	ENST00000563635.1	RP11-29G8.3	FM	13	+	164	rs1006412_76218076_OverExp	15	30	+	11.5345	2.7e-05	0.303	CCTCTGTCTGTCTTCA	rs1006412	76218076	OverExp	2.7e-05	164	15	30	+	11.3306	3.68e-05	0.31	CTTCTGTCTGTCTTCA	rs1006412	76218076	UnderExp	3.68e-05	164rs1006412	FALSE	164	over
rs1006412	ENST00000563635.1	RP11-29G8.3	FM	13	+	NA	NA	NA	NA	NA	NA	NA	NA	NA	NA	NA	NA	NA	197	4	19	+	11.2438	4.25e-05	0.16	CAGCACCTGACCTTCT	rs1006412	76218076	UnderExp	4.25e-05	197rs1006412	missing	197	under
rs1006412	ENST00000563635.1	RP11-29G8.3	FM	13	+	NA	NA	NA	NA	NA	NA	NA	NA	NA	NA	NA	NA	NA	641	1	16	+	11.4923	2.9e-05	0.245	ATACAGCACCTGACCT	rs1006412	76218076	UnderExp	2.9e-05	641rs1006412	missing	641	under
rs1006412	ENST00000563635.1	RP11-29G8.3	FM	13	+	530	rs1006412_76218076_OverExp	10	24	-	16.1656	6.8e-07	0.0825	CAGACAGAGGGTCAG	rs1006412	76218076	OverExp	6.8e-07	530	10	24	-	11.9477	2.49e-05	0.166	CAGACAGAAGGTCAG	rs1006412	76218076	UnderExp	2.49e-05	530rs1006412	FALSE	530	over
rs1006412	ENST00000563635.1	RP11-29G8.3	FM	13	+	V_MYOD_Q6_01	rs1006412_76218076_OverExp	1	18	-	11.3691	5.72e-05	0.176	GAGGGTCAGGTGCTGTAT	rs1006412	76218076	OverExp	5.72e-05	NA	NA	NA	NA	NA	NA	NA	NA	NA	NA	NA	NA	NA	missing	V_MYOD_Q6_01	over
rs1006412	ENST00000563635.1	RP11-29G8.3	FM	13	+	NA	NA	NA	NA	NA	NA	NA	NA	NA	NA	NA	NA	NA	397	7	20	+	10.3566	7.66e-05	0.498	CACCTGACCTTCTG	rs1006412	76218076	UnderExp	7.66e-05	397rs1006412	missing	397	under
rs1006412	ENST00000563635.1	RP11-29G8.3	FM	13	+	478	rs1006412_76218076_OverExp	12	24	-	10.8145	8.06e-05	0.261	CAGACAGAGGGTC	rs1006412	76218076	OverExp	8.06e-05	NA	NA	NA	NA	NA	NA	NA	NA	NA	NA	NA	NA	NA	missing	478	over
rs1006412	ENST00000563635.1	RP11-29G8.3	FM	13	+	NA	NA	NA	NA	NA	NA	NA	NA	NA	NA	NA	NA	NA	V_DAX1_01	5	24	-	12.9971	2.08e-05	0.469	CAGACAGAAGGTCAGGTGCT	rs1006412	76218076	UnderExp	2.08e-05	V_DAX1_01rs1006412	missing	V_DAX1_01	under
rs1006412	ENST00000563635.1	RP11-29G8.3	FM	13	+	NA	NA	NA	NA	NA	NA	NA	NA	NA	NA	NA	NA	NA	V_T3R_Q6	9	17	+	11.6243	1.54e-05	0.347	CCTGACCTT	rs1006412	76218076	UnderExp	1.54e-05	V_T3R_Q6rs1006412	missing	V_T3R_Q6	under
rs1006412	ENST00000563635.1	RP11-29G8.3	FM	13	+	NA	NA	NA	NA	NA	NA	NA	NA	NA	NA	NA	NA	NA	611	4	19	-	11.5004	4.51e-05	0.148	AGAAGGTCAGGTGCTG	rs1006412	76218076	UnderExp	4.51e-05	611rs1006412	missing	611	under
rs1006412	ENST00000563635.1	RP11-29G8.3	FM	13	+	NA	NA	NA	NA	NA	NA	NA	NA	NA	NA	NA	NA	NA	92	7	20	+	11.8486	2.85e-05	0.132	CACCTGACCTTCTG	rs1006412	76218076	UnderExp	2.85e-05	92rs1006412	missing	92	under
rs1006412	ENST00000563635.1	RP11-29G8.3	FM	13	+	129	rs1006412_76218076_OverExp	4	19	-	11.5693	3.14e-05	0.195	AGAGGGTCAGGTGCTG	rs1006412	76218076	OverExp	3.14e-05	NA	NA	NA	NA	NA	NA	NA	NA	NA	NA	NA	NA	NA	missing	129	over
rs1006412	ENST00000563635.1	RP11-29G8.3	FM	13	+	442	rs1006412_76218076_OverExp	7	21	-	11.2546	4.41e-05	0.409	ACAGAGGGTCAGGTG	rs1006412	76218076	OverExp	4.41e-05	NA	NA	NA	NA	NA	NA	NA	NA	NA	NA	NA	NA	NA	missing	442	over
rs1006412	ENST00000563635.1	RP11-29G8.3	FM	13	+	106	rs1006412_76218076_OverExp	11	24	-	11.1394	4.79e-05	0.306	CAGACAGAGGGTCA	rs1006412	76218076	OverExp	4.79e-05	106	11	24	-	11.209	4.27e-05	0.306	CAGACAGAAGGTCA	rs1006412	76218076	UnderExp	4.27e-05	106rs1006412	FALSE	106	under
rs1006412	ENST00000563635.1	RP11-29G8.3	FM	13	+	166	rs1006412_76218076_OverExp	4	19	+	11.651	2.32e-05	0.241	CAGCACCTGACCCTCT	rs1006412	76218076	OverExp	2.32e-05	166	4	19	+	11.7191	2.15e-05	0.241	CAGCACCTGACCTTCT	rs1006412	76218076	UnderExp	2.15e-05	166rs1006412	FALSE	166	under
rs1006412	ENST00000563635.1	RP11-29G8.3	FM	13	+	NA	NA	NA	NA	NA	NA	NA	NA	NA	NA	NA	NA	NA	463	13	27	+	10.6656	6.66e-05	0.432	ACCTTCTGTCTGTCT	rs1006412	76218076	UnderExp	6.66e-05	463rs1006412	missing	463	under
rs1006412	ENST00000563635.1	RP11-29G8.3	FM	13	+	191	rs1006412_76218076_OverExp	14	26	+	11.6185	3.12e-05	0.21	CCCTCTGTCTGTC	rs1006412	76218076	OverExp	3.12e-05	NA	NA	NA	NA	NA	NA	NA	NA	NA	NA	NA	NA	NA	missing	191	over
rs1006412	ENST00000563635.1	RP11-29G8.3	FM	13	+	457	rs1006412_76218076_OverExp	4	19	-	12.3987	1.73e-05	0.161	AGAGGGTCAGGTGCTG	rs1006412	76218076	OverExp	1.73e-05	NA	NA	NA	NA	NA	NA	NA	NA	NA	NA	NA	NA	NA	missing	457	over
rs10065689	ENST00000344920.4	NNT	M	5	+	450	rs10065689_43604258_OverExp	11	26	-	12.5841	1.46e-05	0.209	AGCGAGACATGCCAGC	rs10065689	43604258	OverExp	1.46e-05	NA	NA	NA	NA	NA	NA	NA	NA	NA	NA	NA	NA	NA	missing	450	over
rs10065689	ENST00000344920.4	NNT	M	5	+	351	rs10065689_43604258_OverExp	6	19	-	11.3483	4.84e-05	0.2	CATGCCAGCAAGGA	rs10065689	43604258	OverExp	4.84e-05	351	6	19	-	10.9136	8.03e-05	0.235	CATACCAGCAAGGA	rs10065689	43604258	UnderExp	8.03e-05	351rs10065689	FALSE	351	over
rs10065689	ENST00000344920.4	NNT	M	5	+	388	rs10065689_43604258_OverExp	14	26	+	10.9752	5.77e-05	0.349	GGCATGTCTCGCT	rs10065689	43604258	OverExp	5.77e-05	NA	NA	NA	NA	NA	NA	NA	NA	NA	NA	NA	NA	NA	missing	388	over
rs10065689	ENST00000344920.4	NNT	M	5	+	580	rs10065689_43604258_OverExp	7	21	+	10.9395	7.58e-05	0.181	CCTTGCTGGCATGTC	rs10065689	43604258	OverExp	7.58e-05	NA	NA	NA	NA	NA	NA	NA	NA	NA	NA	NA	NA	NA	missing	580	over
rs10065689	ENST00000344920.4	NNT	M	5	+	624	rs10065689_43604258_OverExp	16	31	+	10.3134	9.8e-05	0.451	CATGTCTCGCTTTTAA	rs10065689	43604258	OverExp	9.8e-05	NA	NA	NA	NA	NA	NA	NA	NA	NA	NA	NA	NA	NA	missing	624	over
rs10065689	ENST00000344920.4	NNT	M	5	+	672	rs10065689_43604258_OverExp	13	28	-	10.7771	4.21e-05	0.488	AAAGCGAGACATGCCA	rs10065689	43604258	OverExp	4.21e-05	NA	NA	NA	NA	NA	NA	NA	NA	NA	NA	NA	NA	NA	missing	672	over
rs10065689	ENST00000344920.4	NNT	M	5	+	73	rs10065689_43604258_OverExp	12	23	+	10.7704	5.17e-05	0.286	CTGGCATGTCTC	rs10065689	43604258	OverExp	5.17e-05	NA	NA	NA	NA	NA	NA	NA	NA	NA	NA	NA	NA	NA	missing	73	over
rs10065689	ENST00000344920.4	NNT	M	5	+	V_P53_02	rs10065689_43604258_OverExp	13	22	+	12.1329	2.79e-05	0.613	TGGCATGTCT	rs10065689	43604258	OverExp	2.79e-05	NA	NA	NA	NA	NA	NA	NA	NA	NA	NA	NA	NA	NA	missing	V_P53_02	over
rs10065689	ENST00000344920.4	NNT	M	5	+	302	rs10065689_43604258_OverExp	13	28	-	11.2555	3e-05	0.359	AAAGCGAGACATGCCA	rs10065689	43604258	OverExp	3e-05	NA	NA	NA	NA	NA	NA	NA	NA	NA	NA	NA	NA	NA	missing	302	over
rs10065689	ENST00000344920.4	NNT	M	5	+	288	rs10065689_43604258_OverExp	6	21	-	11.5865	3.68e-05	0.245	GACATGCCAGCAAGGA	rs10065689	43604258	OverExp	3.68e-05	NA	NA	NA	NA	NA	NA	NA	NA	NA	NA	NA	NA	NA	missing	288	over
rs10065689	ENST00000344920.4	NNT	M	5	+	195	rs10065689_43604258_OverExp	12	23	+	11.5795	3.21e-05	0.142	CTGGCATGTCTC	rs10065689	43604258	OverExp	3.21e-05	NA	NA	NA	NA	NA	NA	NA	NA	NA	NA	NA	NA	NA	missing	195	over
rs10065689	ENST00000344920.4	NNT	M	5	+	241	rs10065689_43604258_OverExp	4	16	-	11.1941	2.87e-05	0.305	GCCAGCAAGGACA	rs10065689	43604258	OverExp	2.87e-05	NA	NA	NA	NA	NA	NA	NA	NA	NA	NA	NA	NA	NA	missing	241	over
rs10065689	ENST00000344920.4	NNT	M	5	+	113	rs10065689_43604258_OverExp	10	22	-	11.268	3.43e-05	0.387	AGACATGCCAGCA	rs10065689	43604258	OverExp	3.43e-05	113	10	22	-	10.827	6.97e-05	0.398	AGACATACCAGCA	rs10065689	43604258	UnderExp	6.97e-05	113rs10065689	FALSE	113	over
rs1006656	ENST00000474627.2	ATPAF2	CF	17	-	NA	NA	NA	NA	NA	NA	NA	NA	NA	NA	NA	NA	NA	551	15	30	-	11.1863	5.12e-05	0.265	GGCTTTCCTCACCATG	rs1006656	17682484	UnderExp	5.12e-05	551rs1006656	missing	551	under
rs1006656	ENST00000474627.2	ATPAF2	CF	17	-	NA	NA	NA	NA	NA	NA	NA	NA	NA	NA	NA	NA	NA	136	16	30	+	11.039	5.91e-05	0.181	ATGGTGAGGAAAGCC	rs1006656	17682484	UnderExp	5.91e-05	136rs1006656	missing	136	under
rs1006656	ENST00000474627.2	ATPAF2	CF	17	-	NA	NA	NA	NA	NA	NA	NA	NA	NA	NA	NA	NA	NA	V_BRN2_01	5	20	-	10.834	9.68e-05	1	ACCATGGAAAATATTT	rs1006656	17682484	UnderExp	9.68e-05	V_BRN2_01rs1006656	missing	V_BRN2_01	under
rs1006656	ENST00000474627.2	ATPAF2	CF	17	-	NA	NA	NA	NA	NA	NA	NA	NA	NA	NA	NA	NA	NA	33	9	16	+	14.1214	2.18e-05	0.51	ATTTTCCA	rs1006656	17682484	UnderExp	2.18e-05	33rs1006656	missing	33	under
rs1006656	ENST00000474627.2	ATPAF2	CF	17	-	NA	NA	NA	NA	NA	NA	NA	NA	NA	NA	NA	NA	NA	18	10	19	-	11.0464	7.9e-05	0.247	CCATGGAAAA	rs1006656	17682484	UnderExp	7.9e-05	18rs1006656	missing	18	under
rs1006656	ENST00000474627.2	ATPAF2	CF	17	-	NA	NA	NA	NA	NA	NA	NA	NA	NA	NA	NA	NA	NA	676	12	26	+	10.5752	9.72e-05	0.476	TTCCATGGTGAGGAA	rs1006656	17682484	UnderExp	9.72e-05	676rs1006656	missing	676	under
rs10066669	ENST00000442819.2	HNRNPH1	CYFM	5	-	466	rs10066669_179050918_OverExp	11	26	+	13.9738	9.69e-06	0.383	GAGTCTTAGCGGTTTA	rs10066669	179050918	OverExp	9.69e-06	466	11	26	+	14.1064	9.22e-06	0.383	GAGTCCTAGCGGTTTA	rs10066669	179050918	UnderExp	9.22e-06	466rs10066669	FALSE	466	under
rs1006717	ENST00000591539.1	ZNF555	M	19	+	NA	NA	NA	NA	NA	NA	NA	NA	NA	NA	NA	NA	NA	576	5	20	-	11.8004	3.69e-05	0.07	GTCCCCTGGCGCTGTA	rs1006717	2841360	UnderExp	3.69e-05	576rs1006717	missing	576	under
rs1006717	ENST00000591539.1	ZNF555	M	19	+	650	rs1006717_2841360_OverExp	14	29	+	11.2192	5.37e-05	0.131	AGAGGACGGACTGGGG	rs1006717	2841360	OverExp	5.37e-05	650	14	29	+	11.7009	3.35e-05	0.11	AGGGGACGGACTGGGG	rs1006717	2841360	UnderExp	3.35e-05	650rs1006717	FALSE	650	under
rs1006717	ENST00000591539.1	ZNF555	M	19	+	NA	NA	NA	NA	NA	NA	NA	NA	NA	NA	NA	NA	NA	375	3	18	-	10.9391	7.61e-05	0.222	CCCCTGGCGCTGTAAA	rs1006717	2841360	UnderExp	7.61e-05	375rs1006717	missing	375	under
rs1006717	ENST00000591539.1	ZNF555	M	19	+	V_AP2_Q6_01	rs1006717_2841360_OverExp	10	22	-	12.3305	2.68e-05	0.0465	CCGTCCTCTGGCG	rs1006717	2841360	OverExp	2.68e-05	V_AP2_Q6_01	10	22	-	13.6349	9.17e-06	0.0361	CCGTCCCCTGGCG	rs1006717	2841360	UnderExp	9.17e-06	V_AP2_Q6_01rs1006717	FALSE	V_AP2_Q6_01	under
rs1006717	ENST00000591539.1	ZNF555	M	19	+	641	rs1006717_2841360_OverExp	14	29	-	11.5589	2.65e-05	0.245	CCCCAGTCCGTCCTCT	rs1006717	2841360	OverExp	2.65e-05	641	14	29	-	11.7585	2.08e-05	0.245	CCCCAGTCCGTCCCCT	rs1006717	2841360	UnderExp	2.08e-05	641rs1006717	FALSE	641	under
rs1006717	ENST00000591539.1	ZNF555	M	19	+	NA	NA	NA	NA	NA	NA	NA	NA	NA	NA	NA	NA	NA	140	16	27	-	11.658	3.35e-05	0.132	CCAGTCCGTCCC	rs1006717	2841360	UnderExp	3.35e-05	140rs1006717	missing	140	under
rs1006717	ENST00000591539.1	ZNF555	M	19	+	573	rs1006717_2841360_OverExp	13	28	+	12.2083	1.67e-05	0.562	CAGAGGACGGACTGGG	rs1006717	2841360	OverExp	1.67e-05	NA	NA	NA	NA	NA	NA	NA	NA	NA	NA	NA	NA	NA	missing	573	over
rs1006717	ENST00000591539.1	ZNF555	M	19	+	135	rs1006717_2841360_OverExp	14	25	+	11.2196	5e-05	0.201	AGAGGACGGACT	rs1006717	2841360	OverExp	5e-05	NA	NA	NA	NA	NA	NA	NA	NA	NA	NA	NA	NA	NA	missing	135	over
rs1006717	ENST00000591539.1	ZNF555	M	19	+	117	rs1006717_2841360_OverExp	12	25	-	15.5979	3.33e-07	0.114	AGTCCGTCCTCTGG	rs1006717	2841360	OverExp	3.33e-07	117	12	25	-	11.6032	1.95e-05	0.17	AGTCCGTCCCCTGG	rs1006717	2841360	UnderExp	1.95e-05	117rs1006717	FALSE	117	over
rs1006717	ENST00000591539.1	ZNF555	M	19	+	184	rs1006717_2841360_OverExp	11	23	+	11.9256	1.51e-05	0.183	GCCAGAGGACGGA	rs1006717	2841360	OverExp	1.51e-05	NA	NA	NA	NA	NA	NA	NA	NA	NA	NA	NA	NA	NA	missing	184	over
rs1006717	ENST00000591539.1	ZNF555	M	19	+	535	rs1006717_2841360_OverExp	7	20	+	11.0384	7.87e-05	0.315	CAGCGCCAGAGGAC	rs1006717	2841360	OverExp	7.87e-05	NA	NA	NA	NA	NA	NA	NA	NA	NA	NA	NA	NA	NA	missing	535	over
rs1006717	ENST00000591539.1	ZNF555	M	19	+	NA	NA	NA	NA	NA	NA	NA	NA	NA	NA	NA	NA	NA	520	14	29	+	10.8893	7.43e-05	0.224	AGGGGACGGACTGGGG	rs1006717	2841360	UnderExp	7.43e-05	520rs1006717	missing	520	under
rs1006717	ENST00000591539.1	ZNF555	M	19	+	NA	NA	NA	NA	NA	NA	NA	NA	NA	NA	NA	NA	NA	V_AP2_Q6	10	21	-	12.1442	3.27e-05	0.102	CGTCCCCTGGCG	rs1006717	2841360	UnderExp	3.27e-05	V_AP2_Q6rs1006717	missing	V_AP2_Q6	under
rs1006717	ENST00000591539.1	ZNF555	M	19	+	172	rs1006717_2841360_OverExp	14	26	+	10.8828	7.24e-05	0.303	AGAGGACGGACTG	rs1006717	2841360	OverExp	7.24e-05	NA	NA	NA	NA	NA	NA	NA	NA	NA	NA	NA	NA	NA	missing	172	over
rs1006717	ENST00000591539.1	ZNF555	M	19	+	NA	NA	NA	NA	NA	NA	NA	NA	NA	NA	NA	NA	NA	123	6	18	+	11.6937	2.76e-05	0.237	ACAGCGCCAGGGG	rs1006717	2841360	UnderExp	2.76e-05	123rs1006717	missing	123	under
rs1006717	ENST00000591539.1	ZNF555	M	19	+	V_MYOD_Q6_01	rs1006717_2841360_OverExp	7	24	+	10.5946	9.16e-05	0.2	CAGCGCCAGAGGACGGAC	rs1006717	2841360	OverExp	9.16e-05	V_MYOD_Q6_01	7	24	+	13.4022	1.35e-05	0.131	CAGCGCCAGGGGACGGAC	rs1006717	2841360	UnderExp	1.35e-05	V_MYOD_Q6_01rs1006717	FALSE	V_MYOD_Q6_01	under
rs10067280	ENST00000264930.5	SLC12A7	CYFM	5	-	NA	NA	NA	NA	NA	NA	NA	NA	NA	NA	NA	NA	NA	462	15	28	+	11.162	3.76e-05	0.397	CTGTCCAGCTACCC	rs10067280	1102706	UnderExp	3.76e-05	462rs10067280	missing	462	under
rs10067280	ENST00000264930.5	SLC12A7	CYFM	5	-	NA	NA	NA	NA	NA	NA	NA	NA	NA	NA	NA	NA	NA	10	16	30	-	10.7221	9.31e-05	0.167	CTGGGTAGCTGGACA	rs10067280	1102706	UnderExp	9.31e-05	10rs10067280	missing	10	under
rs10067280	ENST00000264930.5	SLC12A7	CYFM	5	-	V_GLI_Q2	rs10067280_1102706_OverExp	5	16	+	19.0138	6.23e-08	0.0731	CGTGGGTGGTCC	rs10067280	1102706	OverExp	6.23e-08	V_GLI_Q2	5	16	+	17.5068	7.18e-07	0.182	CGTGGGTGGTCT	rs10067280	1102706	UnderExp	7.18e-07	V_GLI_Q2rs10067280	FALSE	V_GLI_Q2	over
rs10067280	ENST00000264930.5	SLC12A7	CYFM	5	-	NA	NA	NA	NA	NA	NA	NA	NA	NA	NA	NA	NA	NA	524	8	21	+	11.6116	3.29e-05	0.283	GGGTGGTCTGTCCA	rs10067280	1102706	UnderExp	3.29e-05	524rs10067280	missing	524	under
rs10067280	ENST00000264930.5	SLC12A7	CYFM	5	-	NA	NA	NA	NA	NA	NA	NA	NA	NA	NA	NA	NA	NA	311	16	31	-	11.6733	3.67e-05	0.262	GCTGGGTAGCTGGACA	rs10067280	1102706	UnderExp	3.67e-05	311rs10067280	missing	311	under
rs10067280	ENST00000264930.5	SLC12A7	CYFM	5	-	NA	NA	NA	NA	NA	NA	NA	NA	NA	NA	NA	NA	NA	632	1	16	-	11.7585	2.57e-05	0.372	AGACCACCCACGCTGG	rs10067280	1102706	UnderExp	2.57e-05	632rs10067280	missing	632	under
rs10067299	ENST00000504926.1	ZNF608	F	5	-	NA	NA	NA	NA	NA	NA	NA	NA	NA	NA	NA	NA	NA	V_CEBPB_01	15	28	+	11.0984	9.17e-05	0.485	AGGTGAAGCAAACT	rs10067299	123996609	UnderExp	9.17e-05	V_CEBPB_01rs10067299	missing	V_CEBPB_01	under
rs10067299	ENST00000504926.1	ZNF608	F	5	-	676	rs10067299_123996609_OverExp	11	25	+	10.8517	6.18e-05	0.355	TCCCAAGTGAAGCAA	rs10067299	123996609	OverExp	6.18e-05	676	11	25	+	10.9899	4.8e-05	0.334	TCCCAGGTGAAGCAA	rs10067299	123996609	UnderExp	4.8e-05	676rs10067299	FALSE	676	under
rs10067299	ENST00000504926.1	ZNF608	F	5	-	V_IRF1_Q6	rs10067299_123996609_OverExp	15	21	-	11.9778	7.93e-05	0.572	TTCACTT	rs10067299	123996609	OverExp	7.93e-05	NA	NA	NA	NA	NA	NA	NA	NA	NA	NA	NA	NA	NA	missing	V_IRF1_Q6	over
rs10067299	ENST00000504926.1	ZNF608	F	5	-	V_DEC_Q1	rs10067299_123996609_OverExp	11	23	+	11.2715	6.01e-05	0.545	TCCCAAGTGAAGC	rs10067299	123996609	OverExp	6.01e-05	NA	NA	NA	NA	NA	NA	NA	NA	NA	NA	NA	NA	NA	missing	V_DEC_Q1	over
rs10067299	ENST00000504926.1	ZNF608	F	5	-	NA	NA	NA	NA	NA	NA	NA	NA	NA	NA	NA	NA	NA	351	5	18	+	11.4725	4.1e-05	0.193	CATTCCTCCCAGGT	rs10067299	123996609	UnderExp	4.1e-05	351rs10067299	missing	351	under
rs10067299	ENST00000504926.1	ZNF608	F	5	-	NA	NA	NA	NA	NA	NA	NA	NA	NA	NA	NA	NA	NA	456	7	21	+	10.9379	7.11e-05	0.181	TTCCTCCCAGGTGAA	rs10067299	123996609	UnderExp	7.11e-05	456rs10067299	missing	456	under
rs10067299	ENST00000504926.1	ZNF608	F	5	-	41	rs10067299_123996609_OverExp	14	24	+	14.2954	9.76e-06	0.258	CAAGTGAAGCA	rs10067299	123996609	OverExp	9.76e-06	41	14	24	+	14.2281	1.08e-05	0.258	CAGGTGAAGCA	rs10067299	123996609	UnderExp	1.08e-05	41rs10067299	FALSE	41	over
rs10067299	ENST00000504926.1	ZNF608	F	5	-	40	rs10067299_123996609_OverExp	9	16	+	11.1088	5.98e-05	0.12	CCTCCCAA	rs10067299	123996609	OverExp	5.98e-05	40	9	16	+	11.7437	3.78e-05	0.0983	CCTCCCAG	rs10067299	123996609	UnderExp	3.78e-05	40rs10067299	FALSE	40	under
rs10067299	ENST00000504926.1	ZNF608	F	5	-	570	rs10067299_123996609_OverExp	16	29	+	10.8854	7.27e-05	0.329	AGTGAAGCAAACTC	rs10067299	123996609	OverExp	7.27e-05	NA	NA	NA	NA	NA	NA	NA	NA	NA	NA	NA	NA	NA	missing	570	over
rs10067299	ENST00000504926.1	ZNF608	F	5	-	NA	NA	NA	NA	NA	NA	NA	NA	NA	NA	NA	NA	NA	55	13	26	+	10.9606	6.47e-05	0.342	CCAGGTGAAGCAAA	rs10067299	123996609	UnderExp	6.47e-05	55rs10067299	missing	55	under
rs10067299	ENST00000504926.1	ZNF608	F	5	-	V_EBF_Q6	rs10067299_123996609_OverExp	11	21	-	9.68212	4.61e-05	0.328	TTCACTTGGGA	rs10067299	123996609	OverExp	4.61e-05	V_EBF_Q6	11	21	-	9.3686	5.88e-05	0.328	TTCACCTGGGA	rs10067299	123996609	UnderExp	5.88e-05	V_EBF_Q6rs10067299	FALSE	V_EBF_Q6	over
rs10067299	ENST00000504926.1	ZNF608	F	5	-	NA	NA	NA	NA	NA	NA	NA	NA	NA	NA	NA	NA	NA	V_DELTAEF1_01	12	22	-	11.9606	3.59e-05	0.805	CTTCACCTGGG	rs10067299	123996609	UnderExp	3.59e-05	V_DELTAEF1_01rs10067299	missing	V_DELTAEF1_01	under
rs10067299	ENST00000504926.1	ZNF608	F	5	-	V_LYF1_01	rs10067299_123996609_OverExp	9	17	-	11.5675	4.93e-05	0.317	CTTGGGAGG	rs10067299	123996609	OverExp	4.93e-05	NA	NA	NA	NA	NA	NA	NA	NA	NA	NA	NA	NA	NA	missing	V_LYF1_01	over
rs10067299	ENST00000504926.1	ZNF608	F	5	-	V_IK_Q5	rs10067299_123996609_OverExp	8	17	-	12.3894	3.33e-05	0.164	CTTGGGAGGA	rs10067299	123996609	OverExp	3.33e-05	V_IK_Q5	8	17	-	11.9961	4.19e-05	0.169	CCTGGGAGGA	rs10067299	123996609	UnderExp	4.19e-05	V_IK_Q5rs10067299	FALSE	V_IK_Q5	over
rs10067299	ENST00000504926.1	ZNF608	F	5	-	NA	NA	NA	NA	NA	NA	NA	NA	NA	NA	NA	NA	NA	243	14	29	+	10.7831	7.11e-05	0.363	CAGGTGAAGCAAACTC	rs10067299	123996609	UnderExp	7.11e-05	243rs10067299	missing	243	under
rs1006755	ENST00000542677.1	SERPINB8	Y	18	+	NA	NA	NA	NA	NA	NA	NA	NA	NA	NA	NA	NA	NA	204	3	18	-	10.8333	8.27e-05	0.272	GCTGAACACTGGGCCA	rs1006755	61631046	UnderExp	8.27e-05	204rs1006755	missing	204	under
rs1006755	ENST00000542677.1	SERPINB8	Y	18	+	NA	NA	NA	NA	NA	NA	NA	NA	NA	NA	NA	NA	NA	28	15	25	+	10.6826	9.23e-05	0.222	CAGCTTTGCCA	rs1006755	61631046	UnderExp	9.23e-05	28rs1006755	missing	28	under
rs1006755	ENST00000542677.1	SERPINB8	Y	18	+	NA	NA	NA	NA	NA	NA	NA	NA	NA	NA	NA	NA	NA	242	4	18	-	11.282	5.26e-05	0.126	GCTGAACACTGGGCC	rs1006755	61631046	UnderExp	5.26e-05	242rs1006755	missing	242	under
rs1006755	ENST00000542677.1	SERPINB8	Y	18	+	NA	NA	NA	NA	NA	NA	NA	NA	NA	NA	NA	NA	NA	392	6	21	-	10.7754	7.47e-05	0.411	AAAGCTGAACACTGGG	rs1006755	61631046	UnderExp	7.47e-05	392rs1006755	missing	392	under
rs1006755	ENST00000542677.1	SERPINB8	Y	18	+	NA	NA	NA	NA	NA	NA	NA	NA	NA	NA	NA	NA	NA	96	7	21	-	10.8989	8.04e-05	0.391	AAAGCTGAACACTGG	rs1006755	61631046	UnderExp	8.04e-05	96rs1006755	missing	96	under
rs1006755	ENST00000542677.1	SERPINB8	Y	18	+	NA	NA	NA	NA	NA	NA	NA	NA	NA	NA	NA	NA	NA	577	16	30	+	11.1609	5.55e-05	0.356	AGCTTTGCCAATAGA	rs1006755	61631046	UnderExp	5.55e-05	577rs1006755	missing	577	under
rs1006755	ENST00000542677.1	SERPINB8	Y	18	+	NA	NA	NA	NA	NA	NA	NA	NA	NA	NA	NA	NA	NA	V_CEBPA_01	16	29	-	9.90673	9.65e-05	0.827	CTATTGGCAAAGCT	rs1006755	61631046	UnderExp	9.65e-05	V_CEBPA_01rs1006755	missing	V_CEBPA_01	under
rs1006755	ENST00000542677.1	SERPINB8	Y	18	+	NA	NA	NA	NA	NA	NA	NA	NA	NA	NA	NA	NA	NA	402	16	31	+	10.858	6.54e-05	0.491	AGCTTTGCCAATAGAG	rs1006755	61631046	UnderExp	6.54e-05	402rs1006755	missing	402	under
rs10068266	ENST00000405885.1	IRF1	FM	5	-	V_STAT3_02	rs10068266_131821633_OverExp	10	17	+	9.10855	1.98e-05	0.306	CGCTTCCC	rs10068266	131821633	OverExp	1.98e-05	NA	NA	NA	NA	NA	NA	NA	NA	NA	NA	NA	NA	NA	missing	V_STAT3_02	over
rs10068266	ENST00000405885.1	IRF1	FM	5	-	V_PAX4_03	rs10068266_131821633_OverExp	11	22	+	11.0201	4.31e-05	0.172	GCTTCCCACCCC	rs10068266	131821633	OverExp	4.31e-05	NA	NA	NA	NA	NA	NA	NA	NA	NA	NA	NA	NA	NA	missing	V_PAX4_03	over
rs10068266	ENST00000405885.1	IRF1	FM	5	-	40	rs10068266_131821633_OverExp	12	19	+	10.5445	9.8e-05	0.14	CTTCCCAC	rs10068266	131821633	OverExp	9.8e-05	NA	NA	NA	NA	NA	NA	NA	NA	NA	NA	NA	NA	NA	missing	40	over
rs10068266	ENST00000405885.1	IRF1	FM	5	-	V_SP1_Q2_01	rs10068266_131821633_OverExp	14	23	+	10.9916	7.78e-05	0.0657	TCCCACCCCT	rs10068266	131821633	OverExp	7.78e-05	NA	NA	NA	NA	NA	NA	NA	NA	NA	NA	NA	NA	NA	missing	V_SP1_Q2_01	over
rs10068266	ENST00000405885.1	IRF1	FM	5	-	NA	NA	NA	NA	NA	NA	NA	NA	NA	NA	NA	NA	NA	V_TBX5_01	12	23	-	12.0448	5.83e-05	0.885	AGGGGTGTGAAG	rs10068266	131821633	UnderExp	5.83e-05	V_TBX5_01rs10068266	missing	V_TBX5_01	under
rs10068266	ENST00000405885.1	IRF1	FM	5	-	V_TRF1_01	rs10068266_131821633_OverExp	16	30	-	-3.62611	4.11e-05	0.874	GTAGGGTAGGGGTGG	rs10068266	131821633	OverExp	4.11e-05	NA	NA	NA	NA	NA	NA	NA	NA	NA	NA	NA	NA	NA	missing	V_TRF1_01	over
rs10068266	ENST00000405885.1	IRF1	FM	5	-	V_AHR_01	rs10068266_131821633_OverExp	2	19	-	4.59929	7.92e-05	0.549	GTGGGAAGCGGCGTGGCT	rs10068266	131821633	OverExp	7.92e-05	NA	NA	NA	NA	NA	NA	NA	NA	NA	NA	NA	NA	NA	missing	V_AHR_01	over
rs10068266	ENST00000405885.1	IRF1	FM	5	-	667	rs10068266_131821633_OverExp	1	16	+	14.826	4.55e-06	0.284	AAGCCACGCCGCTTCC	rs10068266	131821633	OverExp	4.55e-06	NA	NA	NA	NA	NA	NA	NA	NA	NA	NA	NA	NA	NA	missing	667	over
rs10068266	ENST00000405885.1	IRF1	FM	5	-	NA	NA	NA	NA	NA	NA	NA	NA	NA	NA	NA	NA	NA	142	16	28	-	10.7658	8.86e-05	0.302	AGGGTAGGGGTGT	rs10068266	131821633	UnderExp	8.86e-05	142rs10068266	missing	142	under
rs10068266	ENST00000405885.1	IRF1	FM	5	-	197	rs10068266_131821633_OverExp	1	16	+	11.9817	1.76e-05	0.112	AAGCCACGCCGCTTCC	rs10068266	131821633	OverExp	1.76e-05	NA	NA	NA	NA	NA	NA	NA	NA	NA	NA	NA	NA	NA	missing	197	over
rs10068266	ENST00000405885.1	IRF1	FM	5	-	165	rs10068266_131821633_OverExp	3	17	+	12.3222	1.4e-05	0.14	GCCACGCCGCTTCCC	rs10068266	131821633	OverExp	1.4e-05	NA	NA	NA	NA	NA	NA	NA	NA	NA	NA	NA	NA	NA	missing	165	over
rs10068266	ENST00000405885.1	IRF1	FM	5	-	V_EGR_Q6	rs10068266_131821633_OverExp	15	25	-	10.9149	9.05e-05	0.13	GTAGGGGTGGG	rs10068266	131821633	OverExp	9.05e-05	NA	NA	NA	NA	NA	NA	NA	NA	NA	NA	NA	NA	NA	missing	V_EGR_Q6	over
rs10068266	ENST00000405885.1	IRF1	FM	5	-	V_SP1_02	rs10068266_131821633_OverExp	12	22	-	9.07441	6.93e-05	0.0633	GGGGTGGGAAG	rs10068266	131821633	OverExp	6.93e-05	NA	NA	NA	NA	NA	NA	NA	NA	NA	NA	NA	NA	NA	missing	V_SP1_02	over
rs10068266	ENST00000405885.1	IRF1	FM	5	-	607	rs10068266_131821633_OverExp	4	18	+	10.5368	7.02e-05	0.608	CCACGCCGCTTCCCA	rs10068266	131821633	OverExp	7.02e-05	607	4	18	+	14.5241	4.45e-06	0.59	CCACGCCGCTTCACA	rs10068266	131821633	UnderExp	4.45e-06	607rs10068266	FALSE	607	under
rs1006974	ENST00000373115.4	CHST3	CY	10	+	V_AHRARNT_02	rs1006974_73745476_OverExp	7	25	-	1.19133	9.04e-05	0.63	TAAAATTGCGTGTGAATCT	rs1006974	73745476	OverExp	9.04e-05	NA	NA	NA	NA	NA	NA	NA	NA	NA	NA	NA	NA	NA	missing	V_AHRARNT_02	over
rs1006974	ENST00000373115.4	CHST3	CY	10	+	NA	NA	NA	NA	NA	NA	NA	NA	NA	NA	NA	NA	NA	41	7	17	-	10.8622	7.35e-05	0.426	CATGTGAATCT	rs1006974	73745476	UnderExp	7.35e-05	41rs1006974	missing	41	under
rs1006974	ENST00000373115.4	CHST3	CY	10	+	V_RBPJK_01	rs1006974_73745476_OverExp	9	19	-	11.1688	6.44e-05	0.672	TGCGTGTGAAT	rs1006974	73745476	OverExp	6.44e-05	NA	NA	NA	NA	NA	NA	NA	NA	NA	NA	NA	NA	NA	missing	V_RBPJK_01	over
rs10070093	ENST00000508626.1	PCSK1	C	5	-	NA	NA	NA	NA	NA	NA	NA	NA	NA	NA	NA	NA	NA	V_FOXO1_01	7	16	-	11.3807	7.94e-05	0.574	AGAAAACAAA	rs10070093	95652612	UnderExp	7.94e-05	V_FOXO1_01rs10070093	missing	V_FOXO1_01	under
rs10070093	ENST00000508626.1	PCSK1	C	5	-	V_FOXO3A_Q1	rs10070093_95652612_OverExp	5	16	-	11.2236	9.49e-05	0.648	GGAAAACAAAAG	rs10070093	95652612	OverExp	9.49e-05	V_FOXO3A_Q1	5	16	-	11.9077	5.77e-05	0.645	AGAAAACAAAAG	rs10070093	95652612	UnderExp	5.77e-05	V_FOXO3A_Q1rs10070093	FALSE	V_FOXO3A_Q1	under
rs10070093	ENST00000508626.1	PCSK1	C	5	-	387	rs10070093_95652612_OverExp	9	21	+	14.0456	1.03e-05	0.341	TGTTTTCCGAATA	rs10070093	95652612	OverExp	1.03e-05	387	9	21	+	14.3721	6.13e-06	0.341	TGTTTTCTGAATA	rs10070093	95652612	UnderExp	6.13e-06	387rs10070093	FALSE	387	under
rs10070093	ENST00000508626.1	PCSK1	C	5	-	NA	NA	NA	NA	NA	NA	NA	NA	NA	NA	NA	NA	NA	282	13	26	-	10.4486	9.85e-05	0.574	TGTAATATTCAGAA	rs10070093	95652612	UnderExp	9.85e-05	282rs10070093	missing	282	under
rs10070093	ENST00000508626.1	PCSK1	C	5	-	NA	NA	NA	NA	NA	NA	NA	NA	NA	NA	NA	NA	NA	352	14	26	+	13.2796	1.72e-05	0.366	TCTGAATATTACA	rs10070093	95652612	UnderExp	1.72e-05	352rs10070093	missing	352	under
rs10070093	ENST00000508626.1	PCSK1	C	5	-	V_STAT1_03	rs10070093_95652612_OverExp	10	17	+	8.77023	8.81e-05	0.673	GTTTTCCG	rs10070093	95652612	OverExp	8.81e-05	NA	NA	NA	NA	NA	NA	NA	NA	NA	NA	NA	NA	NA	missing	V_STAT1_03	over
rs10070093	ENST00000508626.1	PCSK1	C	5	-	NA	NA	NA	NA	NA	NA	NA	NA	NA	NA	NA	NA	NA	103	8	18	-	10.7051	4.05e-05	0.312	TCAGAAAACAA	rs10070093	95652612	UnderExp	4.05e-05	103rs10070093	missing	103	under
rs10070093	ENST00000508626.1	PCSK1	C	5	-	V_FOXO4_02	rs10070093_95652612_OverExp	5	18	+	9.97666	6.36e-05	0.756	CTTTTGTTTTCCGA	rs10070093	95652612	OverExp	6.36e-05	V_FOXO4_02	5	18	+	8.6805	9.45e-05	0.769	CTTTTGTTTTCTGA	rs10070093	95652612	UnderExp	9.45e-05	V_FOXO4_02rs10070093	FALSE	V_FOXO4_02	over
rs1007027	ENST00000409329.1	IL1R1	CY	2	+	NA	NA	NA	NA	NA	NA	NA	NA	NA	NA	NA	NA	NA	222	15	28	-	10.7108	7.61e-05	0.314	AGGCTGCATGCAGT	rs1007027	102731596	UnderExp	7.61e-05	222rs1007027	missing	222	under
rs1007027	ENST00000409329.1	IL1R1	CY	2	+	404	rs1007027_102731596_OverExp	10	24	+	14.9149	3.94e-06	0.262	ATGGGAATGCATGCA	rs1007027	102731596	OverExp	3.94e-06	NA	NA	NA	NA	NA	NA	NA	NA	NA	NA	NA	NA	NA	missing	404	over
rs1007027	ENST00000409329.1	IL1R1	CY	2	+	527	rs1007027_102731596_OverExp	6	20	-	11.1267	4.74e-05	0.405	TGCATTCCCATCACA	rs1007027	102731596	OverExp	4.74e-05	NA	NA	NA	NA	NA	NA	NA	NA	NA	NA	NA	NA	NA	missing	527	over
rs1007027	ENST00000409329.1	IL1R1	CY	2	+	212	rs1007027_102731596_OverExp	6	20	+	11.0321	4.76e-05	0.295	TGTGATGGGAATGCA	rs1007027	102731596	OverExp	4.76e-05	212	6	20	+	10.7731	8.26e-05	0.335	TGTGATGGGACTGCA	rs1007027	102731596	UnderExp	8.26e-05	212rs1007027	FALSE	212	over
rs1007027	ENST00000409329.1	IL1R1	CY	2	+	275	rs1007027_102731596_OverExp	14	29	-	11.3521	4.07e-05	0.214	CAGGCTGCATGCATTC	rs1007027	102731596	OverExp	4.07e-05	NA	NA	NA	NA	NA	NA	NA	NA	NA	NA	NA	NA	NA	missing	275	over
rs1007027	ENST00000409329.1	IL1R1	CY	2	+	NA	NA	NA	NA	NA	NA	NA	NA	NA	NA	NA	NA	NA	246	16	29	-	11.3085	5.22e-05	0.138	CAGGCTGCATGCAG	rs1007027	102731596	UnderExp	5.22e-05	246rs1007027	missing	246	under
rs1007027	ENST00000409329.1	IL1R1	CY	2	+	NA	NA	NA	NA	NA	NA	NA	NA	NA	NA	NA	NA	NA	108	16	29	+	12.0463	2.07e-05	0.11	CTGCATGCAGCCTG	rs1007027	102731596	UnderExp	2.07e-05	108rs1007027	missing	108	under
rs1007027	ENST00000409329.1	IL1R1	CY	2	+	371	rs1007027_102731596_OverExp	8	20	-	14.7376	5.15e-06	0.219	TGCATTCCCATCA	rs1007027	102731596	OverExp	5.15e-06	371	8	20	-	15.1016	2.63e-06	0.193	TGCAGTCCCATCA	rs1007027	102731596	UnderExp	2.63e-06	371rs1007027	FALSE	371	under
rs1007027	ENST00000409329.1	IL1R1	CY	2	+	658	rs1007027_102731596_OverExp	12	27	+	10.8657	8.37e-05	0.194	GGGAATGCATGCAGCC	rs1007027	102731596	OverExp	8.37e-05	NA	NA	NA	NA	NA	NA	NA	NA	NA	NA	NA	NA	NA	missing	658	over
rs1007027	ENST00000409329.1	IL1R1	CY	2	+	NA	NA	NA	NA	NA	NA	NA	NA	NA	NA	NA	NA	NA	407	6	19	-	11.3308	3.77e-05	0.217	GCAGTCCCATCACA	rs1007027	102731596	UnderExp	3.77e-05	407rs1007027	missing	407	under
rs1007027	ENST00000409329.1	IL1R1	CY	2	+	673	rs1007027_102731596_OverExp	14	29	-	11.0984	4.67e-05	0.381	CAGGCTGCATGCATTC	rs1007027	102731596	OverExp	4.67e-05	NA	NA	NA	NA	NA	NA	NA	NA	NA	NA	NA	NA	NA	missing	673	over
rs1007027	ENST00000409329.1	IL1R1	CY	2	+	447	rs1007027_102731596_OverExp	15	29	+	11.1716	5.4e-05	0.403	AATGCATGCAGCCTG	rs1007027	102731596	OverExp	5.4e-05	NA	NA	NA	NA	NA	NA	NA	NA	NA	NA	NA	NA	NA	missing	447	over
rs10070702	ENST00000239440.4	ARAP3	M	5	-	V_CTCF_02	rs10070702_141057221_OverExp	4	23	+	11.8277	2.99e-05	0.139	ACATAGCAACCAGGGGGATC	rs10070702	141057221	OverExp	2.99e-05	NA	NA	NA	NA	NA	NA	NA	NA	NA	NA	NA	NA	NA	missing	V_CTCF_02	over
rs10070702	ENST00000239440.4	ARAP3	M	5	-	V_RELBP52_01	rs10070702_141057221_OverExp	16	25	+	11.3025	5.14e-05	0.519	GGGGGATCCC	rs10070702	141057221	OverExp	5.14e-05	NA	NA	NA	NA	NA	NA	NA	NA	NA	NA	NA	NA	NA	missing	V_RELBP52_01	over
rs10070702	ENST00000239440.4	ARAP3	M	5	-	153	rs10070702_141057221_OverExp	6	21	-	11.2561	5.65e-05	0.213	TCCCCCTGGTTGCTAT	rs10070702	141057221	OverExp	5.65e-05	NA	NA	NA	NA	NA	NA	NA	NA	NA	NA	NA	NA	NA	missing	153	over
rs10070702	ENST00000239440.4	ARAP3	M	5	-	253	rs10070702_141057221_OverExp	4	19	+	11.6291	3.29e-05	0.337	ACATAGCAACCAGGGG	rs10070702	141057221	OverExp	3.29e-05	253	4	19	+	11.8723	2.42e-05	0.337	ACATAGCAACCATGGG	rs10070702	141057221	UnderExp	2.42e-05	253rs10070702	FALSE	253	under
rs10070702	ENST00000239440.4	ARAP3	M	5	-	V_NFKAPPAB65_01	rs10070702_141057221_OverExp	16	25	+	10.2963	5.89e-05	0.474	GGGGGATCCC	rs10070702	141057221	OverExp	5.89e-05	V_NFKAPPAB65_01	16	25	+	8.74727	6.76e-05	0.474	TGGGGATCCC	rs10070702	141057221	UnderExp	6.76e-05	V_NFKAPPAB65_01rs10070702	FALSE	V_NFKAPPAB65_01	over
rs10070702	ENST00000239440.4	ARAP3	M	5	-	117	rs10070702_141057221_OverExp	13	26	-	11.3412	2.98e-05	0.239	AGGGATCCCCCTGG	rs10070702	141057221	OverExp	2.98e-05	NA	NA	NA	NA	NA	NA	NA	NA	NA	NA	NA	NA	NA	missing	117	over
rs10070702	ENST00000239440.4	ARAP3	M	5	-	448	rs10070702_141057221_OverExp	14	27	-	11.2646	3.86e-05	0.343	AAGGGATCCCCCTG	rs10070702	141057221	OverExp	3.86e-05	NA	NA	NA	NA	NA	NA	NA	NA	NA	NA	NA	NA	NA	missing	448	over
rs10070702	ENST00000239440.4	ARAP3	M	5	-	294	rs10070702_141057221_OverExp	13	28	-	12.0577	2.37e-05	0.189	AAAGGGATCCCCCTGG	rs10070702	141057221	OverExp	2.37e-05	294	13	28	-	11.7588	3.34e-05	0.194	AAAGGGATCCCCATGG	rs10070702	141057221	UnderExp	3.34e-05	294rs10070702	FALSE	294	over
rs10070702	ENST00000239440.4	ARAP3	M	5	-	505	rs10070702_141057221_OverExp	12	25	+	10.856	8.52e-05	0.281	ACCAGGGGGATCCC	rs10070702	141057221	OverExp	8.52e-05	505	12	25	+	10.6819	9.81e-05	0.3	ACCATGGGGATCCC	rs10070702	141057221	UnderExp	9.81e-05	505rs10070702	FALSE	505	over
rs10070702	ENST00000239440.4	ARAP3	M	5	-	116	rs10070702_141057221_OverExp	5	18	+	11.0131	7.29e-05	0.11	CATAGCAACCAGGG	rs10070702	141057221	OverExp	7.29e-05	NA	NA	NA	NA	NA	NA	NA	NA	NA	NA	NA	NA	NA	missing	116	over
rs10070702	ENST00000239440.4	ARAP3	M	5	-	V_CTCF_01	rs10070702_141057221_OverExp	6	25	+	13.9458	7.36e-06	0.0491	ATAGCAACCAGGGGGATCCC	rs10070702	141057221	OverExp	7.36e-06	NA	NA	NA	NA	NA	NA	NA	NA	NA	NA	NA	NA	NA	missing	V_CTCF_01	over
rs10070702	ENST00000239440.4	ARAP3	M	5	-	447	rs10070702_141057221_OverExp	13	27	-	11.2908	4.38e-05	0.396	AAGGGATCCCCCTGG	rs10070702	141057221	OverExp	4.38e-05	447	14	28	-	11.1121	5.95e-05	0.422	AAAGGGATCCCCATG	rs10070702	141057221	UnderExp	5.95e-05	447rs10070702	FALSE	447	over
rs10070702	ENST00000239440.4	ARAP3	M	5	-	520	rs10070702_141057221_OverExp	11	26	-	11.2746	4.61e-05	0.222	AGGGATCCCCCTGGTT	rs10070702	141057221	OverExp	4.61e-05	NA	NA	NA	NA	NA	NA	NA	NA	NA	NA	NA	NA	NA	missing	520	over
rs10070831	ENST00000304043.5	HINT1	Y	5	-	NA	NA	NA	NA	NA	NA	NA	NA	NA	NA	NA	NA	NA	V_AP2_Q6_01	7	19	-	11.026	6.99e-05	0.0669	CGGCTCCCCGGCT	rs10070831	130500472	UnderExp	6.99e-05	V_AP2_Q6_01rs10070831	missing	V_AP2_Q6_01	under
rs10070831	ENST00000304043.5	HINT1	Y	5	-	NA	NA	NA	NA	NA	NA	NA	NA	NA	NA	NA	NA	NA	197	14	29	+	11.5121	2.97e-05	0.127	GAGCCGGCGGGCTTCC	rs10070831	130500472	UnderExp	2.97e-05	197rs10070831	missing	197	under
rs10070831	ENST00000304043.5	HINT1	Y	5	-	489	rs10070831_130500472_OverExp	13	28	-	10.611	9.92e-05	0.47	GAAGCCCGCCGGTTCC	rs10070831	130500472	OverExp	9.92e-05	NA	NA	NA	NA	NA	NA	NA	NA	NA	NA	NA	NA	NA	missing	489	over
rs10070831	ENST00000304043.5	HINT1	Y	5	-	NA	NA	NA	NA	NA	NA	NA	NA	NA	NA	NA	NA	NA	V_AP2GAMMA_01	16	24	+	11.4616	5.6e-05	0.11	GCCGGCGGG	rs10070831	130500472	UnderExp	5.6e-05	V_AP2GAMMA_01rs10070831	missing	V_AP2GAMMA_01	under
rs10070831	ENST00000304043.5	HINT1	Y	5	-	NA	NA	NA	NA	NA	NA	NA	NA	NA	NA	NA	NA	NA	V_AP2ALPHA_01	16	24	+	11.1209	4.7e-05	0.106	GCCGGCGGG	rs10070831	130500472	UnderExp	4.7e-05	V_AP2ALPHA_01rs10070831	missing	V_AP2ALPHA_01	under
rs10070831	ENST00000304043.5	HINT1	Y	5	-	V_E2F1_Q6_01	rs10070831_130500472_OverExp	8	17	-	11.2834	8.24e-05	0.866	GTTCCCCGGC	rs10070831	130500472	OverExp	8.24e-05	NA	NA	NA	NA	NA	NA	NA	NA	NA	NA	NA	NA	NA	missing	V_E2F1_Q6_01	over
rs10070831	ENST00000304043.5	HINT1	Y	5	-	NA	NA	NA	NA	NA	NA	NA	NA	NA	NA	NA	NA	NA	V_AP2_Q3	16	31	+	10.8596	8.14e-05	0.122	GCCGGCGGGCTTCCAC	rs10070831	130500472	UnderExp	8.14e-05	V_AP2_Q3rs10070831	missing	V_AP2_Q3	under
rs10070831	ENST00000304043.5	HINT1	Y	5	-	NA	NA	NA	NA	NA	NA	NA	NA	NA	NA	NA	NA	NA	V_AP2_Q6	15	26	-	13.6182	9.09e-06	0.088	AGCCCGCCGGCT	rs10070831	130500472	UnderExp	9.09e-06	V_AP2_Q6rs10070831	missing	V_AP2_Q6	under
rs10070831	ENST00000304043.5	HINT1	Y	5	-	V_SZF11_01	rs10070831_130500472_OverExp	9	23	+	8.57963	8.38e-05	0.394	CCGGGGAACCGGCGG	rs10070831	130500472	OverExp	8.38e-05	NA	NA	NA	NA	NA	NA	NA	NA	NA	NA	NA	NA	NA	missing	V_SZF11_01	over
rs10070831	ENST00000304043.5	HINT1	Y	5	-	NA	NA	NA	NA	NA	NA	NA	NA	NA	NA	NA	NA	NA	469	12	26	+	12.3918	1.99e-05	0.0759	GGGAGCCGGCGGGCT	rs10070831	130500472	UnderExp	1.99e-05	469rs10070831	missing	469	under
rs10071172	ENST00000264932.6	SDHA	YM	5	+	289	rs10071172_206667_OverExp	5	17	-	11.6073	4.21e-05	0.201	GTGCAGGCCAGCC	rs10071172	206667	OverExp	4.21e-05	289	5	17	-	10.9837	7.72e-05	0.244	GCGCAGGCCAGCC	rs10071172	206667	UnderExp	7.72e-05	289rs10071172	FALSE	289	over
rs10071172	ENST00000264932.6	SDHA	YM	5	+	156	rs10071172_206667_OverExp	12	24	+	10.9429	7.56e-05	0.375	CTGCACTGCAGAG	rs10071172	206667	OverExp	7.56e-05	NA	NA	NA	NA	NA	NA	NA	NA	NA	NA	NA	NA	NA	missing	156	over
rs10071172	ENST00000264932.6	SDHA	YM	5	+	341	rs10071172_206667_OverExp	6	21	+	10.7099	9.25e-05	0.364	GCTGGCCTGCACTGCA	rs10071172	206667	OverExp	9.25e-05	NA	NA	NA	NA	NA	NA	NA	NA	NA	NA	NA	NA	NA	missing	341	over
rs10071172	ENST00000264932.6	SDHA	YM	5	+	NA	NA	NA	NA	NA	NA	NA	NA	NA	NA	NA	NA	NA	666	16	31	-	11.3855	4.37e-05	0.355	TGGATTTCTCTGCAGC	rs10071172	206667	UnderExp	4.37e-05	666rs10071172	missing	666	under
rs10071172	ENST00000264932.6	SDHA	YM	5	+	92	rs10071172_206667_OverExp	9	22	+	11.0752	6.46e-05	0.157	GGCCTGCACTGCAG	rs10071172	206667	OverExp	6.46e-05	92	9	22	+	11.6701	3.45e-05	0.124	GGCCTGCGCTGCAG	rs10071172	206667	UnderExp	3.45e-05	92rs10071172	FALSE	92	under
rs10071172	ENST00000264932.6	SDHA	YM	5	+	NA	NA	NA	NA	NA	NA	NA	NA	NA	NA	NA	NA	NA	505	4	17	-	12.7704	1.29e-05	0.21	GCGCAGGCCAGCCC	rs10071172	206667	UnderExp	1.29e-05	505rs10071172	missing	505	under
rs10071172	ENST00000264932.6	SDHA	YM	5	+	300	rs10071172_206667_OverExp	12	27	+	11.3812	4.59e-05	0.397	CTGCACTGCAGAGAAA	rs10071172	206667	OverExp	4.59e-05	300	12	27	+	11.6033	3.66e-05	0.397	CTGCGCTGCAGAGAAA	rs10071172	206667	UnderExp	3.66e-05	300rs10071172	FALSE	300	under
rs10071172	ENST00000264932.6	SDHA	YM	5	+	V_CP2_02	rs10071172_206667_OverExp	6	20	+	13.4577	1.28e-05	0.242	GCTGGCCTGCACTGC	rs10071172	206667	OverExp	1.28e-05	V_CP2_02	6	20	+	14.6195	4.7e-06	0.24	GCTGGCCTGCGCTGC	rs10071172	206667	UnderExp	4.7e-06	V_CP2_02rs10071172	FALSE	V_CP2_02	under
rs10071172	ENST00000264932.6	SDHA	YM	5	+	670	rs10071172_206667_OverExp	12	24	-	10.6507	8.76e-05	0.378	CTCTGCAGTGCAG	rs10071172	206667	OverExp	8.76e-05	NA	NA	NA	NA	NA	NA	NA	NA	NA	NA	NA	NA	NA	missing	670	over
rs1007150	ENST00000401089.3	SZRD1	YFM	1	+	173	rs1007150_16621183_OverExp	5	17	-	10.5708	7.74e-05	0.328	TGGGTTACTGGGA	rs1007150	16621183	OverExp	7.74e-05	173	1	13	+	10.4304	9.53e-05	0.358	TGAGTCCCAGTAA	rs1007150	16621183	UnderExp	9.53e-05	173rs1007150	FALSE	173	over
rs1007150	ENST00000401089.3	SZRD1	YFM	1	+	V_ARP1_01	rs1007150_16621183_OverExp	14	29	+	11.4161	1.63e-05	0.338	CCCATCCTTGAGACCA	rs1007150	16621183	OverExp	1.63e-05	NA	NA	NA	NA	NA	NA	NA	NA	NA	NA	NA	NA	NA	missing	V_ARP1_01	over
rs1007150	ENST00000401089.3	SZRD1	YFM	1	+	675	rs1007150_16621183_OverExp	8	23	-	11.5431	3.71e-05	0.139	CAAGGATGGGTTACTG	rs1007150	16621183	OverExp	3.71e-05	NA	NA	NA	NA	NA	NA	NA	NA	NA	NA	NA	NA	NA	missing	675	over
rs1007150	ENST00000401089.3	SZRD1	YFM	1	+	185	rs1007150_16621183_OverExp	3	17	+	15.2199	2.25e-06	0.141	AGTCCCAGTAACCCA	rs1007150	16621183	OverExp	2.25e-06	NA	NA	NA	NA	NA	NA	NA	NA	NA	NA	NA	NA	NA	missing	185	over
rs1007150	ENST00000401089.3	SZRD1	YFM	1	+	V_LXR_DR4_Q3	rs1007150_16621183_OverExp	1	16	+	6.92168	5.06e-05	0.699	TGAGTCCCAGTAACCC	rs1007150	16621183	OverExp	5.06e-05	NA	NA	NA	NA	NA	NA	NA	NA	NA	NA	NA	NA	NA	missing	V_LXR_DR4_Q3	over
rs1007150	ENST00000401089.3	SZRD1	YFM	1	+	V_LXR_Q3	rs1007150_16621183_OverExp	1	18	-	5.57334	6.51e-05	0.51	ATGGGTTACTGGGACTCA	rs1007150	16621183	OverExp	6.51e-05	NA	NA	NA	NA	NA	NA	NA	NA	NA	NA	NA	NA	NA	missing	V_LXR_Q3	over
rs1007150	ENST00000375599.2	RSG1	FM	1	-	173	rs1007150_16621183_OverExp	5	17	-	10.5708	7.74e-05	0.328	TGGGTTACTGGGA	rs1007150	16621183	OverExp	7.74e-05	173	1	13	+	10.4304	9.53e-05	0.358	TGAGTCCCAGTAA	rs1007150	16621183	UnderExp	9.53e-05	173rs1007150	FALSE	173	over
rs1007150	ENST00000375599.2	RSG1	FM	1	-	V_ARP1_01	rs1007150_16621183_OverExp	14	29	+	11.4161	1.63e-05	0.338	CCCATCCTTGAGACCA	rs1007150	16621183	OverExp	1.63e-05	NA	NA	NA	NA	NA	NA	NA	NA	NA	NA	NA	NA	NA	missing	V_ARP1_01	over
rs1007150	ENST00000375599.2	RSG1	FM	1	-	675	rs1007150_16621183_OverExp	8	23	-	11.5431	3.71e-05	0.139	CAAGGATGGGTTACTG	rs1007150	16621183	OverExp	3.71e-05	NA	NA	NA	NA	NA	NA	NA	NA	NA	NA	NA	NA	NA	missing	675	over
rs1007150	ENST00000375599.2	RSG1	FM	1	-	185	rs1007150_16621183_OverExp	3	17	+	15.2199	2.25e-06	0.141	AGTCCCAGTAACCCA	rs1007150	16621183	OverExp	2.25e-06	NA	NA	NA	NA	NA	NA	NA	NA	NA	NA	NA	NA	NA	missing	185	over
rs1007150	ENST00000375599.2	RSG1	FM	1	-	V_LXR_DR4_Q3	rs1007150_16621183_OverExp	1	16	+	6.92168	5.06e-05	0.699	TGAGTCCCAGTAACCC	rs1007150	16621183	OverExp	5.06e-05	NA	NA	NA	NA	NA	NA	NA	NA	NA	NA	NA	NA	NA	missing	V_LXR_DR4_Q3	over
rs1007150	ENST00000375599.2	RSG1	FM	1	-	V_LXR_Q3	rs1007150_16621183_OverExp	1	18	-	5.57334	6.51e-05	0.51	ATGGGTTACTGGGACTCA	rs1007150	16621183	OverExp	6.51e-05	NA	NA	NA	NA	NA	NA	NA	NA	NA	NA	NA	NA	NA	missing	V_LXR_Q3	over
rs10071779	ENST00000510316.1	ENC1	M	5	-	NA	NA	NA	NA	NA	NA	NA	NA	NA	NA	NA	NA	NA	V_SP1_Q6_01	14	23	-	10.8678	8.8e-05	0.0714	TGGGGGGGGC	rs10071779	73918344	UnderExp	8.8e-05	V_SP1_Q6_01rs10071779	missing	V_SP1_Q6_01	under
rs10071779	ENST00000510316.1	ENC1	M	5	-	NA	NA	NA	NA	NA	NA	NA	NA	NA	NA	NA	NA	NA	V_WT1_Q6	14	22	+	11.9183	1.27e-05	0.064	GCCCCCCCC	rs10071779	73918344	UnderExp	1.27e-05	V_WT1_Q6rs10071779	missing	V_WT1_Q6	under
rs10071779	ENST00000510316.1	ENC1	M	5	-	NA	NA	NA	NA	NA	NA	NA	NA	NA	NA	NA	NA	NA	V_NFY_Q6_01	8	20	-	12.5795	3.01e-05	0.576	GGGGGGCCAATCA	rs10071779	73918344	UnderExp	3.01e-05	V_NFY_Q6_01rs10071779	missing	V_NFY_Q6_01	under
rs10071779	ENST00000510316.1	ENC1	M	5	-	455	rs10071779_73918344_OverExp	12	27	-	11.4239	3.28e-05	0.376	GAGATGGGGGGTGCCA	rs10071779	73918344	OverExp	3.28e-05	NA	NA	NA	NA	NA	NA	NA	NA	NA	NA	NA	NA	NA	missing	455	over
rs10071779	ENST00000510316.1	ENC1	M	5	-	NA	NA	NA	NA	NA	NA	NA	NA	NA	NA	NA	NA	NA	V_SP1_Q4_01	13	25	-	12.1978	3.8e-05	0.0449	GATGGGGGGGGCC	rs10071779	73918344	UnderExp	3.8e-05	V_SP1_Q4_01rs10071779	missing	V_SP1_Q4_01	under
rs10071779	ENST00000510316.1	ENC1	M	5	-	625	rs10071779_73918344_OverExp	5	18	+	10.8779	6.02e-05	0.389	TGCTGATTGGCACC	rs10071779	73918344	OverExp	6.02e-05	NA	NA	NA	NA	NA	NA	NA	NA	NA	NA	NA	NA	NA	missing	625	over
rs10071779	ENST00000510316.1	ENC1	M	5	-	27	rs10071779_73918344_OverExp	2	16	+	10.8206	7.78e-05	0.4	GGCTGCTGATTGGCA	rs10071779	73918344	OverExp	7.78e-05	NA	NA	NA	NA	NA	NA	NA	NA	NA	NA	NA	NA	NA	missing	27	over
rs10071779	ENST00000510316.1	ENC1	M	5	-	V_NFY_01	rs10071779_73918344_OverExp	4	19	-	12.8869	2.99e-05	0.548	GGGTGCCAATCAGCAG	rs10071779	73918344	OverExp	2.99e-05	V_NFY_01	4	19	-	16.747	6.83e-07	0.166	GGGGGCCAATCAGCAG	rs10071779	73918344	UnderExp	6.83e-07	V_NFY_01rs10071779	FALSE	V_NFY_01	under
rs10071779	ENST00000510316.1	ENC1	M	5	-	NA	NA	NA	NA	NA	NA	NA	NA	NA	NA	NA	NA	NA	9	15	23	+	11.2014	7.02e-05	0.0509	CCCCCCCCA	rs10071779	73918344	UnderExp	7.02e-05	9rs10071779	missing	9	under
rs10071779	ENST00000510316.1	ENC1	M	5	-	V_NFY_C	rs10071779_73918344_OverExp	6	19	+	9.31299	4.6e-05	1	GCTGATTGGCACCC	rs10071779	73918344	OverExp	4.6e-05	V_NFY_C	6	19	+	9.72907	3.83e-05	1	GCTGATTGGCCCCC	rs10071779	73918344	UnderExp	3.83e-05	V_NFY_Crs10071779	FALSE	V_NFY_C	under
rs10071779	ENST00000510316.1	ENC1	M	5	-	NA	NA	NA	NA	NA	NA	NA	NA	NA	NA	NA	NA	NA	V_CKROX_Q2	14	22	+	8.19849	9.97e-05	0.0805	GCCCCCCCC	rs10071779	73918344	UnderExp	9.97e-05	V_CKROX_Q2rs10071779	missing	V_CKROX_Q2	under
rs10071779	ENST00000510316.1	ENC1	M	5	-	NA	NA	NA	NA	NA	NA	NA	NA	NA	NA	NA	NA	NA	V_MAZR_01	12	24	-	10.5205	5.94e-05	0.1	ATGGGGGGGGCCA	rs10071779	73918344	UnderExp	5.94e-05	V_MAZR_01rs10071779	missing	V_MAZR_01	under
rs10071779	ENST00000510316.1	ENC1	M	5	-	NA	NA	NA	NA	NA	NA	NA	NA	NA	NA	NA	NA	NA	V_ZNF219_01	13	24	+	9.43212	3.91e-05	0.0868	GGCCCCCCCCAT	rs10071779	73918344	UnderExp	3.91e-05	V_ZNF219_01rs10071779	missing	V_ZNF219_01	under
rs10071779	ENST00000510316.1	ENC1	M	5	-	574	rs10071779_73918344_OverExp	3	18	+	11.4689	4.97e-05	0.171	GCTGCTGATTGGCACC	rs10071779	73918344	OverExp	4.97e-05	NA	NA	NA	NA	NA	NA	NA	NA	NA	NA	NA	NA	NA	missing	574	over
rs10071779	ENST00000510316.1	ENC1	M	5	-	NA	NA	NA	NA	NA	NA	NA	NA	NA	NA	NA	NA	NA	508	5	20	-	11.1219	5.79e-05	0.194	GGGGGGCCAATCAGCA	rs10071779	73918344	UnderExp	5.79e-05	508rs10071779	missing	508	under
rs10071779	ENST00000510316.1	ENC1	M	5	-	137	rs10071779_73918344_OverExp	13	28	-	12.0402	2.5e-05	0.116	AGAGATGGGGGGTGCC	rs10071779	73918344	OverExp	2.5e-05	137	13	28	-	12.4217	1.7e-05	0.112	AGAGATGGGGGGGGCC	rs10071779	73918344	UnderExp	1.7e-05	137rs10071779	FALSE	137	under
rs10071779	ENST00000510316.1	ENC1	M	5	-	331	rs10071779_73918344_OverExp	12	27	-	11.5552	3.63e-05	0.194	GAGATGGGGGGTGCCA	rs10071779	73918344	OverExp	3.63e-05	NA	NA	NA	NA	NA	NA	NA	NA	NA	NA	NA	NA	NA	missing	331	over
rs10071779	ENST00000510316.1	ENC1	M	5	-	264	rs10071779_73918344_OverExp	12	25	-	15.6055	1.43e-06	0.213	GATGGGGGGTGCCA	rs10071779	73918344	OverExp	1.43e-06	264	12	25	-	11.9773	1.83e-05	0.213	GATGGGGGGGGCCA	rs10071779	73918344	UnderExp	1.83e-05	264rs10071779	FALSE	264	over
rs10071779	ENST00000510316.1	ENC1	M	5	-	NA	NA	NA	NA	NA	NA	NA	NA	NA	NA	NA	NA	NA	V_CACCCBINDINGFACTOR_Q6	15	30	-	14.2455	4.83e-06	0.137	CAAGAGATGGGGGGGG	rs10071779	73918344	UnderExp	4.83e-06	V_CACCCBINDINGFACTOR_Q6rs10071779	missing	V_CACCCBINDINGFACTOR_Q6	under
rs10071779	ENST00000510316.1	ENC1	M	5	-	354	rs10071779_73918344_OverExp	11	26	-	11.8595	2.84e-05	0.296	AGATGGGGGGTGCCAA	rs10071779	73918344	OverExp	2.84e-05	354	11	26	-	11.7945	3.08e-05	0.305	AGATGGGGGGGGCCAA	rs10071779	73918344	UnderExp	3.08e-05	354rs10071779	FALSE	354	over
rs10071779	ENST00000510316.1	ENC1	M	5	-	399	rs10071779_73918344_OverExp	5	16	+	10.9007	6.84e-05	0.327	TGCTGATTGGCA	rs10071779	73918344	OverExp	6.84e-05	NA	NA	NA	NA	NA	NA	NA	NA	NA	NA	NA	NA	NA	missing	399	over
rs10071779	ENST00000510316.1	ENC1	M	5	-	NA	NA	NA	NA	NA	NA	NA	NA	NA	NA	NA	NA	NA	V_NFY_Q6	7	17	-	13.2542	1.65e-05	0.666	GGGCCAATCAG	rs10071779	73918344	UnderExp	1.65e-05	V_NFY_Q6rs10071779	missing	V_NFY_Q6	under
rs10071779	ENST00000510316.1	ENC1	M	5	-	V_LRF_Q2	rs10071779_73918344_OverExp	13	21	+	10.9968	7.2e-05	0.29	GGCACCCCC	rs10071779	73918344	OverExp	7.2e-05	NA	NA	NA	NA	NA	NA	NA	NA	NA	NA	NA	NA	NA	missing	V_LRF_Q2	over
rs10072263	ENST00000436644.2	PAIP1	Y	5	-	NA	NA	NA	NA	NA	NA	NA	NA	NA	NA	NA	NA	NA	119	9	19	+	10.5018	7.14e-05	0.415	TGGGGACTGCA	rs10072263	43556594	UnderExp	7.14e-05	119rs10072263	missing	119	under
rs10072263	ENST00000436644.2	PAIP1	Y	5	-	V_PAX4_03	rs10072263_43556594_OverExp	5	16	-	12.4329	4.34e-06	0.0938	GGTCCCCACCCC	rs10072263	43556594	OverExp	4.34e-06	V_PAX4_03	5	16	-	12.7155	3.3e-06	0.0938	AGTCCCCACCCC	rs10072263	43556594	UnderExp	3.3e-06	V_PAX4_03rs10072263	FALSE	V_PAX4_03	under
rs10072263	ENST00000436644.2	PAIP1	Y	5	-	505	rs10072263_43556594_OverExp	14	27	+	10.856	8.52e-05	0.281	ACCGCAGACAGCGC	rs10072263	43556594	OverExp	8.52e-05	NA	NA	NA	NA	NA	NA	NA	NA	NA	NA	NA	NA	NA	missing	505	over
rs10072263	ENST00000436644.2	PAIP1	Y	5	-	NA	NA	NA	NA	NA	NA	NA	NA	NA	NA	NA	NA	NA	212	9	23	+	11.4855	1.97e-05	0.27	TGGGGACTGCAGACA	rs10072263	43556594	UnderExp	1.97e-05	212rs10072263	missing	212	under
rs10072263	ENST00000436644.2	PAIP1	Y	5	-	524	rs10072263_43556594_OverExp	9	22	-	11.849	2.41e-05	0.277	GTCTGCGGTCCCCA	rs10072263	43556594	OverExp	2.41e-05	524	9	22	-	11.5522	3.56e-05	0.283	GTCTGCAGTCCCCA	rs10072263	43556594	UnderExp	3.56e-05	524rs10072263	FALSE	524	over
rs10072263	ENST00000436644.2	PAIP1	Y	5	-	137	rs10072263_43556594_OverExp	1	16	+	10.8323	8.5e-05	0.205	ACCGGGGGTGGGGACC	rs10072263	43556594	OverExp	8.5e-05	NA	NA	NA	NA	NA	NA	NA	NA	NA	NA	NA	NA	NA	missing	137	over
rs10072263	ENST00000436644.2	PAIP1	Y	5	-	NA	NA	NA	NA	NA	NA	NA	NA	NA	NA	NA	NA	NA	23	8	17	-	10.8071	9.22e-05	0.159	CAGTCCCCAC	rs10072263	43556594	UnderExp	9.22e-05	23rs10072263	missing	23	under
rs10072263	ENST00000436644.2	PAIP1	Y	5	-	NA	NA	NA	NA	NA	NA	NA	NA	NA	NA	NA	NA	NA	647	10	22	-	11.5476	3.58e-05	0.205	GTCTGCAGTCCCC	rs10072263	43556594	UnderExp	3.58e-05	647rs10072263	missing	647	under
rs10072263	ENST00000436644.2	PAIP1	Y	5	-	NA	NA	NA	NA	NA	NA	NA	NA	NA	NA	NA	NA	NA	369	4	17	-	12.8655	1.21e-05	0.236	CAGTCCCCACCCCC	rs10072263	43556594	UnderExp	1.21e-05	369rs10072263	missing	369	under
rs10072263	ENST00000436644.2	PAIP1	Y	5	-	V_MAZR_01	rs10072263_43556594_OverExp	4	16	+	16.4582	1.98e-06	0.0628	GGGGGTGGGGACC	rs10072263	43556594	OverExp	1.98e-06	V_MAZR_01	4	16	+	15.0547	5.57e-06	0.0656	GGGGGTGGGGACT	rs10072263	43556594	UnderExp	5.57e-06	V_MAZR_01rs10072263	FALSE	V_MAZR_01	over
rs10072263	ENST00000436644.2	PAIP1	Y	5	-	361	rs10072263_43556594_OverExp	8	23	+	14.7334	4.79e-06	0.112	GTGGGGACCGCAGACA	rs10072263	43556594	OverExp	4.79e-06	361	8	23	+	10.8366	7.93e-05	0.174	GTGGGGACTGCAGACA	rs10072263	43556594	UnderExp	7.93e-05	361rs10072263	FALSE	361	over
rs10072263	ENST00000436644.2	PAIP1	Y	5	-	V_NRSF_Q4	rs10072263_43556594_OverExp	9	27	-	1.5414	7e-05	0.248	GCGCTGTCTGCGGTCCCCA	rs10072263	43556594	OverExp	7e-05	NA	NA	NA	NA	NA	NA	NA	NA	NA	NA	NA	NA	NA	missing	V_NRSF_Q4	over
rs10072686	ENST00000296658.3	CMBL	Y	5	-	208	rs10072686_10308240_OverExp	8	20	-	10.9462	4.81e-05	0.434	AAATCTCACAGAA	rs10072686	10308240	OverExp	4.81e-05	208	8	20	-	11.1563	3.06e-05	0.428	AAATTTCACAGAA	rs10072686	10308240	UnderExp	3.06e-05	208rs10072686	FALSE	208	under
rs10072686	ENST00000296658.3	CMBL	Y	5	-	NA	NA	NA	NA	NA	NA	NA	NA	NA	NA	NA	NA	NA	411	8	19	-	10.8742	5.86e-05	0.443	AATTTCACAGAA	rs10072686	10308240	UnderExp	5.86e-05	411rs10072686	missing	411	under
rs10072686	ENST00000296658.3	CMBL	Y	5	-	474	rs10072686_10308240_OverExp	2	17	+	11.2359	5.19e-05	0.385	CCAGCCTTCTGTGAGA	rs10072686	10308240	OverExp	5.19e-05	474	2	17	+	15.0678	3.87e-06	0.349	CCAGCCTTCTGTGAAA	rs10072686	10308240	UnderExp	3.87e-06	474rs10072686	FALSE	474	under
rs10072686	ENST00000296658.3	CMBL	Y	5	-	NA	NA	NA	NA	NA	NA	NA	NA	NA	NA	NA	NA	NA	V_STAT1STAT1_Q3	6	18	-	13.9452	1.15e-05	0.415	ATTTCACAGAAGG	rs10072686	10308240	UnderExp	1.15e-05	V_STAT1STAT1_Q3rs10072686	missing	V_STAT1STAT1_Q3	under
rs10073890	ENST00000306315.5	ZNF608	Y	5	-	246	rs10073890_124288028_OverExp	12	25	-	12.4595	1.54e-05	0.107	CAGGCCAGGTGCAG	rs10073890	124288028	OverExp	1.54e-05	246	12	25	-	11.6114	3.73e-05	0.127	CAGGCCAGGCGCAG	rs10073890	124288028	UnderExp	3.73e-05	246rs10073890	FALSE	246	over
rs10073890	ENST00000306315.5	ZNF608	Y	5	-	V_MYOGENIN_Q6	rs10073890_124288028_OverExp	15	22	-	12.2323	6.37e-05	0.216	GCCAGGTG	rs10073890	124288028	OverExp	6.37e-05	NA	NA	NA	NA	NA	NA	NA	NA	NA	NA	NA	NA	NA	missing	V_MYOGENIN_Q6	over
rs10073890	ENST00000306315.5	ZNF608	Y	5	-	V_LMO2COM_01	rs10073890_124288028_OverExp	12	23	-	15.3865	5.63e-07	0.0673	GGCCAGGTGCAG	rs10073890	124288028	OverExp	5.63e-07	NA	NA	NA	NA	NA	NA	NA	NA	NA	NA	NA	NA	NA	missing	V_LMO2COM_01	over
rs10073890	ENST00000306315.5	ZNF608	Y	5	-	V_AP4_Q6_01	rs10073890_124288028_OverExp	14	22	-	11.6278	4.25e-05	0.22	GCCAGGTGC	rs10073890	124288028	OverExp	4.25e-05	NA	NA	NA	NA	NA	NA	NA	NA	NA	NA	NA	NA	NA	missing	V_AP4_Q6_01	over
rs10073890	ENST00000306315.5	ZNF608	Y	5	-	612	rs10073890_124288028_OverExp	9	24	-	12.0764	2.31e-05	0.228	AGGCCAGGTGCAGTGA	rs10073890	124288028	OverExp	2.31e-05	NA	NA	NA	NA	NA	NA	NA	NA	NA	NA	NA	NA	NA	missing	612	over
rs10073890	ENST00000306315.5	ZNF608	Y	5	-	V_MYOD_Q6_01	rs10073890_124288028_OverExp	9	26	-	13.9831	8.41e-06	0.157	CCAGGCCAGGTGCAGTGA	rs10073890	124288028	OverExp	8.41e-06	NA	NA	NA	NA	NA	NA	NA	NA	NA	NA	NA	NA	NA	missing	V_MYOD_Q6_01	over
rs10073890	ENST00000306315.5	ZNF608	Y	5	-	NA	NA	NA	NA	NA	NA	NA	NA	NA	NA	NA	NA	NA	132	3	17	-	11.5645	2.68e-05	0.251	GCGCAGTGACTCACA	rs10073890	124288028	UnderExp	2.68e-05	132rs10073890	missing	132	under
rs10073890	ENST00000306315.5	ZNF608	Y	5	-	285	rs10073890_124288028_OverExp	5	19	-	10.2403	8.63e-05	0.546	AGGTGCAGTGACTCA	rs10073890	124288028	OverExp	8.63e-05	NA	NA	NA	NA	NA	NA	NA	NA	NA	NA	NA	NA	NA	missing	285	over
rs10073890	ENST00000306315.5	ZNF608	Y	5	-	V_MYOD_Q6	rs10073890_124288028_OverExp	13	22	+	12.6521	3.05e-05	0.287	TGCACCTGGC	rs10073890	124288028	OverExp	3.05e-05	NA	NA	NA	NA	NA	NA	NA	NA	NA	NA	NA	NA	NA	missing	V_MYOD_Q6	over
rs10073890	ENST00000306315.5	ZNF608	Y	5	-	278	rs10073890_124288028_OverExp	9	24	-	11.7144	2.19e-05	0.137	AGGCCAGGTGCAGTGA	rs10073890	124288028	OverExp	2.19e-05	278	9	24	-	12.0334	1.53e-05	0.13	AGGCCAGGCGCAGTGA	rs10073890	124288028	UnderExp	1.53e-05	278rs10073890	FALSE	278	under
rs10073890	ENST00000306315.5	ZNF608	Y	5	-	V_E12_Q6	rs10073890_124288028_OverExp	12	22	-	12.6738	3.98e-05	0.271	GCCAGGTGCAG	rs10073890	124288028	OverExp	3.98e-05	NA	NA	NA	NA	NA	NA	NA	NA	NA	NA	NA	NA	NA	missing	V_E12_Q6	over
rs10073890	ENST00000306315.5	ZNF608	Y	5	-	123	rs10073890_124288028_OverExp	15	27	-	11.1751	5.36e-05	0.277	CCCAGGCCAGGTG	rs10073890	124288028	OverExp	5.36e-05	NA	NA	NA	NA	NA	NA	NA	NA	NA	NA	NA	NA	NA	missing	123	over
rs10073890	ENST00000306315.5	ZNF608	Y	5	-	158	rs10073890_124288028_OverExp	15	28	-	11.057	3.92e-05	0.274	GCCCAGGCCAGGTG	rs10073890	124288028	OverExp	3.92e-05	NA	NA	NA	NA	NA	NA	NA	NA	NA	NA	NA	NA	NA	missing	158	over
rs10073890	ENST00000306315.5	ZNF608	Y	5	-	V_E2A_Q6	rs10073890_124288028_OverExp	15	22	+	12.2672	3.18e-05	0.31	CACCTGGC	rs10073890	124288028	OverExp	3.18e-05	NA	NA	NA	NA	NA	NA	NA	NA	NA	NA	NA	NA	NA	missing	V_E2A_Q6	over
rs10073890	ENST00000306315.5	ZNF608	Y	5	-	15	rs10073890_124288028_OverExp	6	21	-	16.2258	1.28e-06	0.0102	CCAGGTGCAGTGACTC	rs10073890	124288028	OverExp	1.28e-06	15	6	21	-	17.4215	1.54e-07	0.00177	CCAGGCGCAGTGACTC	rs10073890	124288028	UnderExp	1.54e-07	15rs10073890	FALSE	15	under
rs10073890	ENST00000306315.5	ZNF608	Y	5	-	110	rs10073890_124288028_OverExp	16	25	+	11.4203	1.94e-05	0.401	ACCTGGCCTG	rs10073890	124288028	OverExp	1.94e-05	NA	NA	NA	NA	NA	NA	NA	NA	NA	NA	NA	NA	NA	missing	110	over
rs10073890	ENST00000306315.5	ZNF608	Y	5	-	V_E2A_Q2	rs10073890_124288028_OverExp	14	27	+	13.6625	1.19e-05	0.244	GCACCTGGCCTGGG	rs10073890	124288028	OverExp	1.19e-05	NA	NA	NA	NA	NA	NA	NA	NA	NA	NA	NA	NA	NA	missing	V_E2A_Q2	over
rs10073890	ENST00000306315.5	ZNF608	Y	5	-	173	rs10073890_124288028_OverExp	5	17	+	10.641	6.92e-05	0.343	TGAGTCACTGCAC	rs10073890	124288028	OverExp	6.92e-05	173	5	17	+	10.7814	5.47e-05	0.321	TGAGTCACTGCGC	rs10073890	124288028	UnderExp	5.47e-05	173rs10073890	FALSE	173	under
rs10073890	ENST00000306315.5	ZNF608	Y	5	-	NA	NA	NA	NA	NA	NA	NA	NA	NA	NA	NA	NA	NA	316	10	25	-	12.8721	1.19e-05	0.108	CAGGCCAGGCGCAGTG	rs10073890	124288028	UnderExp	1.19e-05	316rs10073890	missing	316	under
rs10073890	ENST00000306315.5	ZNF608	Y	5	-	V_FXR_Q3	rs10073890_124288028_OverExp	7	20	-	13.7797	6.34e-06	0.868	CAGGTGCAGTGACT	rs10073890	124288028	OverExp	6.34e-06	V_FXR_Q3	7	20	-	7.50924	8.98e-05	0.926	CAGGCGCAGTGACT	rs10073890	124288028	UnderExp	8.98e-05	V_FXR_Q3rs10073890	FALSE	V_FXR_Q3	over
rs10073890	ENST00000306315.5	ZNF608	Y	5	-	V_EBOX_Q6_01	rs10073890_124288028_OverExp	14	23	+	11.7068	4.26e-05	0.351	GCACCTGGCC	rs10073890	124288028	OverExp	4.26e-05	NA	NA	NA	NA	NA	NA	NA	NA	NA	NA	NA	NA	NA	missing	V_EBOX_Q6_01	over
rs10073890	ENST00000306315.5	ZNF608	Y	5	-	NA	NA	NA	NA	NA	NA	NA	NA	NA	NA	NA	NA	NA	185	5	19	-	11.1234	5.04e-05	0.251	AGGCGCAGTGACTCA	rs10073890	124288028	UnderExp	5.04e-05	185rs10073890	missing	185	under
rs10073890	ENST00000306315.5	ZNF608	Y	5	-	349	rs10073890_124288028_OverExp	6	19	-	11.3563	3.77e-05	0.284	AGGTGCAGTGACTC	rs10073890	124288028	OverExp	3.77e-05	NA	NA	NA	NA	NA	NA	NA	NA	NA	NA	NA	NA	NA	missing	349	over
rs10073890	ENST00000306315.5	ZNF608	Y	5	-	260	rs10073890_124288028_OverExp	9	21	+	11.3969	2.46e-05	0.386	TCACTGCACCTGG	rs10073890	124288028	OverExp	2.46e-05	260	9	21	+	11.6116	1.85e-05	0.386	TCACTGCGCCTGG	rs10073890	124288028	UnderExp	1.85e-05	260rs10073890	FALSE	260	under
rs10073890	ENST00000306315.5	ZNF608	Y	5	-	200	rs10073890_124288028_OverExp	13	26	-	12.0107	2.03e-05	0.184	CCAGGCCAGGTGCA	rs10073890	124288028	OverExp	2.03e-05	200	13	26	-	12.4915	1.37e-05	0.184	CCAGGCCAGGCGCA	rs10073890	124288028	UnderExp	1.37e-05	200rs10073890	FALSE	200	under
rs10073890	ENST00000306315.5	ZNF608	Y	5	-	V_AREB6_03	rs10073890_124288028_OverExp	12	23	+	15.49	5.19e-06	0.337	CTGCACCTGGCC	rs10073890	124288028	OverExp	5.19e-06	NA	NA	NA	NA	NA	NA	NA	NA	NA	NA	NA	NA	NA	missing	V_AREB6_03	over
rs1007390	ENST00000393409.2	PLXNA1	YM	3	+	520	rs1007390_126680355_OverExp	3	18	+	11.5314	3.31e-05	0.209	AGGAGACTCCATGCGG	rs1007390	126680355	OverExp	3.31e-05	NA	NA	NA	NA	NA	NA	NA	NA	NA	NA	NA	NA	NA	missing	520	over
rs1007390	ENST00000393409.2	PLXNA1	YM	3	+	NA	NA	NA	NA	NA	NA	NA	NA	NA	NA	NA	NA	NA	V_TBX5_02	14	23	+	11.2454	8.57e-05	0.88	TGTGGTGTGA	rs1007390	126680355	UnderExp	8.57e-05	V_TBX5_02rs1007390	missing	V_TBX5_02	under
rs1007390	ENST00000393409.2	PLXNA1	YM	3	+	NA	NA	NA	NA	NA	NA	NA	NA	NA	NA	NA	NA	NA	47	5	17	-	10.7223	7.23e-05	0.366	CACATGGAGTCTC	rs1007390	126680355	UnderExp	7.23e-05	47rs1007390	missing	47	under
rs1007390	ENST00000393409.2	PLXNA1	YM	3	+	NA	NA	NA	NA	NA	NA	NA	NA	NA	NA	NA	NA	NA	262	11	26	+	10.9288	7.32e-05	0.451	CCATGTGGTGTGATGC	rs1007390	126680355	UnderExp	7.32e-05	262rs1007390	missing	262	under
rs1007390	ENST00000393409.2	PLXNA1	YM	3	+	650	rs1007390_126680355_OverExp	3	18	+	10.6171	9.02e-05	0.197	AGGAGACTCCATGCGG	rs1007390	126680355	OverExp	9.02e-05	650	3	18	+	11.2794	5.07e-05	0.162	AGGAGACTCCATGTGG	rs1007390	126680355	UnderExp	5.07e-05	650rs1007390	FALSE	650	under
rs1007390	ENST00000393409.2	PLXNA1	YM	3	+	NA	NA	NA	NA	NA	NA	NA	NA	NA	NA	NA	NA	NA	V_SREBP_Q6	13	27	-	11.7602	3.08e-05	0.164	CGCATCACACCACAT	rs1007390	126680355	UnderExp	3.08e-05	V_SREBP_Q6rs1007390	missing	V_SREBP_Q6	under
rs1007390	ENST00000393409.2	PLXNA1	YM	3	+	NA	NA	NA	NA	NA	NA	NA	NA	NA	NA	NA	NA	NA	V_SREBP1_02	15	25	-	10.9835	2.53e-05	0.389	CATCACACCAC	rs1007390	126680355	UnderExp	2.53e-05	V_SREBP1_02rs1007390	missing	V_SREBP1_02	under
rs1007390	ENST00000393409.2	PLXNA1	YM	3	+	NA	NA	NA	NA	NA	NA	NA	NA	NA	NA	NA	NA	NA	V_SREBP1_Q5	13	27	-	11.9289	2.1e-05	0.15	CGCATCACACCACAT	rs1007390	126680355	UnderExp	2.1e-05	V_SREBP1_Q5rs1007390	missing	V_SREBP1_Q5	under
rs1007390	ENST00000393409.2	PLXNA1	YM	3	+	NA	NA	NA	NA	NA	NA	NA	NA	NA	NA	NA	NA	NA	215	2	17	+	11.3768	4.48e-05	0.247	AAGGAGACTCCATGTG	rs1007390	126680355	UnderExp	4.48e-05	215rs1007390	missing	215	under
rs1007390	ENST00000393409.2	PLXNA1	YM	3	+	V_SMAD4_Q6	rs1007390_126680355_OverExp	3	17	-	10.161	9.07e-05	0.37	CGCATGGAGTCTCCT	rs1007390	126680355	OverExp	9.07e-05	NA	NA	NA	NA	NA	NA	NA	NA	NA	NA	NA	NA	NA	missing	V_SMAD4_Q6	over
rs1007390	ENST00000393409.2	PLXNA1	YM	3	+	NA	NA	NA	NA	NA	NA	NA	NA	NA	NA	NA	NA	NA	V_SREBP_Q3	16	27	-	14.0044	1.42e-05	0.245	CGCATCACACCA	rs1007390	126680355	UnderExp	1.42e-05	V_SREBP_Q3rs1007390	missing	V_SREBP_Q3	under
rs1007390	ENST00000393409.2	PLXNA1	YM	3	+	NA	NA	NA	NA	NA	NA	NA	NA	NA	NA	NA	NA	NA	V_LMO2COM_01	9	20	+	11.8285	5.3e-05	0.221	CTCCATGTGGTG	rs1007390	126680355	UnderExp	5.3e-05	V_LMO2COM_01rs1007390	missing	V_LMO2COM_01	under
rs1007390	ENST00000393409.2	PLXNA1	YM	3	+	405	rs1007390_126680355_OverExp	6	20	+	11.5884	3.1e-05	0.224	AGACTCCATGCGGTG	rs1007390	126680355	OverExp	3.1e-05	405	6	20	+	11.3421	4.34e-05	0.234	AGACTCCATGTGGTG	rs1007390	126680355	UnderExp	4.34e-05	405rs1007390	FALSE	405	over
rs1007390	ENST00000393409.2	PLXNA1	YM	3	+	NA	NA	NA	NA	NA	NA	NA	NA	NA	NA	NA	NA	NA	82	2	17	-	10.7258	7.91e-05	0.337	CACATGGAGTCTCCTT	rs1007390	126680355	UnderExp	7.91e-05	82rs1007390	missing	82	under
rs1007398	ENST00000226230.6	TMEM97	CY	17	+	181	rs1007398_26665648_OverExp	11	22	+	11.6527	2.36e-05	0.335	CACAGGCTGCTC	rs1007398	26665648	OverExp	2.36e-05	NA	NA	NA	NA	NA	NA	NA	NA	NA	NA	NA	NA	NA	missing	181	over
rs1007398	ENST00000226230.6	TMEM97	CY	17	+	NA	NA	NA	NA	NA	NA	NA	NA	NA	NA	NA	NA	NA	268	11	19	-	10.6002	2.78e-05	0.501	CAGTCTGTG	rs1007398	26665648	UnderExp	2.78e-05	268rs1007398	missing	268	under
rs1007398	ENST00000226230.6	TMEM97	CY	17	+	102	rs1007398_26665648_OverExp	8	16	-	11.0854	6.09e-05	0.312	CCTGTGCCA	rs1007398	26665648	OverExp	6.09e-05	102	8	16	-	14.8824	6.62e-06	0.308	TCTGTGCCA	rs1007398	26665648	UnderExp	6.62e-06	102rs1007398	FALSE	102	under
rs1007398	ENST00000226230.6	TMEM97	CY	17	+	58	rs1007398_26665648_OverExp	13	27	+	16.0435	1.18e-06	0.0515	CAGGCTGCTCTGGAG	rs1007398	26665648	OverExp	1.18e-06	58	13	27	+	15.5858	2.48e-06	0.0678	CAGACTGCTCTGGAG	rs1007398	26665648	UnderExp	2.48e-06	58rs1007398	FALSE	58	over
rs1007398	ENST00000226230.6	TMEM97	CY	17	+	111	rs1007398_26665648_OverExp	11	23	-	11.2492	2.09e-05	0.35	AGAGCAGCCTGTG	rs1007398	26665648	OverExp	2.09e-05	111	11	23	-	11.0487	2.83e-05	0.353	AGAGCAGTCTGTG	rs1007398	26665648	UnderExp	2.83e-05	111rs1007398	FALSE	111	over
rs1007398	ENST00000226230.6	TMEM97	CY	17	+	V_AR_02	rs1007398_26665648_OverExp	3	29	+	5.18594	6.22e-05	0.424	AACACTGGCACAGGCTGCTCTGGAGGC	rs1007398	26665648	OverExp	6.22e-05	V_AR_02	3	29	+	4.96229	6.65e-05	0.424	AACACTGGCACAGACTGCTCTGGAGGC	rs1007398	26665648	UnderExp	6.65e-05	V_AR_02rs1007398	FALSE	V_AR_02	over
rs1007398	ENST00000226230.6	TMEM97	CY	17	+	433	rs1007398_26665648_OverExp	1	16	-	10.6505	9.56e-05	0.431	CCTGTGCCAGTGTTTA	rs1007398	26665648	OverExp	9.56e-05	NA	NA	NA	NA	NA	NA	NA	NA	NA	NA	NA	NA	NA	missing	433	over
rs1007398	ENST00000226230.6	TMEM97	CY	17	+	235	rs1007398_26665648_OverExp	4	16	+	10.7226	9.55e-05	0.373	ACACTGGCACAGG	rs1007398	26665648	OverExp	9.55e-05	NA	NA	NA	NA	NA	NA	NA	NA	NA	NA	NA	NA	NA	missing	235	over
rs1007398	ENST00000226230.6	TMEM97	CY	17	+	565	rs1007398_26665648_OverExp	13	28	+	12.1231	1.52e-05	0.264	CAGGCTGCTCTGGAGG	rs1007398	26665648	OverExp	1.52e-05	565	13	28	+	11.9263	1.75e-05	0.264	CAGACTGCTCTGGAGG	rs1007398	26665648	UnderExp	1.75e-05	565rs1007398	FALSE	565	over
rs1007398	ENST00000226230.6	TMEM97	CY	17	+	278	rs1007398_26665648_OverExp	8	23	-	11.5868	2.65e-05	0.137	AGAGCAGCCTGTGCCA	rs1007398	26665648	OverExp	2.65e-05	278	8	23	-	10.9488	7.03e-05	0.179	AGAGCAGTCTGTGCCA	rs1007398	26665648	UnderExp	7.03e-05	278rs1007398	FALSE	278	over
rs1007398	ENST00000226230.6	TMEM97	CY	17	+	323	rs1007398_26665648_OverExp	3	17	+	11.6022	3.53e-05	0.2	AACACTGGCACAGGC	rs1007398	26665648	OverExp	3.53e-05	323	3	17	+	10.9933	6.96e-05	0.255	AACACTGGCACAGAC	rs1007398	26665648	UnderExp	6.96e-05	323rs1007398	FALSE	323	over
rs1007398	ENST00000226230.6	TMEM97	CY	17	+	260	rs1007398_26665648_OverExp	4	16	+	10.9675	5.45e-05	0.295	ACACTGGCACAGG	rs1007398	26665648	OverExp	5.45e-05	NA	NA	NA	NA	NA	NA	NA	NA	NA	NA	NA	NA	NA	missing	260	over
rs1007398	ENST00000226230.6	TMEM97	CY	17	+	232	rs1007398_26665648_OverExp	10	21	-	11.0267	5.17e-05	0.265	AGCAGCCTGTGC	rs1007398	26665648	OverExp	5.17e-05	232	10	21	-	11.0953	4.59e-05	0.261	AGCAGTCTGTGC	rs1007398	26665648	UnderExp	4.59e-05	232rs1007398	FALSE	232	under
rs1007398	ENST00000226230.6	TMEM97	CY	17	+	V_GRE_C	rs1007398_26665648_OverExp	9	24	+	11.6893	1.92e-05	0.587	GGCACAGGCTGCTCTG	rs1007398	26665648	OverExp	1.92e-05	V_GRE_C	9	24	+	12.0299	1.68e-05	0.587	GGCACAGACTGCTCTG	rs1007398	26665648	UnderExp	1.68e-05	V_GRE_Crs1007398	FALSE	V_GRE_C	under
rs1007398	ENST00000226230.6	TMEM97	CY	17	+	478	rs1007398_26665648_OverExp	16	28	-	11.2955	4.66e-05	0.218	CCTCCAGAGCAGC	rs1007398	26665648	OverExp	4.66e-05	NA	NA	NA	NA	NA	NA	NA	NA	NA	NA	NA	NA	NA	missing	478	over
rs1007398	ENST00000226230.6	TMEM97	CY	17	+	578	rs1007398_26665648_OverExp	9	24	-	12.8304	1.25e-05	0.152	CAGAGCAGCCTGTGCC	rs1007398	26665648	OverExp	1.25e-05	578	9	24	-	11.7409	3.1e-05	0.153	CAGAGCAGTCTGTGCC	rs1007398	26665648	UnderExp	3.1e-05	578rs1007398	FALSE	578	over
rs1007398	ENST00000226230.6	TMEM97	CY	17	+	328	rs1007398_26665648_OverExp	10	22	-	11.6386	1.83e-05	0.402	GAGCAGCCTGTGC	rs1007398	26665648	OverExp	1.83e-05	328	10	22	-	11.7016	1.76e-05	0.402	GAGCAGTCTGTGC	rs1007398	26665648	UnderExp	1.76e-05	328rs1007398	FALSE	328	under
rs1007398	ENST00000226230.6	TMEM97	CY	17	+	V_AR_03	rs1007398_26665648_OverExp	3	29	+	5.27911	9.67e-05	0.563	AACACTGGCACAGGCTGCTCTGGAGGC	rs1007398	26665648	OverExp	9.67e-05	NA	NA	NA	NA	NA	NA	NA	NA	NA	NA	NA	NA	NA	missing	V_AR_03	over
rs1007398	ENST00000226230.6	TMEM97	CY	17	+	592	rs1007398_26665648_OverExp	8	23	-	10.8687	7.01e-05	0.411	AGAGCAGCCTGTGCCA	rs1007398	26665648	OverExp	7.01e-05	592	8	23	-	10.936	6.29e-05	0.394	AGAGCAGTCTGTGCCA	rs1007398	26665648	UnderExp	6.29e-05	592rs1007398	FALSE	592	under
rs1007398	ENST00000226230.6	TMEM97	CY	17	+	140	rs1007398_26665648_OverExp	9	20	-	11.658	3.35e-05	0.132	GCAGCCTGTGCC	rs1007398	26665648	OverExp	3.35e-05	140	9	20	-	10.7851	9.49e-05	0.191	GCAGTCTGTGCC	rs1007398	26665648	UnderExp	9.49e-05	140rs1007398	FALSE	140	over
rs1007398	ENST00000226230.6	TMEM97	CY	17	+	66	rs1007398_26665648_OverExp	7	19	+	12.0598	1.58e-05	0.146	CTGGCACAGGCTG	rs1007398	26665648	OverExp	1.58e-05	66	7	19	+	11.6391	2.61e-05	0.146	CTGGCACAGACTG	rs1007398	26665648	UnderExp	2.61e-05	66rs1007398	FALSE	66	over
rs1007398	ENST00000540200.1	POLDIP2	FM	17	-	181	rs1007398_26665648_OverExp	11	22	+	11.6527	2.36e-05	0.335	CACAGGCTGCTC	rs1007398	26665648	OverExp	2.36e-05	NA	NA	NA	NA	NA	NA	NA	NA	NA	NA	NA	NA	NA	missing	181	over
rs1007398	ENST00000540200.1	POLDIP2	FM	17	-	NA	NA	NA	NA	NA	NA	NA	NA	NA	NA	NA	NA	NA	268	11	19	-	10.6002	2.78e-05	0.501	CAGTCTGTG	rs1007398	26665648	UnderExp	2.78e-05	268rs1007398	missing	268	under
rs1007398	ENST00000540200.1	POLDIP2	FM	17	-	102	rs1007398_26665648_OverExp	8	16	-	11.0854	6.09e-05	0.312	CCTGTGCCA	rs1007398	26665648	OverExp	6.09e-05	102	8	16	-	14.8824	6.62e-06	0.308	TCTGTGCCA	rs1007398	26665648	UnderExp	6.62e-06	102rs1007398	FALSE	102	under
rs1007398	ENST00000540200.1	POLDIP2	FM	17	-	58	rs1007398_26665648_OverExp	13	27	+	16.0435	1.18e-06	0.0515	CAGGCTGCTCTGGAG	rs1007398	26665648	OverExp	1.18e-06	58	13	27	+	15.5858	2.48e-06	0.0678	CAGACTGCTCTGGAG	rs1007398	26665648	UnderExp	2.48e-06	58rs1007398	FALSE	58	over
rs1007398	ENST00000540200.1	POLDIP2	FM	17	-	111	rs1007398_26665648_OverExp	11	23	-	11.2492	2.09e-05	0.35	AGAGCAGCCTGTG	rs1007398	26665648	OverExp	2.09e-05	111	11	23	-	11.0487	2.83e-05	0.353	AGAGCAGTCTGTG	rs1007398	26665648	UnderExp	2.83e-05	111rs1007398	FALSE	111	over
rs1007398	ENST00000540200.1	POLDIP2	FM	17	-	V_AR_02	rs1007398_26665648_OverExp	3	29	+	5.18594	6.22e-05	0.424	AACACTGGCACAGGCTGCTCTGGAGGC	rs1007398	26665648	OverExp	6.22e-05	V_AR_02	3	29	+	4.96229	6.65e-05	0.424	AACACTGGCACAGACTGCTCTGGAGGC	rs1007398	26665648	UnderExp	6.65e-05	V_AR_02rs1007398	FALSE	V_AR_02	over
rs1007398	ENST00000540200.1	POLDIP2	FM	17	-	433	rs1007398_26665648_OverExp	1	16	-	10.6505	9.56e-05	0.431	CCTGTGCCAGTGTTTA	rs1007398	26665648	OverExp	9.56e-05	NA	NA	NA	NA	NA	NA	NA	NA	NA	NA	NA	NA	NA	missing	433	over
rs1007398	ENST00000540200.1	POLDIP2	FM	17	-	235	rs1007398_26665648_OverExp	4	16	+	10.7226	9.55e-05	0.373	ACACTGGCACAGG	rs1007398	26665648	OverExp	9.55e-05	NA	NA	NA	NA	NA	NA	NA	NA	NA	NA	NA	NA	NA	missing	235	over
rs1007398	ENST00000540200.1	POLDIP2	FM	17	-	565	rs1007398_26665648_OverExp	13	28	+	12.1231	1.52e-05	0.264	CAGGCTGCTCTGGAGG	rs1007398	26665648	OverExp	1.52e-05	565	13	28	+	11.9263	1.75e-05	0.264	CAGACTGCTCTGGAGG	rs1007398	26665648	UnderExp	1.75e-05	565rs1007398	FALSE	565	over
rs1007398	ENST00000540200.1	POLDIP2	FM	17	-	278	rs1007398_26665648_OverExp	8	23	-	11.5868	2.65e-05	0.137	AGAGCAGCCTGTGCCA	rs1007398	26665648	OverExp	2.65e-05	278	8	23	-	10.9488	7.03e-05	0.179	AGAGCAGTCTGTGCCA	rs1007398	26665648	UnderExp	7.03e-05	278rs1007398	FALSE	278	over
rs1007398	ENST00000540200.1	POLDIP2	FM	17	-	323	rs1007398_26665648_OverExp	3	17	+	11.6022	3.53e-05	0.2	AACACTGGCACAGGC	rs1007398	26665648	OverExp	3.53e-05	323	3	17	+	10.9933	6.96e-05	0.255	AACACTGGCACAGAC	rs1007398	26665648	UnderExp	6.96e-05	323rs1007398	FALSE	323	over
rs1007398	ENST00000540200.1	POLDIP2	FM	17	-	260	rs1007398_26665648_OverExp	4	16	+	10.9675	5.45e-05	0.295	ACACTGGCACAGG	rs1007398	26665648	OverExp	5.45e-05	NA	NA	NA	NA	NA	NA	NA	NA	NA	NA	NA	NA	NA	missing	260	over
rs1007398	ENST00000540200.1	POLDIP2	FM	17	-	232	rs1007398_26665648_OverExp	10	21	-	11.0267	5.17e-05	0.265	AGCAGCCTGTGC	rs1007398	26665648	OverExp	5.17e-05	232	10	21	-	11.0953	4.59e-05	0.261	AGCAGTCTGTGC	rs1007398	26665648	UnderExp	4.59e-05	232rs1007398	FALSE	232	under
rs1007398	ENST00000540200.1	POLDIP2	FM	17	-	V_GRE_C	rs1007398_26665648_OverExp	9	24	+	11.6893	1.92e-05	0.587	GGCACAGGCTGCTCTG	rs1007398	26665648	OverExp	1.92e-05	V_GRE_C	9	24	+	12.0299	1.68e-05	0.587	GGCACAGACTGCTCTG	rs1007398	26665648	UnderExp	1.68e-05	V_GRE_Crs1007398	FALSE	V_GRE_C	under
rs1007398	ENST00000540200.1	POLDIP2	FM	17	-	478	rs1007398_26665648_OverExp	16	28	-	11.2955	4.66e-05	0.218	CCTCCAGAGCAGC	rs1007398	26665648	OverExp	4.66e-05	NA	NA	NA	NA	NA	NA	NA	NA	NA	NA	NA	NA	NA	missing	478	over
rs1007398	ENST00000540200.1	POLDIP2	FM	17	-	578	rs1007398_26665648_OverExp	9	24	-	12.8304	1.25e-05	0.152	CAGAGCAGCCTGTGCC	rs1007398	26665648	OverExp	1.25e-05	578	9	24	-	11.7409	3.1e-05	0.153	CAGAGCAGTCTGTGCC	rs1007398	26665648	UnderExp	3.1e-05	578rs1007398	FALSE	578	over
rs1007398	ENST00000540200.1	POLDIP2	FM	17	-	328	rs1007398_26665648_OverExp	10	22	-	11.6386	1.83e-05	0.402	GAGCAGCCTGTGC	rs1007398	26665648	OverExp	1.83e-05	328	10	22	-	11.7016	1.76e-05	0.402	GAGCAGTCTGTGC	rs1007398	26665648	UnderExp	1.76e-05	328rs1007398	FALSE	328	under
rs1007398	ENST00000540200.1	POLDIP2	FM	17	-	V_AR_03	rs1007398_26665648_OverExp	3	29	+	5.27911	9.67e-05	0.563	AACACTGGCACAGGCTGCTCTGGAGGC	rs1007398	26665648	OverExp	9.67e-05	NA	NA	NA	NA	NA	NA	NA	NA	NA	NA	NA	NA	NA	missing	V_AR_03	over
rs1007398	ENST00000540200.1	POLDIP2	FM	17	-	592	rs1007398_26665648_OverExp	8	23	-	10.8687	7.01e-05	0.411	AGAGCAGCCTGTGCCA	rs1007398	26665648	OverExp	7.01e-05	592	8	23	-	10.936	6.29e-05	0.394	AGAGCAGTCTGTGCCA	rs1007398	26665648	UnderExp	6.29e-05	592rs1007398	FALSE	592	under
rs1007398	ENST00000540200.1	POLDIP2	FM	17	-	140	rs1007398_26665648_OverExp	9	20	-	11.658	3.35e-05	0.132	GCAGCCTGTGCC	rs1007398	26665648	OverExp	3.35e-05	140	9	20	-	10.7851	9.49e-05	0.191	GCAGTCTGTGCC	rs1007398	26665648	UnderExp	9.49e-05	140rs1007398	FALSE	140	over
rs1007398	ENST00000540200.1	POLDIP2	FM	17	-	66	rs1007398_26665648_OverExp	7	19	+	12.0598	1.58e-05	0.146	CTGGCACAGGCTG	rs1007398	26665648	OverExp	1.58e-05	66	7	19	+	11.6391	2.61e-05	0.146	CTGGCACAGACTG	rs1007398	26665648	UnderExp	2.61e-05	66rs1007398	FALSE	66	over
rs1007398	ENST00000336687.6	TMEM97	M	17	+	181	rs1007398_26665648_OverExp	11	22	+	11.6527	2.36e-05	0.335	CACAGGCTGCTC	rs1007398	26665648	OverExp	2.36e-05	NA	NA	NA	NA	NA	NA	NA	NA	NA	NA	NA	NA	NA	missing	181	over
rs1007398	ENST00000336687.6	TMEM97	M	17	+	NA	NA	NA	NA	NA	NA	NA	NA	NA	NA	NA	NA	NA	268	11	19	-	10.6002	2.78e-05	0.501	CAGTCTGTG	rs1007398	26665648	UnderExp	2.78e-05	268rs1007398	missing	268	under
rs1007398	ENST00000336687.6	TMEM97	M	17	+	102	rs1007398_26665648_OverExp	8	16	-	11.0854	6.09e-05	0.312	CCTGTGCCA	rs1007398	26665648	OverExp	6.09e-05	102	8	16	-	14.8824	6.62e-06	0.308	TCTGTGCCA	rs1007398	26665648	UnderExp	6.62e-06	102rs1007398	FALSE	102	under
rs1007398	ENST00000336687.6	TMEM97	M	17	+	58	rs1007398_26665648_OverExp	13	27	+	16.0435	1.18e-06	0.0515	CAGGCTGCTCTGGAG	rs1007398	26665648	OverExp	1.18e-06	58	13	27	+	15.5858	2.48e-06	0.0678	CAGACTGCTCTGGAG	rs1007398	26665648	UnderExp	2.48e-06	58rs1007398	FALSE	58	over
rs1007398	ENST00000336687.6	TMEM97	M	17	+	111	rs1007398_26665648_OverExp	11	23	-	11.2492	2.09e-05	0.35	AGAGCAGCCTGTG	rs1007398	26665648	OverExp	2.09e-05	111	11	23	-	11.0487	2.83e-05	0.353	AGAGCAGTCTGTG	rs1007398	26665648	UnderExp	2.83e-05	111rs1007398	FALSE	111	over
rs1007398	ENST00000336687.6	TMEM97	M	17	+	V_AR_02	rs1007398_26665648_OverExp	3	29	+	5.18594	6.22e-05	0.424	AACACTGGCACAGGCTGCTCTGGAGGC	rs1007398	26665648	OverExp	6.22e-05	V_AR_02	3	29	+	4.96229	6.65e-05	0.424	AACACTGGCACAGACTGCTCTGGAGGC	rs1007398	26665648	UnderExp	6.65e-05	V_AR_02rs1007398	FALSE	V_AR_02	over
rs1007398	ENST00000336687.6	TMEM97	M	17	+	433	rs1007398_26665648_OverExp	1	16	-	10.6505	9.56e-05	0.431	CCTGTGCCAGTGTTTA	rs1007398	26665648	OverExp	9.56e-05	NA	NA	NA	NA	NA	NA	NA	NA	NA	NA	NA	NA	NA	missing	433	over
rs1007398	ENST00000336687.6	TMEM97	M	17	+	235	rs1007398_26665648_OverExp	4	16	+	10.7226	9.55e-05	0.373	ACACTGGCACAGG	rs1007398	26665648	OverExp	9.55e-05	NA	NA	NA	NA	NA	NA	NA	NA	NA	NA	NA	NA	NA	missing	235	over
rs1007398	ENST00000336687.6	TMEM97	M	17	+	565	rs1007398_26665648_OverExp	13	28	+	12.1231	1.52e-05	0.264	CAGGCTGCTCTGGAGG	rs1007398	26665648	OverExp	1.52e-05	565	13	28	+	11.9263	1.75e-05	0.264	CAGACTGCTCTGGAGG	rs1007398	26665648	UnderExp	1.75e-05	565rs1007398	FALSE	565	over
rs1007398	ENST00000336687.6	TMEM97	M	17	+	278	rs1007398_26665648_OverExp	8	23	-	11.5868	2.65e-05	0.137	AGAGCAGCCTGTGCCA	rs1007398	26665648	OverExp	2.65e-05	278	8	23	-	10.9488	7.03e-05	0.179	AGAGCAGTCTGTGCCA	rs1007398	26665648	UnderExp	7.03e-05	278rs1007398	FALSE	278	over
rs1007398	ENST00000336687.6	TMEM97	M	17	+	323	rs1007398_26665648_OverExp	3	17	+	11.6022	3.53e-05	0.2	AACACTGGCACAGGC	rs1007398	26665648	OverExp	3.53e-05	323	3	17	+	10.9933	6.96e-05	0.255	AACACTGGCACAGAC	rs1007398	26665648	UnderExp	6.96e-05	323rs1007398	FALSE	323	over
rs1007398	ENST00000336687.6	TMEM97	M	17	+	260	rs1007398_26665648_OverExp	4	16	+	10.9675	5.45e-05	0.295	ACACTGGCACAGG	rs1007398	26665648	OverExp	5.45e-05	NA	NA	NA	NA	NA	NA	NA	NA	NA	NA	NA	NA	NA	missing	260	over
rs1007398	ENST00000336687.6	TMEM97	M	17	+	232	rs1007398_26665648_OverExp	10	21	-	11.0267	5.17e-05	0.265	AGCAGCCTGTGC	rs1007398	26665648	OverExp	5.17e-05	232	10	21	-	11.0953	4.59e-05	0.261	AGCAGTCTGTGC	rs1007398	26665648	UnderExp	4.59e-05	232rs1007398	FALSE	232	under
rs1007398	ENST00000336687.6	TMEM97	M	17	+	V_GRE_C	rs1007398_26665648_OverExp	9	24	+	11.6893	1.92e-05	0.587	GGCACAGGCTGCTCTG	rs1007398	26665648	OverExp	1.92e-05	V_GRE_C	9	24	+	12.0299	1.68e-05	0.587	GGCACAGACTGCTCTG	rs1007398	26665648	UnderExp	1.68e-05	V_GRE_Crs1007398	FALSE	V_GRE_C	under
rs1007398	ENST00000336687.6	TMEM97	M	17	+	478	rs1007398_26665648_OverExp	16	28	-	11.2955	4.66e-05	0.218	CCTCCAGAGCAGC	rs1007398	26665648	OverExp	4.66e-05	NA	NA	NA	NA	NA	NA	NA	NA	NA	NA	NA	NA	NA	missing	478	over
rs1007398	ENST00000336687.6	TMEM97	M	17	+	578	rs1007398_26665648_OverExp	9	24	-	12.8304	1.25e-05	0.152	CAGAGCAGCCTGTGCC	rs1007398	26665648	OverExp	1.25e-05	578	9	24	-	11.7409	3.1e-05	0.153	CAGAGCAGTCTGTGCC	rs1007398	26665648	UnderExp	3.1e-05	578rs1007398	FALSE	578	over
rs1007398	ENST00000336687.6	TMEM97	M	17	+	328	rs1007398_26665648_OverExp	10	22	-	11.6386	1.83e-05	0.402	GAGCAGCCTGTGC	rs1007398	26665648	OverExp	1.83e-05	328	10	22	-	11.7016	1.76e-05	0.402	GAGCAGTCTGTGC	rs1007398	26665648	UnderExp	1.76e-05	328rs1007398	FALSE	328	under
rs1007398	ENST00000336687.6	TMEM97	M	17	+	V_AR_03	rs1007398_26665648_OverExp	3	29	+	5.27911	9.67e-05	0.563	AACACTGGCACAGGCTGCTCTGGAGGC	rs1007398	26665648	OverExp	9.67e-05	NA	NA	NA	NA	NA	NA	NA	NA	NA	NA	NA	NA	NA	missing	V_AR_03	over
rs1007398	ENST00000336687.6	TMEM97	M	17	+	592	rs1007398_26665648_OverExp	8	23	-	10.8687	7.01e-05	0.411	AGAGCAGCCTGTGCCA	rs1007398	26665648	OverExp	7.01e-05	592	8	23	-	10.936	6.29e-05	0.394	AGAGCAGTCTGTGCCA	rs1007398	26665648	UnderExp	6.29e-05	592rs1007398	FALSE	592	under
rs1007398	ENST00000336687.6	TMEM97	M	17	+	140	rs1007398_26665648_OverExp	9	20	-	11.658	3.35e-05	0.132	GCAGCCTGTGCC	rs1007398	26665648	OverExp	3.35e-05	140	9	20	-	10.7851	9.49e-05	0.191	GCAGTCTGTGCC	rs1007398	26665648	UnderExp	9.49e-05	140rs1007398	FALSE	140	over
rs1007398	ENST00000336687.6	TMEM97	M	17	+	66	rs1007398_26665648_OverExp	7	19	+	12.0598	1.58e-05	0.146	CTGGCACAGGCTG	rs1007398	26665648	OverExp	1.58e-05	66	7	19	+	11.6391	2.61e-05	0.146	CTGGCACAGACTG	rs1007398	26665648	UnderExp	2.61e-05	66rs1007398	FALSE	66	over
rs10076470	ENST00000274192.5	SRD5A1	YM	5	+	NA	NA	NA	NA	NA	NA	NA	NA	NA	NA	NA	NA	NA	42	6	16	+	11.6846	2.09e-05	0.159	CAGCCCTGAGG	rs10076470	6632875	UnderExp	2.09e-05	42rs10076470	missing	42	under
rs10076470	ENST00000274192.5	SRD5A1	YM	5	+	NA	NA	NA	NA	NA	NA	NA	NA	NA	NA	NA	NA	NA	V_ETS_Q6	13	20	-	10.7831	6.55e-05	0.212	CCTTCCTC	rs10076470	6632875	UnderExp	6.55e-05	V_ETS_Q6rs10076470	missing	V_ETS_Q6	under
rs10076470	ENST00000274192.5	SRD5A1	YM	5	+	NA	NA	NA	NA	NA	NA	NA	NA	NA	NA	NA	NA	NA	V_SP3_Q3	7	20	+	9.66198	6.67e-05	0.246	AGCCCTGAGGAAGG	rs10076470	6632875	UnderExp	6.67e-05	V_SP3_Q3rs10076470	missing	V_SP3_Q3	under
rs10076470	ENST00000274192.5	SRD5A1	YM	5	+	155	rs10076470_6632875_OverExp	10	22	+	10.9301	7.18e-05	0.37	CCTGAGAAAGGAA	rs10076470	6632875	OverExp	7.18e-05	NA	NA	NA	NA	NA	NA	NA	NA	NA	NA	NA	NA	NA	missing	155	over
rs10076470	ENST00000274192.5	SRD5A1	YM	5	+	612	rs10076470_6632875_OverExp	7	22	+	12.2061	2.01e-05	0.22	AGCCCTGAGAAAGGAA	rs10076470	6632875	OverExp	2.01e-05	612	7	22	+	16.8112	1.59e-07	0.0626	AGCCCTGAGGAAGGAA	rs10076470	6632875	UnderExp	1.59e-07	612rs10076470	FALSE	612	under
rs10076470	ENST00000274192.5	SRD5A1	YM	5	+	525	rs10076470_6632875_OverExp	3	16	+	10.861	6.31e-05	0.449	TCCCAGCCCTGAGA	rs10076470	6632875	OverExp	6.31e-05	NA	NA	NA	NA	NA	NA	NA	NA	NA	NA	NA	NA	NA	missing	525	over
rs10076470	ENST00000274192.5	SRD5A1	YM	5	+	492	rs10076470_6632875_OverExp	12	26	-	10.89	4.03e-05	0.339	CTCTTTCCTTTCTCA	rs10076470	6632875	OverExp	4.03e-05	NA	NA	NA	NA	NA	NA	NA	NA	NA	NA	NA	NA	NA	missing	492	over
rs10076470	ENST00000274192.5	SRD5A1	YM	5	+	NA	NA	NA	NA	NA	NA	NA	NA	NA	NA	NA	NA	NA	48	7	16	-	11.8329	2.67e-05	0.194	CCTCAGGGCT	rs10076470	6632875	UnderExp	2.67e-05	48rs10076470	missing	48	under
rs10076470	ENST00000274192.5	SRD5A1	YM	5	+	V_IRF_Q6	rs10076470_6632875_OverExp	14	28	-	12.8732	2.23e-05	0.215	GTCTCTTTCCTTTCT	rs10076470	6632875	OverExp	2.23e-05	NA	NA	NA	NA	NA	NA	NA	NA	NA	NA	NA	NA	NA	missing	V_IRF_Q6	over
rs10076470	ENST00000274192.5	SRD5A1	YM	5	+	585	rs10076470_6632875_OverExp	12	25	+	12.0028	2.06e-05	0.172	TGAGAAAGGAAAGA	rs10076470	6632875	OverExp	2.06e-05	585	12	25	+	12.0749	1.92e-05	0.172	TGAGGAAGGAAAGA	rs10076470	6632875	UnderExp	1.92e-05	585rs10076470	FALSE	585	under
rs10076470	ENST00000274192.5	SRD5A1	YM	5	+	NA	NA	NA	NA	NA	NA	NA	NA	NA	NA	NA	NA	NA	V_PU1_Q6	12	19	+	12.8429	2.94e-05	0.214	TGAGGAAG	rs10076470	6632875	UnderExp	2.94e-05	V_PU1_Q6rs10076470	missing	V_PU1_Q6	under
rs10076470	ENST00000274192.5	SRD5A1	YM	5	+	NA	NA	NA	NA	NA	NA	NA	NA	NA	NA	NA	NA	NA	98	10	23	+	11.1803	5.71e-05	0.169	CCTGAGGAAGGAAA	rs10076470	6632875	UnderExp	5.71e-05	98rs10076470	missing	98	under
rs10076470	ENST00000274192.5	SRD5A1	YM	5	+	656	rs10076470_6632875_OverExp	12	27	-	11.1263	5.92e-05	0.202	TCTCTTTCCTTTCTCA	rs10076470	6632875	OverExp	5.92e-05	656	12	27	-	11.3704	4.43e-05	0.196	TCTCTTTCCTTCCTCA	rs10076470	6632875	UnderExp	4.43e-05	656rs10076470	FALSE	656	under
rs10076470	ENST00000274192.5	SRD5A1	YM	5	+	628	rs10076470_6632875_OverExp	13	28	+	11.8514	2.07e-05	0.324	GAGAAAGGAAAGAGAC	rs10076470	6632875	OverExp	2.07e-05	628	13	28	+	11.9217	1.93e-05	0.324	GAGGAAGGAAAGAGAC	rs10076470	6632875	UnderExp	1.93e-05	628rs10076470	FALSE	628	under
rs10076470	ENST00000274192.5	SRD5A1	YM	5	+	103	rs10076470_6632875_OverExp	12	22	+	10.8493	3.12e-05	0.311	TGAGAAAGGAA	rs10076470	6632875	OverExp	3.12e-05	NA	NA	NA	NA	NA	NA	NA	NA	NA	NA	NA	NA	NA	missing	103	over
rs10076470	ENST00000274192.5	SRD5A1	YM	5	+	NA	NA	NA	NA	NA	NA	NA	NA	NA	NA	NA	NA	NA	46	15	22	+	14.7191	1.47e-05	0.178	GGAAGGAA	rs10076470	6632875	UnderExp	1.47e-05	46rs10076470	missing	46	under
rs10077217	ENST00000420343.1	MED7	YF	5	-	414	rs10077217_156564823_OverExp	16	31	-	11.0384	4.03e-05	0.408	AAACATTTCTTGCATG	rs10077217	156564823	OverExp	4.03e-05	NA	NA	NA	NA	NA	NA	NA	NA	NA	NA	NA	NA	NA	missing	414	over
rs10077217	ENST00000420343.1	MED7	YF	5	-	517	rs10077217_156564823_OverExp	16	31	-	14.3722	5.43e-06	0.53	AAACATTTCTTGCATG	rs10077217	156564823	OverExp	5.43e-06	517	16	31	-	10.3734	8.69e-05	0.53	AAACATTTCTTGCATT	rs10077217	156564823	UnderExp	8.69e-05	517rs10077217	FALSE	517	over
rs10077217	ENST00000420343.1	MED7	YF	5	-	V_POU5F1_01	rs10077217_156564823_OverExp	16	25	+	10.7178	3.59e-05	0.708	CATGCAAGAA	rs10077217	156564823	OverExp	3.59e-05	V_POU5F1_01	16	25	+	10.8698	2.01e-05	0.708	AATGCAAGAA	rs10077217	156564823	UnderExp	2.01e-05	V_POU5F1_01rs10077217	FALSE	V_POU5F1_01	under
rs10078268	ENST00000304858.2	HSPA4	Y	5	+	127	rs10078268_132368702_OverExp	10	19	-	10.5071	7.87e-05	0.424	AAGTTTTCAG	rs10078268	132368702	OverExp	7.87e-05	NA	NA	NA	NA	NA	NA	NA	NA	NA	NA	NA	NA	NA	missing	127	over
rs10078268	ENST00000304858.2	HSPA4	Y	5	+	NA	NA	NA	NA	NA	NA	NA	NA	NA	NA	NA	NA	NA	395	7	19	-	10.6702	9.33e-05	0.5	AAGGTTTCAGTGG	rs10078268	132368702	UnderExp	9.33e-05	395rs10078268	missing	395	under
rs10078268	ENST00000304858.2	HSPA4	Y	5	+	V_RBPJK_01	rs10078268_132368702_OverExp	15	25	+	10.8577	7.72e-05	0.558	AACTTGGGAAC	rs10078268	132368702	OverExp	7.72e-05	V_RBPJK_01	15	25	+	12.5171	2.87e-05	0.558	ACCTTGGGAAC	rs10078268	132368702	UnderExp	2.87e-05	V_RBPJK_01rs10078268	FALSE	V_RBPJK_01	under
rs10078268	ENST00000304858.2	HSPA4	Y	5	+	NA	NA	NA	NA	NA	NA	NA	NA	NA	NA	NA	NA	NA	538	12	25	+	11.4555	3.5e-05	0.545	GAAACCTTGGGAAC	rs10078268	132368702	UnderExp	3.5e-05	538rs10078268	missing	538	under
rs10078268	ENST00000304858.2	HSPA4	Y	5	+	143	rs10078268_132368702_OverExp	9	19	+	14.8781	3.26e-06	0.613	ACTGAAAACTT	rs10078268	132368702	OverExp	3.26e-06	143	9	19	+	10.5998	8.17e-05	0.636	ACTGAAACCTT	rs10078268	132368702	UnderExp	8.17e-05	143rs10078268	FALSE	143	over
rs10078268	ENST00000304858.2	HSPA4	Y	5	+	NA	NA	NA	NA	NA	NA	NA	NA	NA	NA	NA	NA	NA	18	16	25	+	15.3252	3.46e-06	0.172	CCTTGGGAAC	rs10078268	132368702	UnderExp	3.46e-06	18rs10078268	missing	18	under
rs10078268	ENST00000304858.2	HSPA4	Y	5	+	NA	NA	NA	NA	NA	NA	NA	NA	NA	NA	NA	NA	NA	447	16	30	-	10.9333	7.69e-05	0.456	AATGTGTTCCCAAGG	rs10078268	132368702	UnderExp	7.69e-05	447rs10078268	missing	447	under
rs10078268	ENST00000304858.2	HSPA4	Y	5	+	618	rs10078268_132368702_OverExp	7	20	+	10.6197	9.55e-05	0.323	CCACTGAAAACTTG	rs10078268	132368702	OverExp	9.55e-05	NA	NA	NA	NA	NA	NA	NA	NA	NA	NA	NA	NA	NA	missing	618	over
rs10078268	ENST00000304858.2	HSPA4	Y	5	+	NA	NA	NA	NA	NA	NA	NA	NA	NA	NA	NA	NA	NA	V_RFX1_02	10	27	+	10.4128	9.63e-05	0.711	CTGAAACCTTGGGAACAC	rs10078268	132368702	UnderExp	9.63e-05	V_RFX1_02rs10078268	missing	V_RFX1_02	under
rs10078268	ENST00000304858.2	HSPA4	Y	5	+	V_HSF_Q6	rs10078268_132368702_OverExp	12	24	-	6.02001	6.19e-05	0.588	TTCCCAAGTTTTC	rs10078268	132368702	OverExp	6.19e-05	V_HSF_Q6	12	24	-	13.858	2.48e-06	0.184	TTCCCAAGGTTTC	rs10078268	132368702	UnderExp	2.48e-06	V_HSF_Q6rs10078268	FALSE	V_HSF_Q6	under
rs10078268	ENST00000304858.2	HSPA4	Y	5	+	NA	NA	NA	NA	NA	NA	NA	NA	NA	NA	NA	NA	NA	302	4	19	-	10.6957	9.23e-05	0.445	AAGGTTTCAGTGGCCA	rs10078268	132368702	UnderExp	9.23e-05	302rs10078268	missing	302	under
rs10078268	ENST00000304858.2	HSPA4	Y	5	+	337	rs10078268_132368702_OverExp	8	23	+	10.9669	6.7e-05	0.301	CACTGAAAACTTGGGA	rs10078268	132368702	OverExp	6.7e-05	337	8	23	+	11.3614	4.48e-05	0.275	CACTGAAACCTTGGGA	rs10078268	132368702	UnderExp	4.48e-05	337rs10078268	FALSE	337	under
rs10078268	ENST00000304858.2	HSPA4	Y	5	+	NA	NA	NA	NA	NA	NA	NA	NA	NA	NA	NA	NA	NA	475	5	17	-	11.2237	6.14e-05	0.196	GGTTTCAGTGGCC	rs10078268	132368702	UnderExp	6.14e-05	475rs10078268	missing	475	under
rs10078268	ENST00000304858.2	HSPA4	Y	5	+	NA	NA	NA	NA	NA	NA	NA	NA	NA	NA	NA	NA	NA	560	11	22	-	10.7311	7.93e-05	0.779	CCCAAGGTTTCA	rs10078268	132368702	UnderExp	7.93e-05	560rs10078268	missing	560	under
rs10078671	ENST00000601380.1	ANKDD1B	CYFM	5	+	NA	NA	NA	NA	NA	NA	NA	NA	NA	NA	NA	NA	NA	90	13	24	-	10.8503	8.95e-05	0.208	AGTTGTCTGCCT	rs10078671	74902848	UnderExp	8.95e-05	90rs10078671	missing	90	under
rs10078671	ENST00000601380.1	ANKDD1B	CYFM	5	+	NA	NA	NA	NA	NA	NA	NA	NA	NA	NA	NA	NA	NA	V_SMAD3_Q6	13	21	-	14.3692	7.34e-06	0.347	TGTCTGCCT	rs10078671	74902848	UnderExp	7.34e-06	V_SMAD3_Q6rs10078671	missing	V_SMAD3_Q6	under
rs10078671	ENST00000601380.1	ANKDD1B	CYFM	5	+	448	rs10078671_74902848_OverExp	12	25	-	15.4581	1.21e-06	0.169	AAGTTGTCTCCCTG	rs10078671	74902848	OverExp	1.21e-06	448	12	25	-	11.8364	1.81e-05	0.337	AAGTTGTCTGCCTG	rs10078671	74902848	UnderExp	1.81e-05	448rs10078671	FALSE	448	over
rs10078671	ENST00000601380.1	ANKDD1B	CYFM	5	+	362	rs10078671_74902848_OverExp	5	17	-	14.2941	1.15e-05	0.714	TCCCTGAATTGAA	rs10078671	74902848	OverExp	1.15e-05	NA	NA	NA	NA	NA	NA	NA	NA	NA	NA	NA	NA	NA	missing	362	over
rs10078671	ENST00000601380.1	ANKDD1B	CYFM	5	+	NA	NA	NA	NA	NA	NA	NA	NA	NA	NA	NA	NA	NA	37	13	21	+	11.1757	5.09e-05	0.229	AGGCAGACA	rs10078671	74902848	UnderExp	5.09e-05	37rs10078671	missing	37	under
rs10078671	ENST00000601380.1	ANKDD1B	CYFM	5	+	613	rs10078671_74902848_OverExp	14	27	-	10.6527	9.19e-05	0.413	CTAAGTTGTCTCCC	rs10078671	74902848	OverExp	9.19e-05	613	14	27	-	10.5872	9.94e-05	0.421	CTAAGTTGTCTGCC	rs10078671	74902848	UnderExp	9.94e-05	613rs10078671	FALSE	613	over
rs10078671	ENST00000601380.1	ANKDD1B	CYFM	5	+	NA	NA	NA	NA	NA	NA	NA	NA	NA	NA	NA	NA	NA	V_SMAD_Q6_01	12	22	+	10.9931	9.18e-05	0.578	CAGGCAGACAA	rs10078671	74902848	UnderExp	9.18e-05	V_SMAD_Q6_01rs10078671	missing	V_SMAD_Q6_01	under
rs1007923	ENST00000537087.1	C12orf57	M	12	+	NA	NA	NA	NA	NA	NA	NA	NA	NA	NA	NA	NA	NA	154	10	24	-	12.1989	1.59e-05	0.397	CACTTGGCAACTGCA	rs1007923	7014107	UnderExp	1.59e-05	154rs1007923	missing	154	under
rs1007923	ENST00000537087.1	C12orf57	M	12	+	246	rs1007923_7014107_OverExp	9	22	-	10.8239	8.41e-05	0.15	CTTGGCTACTGCAG	rs1007923	7014107	OverExp	8.41e-05	246	9	22	-	11.2479	5.56e-05	0.123	CTTGGCAACTGCAG	rs1007923	7014107	UnderExp	5.56e-05	246rs1007923	FALSE	246	under
rs1007923	ENST00000537087.1	C12orf57	M	12	+	NA	NA	NA	NA	NA	NA	NA	NA	NA	NA	NA	NA	NA	344	6	20	+	11.2011	5.96e-05	0.304	GAGCTGCAGTTGCCA	rs1007923	7014107	UnderExp	5.96e-05	344rs1007923	missing	344	under
rs1007923	ENST00000537087.1	C12orf57	M	12	+	NA	NA	NA	NA	NA	NA	NA	NA	NA	NA	NA	NA	NA	V_MIF1_01	11	28	-	5.46813	7.04e-05	0.847	GGGGCACTTGGCAACTGC	rs1007923	7014107	UnderExp	7.04e-05	V_MIF1_01rs1007923	missing	V_MIF1_01	under
rs1007923	ENST00000537087.1	C12orf57	M	12	+	NA	NA	NA	NA	NA	NA	NA	NA	NA	NA	NA	NA	NA	V_CMYC_02	16	27	+	7.76137	5.54e-05	0.406	TGCCAAGTGCCC	rs1007923	7014107	UnderExp	5.54e-05	V_CMYC_02rs1007923	missing	V_CMYC_02	under
rs1007923	ENST00000537087.1	C12orf57	M	12	+	360	rs1007923_7014107_OverExp	14	28	-	11.4422	4.26e-05	0.232	GGGGCACTTGGCTAC	rs1007923	7014107	OverExp	4.26e-05	360	14	28	-	11.3175	5.04e-05	0.247	GGGGCACTTGGCAAC	rs1007923	7014107	UnderExp	5.04e-05	360rs1007923	FALSE	360	over
rs1007923	ENST00000537087.1	C12orf57	M	12	+	47	rs1007923_7014107_OverExp	12	24	-	10.6555	8.18e-05	0.363	CACTTGGCTACTG	rs1007923	7014107	OverExp	8.18e-05	NA	NA	NA	NA	NA	NA	NA	NA	NA	NA	NA	NA	NA	missing	47	over
rs1007923	ENST00000537087.1	C12orf57	M	12	+	NA	NA	NA	NA	NA	NA	NA	NA	NA	NA	NA	NA	NA	16	16	27	+	11.0266	5.27e-05	0.317	TGCCAAGTGCCC	rs1007923	7014107	UnderExp	5.27e-05	16rs1007923	missing	16	under
rs1007923	ENST00000537087.1	C12orf57	M	12	+	488	rs1007923_7014107_OverExp	9	21	+	11.0958	5.88e-05	0.362	CTGCAGTAGCCAA	rs1007923	7014107	OverExp	5.88e-05	488	9	21	+	11.3042	3.94e-05	0.35	CTGCAGTTGCCAA	rs1007923	7014107	UnderExp	3.94e-05	488rs1007923	FALSE	488	under
rs1007923	ENST00000537087.1	C12orf57	M	12	+	NA	NA	NA	NA	NA	NA	NA	NA	NA	NA	NA	NA	NA	377	9	23	-	10.8795	7.78e-05	0.267	ACTTGGCAACTGCAG	rs1007923	7014107	UnderExp	7.78e-05	377rs1007923	missing	377	under
rs1007923	ENST00000537087.1	C12orf57	M	12	+	NA	NA	NA	NA	NA	NA	NA	NA	NA	NA	NA	NA	NA	418	2	17	-	11.4765	4.15e-05	0.152	CAACTGCAGCTCGCCA	rs1007923	7014107	UnderExp	4.15e-05	418rs1007923	missing	418	under
rs1007923	ENST00000537087.1	C12orf57	M	12	+	NA	NA	NA	NA	NA	NA	NA	NA	NA	NA	NA	NA	NA	119	10	20	-	14.6727	2.74e-06	0.216	TGGCAACTGCA	rs1007923	7014107	UnderExp	2.74e-06	119rs1007923	missing	119	under
rs1007923	ENST00000537087.1	C12orf57	M	12	+	NA	NA	NA	NA	NA	NA	NA	NA	NA	NA	NA	NA	NA	V_RFX_Q6	12	20	+	11.9098	1.76e-05	0.609	CAGTTGCCA	rs1007923	7014107	UnderExp	1.76e-05	V_RFX_Q6rs1007923	missing	V_RFX_Q6	under
rs1007923	ENST00000537087.1	C12orf57	M	12	+	NA	NA	NA	NA	NA	NA	NA	NA	NA	NA	NA	NA	NA	V_ZBRK1_01	3	17	+	4.4544	8.11e-05	0.355	GGCGAGCTGCAGTTG	rs1007923	7014107	UnderExp	8.11e-05	V_ZBRK1_01rs1007923	missing	V_ZBRK1_01	under
rs1007923	ENST00000537087.1	C12orf57	M	12	+	NA	NA	NA	NA	NA	NA	NA	NA	NA	NA	NA	NA	NA	647	7	19	+	11.3529	4.86e-05	0.212	AGCTGCAGTTGCC	rs1007923	7014107	UnderExp	4.86e-05	647rs1007923	missing	647	under
rs1007923	ENST00000537087.1	C12orf57	M	12	+	NA	NA	NA	NA	NA	NA	NA	NA	NA	NA	NA	NA	NA	V_RFX1_01	12	28	-	14.2831	7.66e-06	0.748	GGGGCACTTGGCAACTG	rs1007923	7014107	UnderExp	7.66e-06	V_RFX1_01rs1007923	missing	V_RFX1_01	under
rs10079286	ENST00000523154.1	CTB-131B5.5	M	5	+	80	rs10079286_139599134_OverExp	13	23	-	10.8784	8.66e-05	0.218	TCCTGAACGCA	rs10079286	139599134	OverExp	8.66e-05	NA	NA	NA	NA	NA	NA	NA	NA	NA	NA	NA	NA	NA	missing	80	over
[truncated: 385,739+ more rows]
