# Supplementary material for: Allelic expression mapping across cellular lineages to establish impact of non-coding SNPs
Source: Mol Syst Biol. 2014 Oct 17;10(10):1–15. doi: 10.15252/msb.20145114 (PMC4299376; doi:10.15252/msb.20145114)
Supplement: Supplementary file 16 — Supplementary Table S7 [file msb0010-0754-sd16.xlsx]

## Sheet: SummaryKnownDeNovoMotifCellSpec
name	#motif YRI LCLs	#motif CEU LCLs	#motif Monocytes	#motif Fibloblasts	#motif LCLs	%motif YRI LCLs	%motif CEU LCLs	%motif Monocytes	%motif Fibloblasts	%motif LCLs	p-value Chi-squared test Monocytes-Fibroblasts	p-value Chi-squared test Monocytes-LCLs	p-value Chi-squared test LCLs-Fibroblasts	Tissue specificity
1	51	30	81	52	64	0.00117093	0.000712538	0.000789274	0.000936633	0.000915423	0.382558	0.422331	0.976767	FALSE
10	91	88	246	125	144	0.00208931	0.00209011	0.00239705	0.00225152	0.0020597	0.606407	0.163395	0.50515	FALSE		#motif Population= total number of disrupted motif by a cis-rSNP in the specified population
100	38	41	89	45	62	0.00087246	0.000973802	0.000867227	0.000810548	0.000886816	0.780324	0.958482	0.717499	FALSE		%motif Population= proportion of the disrupted motifs for each occurrence and in the specified population
101	22	22	50	28	38	0.000505108	0.000522528	0.000487206	0.000504341	0.000543533	0.977846	0.689248	0.859878	FALSE		Tissue specificity=when TRUE, the motif is enriched or under-represented in at least one tissue (based p-value Chi-test <0.05)
102	26	28	54	43	44	0.000596946	0.000665036	0.000526182	0.000774524	0.000629354	0.0724533	0.435619	0.389051	FALSE
103	33	33	59	38	52	0.000757663	0.000783792	0.000574903	0.000684463	0.000743782	0.463553	0.207455	0.776972	FALSE
104	22	22	61	30	37	0.000505108	0.000522528	0.000594391	0.000540365	0.000529229	0.750844	0.649475	1	FALSE
105	39	40	106	53	69	0.00089542	0.000950051	0.00103288	0.000954645	0.000986941	0.700271	0.828245	0.927578	FALSE
106	50	35	114	62	73	0.00114797	0.000831295	0.00111083	0.00111675	0.00104415	1	0.735169	0.762357	FALSE
107	58	67	133	75	99	0.00133165	0.00159134	0.00129597	0.00135091	0.00141605	0.830003	0.548238	0.817281	FALSE
108	111	88	250	142	163	0.0025485	0.00209011	0.00243603	0.00255773	0.00233147	0.681502	0.700147	0.45419	FALSE
109	46	32	103	53	72	0.00105614	0.000760041	0.00100364	0.000954645	0.00102985	0.832057	0.927737	0.742317	FALSE
11	34	34	76	41	59	0.000780622	0.000807543	0.000740553	0.000738499	0.000843906	1	0.505747	0.578394	FALSE
110	20	26	51	25	40	0.00045919	0.000617533	0.00049695	0.000450304	0.00057214	0.776724	0.575022	0.414299	FALSE
111	23	35	74	43	49	0.000528068	0.000831295	0.000721065	0.000774524	0.000700871	0.782524	0.950315	0.708976	FALSE
112	59	56	134	77	91	0.00135461	0.00133007	0.00130571	0.00138694	0.00130162	0.726615	1	0.739807	FALSE
113	38	28	77	28	51	0.00087246	0.000665036	0.000750297	0.000504341	0.000729478	0.0874527	0.94757	0.143109	FALSE
114	23	19	47	34	36	0.000528068	0.000451274	0.000457974	0.000612414	0.000514926	0.238598	0.676264	0.544926	FALSE
115	89	73	132	78	124	0.00204339	0.00173384	0.00128622	0.00140495	0.00177363	0.585299	0.0119155	0.122596	TRUE
116	160	149	336	191	252	0.00367352	0.00353894	0.00327402	0.00344033	0.00360448	0.616948	0.266884	0.662013	FALSE
117	58	59	141	67	92	0.00133165	0.00140133	0.00137392	0.00120682	0.00131592	0.422929	0.798825	0.646344	FALSE
118	11	15	22	18	21	0.000252554	0.000356269	0.000214371	0.000324219	0.000300373	0.252133	0.339352	0.938914	FALSE
119	26	27	58	35	41	0.000596946	0.000641284	0.000565159	0.000630426	0.000586443	0.687651	0.937228	0.842482	FALSE
12	40	54	112	56	76	0.000918379	0.00128257	0.00109134	0.00100868	0.00108707	0.688964	1	0.735998	FALSE
120	23	19	49	24	33	0.000528068	0.000451274	0.000477462	0.000432292	0.000472015	0.782297	1	0.845898	FALSE
121	35	29	62	37	49	0.000803582	0.000688787	0.000604135	0.000666451	0.000700871	0.713417	0.49601	0.902444	FALSE
122	27	29	76	40	44	0.000619906	0.000688787	0.000740553	0.000720487	0.000629354	0.965478	0.443351	0.610466	FALSE
123	41	53	114	69	80	0.000941339	0.00125882	0.00111083	0.00124284	0.00114428	0.510105	0.896452	0.674319	FALSE
124	71	56	134	87	106	0.00163012	0.00133007	0.00130571	0.00156706	0.00151617	0.209298	0.278318	0.876409	FALSE
125	58	56	151	57	91	0.00133165	0.00133007	0.00147136	0.00102669	0.00130162	0.024245	0.39083	0.185399	TRUE
126	40	38	100	48	61	0.000918379	0.000902549	0.000974412	0.000864584	0.000872513	0.551857	0.548754	1	FALSE
127	21	24	50	30	37	0.000482149	0.000570031	0.000487206	0.000540365	0.000529229	0.740376	0.785385	1	FALSE
128	15	16	36	14	25	0.000344392	0.00038002	0.000350788	0.00025217	0.000357587	0.365781	1	0.373316	FALSE
129	66	71	188	98	114	0.00151533	0.00168634	0.00183189	0.00176519	0.0016306	0.813863	0.356704	0.612696	FALSE
13	33	28	55	26	49	0.000757663	0.000665036	0.000535927	0.000468317	0.000700871	0.652368	0.204194	0.119655	FALSE
130	41	38	107	50	69	0.000941339	0.000902549	0.00104262	0.000900609	0.000986941	0.440442	0.780614	0.688789	FALSE
131	82	101	205	126	153	0.00188268	0.00239888	0.00199754	0.00226953	0.00218843	0.284802	0.423833	0.808918	FALSE
132	49	47	95	59	81	0.00112501	0.00111631	0.000925691	0.00106272	0.00115858	0.4541	0.158723	0.674952	FALSE
133	16	13	43	16	20	0.000367352	0.000308767	0.000418997	0.000288195	0.00028607	0.250652	0.197054	1	FALSE
134	28	30	65	25	44	0.000642865	0.000712538	0.000633368	0.000450304	0.000629354	0.178393	1	0.221963	FALSE
135	54	45	143	78	77	0.00123981	0.00106881	0.00139341	0.00140495	0.00110137	1	0.110031	0.150634	FALSE
136	86	79	186	95	132	0.00197451	0.00187635	0.00181241	0.00171116	0.00188806	0.694341	0.762758	0.506701	FALSE
137	96	107	244	128	161	0.00220411	0.00254139	0.00237757	0.00230556	0.00230286	0.820348	0.792249	1	FALSE
138	28	39	71	36	54	0.000642865	0.0009263	0.000691832	0.000648438	0.000772389	0.829578	0.60379	0.479219	FALSE
139	50	42	122	54	74	0.00114797	0.000997554	0.00118878	0.000972658	0.00105846	0.25013	0.474438	0.701558	FALSE
14	32	32	67	36	52	0.000734703	0.000760041	0.000652856	0.000648438	0.000743782	1	0.540286	0.599139	FALSE
140	71	81	171	111	129	0.00163012	0.00192385	0.00166624	0.00199935	0.00184515	0.15173	0.4149	0.579247	FALSE
141	53	44	109	53	76	0.00121685	0.00104506	0.00106211	0.000954645	0.00108707	0.579137	0.935907	0.523916	FALSE
142	55	56	144	82	96	0.00126277	0.00133007	0.00140315	0.001477	0.00137314	0.763584	0.921752	0.682426	FALSE
143	7	9	34	25	14	0.000160716	0.000213761	0.0003313	0.000450304	0.000200249	0.301693	0.145666	0.0196505	TRUE
144	52	46	99	74	78	0.00119389	0.00109256	0.000964668	0.0013329	0.00111567	0.0421263	0.376525	0.309943	TRUE
145	51	54	122	74	84	0.00117093	0.00128257	0.00118878	0.0013329	0.00120149	0.482891	0.996835	0.568161	FALSE
146	15	15	33	11	25	0.000344392	0.000356269	0.000321556	0.000198134	0.000357587	0.212636	0.789525	0.13684	FALSE
147	32	30	77	41	53	0.000734703	0.000712538	0.000750297	0.000738499	0.000758085	1	1	0.982494	FALSE
148	13	10	26	22	18	0.000298473	0.000237513	0.000253347	0.000396268	0.000257463	0.159836	1	0.227084	FALSE
149	41	39	98	50	64	0.000941339	0.0009263	0.000954924	0.000900609	0.000915423	0.802047	0.855036	1	FALSE
15	141	140	329	170	228	0.00323729	0.00332518	0.00320582	0.00306207	0.0032612	0.661387	0.876648	0.568455	FALSE
150	11	9	46	15	16	0.000252554	0.000213761	0.000448229	0.000270183	0.000228856	0.112672	0.0257363	0.778288	TRUE
151	42	47	105	58	71	0.000964298	0.00111631	0.00102313	0.00104471	0.00101555	0.963797	1	0.943251	FALSE
152	18	10	31	25	22	0.000413271	0.000237513	0.000302068	0.000450304	0.000314677	0.175442	0.994602	0.277735	FALSE
153	77	69	168	93	115	0.00176788	0.00163884	0.00163701	0.00167513	0.0016449	0.909979	1	0.951657	FALSE
154	45	32	77	56	58	0.00103318	0.000760041	0.000750297	0.00100868	0.000829603	0.109705	0.623969	0.342048	FALSE
155	32	32	86	28	48	0.000734703	0.000760041	0.000837994	0.000504341	0.000686568	0.0238274	0.307912	0.235471	TRUE
156	43	32	84	47	63	0.000987257	0.000760041	0.000818506	0.000846572	0.00090112	0.925542	0.622097	0.819756	FALSE
157	23	16	34	22	31	0.000528068	0.00038002	0.0003313	0.000396268	0.000443408	0.606425	0.293138	0.790989	FALSE
158	39	45	107	42	68	0.00089542	0.00106881	0.00104262	0.000756511	0.000972637	0.0924505	0.710745	0.235126	FALSE
159	72	63	187	111	114	0.00165308	0.00149633	0.00182215	0.00199935	0.0016306	0.475637	0.381214	0.143464	FALSE
16	40	34	79	47	58	0.000918379	0.000807543	0.000769785	0.000846572	0.000829603	0.672454	0.729596	0.996128	FALSE
160	45	41	95	57	67	0.00103318	0.000973802	0.000925691	0.00102669	0.000958334	0.593986	0.890969	0.770419	FALSE
161	28	21	72	40	42	0.000642865	0.000498777	0.000701577	0.000720487	0.000600747	0.971434	0.481284	0.476255	FALSE
162	40	38	107	48	68	0.000918379	0.000902549	0.00104262	0.000864584	0.000972637	0.319868	0.710745	0.595253	FALSE
163	19	7	31	15	22	0.00043623	0.000166259	0.000302068	0.000270183	0.000314677	0.841222	0.994602	0.771712	FALSE
164	40	46	96	56	69	0.000918379	0.00109256	0.000935435	0.00100868	0.000986941	0.716442	0.794748	0.975265	FALSE
165	79	73	173	93	126	0.0018138	0.00173384	0.00168573	0.00167513	0.00180224	1	0.60916	0.64081	FALSE
166	33	41	118	69	64	0.000757663	0.000973802	0.00114981	0.00124284	0.000915423	0.662422	0.162911	0.0928668	FALSE
167	13	10	17	13	18	0.000298473	0.000237513	0.00016565	0.000234158	0.000257463	0.4516	0.253356	0.936305	FALSE
168	81	76	206	105	123	0.00185972	0.0018051	0.00200729	0.00189128	0.00175933	0.662396	0.27104	0.633223	FALSE
169	88	88	215	116	143	0.00202043	0.00209011	0.00209499	0.00208941	0.0020454	1	0.866682	0.914318	FALSE
17	24	23	53	30	38	0.000551027	0.000546279	0.000516438	0.000540365	0.000543533	0.933713	0.893619	1	FALSE
170	69	66	134	76	106	0.0015842	0.00156758	0.00130571	0.00136893	0.00151617	0.797405	0.278318	0.545295	FALSE
171	31	32	92	53	54	0.000711744	0.000760041	0.000896459	0.000954645	0.000772389	0.781369	0.432409	0.317372	FALSE
172	33	33	100	48	53	0.000757663	0.000783792	0.000974412	0.000864584	0.000758085	0.551857	0.161994	0.57566	FALSE
173	21	26	69	37	37	0.000482149	0.000617533	0.000672344	0.000666451	0.000529229	1	0.28097	0.380785	FALSE
174	54	49	142	66	88	0.00123981	0.00116381	0.00138366	0.0011888	0.00125871	0.343877	0.528522	0.787499	FALSE
175	89	85	200	116	148	0.00204339	0.00201886	0.00194882	0.00208941	0.00211692	0.591009	0.479057	0.965438	FALSE
176	69	75	162	77	119	0.0015842	0.00178135	0.00157855	0.00138694	0.00170212	0.385914	0.573383	0.183671	FALSE
177	34	31	105	52	54	0.000780622	0.00073629	0.00102313	0.000936633	0.000772389	0.661976	0.108971	0.370447	FALSE
178	7	7	18	7	11	0.000160716	0.000166259	0.000175394	0.000126085	0.000157338	0.592782	0.924443	0.824611	FALSE
179	17	11	39	29	25	0.000390311	0.000261264	0.000380021	0.000522353	0.000357587	0.239801	0.91229	0.207824	FALSE
18	39	37	112	57	65	0.00089542	0.000878797	0.00109134	0.00102669	0.000929727	0.768343	0.341167	0.648757	FALSE
180	24	28	39	30	46	0.000551027	0.000665036	0.000380021	0.000540365	0.000657961	0.183332	0.0145904	0.468678	TRUE
181	28	31	65	30	52	0.000642865	0.00073629	0.000633368	0.000540365	0.000743782	0.540191	0.441208	0.197794	FALSE
182	46	40	106	53	63	0.00105614	0.000950051	0.00103288	0.000954645	0.00090112	0.700271	0.435567	0.829014	FALSE
183	50	30	81	49	65	0.00114797	0.000712538	0.000789274	0.000882597	0.000929727	0.599135	0.368198	0.856714	FALSE
184	49	61	143	78	89	0.00112501	0.00144883	0.00139341	0.00140495	0.00127301	1	0.547042	0.577047	FALSE
185	60	59	142	76	99	0.00137757	0.00140133	0.00138366	0.00136893	0.00141605	0.996567	0.911692	0.884229	FALSE
186	45	51	119	62	78	0.00103318	0.00121132	0.00115955	0.00111675	0.00111567	0.871258	0.847706	1	FALSE
187	44	44	79	44	72	0.00101022	0.00104506	0.000769785	0.000792536	0.00102985	0.951927	0.0874629	0.201027	FALSE
188	22	31	58	24	45	0.000505108	0.00073629	0.000565159	0.000432292	0.000643657	0.321418	0.579182	0.143294	FALSE
189	18	31	78	31	45	0.000413271	0.00073629	0.000760041	0.000558377	0.000643657	0.174725	0.425614	0.621478	FALSE
19	7	6	31	12	12	0.000160716	0.000142508	0.000302068	0.000216146	0.000171642	0.407023	0.126207	0.71854	FALSE
190	27	20	59	33	43	0.000619906	0.000475026	0.000574903	0.000594402	0.00061505	0.964781	0.813634	0.974463	FALSE
191	60	53	127	77	90	0.00137757	0.00125882	0.0012375	0.00138694	0.00128731	0.474103	0.828164	0.687674	FALSE
192	15	12	37	15	22	0.000344392	0.000285015	0.000360532	0.000270183	0.000314677	0.423537	0.709166	0.771712	FALSE
193	46	44	93	51	71	0.00105614	0.00104506	0.000906203	0.000918621	0.00101555	1	0.520013	0.648916	FALSE
194	21	33	78	41	47	0.000482149	0.000783792	0.000760041	0.000738499	0.000672264	0.957781	0.566201	0.739598	FALSE
195	67	70	155	84	107	0.00153828	0.00166259	0.00151034	0.00151302	0.00153047	1	0.966244	0.995441	FALSE
196	23	21	46	27	34	0.000528068	0.000498777	0.000448229	0.000486329	0.000486319	0.830644	0.805113	1	FALSE
197	92	97	245	114	156	0.00211227	0.00230387	0.00238731	0.00205339	0.00223134	0.202847	0.543156	0.540088	FALSE
198	29	20	67	33	40	0.000665825	0.000475026	0.000652856	0.000594402	0.00057214	0.736644	0.57393	0.964562	FALSE
199	77	68	178	88	120	0.00176788	0.00161509	0.00173445	0.00158507	0.00171642	0.530983	0.976573	0.619138	FALSE
2	66	85	206	94	127	0.00151533	0.00201886	0.00200729	0.00169314	0.00181654	0.191125	0.407277	0.653491	FALSE
20	23	13	23	12	31	0.000528068	0.000308767	0.000224115	0.000216146	0.000443408	1	0.0169081	0.0449314	TRUE
200	64	72	159	93	111	0.00146941	0.00171009	0.00154931	0.00167513	0.00158769	0.594916	0.892119	0.756119	FALSE
201	34	37	98	45	61	0.000780622	0.000878797	0.000954924	0.000810548	0.000872513	0.410345	0.636543	0.781787	FALSE
202	44	53	142	76	83	0.00101022	0.00125882	0.00138366	0.00136893	0.00118719	0.996567	0.297947	0.413666	FALSE
203	27	35	79	51	53	0.000619906	0.000831295	0.000769785	0.000918621	0.000758085	0.371863	1	0.37801	FALSE
204	75	63	148	74	109	0.00172196	0.00149633	0.00144213	0.0013329	0.00155908	0.629365	0.579651	0.333824	FALSE
205	43	43	105	65	67	0.000987257	0.0010213	0.00102313	0.00117079	0.000958334	0.438949	0.733397	0.287422	FALSE
206	23	27	55	40	39	0.000528068	0.000641284	0.000535927	0.000720487	0.000557836	0.186394	0.931238	0.30469	FALSE
207	44	31	84	38	60	0.00101022	0.00073629	0.000818506	0.000684463	0.000858209	0.41175	0.845213	0.321535	FALSE
208	22	24	72	40	37	0.000505108	0.000570031	0.000701577	0.000720487	0.000529229	0.971434	0.193501	0.21397	FALSE
209	30	32	78	39	52	0.000688784	0.000760041	0.000760041	0.000702475	0.000743782	0.760602	0.974958	0.869645	FALSE
21	74	49	129	63	92	0.001699	0.00116381	0.00125699	0.00113477	0.00131592	0.555342	0.789466	0.409335	FALSE
210	57	52	105	56	90	0.00130869	0.00123507	0.00102313	0.00100868	0.00128731	0.997351	0.126373	0.176223	FALSE
211	40	38	107	55	61	0.000918379	0.000902549	0.00104262	0.00099067	0.000872513	0.821519	0.301822	0.555425	FALSE
212	49	45	109	68	79	0.00112501	0.00106881	0.00106211	0.00122483	0.00112998	0.398735	0.730311	0.686187	FALSE
213	39	28	65	32	54	0.00089542	0.000665036	0.000633368	0.00057639	0.000772389	0.741281	0.324281	0.227157	FALSE
214	62	54	171	102	104	0.00142349	0.00128257	0.00166624	0.00183724	0.00148756	0.473351	0.395043	0.148067	FALSE
215	57	61	132	70	95	0.00130869	0.00144883	0.00128622	0.00126085	0.00135883	0.951433	0.733637	0.691748	FALSE
216	19	22	44	20	31	0.00043623	0.000522528	0.000428741	0.000360244	0.000443408	0.606413	0.97942	0.558959	FALSE
217	48	49	130	54	80	0.00110205	0.00116381	0.00126674	0.000972658	0.00114428	0.119166	0.51891	0.403056	FALSE
218	30	35	76	38	55	0.000688784	0.000831295	0.000740553	0.000684463	0.000786692	0.765515	0.800801	0.578368	FALSE
22	55	51	139	64	87	0.00126277	0.00121132	0.00135443	0.00115278	0.0012444	0.320175	0.581111	0.702247	FALSE
220	25	28	78	47	46	0.000573987	0.000665036	0.000760041	0.000846572	0.000657961	0.623971	0.493513	0.265448	FALSE
221	19	21	54	21	33	0.00043623	0.000498777	0.000526182	0.000378256	0.000472015	0.242785	0.70204	0.510719	FALSE
222	54	50	109	49	82	0.00123981	0.00118756	0.00106211	0.000882597	0.00117289	0.320179	0.545286	0.135875	FALSE
223	54	53	131	82	91	0.00123981	0.00125882	0.00127648	0.001477	0.00130162	0.334783	0.940677	0.451118	FALSE
224	29	35	80	50	55	0.000665825	0.000831295	0.00077953	0.000900609	0.000786692	0.478127	1	0.552488	FALSE
225	17	14	19	14	22	0.000390311	0.000332518	0.000185138	0.00025217	0.000314677	0.48498	0.120108	0.630413	FALSE
226	44	55	126	67	85	0.00101022	0.00130632	0.00122776	0.00120682	0.0012158	0.969471	1	1	FALSE
227	19	17	47	33	29	0.00043623	0.000403772	0.000457974	0.000594402	0.000414801	0.301192	0.762247	0.196079	FALSE
228	35	29	97	40	57	0.000803582	0.000688787	0.00094518	0.000720487	0.000815299	0.174178	0.421378	0.618995	FALSE
229	55	39	110	56	75	0.00126277	0.0009263	0.00107185	0.00100868	0.00107276	0.772923	1	0.794381	FALSE
23	70	61	154	104	110	0.00160716	0.00144883	0.00150059	0.00187327	0.00157338	0.0920819	0.751664	0.227369	FALSE
230	36	37	76	43	60	0.000826541	0.000878797	0.000740553	0.000774524	0.000858209	0.889527	0.443159	0.678665	FALSE
231	17	12	52	28	25	0.000390311	0.000285015	0.000506694	0.000504341	0.000357587	1	0.185857	0.263867	FALSE
232	40	33	96	47	60	0.000918379	0.000783792	0.000935435	0.000846572	0.000858209	0.636192	0.658548	1	FALSE
233	13	18	46	29	29	0.000298473	0.000427523	0.000448229	0.000522353	0.000414801	0.599646	0.834247	0.454814	FALSE
234	15	15	36	32	24	0.000344392	0.000356269	0.000350788	0.00057639	0.000343284	0.0526855	1	0.0709686	FALSE
235	42	38	93	54	64	0.000964298	0.000902549	0.000906203	0.000972658	0.000915423	0.743602	1	0.81391	FALSE
236	11	16	41	29	22	0.000252554	0.00038002	0.000399509	0.000522353	0.000314677	0.325712	0.437269	0.0948459	FALSE
237	66	41	124	67	89	0.00151533	0.000973802	0.00120827	0.00120682	0.00127301	1	0.759848	0.803102	FALSE
238	69	55	131	77	96	0.0015842	0.00130632	0.00127648	0.00138694	0.00137314	0.613531	0.634503	1	FALSE
239	23	36	72	40	50	0.000528068	0.000855046	0.000701577	0.000720487	0.000715175	0.971434	0.990424	1	FALSE
24	43	44	89	45	67	0.000987257	0.00104506	0.000867227	0.000810548	0.000958334	0.780324	0.591953	0.43866	FALSE
240	31	26	65	35	46	0.000711744	0.000617533	0.000633368	0.000630426	0.000657961	1	0.919584	0.937307	FALSE
241	35	36	86	43	57	0.000803582	0.000855046	0.000837994	0.000774524	0.000815299	0.74187	0.939826	0.878217	FALSE
242	110	107	256	149	169	0.00252554	0.00254139	0.00249449	0.00268381	0.00241729	0.511152	0.789188	0.382426	FALSE
243	46	48	106	61	77	0.00105614	0.00114006	0.00103288	0.00109874	0.00110137	0.761575	0.723856	1	FALSE
244	10	10	39	20	19	0.000229595	0.000237513	0.000380021	0.000360244	0.000271766	0.953822	0.284579	0.470723	FALSE
245	31	34	63	36	56	0.000711744	0.000807543	0.00061388	0.000648438	0.000800996	0.875424	0.174143	0.375851	FALSE
246	104	111	270	135	171	0.00238779	0.00263639	0.00263091	0.00243164	0.0024459	0.487462	0.485947	1	FALSE
247	43	45	99	46	73	0.000987257	0.00106881	0.000964668	0.00082856	0.00104415	0.443809	0.663254	0.254954	FALSE
248	38	43	89	49	66	0.00087246	0.0010213	0.000867227	0.000882597	0.00094403	0.992417	0.6596	0.792682	FALSE
249	63	56	139	85	96	0.00144645	0.00133007	0.00135443	0.00153103	0.00137314	0.412228	0.970654	0.511958	FALSE
25	42	50	125	69	74	0.000964298	0.00118756	0.00121801	0.00124284	0.00105846	0.952795	0.376001	0.381127	FALSE
250	12	31	55	19	38	0.000275514	0.00073629	0.000535927	0.000342231	0.000543533	0.114692	1	0.126659	FALSE
251	18	13	31	20	26	0.000413271	0.000308767	0.000302068	0.000360244	0.000371891	0.639725	0.516779	1	FALSE
252	50	49	141	68	87	0.00114797	0.00116381	0.00137392	0.00122483	0.0012444	0.480536	0.510161	0.986442	FALSE
253	48	39	88	49	72	0.00110205	0.0009263	0.000857483	0.000882597	0.00102985	0.942323	0.283199	0.458052	FALSE
254	45	40	91	75	70	0.00103318	0.000950051	0.000886715	0.00135091	0.00100124	0.00837462	0.494043	0.0846356	TRUE
255	45	42	84	52	67	0.00103318	0.000997554	0.000818506	0.000936633	0.000958334	0.50007	0.378585	0.974828	FALSE
256	8	8	21	9	14	0.000183676	0.00019001	0.000204627	0.00016211	0.000200249	0.693135	1	0.775269	FALSE
257	53	68	136	84	96	0.00121685	0.00161509	0.0013252	0.00151302	0.00137314	0.376443	0.841886	0.565945	FALSE
258	19	17	34	15	28	0.00043623	0.000403772	0.0003313	0.000270183	0.000400498	0.610563	0.538629	0.278206	FALSE
259	48	41	113	71	76	0.00110205	0.000973802	0.00110109	0.00127886	0.00108707	0.362082	0.990256	0.36711	FALSE
26	10	5	44	20	13	0.000229595	0.000118756	0.000428741	0.000360244	0.000185945	0.606413	0.00963347	0.0863856	TRUE
260	37	28	103	51	53	0.000849501	0.000665036	0.00100364	0.000918621	0.000758085	0.66541	0.113412	0.37801	FALSE
261	25	24	59	25	41	0.000573987	0.000570031	0.000574903	0.000450304	0.000586443	0.361987	1	0.357676	FALSE
262	34	33	84	44	53	0.000780622	0.000783792	0.000818506	0.000792536	0.000758085	0.935785	0.726312	0.907976	FALSE
263	10	9	43	21	14	0.000229595	0.000213761	0.000418997	0.000378256	0.000200249	0.79999	0.0203979	0.0883627	TRUE
264	68	52	130	58	96	0.00156124	0.00123507	0.00126674	0.00104471	0.00137314	0.252141	0.5952	0.117189	FALSE
265	11	10	40	19	19	0.000252554	0.000237513	0.000389765	0.000342231	0.000271766	0.740932	0.242639	0.583194	FALSE
266	25	17	65	23	32	0.000573987	0.000403772	0.000633368	0.00041428	0.000457712	0.0987915	0.159462	0.818861	FALSE
267	27	30	72	43	49	0.000619906	0.000712538	0.000701577	0.000774524	0.000700871	0.677743	1	0.708976	FALSE
268	21	21	46	29	31	0.000482149	0.000498777	0.000448229	0.000522353	0.000443408	0.599646	1	0.61369	FALSE
269	30	28	56	35	49	0.000688784	0.000665036	0.000545671	0.000630426	0.000700871	0.57507	0.236766	0.712257	FALSE
27	47	42	91	35	73	0.0010791	0.000997554	0.000886715	0.000630426	0.00104415	0.103222	0.336409	0.0172022	TRUE
270	23	17	37	22	33	0.000528068	0.000403772	0.000360532	0.000396268	0.000472015	0.830002	0.314092	0.616776	FALSE
271	31	24	70	47	44	0.000711744	0.000570031	0.000682088	0.000846572	0.000629354	0.293491	0.746843	0.189336	FALSE
272	38	51	99	48	75	0.00087246	0.00121132	0.000964668	0.000864584	0.00107276	0.591707	0.537555	0.281004	FALSE
273	37	37	104	52	62	0.000849501	0.000878797	0.00101339	0.000936633	0.000886816	0.704148	0.451659	0.844434	FALSE
274	39	32	103	42	57	0.00089542	0.000760041	0.00100364	0.000756511	0.000815299	0.143891	0.237946	0.789668	FALSE
275	58	56	117	73	92	0.00133165	0.00133007	0.00114006	0.00131489	0.00131592	0.378468	0.337431	1	FALSE
276	20	20	47	14	32	0.00045919	0.000475026	0.000457974	0.00025217	0.000457712	0.0636659	1	0.0819846	FALSE
277	23	19	74	40	37	0.000528068	0.000451274	0.000721065	0.000720487	0.000529229	1	0.148415	0.21397	FALSE
278	104	101	212	128	165	0.00238779	0.00239888	0.00206575	0.00230556	0.00236008	0.355638	0.218681	0.8892	FALSE
279	33	37	86	45	57	0.000757663	0.000878797	0.000837994	0.000810548	0.000815299	0.928789	0.939826	1	FALSE
28	48	54	109	63	86	0.00110205	0.00128257	0.00106211	0.00113477	0.0012301	0.735339	0.344434	0.686383	FALSE
280	81	101	191	120	141	0.00185972	0.00239888	0.00186113	0.00216146	0.00201679	0.220681	0.504773	0.620647	FALSE
281	37	39	83	52	62	0.000849501	0.0009263	0.000808762	0.000936633	0.000886816	0.45921	0.642495	0.844434	FALSE
282	18	21	55	39	28	0.000413271	0.000498777	0.000535927	0.000702475	0.000400498	0.234773	0.251361	0.0296473	TRUE
283	107	121	245	151	187	0.00245666	0.0028739	0.00238731	0.00271984	0.00267475	0.227438	0.262339	0.922131	FALSE
284	17	21	34	22	31	0.000390311	0.000498777	0.0003313	0.000396268	0.000443408	0.606425	0.293138	0.790989	FALSE
285	21	18	44	31	34	0.000482149	0.000427523	0.000428741	0.000558377	0.000486319	0.313154	0.662294	0.66589	FALSE
286	83	83	198	115	135	0.00190564	0.00197136	0.00192934	0.0020714	0.00193097	0.584901	1	0.624811	FALSE
287	27	23	56	37	43	0.000619906	0.000546279	0.000545671	0.000666451	0.00061505	0.402923	0.625497	0.806201	FALSE
288	59	65	143	86	102	0.00135461	0.00154383	0.00139341	0.00154905	0.00145896	0.479894	0.772316	0.737193	FALSE
289	57	48	115	70	80	0.00130869	0.00114006	0.00112057	0.00126085	0.00114428	0.483332	0.943607	0.609777	FALSE
29	35	36	75	49	58	0.000803582	0.000855046	0.000730809	0.000882597	0.000829603	0.350118	0.524132	0.824561	FALSE
290	47	39	100	61	65	0.0010791	0.0009263	0.000974412	0.00109874	0.000929727	0.511415	0.829613	0.396509	FALSE
291	38	31	79	48	56	0.00087246	0.00073629	0.000769785	0.000864584	0.000800996	0.588021	0.888859	0.772153	FALSE
292	4	2	10	6	5	9.18379e-05	4.75026e-05	9.74412e-05	0.000108073	7.15175e-05	1	0.761154	0.701633	FALSE
293	16	15	50	24	25	0.000367352	0.000356269	0.000487206	0.000432292	0.000357587	0.718896	0.250188	0.602424	FALSE
294	84	79	181	93	132	0.0019286	0.00187635	0.00176369	0.00167513	0.00188806	0.733764	0.591048	0.414256	FALSE
295	39	36	74	55	59	0.00089542	0.000855046	0.000721065	0.00099067	0.000843906	0.0893783	0.415906	0.446268	FALSE
296	14	29	47	35	37	0.000321433	0.000688787	0.000457974	0.000630426	0.000529229	0.186374	0.58422	0.532543	FALSE
297	52	46	132	71	81	0.00119389	0.00109256	0.00128622	0.00127886	0.00115858	1	0.502517	0.599064	FALSE
298	66	55	145	75	106	0.00151533	0.00130632	0.0014129	0.00135091	0.00151617	0.806808	0.625967	0.490289	FALSE
299	59	57	140	64	92	0.00135461	0.00135382	0.00136418	0.00115278	0.00131592	0.296893	0.840491	0.46379	FALSE
3	80	71	194	86	122	0.00183676	0.00168634	0.00189036	0.00154905	0.00174503	0.140027	0.525726	0.437725	FALSE
30	26	16	50	22	37	0.000596946	0.00038002	0.000487206	0.000396268	0.000529229	0.493156	0.785385	0.343585	FALSE
300	23	29	64	37	43	0.000528068	0.000688787	0.000623624	0.000666451	0.00061505	0.827982	1	0.806201	FALSE
301	48	35	94	55	70	0.00110205	0.000831295	0.000915947	0.00099067	0.00100124	0.706928	0.628141	1	FALSE
302	33	26	86	36	49	0.000757663	0.000617533	0.000837994	0.000648438	0.000700871	0.230118	0.361985	0.806478	FALSE
303	35	26	78	48	47	0.000803582	0.000617533	0.000760041	0.000864584	0.000672264	0.542292	0.566201	0.260374	FALSE
304	50	41	110	54	73	0.00114797	0.000973802	0.00107185	0.000972658	0.00104415	0.615288	0.92192	0.75984	FALSE
305	17	18	36	29	31	0.000390311	0.000427523	0.000350788	0.000522353	0.000443408	0.139961	0.404384	0.61369	FALSE
306	37	39	66	44	58	0.000849501	0.0009263	0.000643112	0.000792536	0.000829603	0.329517	0.184657	0.897478	FALSE
307	32	23	88	46	48	0.000734703	0.000546279	0.000857483	0.00082856	0.000686568	0.921947	0.248672	0.41897	FALSE
308	7	16	31	20	21	0.000160716	0.00038002	0.000302068	0.000360244	0.000300373	0.639725	1	0.670698	FALSE
309	25	29	94	52	46	0.000573987	0.000688787	0.000915947	0.000936633	0.000657961	0.966157	0.0783956	0.0986672	FALSE
31	14	15	27	20	23	0.000321433	0.000356269	0.000263091	0.000360244	0.00032898	0.359314	0.518852	0.885946	FALSE
310	29	31	86	46	49	0.000665825	0.00073629	0.000837994	0.00082856	0.000700871	1	0.361985	0.476124	FALSE
311	54	44	132	62	80	0.00123981	0.00104506	0.00128622	0.00111675	0.00114428	0.399448	0.450081	0.952715	FALSE
312	34	37	90	52	61	0.000780622	0.000878797	0.000876971	0.000936633	0.000872513	0.771968	1	0.778799	FALSE
313	23	26	69	40	41	0.000528068	0.000617533	0.000672344	0.000720487	0.000586443	0.804464	0.550904	0.414668	FALSE
314	33	49	113	63	70	0.000757663	0.00116381	0.00110109	0.00113477	0.00100124	0.910407	0.582658	0.526346	FALSE
315	55	49	114	73	90	0.00126277	0.00116381	0.00111083	0.00131489	0.00128731	0.294168	0.329728	0.955682	FALSE
316	124	107	234	115	184	0.00284698	0.00254139	0.00228012	0.0020714	0.00263184	0.43169	0.159872	0.0501562	FALSE
317	38	37	77	51	60	0.00087246	0.000878797	0.000750297	0.000918621	0.000858209	0.303054	0.487948	0.793717	FALSE
318	46	56	102	47	82	0.00105614	0.00133007	0.0009939	0.000846572	0.00117289	0.409502	0.297437	0.0890616	FALSE
319	31	29	85	40	47	0.000711744	0.000688787	0.00082825	0.000720487	0.000672264	0.526384	0.288727	0.830527	FALSE
32	42	45	102	64	72	0.000964298	0.00106881	0.0009939	0.00115278	0.00102985	0.395911	0.87801	0.568685	FALSE
320	29	30	68	49	44	0.000665825	0.000712538	0.0006626	0.000882597	0.000629354	0.150515	0.86521	0.125774	FALSE
321	50	44	106	63	79	0.00114797	0.00104506	0.00103288	0.00113477	0.00112998	0.609587	0.596495	1	FALSE
322	47	42	117	51	70	0.0010791	0.000997554	0.00114006	0.000918621	0.00100124	0.227019	0.432516	0.706786	FALSE
323	66	61	183	74	106	0.00151533	0.00144883	0.00178317	0.0013329	0.00151617	0.0400618	0.20432	0.438133	TRUE
324	53	49	119	70	84	0.00121685	0.00116381	0.00115955	0.00126085	0.00120149	0.631498	0.858971	0.828479	FALSE
325	36	40	97	56	64	0.000826541	0.000950051	0.00094518	0.00100868	0.000915423	0.762199	0.905873	0.661246	FALSE
326	86	77	173	111	137	0.00197451	0.00182885	0.00168573	0.00199935	0.00195958	0.179863	0.208271	0.925739	FALSE
327	159	158	388	207	255	0.00365056	0.0037527	0.00378072	0.00372852	0.00364739	0.905912	0.685984	0.85103	FALSE
328	10	11	24	16	16	0.000229595	0.000261264	0.000233859	0.000288195	0.000228856	0.629274	1	0.634457	FALSE
329	5	6	20	15	9	0.000114797	0.000142508	0.000194882	0.000270183	0.000128731	0.43331	0.394612	0.111122	FALSE
33	12	9	20	10	17	0.000275514	0.000213761	0.000194882	0.000180122	0.000243159	0.990327	0.613737	0.574129	FALSE
330	22	23	53	35	37	0.000505108	0.000546279	0.000516438	0.000630426	0.000529229	0.420688	0.994582	0.532543	FALSE
331	72	88	170	96	127	0.00165308	0.00209011	0.0016565	0.00172917	0.00181654	0.785814	0.467357	0.76667	FALSE
332	25	24	61	27	40	0.000573987	0.000570031	0.000594391	0.000486329	0.00057214	0.448697	0.931371	0.59615	FALSE
333	31	33	57	42	51	0.000711744	0.000783792	0.000555415	0.000756511	0.000729478	0.155685	0.186754	0.94407	FALSE
334	30	23	68	36	40	0.000688784	0.000546279	0.0006626	0.000648438	0.00057214	0.998379	0.522784	0.667494	FALSE
335	110	126	284	159	195	0.00252554	0.00299266	0.00276733	0.00286394	0.00278918	0.767133	0.969806	0.846484	FALSE
336	20	13	56	24	29	0.00045919	0.000308767	0.000545671	0.000432292	0.000414801	0.40122	0.275015	0.990946	FALSE
337	72	60	147	79	103	0.00165308	0.00142508	0.00143239	0.00142296	0.00147326	1	0.877333	0.8749	FALSE
338	24	23	71	42	42	0.000551027	0.000546279	0.000691832	0.000756511	0.000600747	0.718456	0.528871	0.342827	FALSE
339	21	25	73	34	41	0.000482149	0.000593782	0.000711321	0.000612414	0.000586443	0.535128	0.37081	0.943793	FALSE
34	14	16	23	16	22	0.000321433	0.00038002	0.000224115	0.000288195	0.000314677	0.544076	0.321428	0.91695	FALSE
340	18	17	47	23	27	0.000413271	0.000403772	0.000457974	0.00041428	0.000386194	0.788024	0.556382	0.916363	FALSE
341	54	55	129	65	90	0.00123981	0.00130632	0.00125699	0.00117079	0.00128731	0.695348	0.916704	0.615784	FALSE
342	75	87	177	104	133	0.00172196	0.00206636	0.00172471	0.00187327	0.00190236	0.544658	0.426029	0.958373	FALSE
343	51	57	115	62	89	0.00117093	0.00135382	0.00112057	0.00111675	0.00127301	1	0.405333	0.477843	FALSE
344	45	35	94	67	67	0.00103318	0.000831295	0.000915947	0.00120682	0.000958334	0.0996033	0.839508	0.21145	FALSE
345	42	48	125	61	66	0.000964298	0.00114006	0.00121801	0.00109874	0.00094403	0.559964	0.108574	0.44398	FALSE
346	37	32	110	64	59	0.000849501	0.000760041	0.00107185	0.00115278	0.000843906	0.701448	0.159674	0.100299	FALSE
347	22	26	63	37	42	0.000505108	0.000617533	0.00061388	0.000666451	0.000600747	0.770362	0.992736	0.728511	FALSE
348	76	59	180	80	112	0.00174492	0.00140133	0.00175394	0.00144097	0.00160199	0.16184	0.48835	0.515232	FALSE
349	66	61	137	58	95	0.00151533	0.00144883	0.00133494	0.00104471	0.00135883	0.135466	0.947505	0.133666	FALSE
35	60	65	139	88	107	0.00137757	0.00154383	0.00135443	0.00158507	0.00153047	0.277902	0.37613	0.864024	FALSE
350	16	13	35	23	26	0.000367352	0.000308767	0.000341044	0.00041428	0.000371891	0.556432	0.838309	0.815481	FALSE
351	71	80	170	95	121	0.00163012	0.0019001	0.0016565	0.00171116	0.00173072	0.850238	0.757716	0.988578	FALSE
352	33	27	68	37	47	0.000757663	0.000641284	0.0006626	0.000666451	0.000672264	1	1	1	FALSE
353	34	24	72	37	51	0.000780622	0.000570031	0.000701577	0.000666451	0.000729478	0.878005	0.903566	0.755729	FALSE
354	34	43	117	50	63	0.000780622	0.0010213	0.00114006	0.000900609	0.00090112	0.187889	0.152184	1	FALSE
355	14	13	42	27	24	0.000321433	0.000308767	0.000409253	0.000486329	0.000343284	0.565907	0.573907	0.268441	FALSE
356	38	45	122	61	70	0.00087246	0.00106881	0.00118878	0.00109874	0.00100124	0.6711	0.2836	0.658176	FALSE
357	23	33	62	30	45	0.000528068	0.000783792	0.000604135	0.000540365	0.000643657	0.694722	0.821947	0.530934	FALSE
358	17	13	43	20	26	0.000390311	0.000308767	0.000418997	0.000360244	0.000371891	0.669651	0.720623	1	FALSE
359	22	20	46	33	34	0.000505108	0.000475026	0.000448229	0.000594402	0.000486319	0.26138	0.805113	0.484294	FALSE
36	15	11	26	19	19	0.000344392	0.000261264	0.000253347	0.000342231	0.000271766	0.398775	0.935677	0.583194	FALSE
360	52	41	107	68	76	0.00119389	0.000973802	0.00104262	0.00122483	0.00108707	0.337141	0.839279	0.528119	FALSE
361	98	106	272	153	170	0.00225003	0.00251764	0.0026504	0.00275586	0.00243159	0.737822	0.405434	0.286179	FALSE
362	20	16	25	14	30	0.00045919	0.00038002	0.000243603	0.00025217	0.000429105	1	0.0475914	0.131107	TRUE
363	41	36	108	58	60	0.000941339	0.000855046	0.00105236	0.00104471	0.000858209	1	0.234197	0.328874	FALSE
364	50	58	123	82	87	0.00114797	0.00137757	0.00119853	0.001477	0.0012444	0.16336	0.843302	0.299999	FALSE
365	54	47	134	79	80	0.00123981	0.00111631	0.00130571	0.00142296	0.00114428	0.593224	0.387306	0.194927	FALSE
366	34	31	71	48	49	0.000780622	0.00073629	0.000691832	0.000864584	0.000700871	0.271852	1	0.350848	FALSE
367	29	37	75	34	53	0.000665825	0.000878797	0.000730809	0.000612414	0.000758085	0.450051	0.909172	0.387203	FALSE
368	37	32	102	45	56	0.000849501	0.000760041	0.0009939	0.000810548	0.000800996	0.291631	0.22311	1	FALSE
369	61	57	136	73	99	0.00140053	0.00135382	0.0013252	0.00131489	0.00141605	1	0.66346	0.686653	FALSE
37	32	28	59	37	53	0.000734703	0.000665036	0.000574903	0.000666451	0.000758085	0.549772	0.170876	0.620309	FALSE
370	20	7	29	11	23	0.00045919	0.000166259	0.000282579	0.000198134	0.00032898	0.399748	0.686432	0.220503	FALSE
371	51	57	122	69	89	0.00117093	0.00135382	0.00118878	0.00124284	0.00127301	0.826476	0.673974	0.944744	FALSE
372	35	33	86	49	56	0.000803582	0.000783792	0.000837994	0.000882597	0.000800996	0.841922	0.859205	0.690894	FALSE
373	14	13	22	14	21	0.000321433	0.000308767	0.000214371	0.00025217	0.000300373	0.763515	0.339352	0.735841	FALSE
374	50	50	106	59	83	0.00114797	0.00118756	0.00103288	0.00106272	0.00118719	0.925369	0.380963	0.57148	FALSE
375	74	72	155	84	118	0.001699	0.00171009	0.00151034	0.00151302	0.00168781	1	0.396769	0.487248	FALSE
376	22	22	52	25	38	0.000505108	0.000522528	0.000506694	0.000450304	0.000543533	0.714707	0.824744	0.545359	FALSE
377	54	58	127	63	91	0.00123981	0.00137757	0.0012375	0.00113477	0.00130162	0.626814	0.765273	0.449663	FALSE
378	34	43	85	51	63	0.000780622	0.0010213	0.00082825	0.000918621	0.00090112	0.620736	0.672007	0.993818	FALSE
379	63	53	123	73	102	0.00144645	0.00125882	0.00119853	0.00131489	0.00145896	0.580874	0.161003	0.54726	FALSE
38	15	19	40	22	28	0.000344392	0.000451274	0.000389765	0.000396268	0.000400498	1	1	1	FALSE
380	36	22	50	36	46	0.000826541	0.000522528	0.000487206	0.000648438	0.000657961	0.23054	0.170129	1	FALSE
381	29	33	61	34	51	0.000665825	0.000783792	0.000594391	0.000612414	0.000729478	0.974454	0.324829	0.495508	FALSE
382	23	24	73	25	40	0.000528068	0.000570031	0.000711321	0.000450304	0.00057214	0.0595892	0.311131	0.414299	FALSE
383	21	26	60	38	39	0.000482149	0.000617533	0.000584647	0.000684463	0.000557836	0.512478	0.899897	0.433042	FALSE
384	35	30	90	49	52	0.000803582	0.000712538	0.000876971	0.000882597	0.000743782	1	0.389314	0.447265	FALSE
385	70	78	162	91	113	0.00160716	0.0018526	0.00157855	0.00163911	0.00161629	0.824898	0.895626	0.97695	FALSE
386	27	19	55	31	42	0.000619906	0.000451274	0.000535927	0.000558377	0.000600747	0.944435	0.649912	0.848522	FALSE
387	18	20	48	24	33	0.000413271	0.000475026	0.000467718	0.000432292	0.000472015	0.848071	1	0.845898	FALSE
388	37	39	94	59	65	0.000849501	0.0009263	0.000915947	0.00106272	0.000929727	0.417668	0.990653	0.513599	FALSE
389	47	39	137	70	69	0.0010791	0.0009263	0.00133494	0.00126085	0.000986941	0.752301	0.0475201	0.173457	TRUE
39	21	26	48	28	38	0.000482149	0.000617533	0.000467718	0.000504341	0.000543533	0.84396	0.560256	0.859878	FALSE
390	34	32	92	54	58	0.000780622	0.000760041	0.000896459	0.000972658	0.000829603	0.69724	0.704692	0.455301	FALSE
391	22	20	48	24	34	0.000505108	0.000475026	0.000467718	0.000432292	0.000486319	0.848071	0.950997	0.756824	FALSE
392	40	33	93	56	57	0.000918379	0.000783792	0.000906203	0.00100868	0.000815299	0.584009	0.585588	0.299216	FALSE
393	22	30	57	41	42	0.000505108	0.000712538	0.000555415	0.000738499	0.000600747	0.197163	0.776859	0.405881	FALSE
394	29	36	76	39	55	0.000665825	0.000855046	0.000740553	0.000702475	0.000786692	0.864848	0.800801	0.662038	FALSE
395	31	45	81	34	63	0.000711744	0.00106881	0.000789274	0.000612414	0.00090112	0.251493	0.481279	0.0848259	FALSE
396	33	25	70	38	48	0.000757663	0.000593782	0.000682088	0.000684463	0.000686568	1	1	1	FALSE
397	17	26	58	25	34	0.000390311	0.000617533	0.000565159	0.000450304	0.000486319	0.402958	0.55529	0.872129	FALSE
398	30	39	64	40	59	0.000688784	0.0009263	0.000623624	0.000720487	0.000843906	0.539248	0.111852	0.502045	FALSE
399	44	30	91	45	65	0.00101022	0.000712538	0.000886715	0.000810548	0.000929727	0.687006	0.833678	0.540792	FALSE
4	29	38	77	43	51	0.000665825	0.000902549	0.000750297	0.000774524	0.000729478	0.943234	0.94757	0.852852	FALSE
40	53	57	172	74	89	0.00121685	0.00135382	0.00167599	0.0013329	0.00127301	0.1134	0.0405363	0.831199	TRUE
400	30	32	78	35	53	0.000688784	0.000760041	0.000760041	0.000630426	0.000758085	0.411375	1	0.459188	FALSE
401	14	15	48	16	26	0.000321433	0.000356269	0.000467718	0.000288195	0.000371891	0.118151	0.409391	0.516271	FALSE
402	28	32	63	40	48	0.000642865	0.000760041	0.00061388	0.000720487	0.000686568	0.490589	0.625899	0.906191	FALSE
403	57	62	148	99	94	0.00130869	0.00147258	0.00144213	0.00178321	0.00134453	0.1164	0.641531	0.058333	FALSE
404	35	42	95	37	65	0.000803582	0.000997554	0.000925691	0.000666451	0.000929727	0.10711	1	0.127576	FALSE
405	57	56	134	85	93	0.00130869	0.00133007	0.00130571	0.00153103	0.00133022	0.281203	0.944132	0.388942	FALSE
406	86	83	246	107	143	0.00197451	0.00197136	0.00239705	0.0019273	0.0020454	0.0673337	0.145144	0.688316	FALSE
407	62	78	145	78	114	0.00142349	0.0018526	0.0014129	0.00140495	0.0016306	1	0.279426	0.346658	FALSE
408	57	49	116	69	86	0.00130869	0.00116381	0.00113032	0.00124284	0.0012301	0.584369	0.601232	1	FALSE
409	18	23	67	30	37	0.000413271	0.000546279	0.000652856	0.000540365	0.000529229	0.449955	0.354111	1	FALSE
41	31	19	65	47	42	0.000711744	0.000451274	0.000633368	0.000846572	0.000600747	0.155299	0.866148	0.129502	FALSE
410	12	11	20	9	17	0.000275514	0.000261264	0.000194882	0.00016211	0.000243159	0.791177	0.613737	0.427925	FALSE
411	13	25	51	26	30	0.000298473	0.000593782	0.00049695	0.000468317	0.000429105	0.899069	0.599445	0.847876	FALSE
412	29	24	63	30	44	0.000665825	0.000570031	0.00061388	0.000540365	0.000629354	0.640797	0.977516	0.598025	FALSE
413	45	52	122	79	78	0.00103318	0.00123507	0.00118878	0.00142296	0.00111567	0.241185	0.714674	0.14803	FALSE
414	39	41	82	43	65	0.00089542	0.000973802	0.000799018	0.000774524	0.000929727	0.942944	0.407252	0.404769	FALSE
415	34	30	70	43	51	0.000780622	0.000712538	0.000682088	0.000774524	0.000729478	0.577159	0.78549	0.852852	FALSE
416	39	29	63	39	53	0.00089542	0.000688787	0.00061388	0.000702475	0.000758085	0.576727	0.298742	0.797884	FALSE
417	29	24	43	36	46	0.000665825	0.000570031	0.000418997	0.000648438	0.000657961	0.0672386	0.0416508	1	TRUE
418	96	71	215	111	140	0.00220411	0.00168634	0.00209499	0.00199935	0.00200249	0.732862	0.717875	1	FALSE
419	8	13	42	20	19	0.000183676	0.000308767	0.000409253	0.000360244	0.000271766	0.736371	0.173698	0.470723	FALSE
42	58	58	141	78	96	0.00133165	0.00137757	0.00137392	0.00140495	0.00137314	0.930417	1	0.941177	FALSE
420	69	55	133	53	102	0.0015842	0.00130632	0.00129597	0.000954645	0.00145896	0.0701064	0.40457	0.0146364	TRUE
421	57	57	120	76	92	0.00130869	0.00135382	0.00116929	0.00136893	0.00131592	0.316942	0.433931	0.8596	FALSE
422	55	49	101	50	85	0.00126277	0.00116381	0.000984156	0.000900609	0.0012158	0.668888	0.172831	0.109049	FALSE
423	21	21	64	25	34	0.000482149	0.000498777	0.000623624	0.000450304	0.000486319	0.202197	0.283893	0.872129	FALSE
424	18	13	40	14	26	0.000413271	0.000308767	0.000389765	0.00025217	0.000371891	0.203887	0.951409	0.30775	FALSE
425	18	23	50	26	32	0.000413271	0.000546279	0.000487206	0.000468317	0.000457712	0.965445	0.87026	1	FALSE
426	52	47	122	72	82	0.00119389	0.00111631	0.00118878	0.00129688	0.00117289	0.60993	0.981756	0.58856	FALSE
427	81	53	137	84	112	0.00185972	0.00125882	0.00133494	0.00151302	0.00160199	0.404831	0.171364	0.746204	FALSE
428	25	34	76	51	48	0.000573987	0.000807543	0.000740553	0.000918621	0.000686568	0.271683	0.749718	0.176632	FALSE
429	33	17	53	30	43	0.000757663	0.000403772	0.000516438	0.000540365	0.00061505	0.933713	0.454284	0.669688	FALSE
43	74	61	136	81	106	0.001699	0.00144883	0.0013252	0.00145899	0.00151617	0.53929	0.330268	0.851925	FALSE
430	27	14	54	29	36	0.000619906	0.000332518	0.000526182	0.000522353	0.000514926	1	1	1	FALSE
431	40	47	92	43	70	0.000918379	0.00111631	0.000896459	0.000774524	0.00100124	0.48291	0.537261	0.217411	FALSE
432	44	38	122	65	66	0.00101022	0.000902549	0.00118878	0.00117079	0.00094403	0.98197	0.150746	0.251933	FALSE
433	40	42	105	45	67	0.000918379	0.000997554	0.00102313	0.000810548	0.000958334	0.220942	0.733397	0.43866	FALSE
434	71	73	165	91	113	0.00163012	0.00173384	0.00160778	0.00163911	0.00161629	0.934527	1	0.97695	FALSE
435	42	50	122	67	70	0.000964298	0.00118756	0.00118878	0.00120682	0.00100124	0.981882	0.2836	0.313673	FALSE
436	51	46	109	65	78	0.00117093	0.00109256	0.00106211	0.00117079	0.00111567	0.587746	0.797114	0.839314	FALSE
437	42	29	79	44	57	0.000964298	0.000688787	0.000769785	0.000792536	0.000815299	0.951927	0.807941	0.967414	FALSE
438	31	30	60	35	53	0.000711744	0.000712538	0.000584647	0.000630426	0.000758085	0.804978	0.198548	0.459188	FALSE
439	27	31	82	42	48	0.000619906	0.00073629	0.000799018	0.000756511	0.000686568	0.846248	0.455826	0.724078	FALSE
44	20	20	50	23	35	0.00045919	0.000475026	0.000487206	0.00041428	0.000500622	0.602026	0.989839	0.565999	FALSE
440	88	91	212	126	146	0.00202043	0.00216137	0.00206575	0.00226953	0.00208831	0.436153	0.96252	0.533458	FALSE
441	30	29	65	35	46	0.000688784	0.000688787	0.000633368	0.000630426	0.000657961	1	0.919584	0.937307	FALSE
442	29	38	88	38	55	0.000665825	0.000902549	0.000857483	0.000684463	0.000786692	0.284765	0.677391	0.578368	FALSE
443	50	56	107	66	86	0.00114797	0.00133007	0.00104262	0.0011888	0.0012301	0.448	0.285031	0.899053	FALSE
444	9	9	21	16	16	0.000206635	0.000213761	0.000204627	0.000288195	0.000228856	0.387232	0.865079	0.634457	FALSE
445	26	33	77	38	50	0.000596946	0.000783792	0.000750297	0.000684463	0.000715175	0.714732	0.862267	0.923084	FALSE
446	22	19	40	23	37	0.000505108	0.000451274	0.000389765	0.00041428	0.000529229	0.919483	0.218756	0.427	FALSE
447	32	28	80	42	47	0.000734703	0.000665036	0.00077953	0.000756511	0.000672264	0.950273	0.474272	0.653129	FALSE
448	34	37	92	33	53	0.000780622	0.000878797	0.000896459	0.000594402	0.000758085	0.051794	0.374348	0.321839	FALSE
449	39	47	74	52	65	0.00089542	0.00111631	0.000721065	0.000936633	0.000929727	0.175224	0.157922	1	FALSE
45	51	43	119	71	76	0.00117093	0.0010213	0.00115955	0.00127886	0.00108707	0.563988	0.714022	0.36711	FALSE
450	71	57	154	85	100	0.00163012	0.00135382	0.00150059	0.00153103	0.00143035	0.935678	0.757231	0.698918	FALSE
451	68	90	223	126	128	0.00156124	0.00213761	0.00217294	0.00226953	0.00183085	0.73859	0.136033	0.0989676	FALSE
452	40	38	90	62	63	0.000918379	0.000902549	0.000876971	0.00111675	0.00090112	0.16688	0.933912	0.266609	FALSE
453	14	11	32	18	20	0.000321433	0.000261264	0.000311812	0.000324219	0.00028607	1	0.872036	0.824177	FALSE
454	29	27	56	27	49	0.000665825	0.000641284	0.000545671	0.000486329	0.000700871	0.706528	0.236766	0.156407	FALSE
455	23	24	65	30	35	0.000528068	0.000570031	0.000633368	0.000540365	0.000500622	0.540191	0.306673	0.855471	FALSE
456	88	71	215	115	132	0.00202043	0.00168634	0.00209499	0.0020714	0.00188806	0.967955	0.376011	0.508007	FALSE
457	66	74	197	102	110	0.00151533	0.00175759	0.00191959	0.00183724	0.00157338	0.76532	0.106511	0.28967	FALSE
458	5	4	16	6	6	0.000114797	9.50051e-05	0.000155906	0.000108073	8.58209e-05	0.584815	0.294434	0.91275	FALSE
459	43	31	88	50	64	0.000987257	0.00073629	0.000857483	0.000900609	0.000915423	0.851055	0.752565	1	FALSE
46	26	32	80	33	49	0.000596946	0.000760041	0.00077953	0.000594402	0.000700871	0.224162	0.6194	0.534553	FALSE
460	50	51	136	52	81	0.00114797	0.00121132	0.0013252	0.000936633	0.00115858	0.0392544	0.374378	0.266543	TRUE
461	26	24	51	24	36	0.000596946	0.000570031	0.00049695	0.000432292	0.000514926	0.658174	0.95695	0.59301	FALSE
462	34	41	73	56	59	0.000780622	0.000973802	0.000711321	0.00100868	0.000843906	0.0596922	0.374308	0.38818	FALSE
463	33	37	72	36	56	0.000757663	0.000878797	0.000701577	0.000648438	0.000800996	0.775649	0.513109	0.375851	FALSE
464	38	34	82	39	57	0.00087246	0.000807543	0.000799018	0.000702475	0.000815299	0.570737	0.975664	0.538983	FALSE
465	15	15	39	24	25	0.000344392	0.000356269	0.000380021	0.000432292	0.000357587	0.71512	0.91229	0.602424	FALSE
466	38	38	93	56	61	0.00087246	0.000902549	0.000906203	0.00100868	0.000872513	0.584009	0.882541	0.48968	FALSE
467	61	58	139	73	98	0.00140053	0.00137757	0.00135443	0.00131489	0.00140174	0.894297	0.846236	0.736508	FALSE
468	44	54	126	81	80	0.00101022	0.00128257	0.00122776	0.00145899	0.00114428	0.254529	0.673481	0.142972	FALSE
469	167	148	363	194	244	0.00383423	0.00351519	0.00353712	0.00349436	0.00349005	0.926672	0.904394	1	FALSE
47	34	43	92	54	62	0.000780622	0.0010213	0.000896459	0.000972658	0.000886816	0.69724	1	0.687089	FALSE
470	22	33	58	30	43	0.000505108	0.000783792	0.000565159	0.000540365	0.00061505	0.93008	0.74972	0.669688	FALSE
471	37	40	96	50	65	0.000849501	0.000950051	0.000935435	0.000900609	0.000929727	0.895993	1	0.940076	FALSE
472	55	54	126	50	87	0.00126277	0.00128257	0.00122776	0.000900609	0.0012444	0.074842	0.978686	0.081348	FALSE
473	18	16	41	14	28	0.000413271	0.00038002	0.000399509	0.00025217	0.000400498	0.174429	1	0.203968	FALSE
474	38	40	87	37	63	0.00087246	0.000950051	0.000847738	0.000666451	0.00090112	0.256668	0.775003	0.173593	FALSE
475	67	53	169	83	96	0.00153828	0.00125882	0.00164676	0.00149501	0.00137314	0.512507	0.173804	0.622844	FALSE
476	26	35	67	37	46	0.000596946	0.000831295	0.000652856	0.000666451	0.000657961	1	1	1	FALSE
477	20	22	68	35	35	0.00045919	0.000522528	0.0006626	0.000630426	0.000500622	0.89185	0.210886	0.397583	FALSE
478	63	46	122	68	89	0.00144645	0.00109256	0.00118878	0.00122483	0.00127301	0.903513	0.673974	0.873642	FALSE
479	27	31	96	44	53	0.000619906	0.00073629	0.000935435	0.000792536	0.000758085	0.410702	0.251506	0.907976	FALSE
48	52	50	117	56	86	0.00119389	0.00118756	0.00114006	0.00100868	0.0012301	0.500388	0.643046	0.283517	FALSE
480	44	42	104	44	75	0.00101022	0.000997554	0.00101339	0.000792536	0.00107276	0.199297	0.764528	0.131721	FALSE
481	19	23	42	17	36	0.00043623	0.000546279	0.000409253	0.000306207	0.000514926	0.381003	0.369231	0.0994564	FALSE
482	27	34	84	42	54	0.000619906	0.000807543	0.000818506	0.000756511	0.000772389	0.746423	0.80594	1	FALSE
483	25	16	51	24	34	0.000573987	0.00038002	0.00049695	0.000432292	0.000486319	0.658174	1	0.756824	FALSE
484	35	34	75	46	59	0.000803582	0.000807543	0.000730809	0.00082856	0.000843906	0.56513	0.459769	1	FALSE
485	49	53	115	56	81	0.00112501	0.00125882	0.00112057	0.00100868	0.00115858	0.571815	0.875208	0.476834	FALSE
486	5	6	16	13	10	0.000114797	0.000142508	0.000155906	0.000234158	0.000143035	0.366957	0.988796	0.330195	FALSE
487	46	63	147	97	87	0.00105614	0.00149633	0.00143239	0.00174718	0.0012444	0.146274	0.330254	0.0255368	TRUE
488	24	15	49	33	32	0.000551027	0.000356269	0.000477462	0.000594402	0.000457712	0.390457	0.942087	0.351802	FALSE
489	29	29	80	30	48	0.000665825	0.000688787	0.00077953	0.000540365	0.000686568	0.10506	0.54472	0.359136	FALSE
49	4	8	10	6	11	9.18379e-05	0.00019001	9.74412e-05	0.000108073	0.000157338	1	0.376259	0.616936	FALSE
490	54	61	161	98	97	0.00123981	0.00144883	0.0015688	0.00176519	0.00138744	0.392444	0.372248	0.106993	FALSE
491	50	65	140	66	95	0.00114797	0.00154383	0.00136418	0.0011888	0.00135883	0.396052	1	0.450293	FALSE
492	41	28	84	44	57	0.000941339	0.000665036	0.000818506	0.000792536	0.000815299	0.935785	1	0.967414	FALSE
493	31	32	60	34	56	0.000711744	0.000760041	0.000584647	0.000612414	0.000800996	0.91397	0.108208	0.257695	FALSE
494	26	30	72	29	47	0.000596946	0.000712538	0.000701577	0.000522353	0.000672264	0.214442	0.893296	0.339322	FALSE
495	37	31	80	35	56	0.000849501	0.00073629	0.00077953	0.000630426	0.000800996	0.341389	0.945399	0.313445	FALSE
496	66	57	182	99	103	0.00151533	0.00135382	0.00177343	0.00178321	0.00147326	1	0.148594	0.198218	FALSE
497	22	27	53	33	42	0.000505108	0.000641284	0.000516438	0.000594402	0.000600747	0.60208	0.530034	1	FALSE
498	49	57	116	65	85	0.00112501	0.00135382	0.00113032	0.00117079	0.0012158	0.881522	0.661007	0.883481	FALSE
499	29	28	65	26	50	0.000665825	0.000665036	0.000633368	0.000468317	0.000715175	0.231771	0.581669	0.0993247	FALSE
5	64	75	192	88	117	0.00146941	0.00178135	0.00187087	0.00158507	0.00167351	0.220396	0.372284	0.753416	FALSE
50	11	12	37	21	21	0.000252554	0.000285015	0.000360532	0.000378256	0.000300373	0.969646	0.592482	0.553033	FALSE
500	60	44	130	66	84	0.00137757	0.00104506	0.00126674	0.0011888	0.00120149	0.730057	0.758177	1	FALSE
501	16	24	46	33	32	0.000367352	0.000570031	0.000448229	0.000594402	0.000457712	0.26138	1	0.351802	FALSE
502	23	29	74	27	42	0.000528068	0.000688787	0.000721065	0.000486329	0.000600747	0.0972616	0.394572	0.461303	FALSE
503	50	39	118	52	72	0.00114797	0.0009263	0.00114981	0.000936633	0.00102985	0.248871	0.507452	0.666586	FALSE
504	30	30	65	57	52	0.000688784	0.000712538	0.000633368	0.00102669	0.000743782	0.00954562	0.441208	0.111605	TRUE
505	54	59	150	71	95	0.00123981	0.00140133	0.00146162	0.00127886	0.00135883	0.391561	0.623615	0.757896	FALSE
506	14	19	36	22	26	0.000321433	0.000451274	0.000350788	0.000396268	0.000371891	0.754203	0.92225	0.941137	FALSE
507	51	52	123	76	82	0.00117093	0.00123507	0.00119853	0.00136893	0.00117289	0.402666	0.9359	0.372986	FALSE
508	86	73	192	117	126	0.00197451	0.00173384	0.00187087	0.00210742	0.00180224	0.339529	0.788289	0.248554	FALSE
509	46	39	99	44	67	0.00105614	0.0009263	0.000964668	0.000792536	0.000958334	0.318077	1	0.376475	FALSE
51	52	59	137	66	96	0.00119389	0.00140133	0.00133494	0.0011888	0.00137314	0.483818	0.884697	0.410759	FALSE
510	42	32	86	51	59	0.000964298	0.000760041	0.000837994	0.000918621	0.000843906	0.667061	1	0.728139	FALSE
511	36	30	97	43	50	0.000826541	0.000712538	0.00094518	0.000774524	0.000715175	0.317476	0.127959	0.780362	FALSE
512	32	33	89	44	54	0.000734703	0.000783792	0.000867227	0.000792536	0.000772389	0.690785	0.557677	0.980041	FALSE
513	12	11	28	9	19	0.000275514	0.000261264	0.000272835	0.00016211	0.000271766	0.229502	1	0.271036	FALSE
514	12	14	47	21	22	0.000275514	0.000332518	0.000457974	0.000378256	0.000314677	0.546846	0.18079	0.652416	FALSE
515	50	52	108	64	80	0.00114797	0.00123507	0.00105236	0.00115278	0.00114428	0.618701	0.621879	1	FALSE
516	50	41	111	72	73	0.00114797	0.000973802	0.0010816	0.00129688	0.00104415	0.261434	0.874013	0.221284	FALSE
517	21	27	49	32	40	0.000482149	0.000641284	0.000477462	0.00057639	0.00057214	0.475813	0.458166	1	FALSE
518	45	55	128	57	77	0.00103318	0.00130632	0.00124725	0.00102669	0.00110137	0.251697	0.428743	0.753006	FALSE
519	33	27	87	40	53	0.000757663	0.000641284	0.000847738	0.000720487	0.000758085	0.447849	0.578588	0.889938	FALSE
52	38	32	54	28	56	0.00087246	0.000760041	0.000526182	0.000504341	0.000800996	0.947137	0.0338742	0.0566465	TRUE
520	77	90	189	117	138	0.00176788	0.00213761	0.00184164	0.00210742	0.00197388	0.277575	0.573787	0.647402	FALSE
521	68	75	164	103	116	0.00156124	0.00178135	0.00159804	0.00185525	0.00165921	0.261438	0.803765	0.449325	FALSE
522	28	27	67	40	47	0.000642865	0.000641284	0.000652856	0.000720487	0.000672264	0.69503	0.953351	0.830527	FALSE
523	123	115	261	152	201	0.00282402	0.0027314	0.00254322	0.00273785	0.002875	0.502635	0.208291	0.68879	FALSE
524	43	45	86	65	65	0.000987257	0.00106881	0.000837994	0.00117079	0.000929727	0.0502416	0.582917	0.219378	FALSE
525	27	15	62	32	39	0.000619906	0.000356269	0.000604135	0.00057639	0.000557836	0.914099	0.772776	0.985926	FALSE
526	48	54	126	68	83	0.00110205	0.00128257	0.00122776	0.00122483	0.00118719	1	0.867318	0.913408	FALSE
527	39	35	73	43	56	0.00089542	0.000831295	0.000711321	0.000774524	0.000800996	0.72973	0.562711	0.948591	FALSE
528	60	53	122	72	94	0.00137757	0.00125882	0.00118878	0.00129688	0.00134453	0.60993	0.407833	0.87912	FALSE
529	55	47	124	73	88	0.00126277	0.00111631	0.00120827	0.00131489	0.00125871	0.618248	0.823346	0.844384	FALSE
53	30	39	72	39	57	0.000688784	0.0009263	0.000701577	0.000702475	0.000815299	1	0.448395	0.538983	FALSE
530	54	71	171	76	104	0.00123981	0.00168634	0.00166624	0.00136893	0.00148756	0.173763	0.395043	0.634477	FALSE
531	25	31	65	34	48	0.000573987	0.00073629	0.000633368	0.000612414	0.000686568	0.957258	0.742962	0.690033	FALSE
532	37	49	112	69	69	0.000849501	0.00116381	0.00109134	0.00124284	0.000986941	0.440363	0.561086	0.203857	FALSE
533	41	31	100	47	61	0.000941339	0.00073629	0.000974412	0.000846572	0.000872513	0.478267	0.548754	0.953319	FALSE
534	23	29	70	32	40	0.000528068	0.000688787	0.000682088	0.00057639	0.00057214	0.492727	0.429199	1	FALSE
535	55	45	120	68	86	0.00126277	0.00106881	0.00116929	0.00122483	0.0012301	0.818799	0.773624	1	FALSE
536	30	25	49	39	46	0.000688784	0.000593782	0.000477462	0.000702475	0.000657961	0.0894522	0.14329	0.84815	FALSE
537	17	21	40	27	31	0.000390311	0.000498777	0.000389765	0.000486329	0.000443408	0.445897	0.675766	0.82679	FALSE
538	15	20	54	20	33	0.000344392	0.000475026	0.000526182	0.000360244	0.000472015	0.182222	0.70204	0.413351	FALSE
539	55	71	145	78	104	0.00126277	0.00168634	0.0014129	0.00140495	0.00148756	1	0.736931	0.759173	FALSE
54	52	64	158	83	95	0.00119389	0.00152008	0.00153957	0.00149501	0.00135883	0.881578	0.369329	0.575514	FALSE
540	19	17	50	33	31	0.00043623	0.000403772	0.000487206	0.000594402	0.000443408	0.439589	0.764999	0.293851	FALSE
541	62	61	129	57	100	0.00142349	0.00144883	0.00125699	0.00102669	0.00143035	0.231288	0.366868	0.0541741	FALSE
542	45	48	129	60	80	0.00103318	0.00114006	0.00125699	0.00108073	0.00114428	0.372946	0.555518	0.803129	FALSE
543	33	32	85	40	52	0.000757663	0.000760041	0.00082825	0.000720487	0.000743782	0.526384	0.600281	0.963102	FALSE
544	47	45	97	47	69	0.0010791	0.00106881	0.00094518	0.000846572	0.000986941	0.594277	0.845131	0.472704	FALSE
545	15	18	44	17	25	0.000344392	0.000427523	0.000428741	0.000306207	0.000357587	0.293776	0.546642	0.73499	FALSE
546	58	41	89	50	80	0.00133165	0.000973802	0.000867227	0.000900609	0.00114428	0.900731	0.0843664	0.214071	FALSE
547	49	45	122	64	80	0.00112501	0.00106881	0.00118878	0.00115278	0.00114428	0.902667	0.846665	1	FALSE
548	24	17	47	21	36	0.000551027	0.000403772	0.000457974	0.000378256	0.000514926	0.546846	0.676264	0.320132	FALSE
549	78	56	175	86	113	0.00179084	0.00133007	0.00170522	0.00154905	0.00161629	0.506562	0.701405	0.821714	FALSE
55	41	46	95	50	71	0.000941339	0.00109256	0.000925691	0.000900609	0.00101555	0.944096	0.609089	0.576082	FALSE
550	40	50	99	42	71	0.000918379	0.00118756	0.000964668	0.000756511	0.00101555	0.217057	0.800864	0.154806	FALSE
551	46	50	120	66	79	0.00105614	0.00118756	0.00116929	0.0011888	0.00112998	0.975224	0.869955	0.825449	FALSE
552	46	44	97	70	73	0.00105614	0.00104506	0.00094518	0.00126085	0.00104415	0.0781226	0.572397	0.296447	FALSE
553	57	69	190	114	100	0.00130869	0.00163884	0.00185138	0.00205339	0.00143035	0.415919	0.0420827	0.00981771	TRUE
554	68	55	127	74	101	0.00156124	0.00130632	0.0012375	0.0013329	0.00144465	0.664546	0.274058	0.652866	FALSE
555	68	87	165	93	121	0.00156124	0.00206636	0.00160778	0.00167513	0.00173072	0.801829	0.578899	0.866839	FALSE
556	21	26	85	47	41	0.000482149	0.000617533	0.00082825	0.000846572	0.000586443	0.976778	0.0830411	0.105313	FALSE
557	62	62	138	78	101	0.00142349	0.00147258	0.00134469	0.00140495	0.00144465	0.811913	0.630229	0.912842	FALSE
558	42	36	85	48	61	0.000964298	0.000855046	0.00082825	0.000864584	0.000872513	0.883258	0.82133	1	FALSE
559	24	23	49	28	39	0.000551027	0.000546279	0.000477462	0.000504341	0.000557836	0.911023	0.537263	0.776376	FALSE
56	9	16	37	17	22	0.000206635	0.00038002	0.000360532	0.000306207	0.000314677	0.677884	0.709166	1	FALSE
560	14	22	39	19	31	0.000321433	0.000522528	0.000380021	0.000342231	0.000443408	0.812735	0.603163	0.453932	FALSE
561	17	22	61	32	29	0.000390311	0.000522528	0.000594391	0.00057639	0.000414801	0.974311	0.134726	0.246162	FALSE
562	19	22	59	43	35	0.00043623	0.000522528	0.000574903	0.000774524	0.000500622	0.165241	0.586638	0.0691385	FALSE
563	31	27	72	49	52	0.000711744	0.000641284	0.000701577	0.000882597	0.000743782	0.251633	0.818535	0.447265	FALSE
564	20	21	63	27	37	0.00045919	0.000498777	0.00061388	0.000486329	0.000529229	0.365922	0.538589	0.835116	FALSE
565	55	50	122	67	83	0.00126277	0.00118756	0.00118878	0.00120682	0.00118719	0.981882	1	0.986011	FALSE
566	25	23	74	45	43	0.000573987	0.000546279	0.000721065	0.000810548	0.00061505	0.601065	0.461893	0.233831	FALSE
567	19	24	48	31	36	0.00043623	0.000570031	0.000467718	0.000558377	0.000514926	0.51451	0.745152	0.835525	FALSE
568	54	50	142	72	85	0.00123981	0.00118756	0.00138366	0.00129688	0.0012158	0.707021	0.381294	0.747074	FALSE
569	70	61	135	74	107	0.00160716	0.00144883	0.00131546	0.0013329	0.00153047	0.985228	0.269412	0.401249	FALSE
57	45	60	118	58	84	0.00103318	0.00142508	0.00114981	0.00104471	0.00120149	0.604001	0.813306	0.462503	FALSE
570	51	47	114	54	80	0.00117093	0.00111631	0.00111083	0.000972658	0.00114428	0.469445	0.896452	0.403056	FALSE
571	58	47	121	65	81	0.00133165	0.00111631	0.00117904	0.00117079	0.00115858	1	0.960012	1	FALSE
572	77	79	220	102	128	0.00176788	0.00187635	0.00214371	0.00183724	0.00183085	0.218907	0.172396	1	FALSE
573	29	23	66	42	43	0.000665825	0.000546279	0.000643112	0.000756511	0.00061505	0.469971	0.896553	0.397346	FALSE
574	67	97	234	115	138	0.00153828	0.00230387	0.00228012	0.0020714	0.00197388	0.43169	0.196821	0.750313	FALSE
575	39	34	114	54	58	0.00089542	0.000807543	0.00111083	0.000972658	0.000829603	0.469445	0.0822461	0.455301	FALSE
576	149	150	392	239	243	0.00342096	0.00356269	0.00381969	0.00430491	0.00347575	0.157585	0.265465	0.0213133	TRUE
577	34	42	77	48	58	0.000780622	0.000997554	0.000750297	0.000864584	0.000829603	0.498061	0.623969	0.909414	FALSE
578	83	89	203	113	138	0.00190564	0.00211386	0.00197806	0.00203538	0.00197388	0.853889	1	0.858743	FALSE
579	29	33	75	31	52	0.000665825	0.000783792	0.000730809	0.000558377	0.000743782	0.245233	0.994365	0.247298	FALSE
58	119	88	266	145	169	0.00273218	0.00209011	0.00259194	0.00261177	0.00241729	0.982451	0.509568	0.53131	FALSE
580	106	100	227	141	157	0.0024337	0.00237513	0.00221192	0.00253972	0.00224565	0.217351	0.925411	0.316519	FALSE
581	50	49	111	69	82	0.00114797	0.00116381	0.0010816	0.00124284	0.00117289	0.40738	0.62914	0.785252	FALSE
582	52	57	102	65	90	0.00119389	0.00135382	0.0009939	0.00117079	0.00128731	0.341327	0.0856028	0.615784	FALSE
583	31	23	46	26	44	0.000711744	0.000546279	0.000448229	0.000468317	0.000629354	0.956008	0.131206	0.280823	FALSE
584	30	28	64	33	44	0.000688784	0.000665036	0.000623624	0.000594402	0.000629354	0.906468	1	0.893937	FALSE
585	58	54	151	75	90	0.00133165	0.00128257	0.00147136	0.00135091	0.00128731	0.592912	0.348303	0.818215	FALSE
586	50	52	96	72	87	0.00114797	0.00123507	0.000935435	0.00129688	0.0012444	0.0430941	0.0631386	0.857773	TRUE
587	31	44	92	32	60	0.000711744	0.00104506	0.000896459	0.00057639	0.000858209	0.0380111	0.857128	0.0845484	TRUE
588	21	25	52	24	37	0.000482149	0.000593782	0.000506694	0.000432292	0.000529229	0.600374	0.924874	0.51948	FALSE
589	32	18	67	20	44	0.000734703	0.000427523	0.000652856	0.000360244	0.000629354	0.0241276	0.926544	0.0489112	TRUE
59	26	27	63	27	44	0.000596946	0.000641284	0.00061388	0.000486329	0.000629354	0.365922	0.977516	0.348398	FALSE
590	28	28	66	40	46	0.000642865	0.000665036	0.000643112	0.000720487	0.000657961	0.641718	0.982017	0.755552	FALSE
591	30	21	63	38	45	0.000688784	0.000498777	0.00061388	0.000684463	0.000643657	0.670332	0.885027	0.866251	FALSE
592	24	32	83	37	47	0.000551027	0.000760041	0.000808762	0.000666451	0.000672264	0.376379	0.355317	1	FALSE
593	57	56	152	89	90	0.00130869	0.00133007	0.00148111	0.00160308	0.00128731	0.599518	0.32268	0.163304	FALSE
594	67	51	138	84	96	0.00153828	0.00121132	0.00134469	0.00151302	0.00137314	0.434323	0.927662	0.565945	FALSE
595	30	29	90	48	52	0.000688784	0.000688787	0.000876971	0.000864584	0.000743782	1	0.389314	0.514655	FALSE
596	38	44	92	61	70	0.00087246	0.00104506	0.000896459	0.00109874	0.00100124	0.250534	0.537261	0.658176	FALSE
597	33	25	48	38	46	0.000757663	0.000593782	0.000467718	0.000684463	0.000657961	0.0988068	0.119584	0.944019	FALSE
598	44	43	87	46	68	0.00101022	0.0010213	0.000847738	0.00082856	0.000972637	0.972399	0.442763	0.45567	FALSE
599	87	77	154	98	130	0.00199747	0.00182885	0.00150059	0.00176519	0.00185945	0.233629	0.0815594	0.747574	FALSE
6	41	39	68	36	63	0.000941339	0.0009263	0.0006626	0.000648438	0.00090112	0.998379	0.0938391	0.13878	FALSE
60	17	24	49	29	30	0.000390311	0.000570031	0.000477462	0.000522353	0.000429105	0.79106	0.729247	0.53193	FALSE
600	103	95	267	141	167	0.00236483	0.00225637	0.00260168	0.00253972	0.00238868	0.857681	0.414491	0.632601	FALSE
601	35	31	81	40	55	0.000803582	0.00073629	0.000789274	0.000720487	0.000786692	0.706493	1	0.749195	FALSE
602	19	28	55	39	39	0.00043623	0.000665036	0.000535927	0.000702475	0.000557836	0.234773	0.931238	0.364951	FALSE
603	36	32	98	58	57	0.000826541	0.000760041	0.000954924	0.00104471	0.000815299	0.64666	0.385559	0.215632	FALSE
604	29	26	72	37	45	0.000665825	0.000617533	0.000701577	0.000666451	0.000643657	0.878005	0.719428	0.963657	FALSE
605	28	24	73	41	44	0.000642865	0.000570031	0.000711321	0.000738499	0.000629354	0.92517	0.584051	0.529955	FALSE
606	17	22	53	33	33	0.000390311	0.000522528	0.000516438	0.000594402	0.000472015	0.60208	0.767378	0.415441	FALSE
607	26	23	57	48	40	0.000596946	0.000546279	0.000555415	0.000864584	0.00057214	0.0296808	0.967805	0.06663	TRUE
608	32	29	71	40	48	0.000734703	0.000688787	0.000691832	0.000720487	0.000686568	0.915774	1	0.906191	FALSE
609	17	14	45	24	27	0.000390311	0.000332518	0.000438485	0.000432292	0.000386194	1	0.687803	0.794028	FALSE
61	31	42	75	47	61	0.000711744	0.000997554	0.000730809	0.000846572	0.000872513	0.486482	0.346468	0.953319	FALSE
610	41	27	77	43	59	0.000941339	0.000641284	0.000750297	0.000774524	0.000843906	0.943234	0.553667	0.742825	FALSE
611	112	100	191	123	175	0.00257146	0.00237513	0.00186113	0.0022155	0.00250311	0.147401	0.0053368	0.327876	TRUE
612	64	77	150	83	111	0.00146941	0.00182885	0.00146162	0.00149501	0.00158769	0.923261	0.550241	0.732432	FALSE
613	39	33	94	58	58	0.00089542	0.000783792	0.000915947	0.00104471	0.000829603	0.482107	0.609823	0.250073	FALSE
614	45	52	109	62	83	0.00103318	0.00123507	0.00106211	0.00111675	0.00118719	0.814125	0.489787	0.779046	FALSE
615	34	34	84	49	53	0.000780622	0.000807543	0.000818506	0.000882597	0.000758085	0.742586	0.726312	0.504103	FALSE
616	32	20	41	24	45	0.000734703	0.000475026	0.000399509	0.000432292	0.000643657	0.859581	0.0340415	0.143294	TRUE
617	71	62	132	66	105	0.00163012	0.00147258	0.00128622	0.0011888	0.00150187	0.654314	0.262943	0.157509	FALSE
618	56	56	149	71	86	0.00128573	0.00133007	0.00145187	0.00127886	0.0012301	0.418411	0.246814	0.871367	FALSE
619	31	32	67	37	50	0.000711744	0.000760041	0.000652856	0.000666451	0.000715175	1	0.693835	0.827918	FALSE
62	11	7	23	9	16	0.000252554	0.000166259	0.000224115	0.00016211	0.000228856	0.520816	1	0.528536	FALSE
620	28	38	87	33	51	0.000642865	0.000902549	0.000847738	0.000594402	0.000729478	0.0990722	0.443881	0.419077	FALSE
621	32	23	59	30	44	0.000734703	0.000546279	0.000574903	0.000540365	0.000629354	0.868793	0.723387	0.598025	FALSE
622	28	28	93	42	51	0.000642865	0.000665036	0.000906203	0.000756511	0.000729478	0.377843	0.245217	0.94407	FALSE
623	33	32	68	24	51	0.000757663	0.000760041	0.0006626	0.000432292	0.000729478	0.0886221	0.670311	0.0432744	TRUE
624	27	32	66	31	47	0.000619906	0.000760041	0.000643112	0.000558377	0.000672264	0.587252	0.891523	0.490748	FALSE
625	30	23	70	42	45	0.000688784	0.000546279	0.000682088	0.000756511	0.000643657	0.66603	0.834875	0.518558	FALSE
626	91	66	144	77	122	0.00208931	0.00156758	0.00140315	0.00138694	0.00174503	0.990616	0.0869655	0.131343	FALSE
627	45	42	109	54	72	0.00103318	0.000997554	0.00106211	0.000972658	0.00102985	0.655237	0.898745	0.819992	FALSE
628	59	41	96	50	82	0.00135461	0.000973802	0.000935435	0.000900609	0.00117289	0.895993	0.152613	0.165125	FALSE
629	46	50	95	48	78	0.00105614	0.00118756	0.000925691	0.000864584	0.00111567	0.765777	0.252056	0.19251	FALSE
63	32	37	90	55	60	0.000734703	0.000878797	0.000876971	0.00099067	0.000858209	0.531743	0.962908	0.499504	FALSE
630	49	55	124	76	87	0.00112501	0.00130632	0.00120827	0.00136893	0.0012444	0.433745	0.888331	0.59726	FALSE
631	28	35	77	51	56	0.000642865	0.000831295	0.000750297	0.000918621	0.000800996	0.303054	0.776503	0.541346	FALSE
632	42	36	82	47	67	0.000964298	0.000855046	0.000799018	0.000846572	0.000958334	0.823037	0.306982	0.577175	FALSE
633	17	11	40	22	21	0.000390311	0.000261264	0.000389765	0.000396268	0.000300373	1	0.401531	0.448823	FALSE
634	49	45	117	79	81	0.00112501	0.00106881	0.00114006	0.00142296	0.00115858	0.147224	0.968887	0.221831	FALSE
635	37	39	86	38	57	0.000849501	0.0009263	0.000837994	0.000684463	0.000815299	0.344036	0.939826	0.46376	FALSE
636	42	40	102	44	65	0.000964298	0.000950051	0.0009939	0.000792536	0.000929727	0.241745	0.732666	0.470381	FALSE
637	63	52	131	63	98	0.00144645	0.00123507	0.00127648	0.00113477	0.00140174	0.488766	0.526518	0.218456	FALSE
638	12	16	35	19	23	0.000275514	0.00038002	0.000341044	0.000342231	0.00032898	1	0.99968	1	FALSE
639	65	67	166	88	100	0.00149237	0.00159134	0.00161752	0.00158507	0.00143035	0.93004	0.363414	0.529336	FALSE
64	23	18	39	18	33	0.000528068	0.000427523	0.000380021	0.000324219	0.000472015	0.6752	0.424819	0.25092	FALSE
640	76	61	157	75	114	0.00174492	0.00144883	0.00152983	0.00135091	0.0016306	0.413825	0.648256	0.232773	FALSE
641	44	42	122	65	73	0.00101022	0.000997554	0.00118878	0.00117079	0.00104415	0.98197	0.421497	0.558215	FALSE
642	33	35	77	41	57	0.000757663	0.000831295	0.000750297	0.000738499	0.000815299	1	0.698431	0.702895	FALSE
643	35	46	113	62	68	0.000803582	0.00109256	0.00110109	0.00111675	0.000972637	0.991919	0.463828	0.484718	FALSE
644	26	23	48	29	44	0.000596946	0.000546279	0.000467718	0.000522353	0.000629354	0.726002	0.186566	0.507876	FALSE
645	49	53	100	67	79	0.00112501	0.00125882	0.000974412	0.00120682	0.00112998	0.202095	0.363769	0.754583	FALSE
646	29	19	53	23	38	0.000665825	0.000451274	0.000516438	0.00041428	0.000543533	0.444786	0.893619	0.367129	FALSE
647	51	51	141	71	82	0.00117093	0.00121132	0.00137392	0.00127886	0.00117289	0.674144	0.284009	0.651251	FALSE
648	22	19	59	41	34	0.000505108	0.000451274	0.000574903	0.000738499	0.000486319	0.258621	0.501434	0.0896351	FALSE
649	16	28	39	15	35	0.000367352	0.000665036	0.000380021	0.000270183	0.000500622	0.324386	0.28514	0.0590842	FALSE
65	28	21	48	36	42	0.000642865	0.000498777	0.000467718	0.000648438	0.000600747	0.16956	0.280114	0.824076	FALSE
650	107	114	280	151	168	0.00245666	0.00270765	0.00272835	0.00271984	0.00240299	1	0.210474	0.294922	FALSE
651	35	23	67	37	45	0.000803582	0.000546279	0.000652856	0.000666451	0.000643657	1	1	0.963657	FALSE
652	15	13	32	13	22	0.000344392	0.000308767	0.000311812	0.000234158	0.000314677	0.473079	1	0.498005	FALSE
653	16	20	39	21	28	0.000367352	0.000475026	0.000380021	0.000378256	0.000400498	1	0.930344	0.956868	FALSE
654	77	83	219	115	135	0.00176788	0.00197136	0.00213396	0.0020714	0.00193097	0.840899	0.390473	0.624811	FALSE
655	76	67	156	82	117	0.00174492	0.00159134	0.00152008	0.001477	0.00167351	0.886535	0.468927	0.426163	FALSE
656	71	67	183	86	117	0.00163012	0.00159134	0.00178317	0.00154905	0.00167351	0.311202	0.633364	0.636154	FALSE
657	23	24	66	33	36	0.000528068	0.000570031	0.000643112	0.000594402	0.000514926	0.791705	0.330096	0.635002	FALSE
658	95	94	224	147	153	0.00218115	0.00223262	0.00218268	0.00264779	0.00218843	0.0773994	1	0.111367	FALSE
659	31	31	72	31	52	0.000711744	0.00073629	0.000701577	0.000558377	0.000743782	0.336318	0.818535	0.247298	FALSE
66	50	55	147	94	87	0.00114797	0.00130632	0.00143239	0.00169314	0.0012444	0.230398	0.330254	0.0453273	TRUE
660	25	31	72	31	44	0.000573987	0.00073629	0.000701577	0.000558377	0.000629354	0.336318	0.636053	0.693454	FALSE
661	37	42	115	60	64	0.000849501	0.000997554	0.00112057	0.00108073	0.000915423	0.882354	0.2217	0.404308	FALSE
662	31	24	74	35	47	0.000711744	0.000570031	0.000721065	0.000630426	0.000672264	0.579087	0.77715	0.859862	FALSE
663	21	19	43	17	35	0.000482149	0.000451274	0.000418997	0.000306207	0.000500622	0.33522	0.50456	0.12363	FALSE
664	74	67	150	79	115	0.001699	0.00159134	0.00146162	0.00142296	0.0016449	0.901788	0.373287	0.35776	FALSE
665	20	20	59	32	32	0.00045919	0.000475026	0.000574903	0.00057639	0.000457712	1	0.350541	0.424803	FALSE
666	48	41	113	46	75	0.00110205	0.000973802	0.00110109	0.00082856	0.00107276	0.121743	0.919899	0.196742	FALSE
667	48	41	115	56	77	0.00110205	0.000973802	0.00112057	0.00100868	0.00110137	0.571815	0.96507	0.679522	FALSE
668	31	44	97	61	60	0.000711744	0.00104506	0.00094518	0.00109874	0.000858209	0.401865	0.612611	0.204054	FALSE
669	96	96	207	112	163	0.00220411	0.00228012	0.00201703	0.00201736	0.00233147	1	0.183478	0.263558	FALSE
67	72	70	174	108	113	0.00165308	0.00166259	0.00169548	0.00194532	0.00161629	0.289361	0.737313	0.190245	FALSE
670	37	36	95	48	61	0.000849501	0.000855046	0.000925691	0.000864584	0.000872513	0.765777	0.780319	1	FALSE
671	29	31	54	26	48	0.000665825	0.00073629	0.000526182	0.000468317	0.000686568	0.710585	0.21355	0.143427	FALSE
672	21	16	57	38	31	0.000482149	0.00038002	0.000555415	0.000684463	0.000443408	0.372627	0.366779	0.0917553	FALSE
673	42	48	103	48	77	0.000964298	0.00114006	0.00100364	0.000864584	0.00110137	0.44218	0.58871	0.219173	FALSE
674	16	7	36	18	22	0.000367352	0.000166259	0.000350788	0.000324219	0.000314677	0.896337	0.788837	1	FALSE
675	110	93	210	113	163	0.00252554	0.00220887	0.00204627	0.00203538	0.00233147	1	0.231429	0.294402	FALSE
676	32	37	72	53	56	0.000734703	0.000878797	0.000701577	0.000954645	0.000800996	0.106509	0.513109	0.412206	FALSE
677	69	65	156	86	105	0.0015842	0.00154383	0.00152008	0.00154905	0.00150187	0.941772	0.974196	0.888951	FALSE
678	42	35	98	46	63	0.000964298	0.000831295	0.000954924	0.00082856	0.00090112	0.479462	0.780471	0.736612	FALSE
679	24	28	68	25	47	0.000551027	0.000665036	0.0006626	0.000450304	0.000672264	0.120525	1	0.130899	FALSE
68	18	19	32	19	29	0.000413271	0.000451274	0.000311812	0.000342231	0.000414801	0.861268	0.323975	0.612064	FALSE
680	67	52	119	70	98	0.00153828	0.00123507	0.00115955	0.00126085	0.00140174	0.631498	0.185986	0.549145	FALSE
681	40	33	84	51	61	0.000918379	0.000783792	0.000818506	0.000918621	0.000872513	0.575539	0.767897	0.860176	FALSE
682	28	22	63	36	39	0.000642865	0.000522528	0.00061388	0.000648438	0.000557836	0.875424	0.712108	0.592433	FALSE
683	21	21	57	22	35	0.000482149	0.000498777	0.000555415	0.000396268	0.000500622	0.217446	0.705773	0.466874	FALSE
69	19	20	23	24	33	0.00043623	0.000475026	0.000224115	0.000432292	0.000472015	0.0324476	0.00759909	0.845898	TRUE
7	63	60	133	83	103	0.00144645	0.00142508	0.00129597	0.00149501	0.00147326	0.342002	0.362545	0.979718	FALSE
70	15	11	32	28	23	0.000344392	0.000261264	0.000311812	0.000504341	0.00032898	0.0817757	0.953185	0.16498	FALSE
71	29	29	69	32	47	0.000665825	0.000688787	0.000672344	0.00057639	0.000672264	0.53776	1	0.576487	FALSE
72	38	32	80	44	56	0.00087246	0.000760041	0.00077953	0.000792536	0.000800996	1	0.945399	1	FALSE
73	33	41	102	43	59	0.000757663	0.000973802	0.0009939	0.000774524	0.000843906	0.197908	0.357284	0.742825	FALSE
74	87	58	178	95	122	0.00199747	0.00137757	0.00173445	0.00171116	0.00174503	0.965797	1	0.940435	FALSE
75	23	21	54	28	39	0.000528068	0.000498777	0.000526182	0.000504341	0.000557836	0.947137	0.86319	0.776376	FALSE
76	48	48	135	66	87	0.00110205	0.00114006	0.00131546	0.0011888	0.0012444	0.548533	0.737416	0.8427	FALSE
77	8	9	26	10	14	0.000183676	0.000213761	0.000253347	0.000180122	0.000200249	0.455369	0.582312	0.959777	FALSE
78	31	25	90	50	48	0.000711744	0.000593782	0.000876971	0.000900609	0.000686568	0.950438	0.198564	0.213216	FALSE
79	46	55	113	76	80	0.00105614	0.00130632	0.00110109	0.00136893	0.00114428	0.163497	0.849419	0.298713	FALSE
8	26	27	51	28	42	0.000596946	0.000641284	0.00049695	0.000504341	0.000600747	1	0.420357	0.550288	FALSE
80	48	46	115	77	81	0.00110205	0.00109256	0.00112057	0.00138694	0.00115858	0.169309	0.875208	0.293277	FALSE
81	28	22	74	42	39	0.000642865	0.000522528	0.000721065	0.000756511	0.000557836	0.879951	0.228429	0.206606	FALSE
82	44	56	98	62	82	0.00101022	0.00133007	0.000954924	0.00111675	0.00117289	0.37759	0.193802	0.835761	FALSE
83	20	19	43	17	35	0.00045919	0.000451274	0.000418997	0.000306207	0.000500622	0.33522	0.50456	0.12363	FALSE
84	43	42	112	66	71	0.000987257	0.000997554	0.00109134	0.0011888	0.00101555	0.63655	0.689887	0.403361	FALSE
85	26	29	73	35	45	0.000596946	0.000688787	0.000711321	0.000630426	0.000643657	0.626591	0.66454	1	FALSE
86	10	17	39	20	22	0.000229595	0.000403772	0.000380021	0.000360244	0.000314677	0.953822	0.563177	0.777472	FALSE
87	26	27	58	35	42	0.000596946	0.000641284	0.000565159	0.000630426	0.000600747	0.687651	0.841887	0.923598	FALSE
88	10	9	29	16	16	0.000229595	0.000213761	0.000282579	0.000288195	0.000228856	1	0.598583	0.634457	FALSE
89	79	72	151	78	122	0.0018138	0.00171009	0.00147136	0.00140495	0.00174503	0.793511	0.180205	0.15394	FALSE
9	121	121	281	169	187	0.0027781	0.0028739	0.0027381	0.00304406	0.00267475	0.299435	0.841053	0.244324	FALSE
90	73	64	158	94	115	0.00167604	0.00152008	0.00153957	0.00169314	0.0016449	0.506949	0.632748	0.89021	FALSE
91	24	28	86	34	42	0.000551027	0.000665036	0.000837994	0.000612414	0.000600747	0.144793	0.0918773	1	FALSE
92	80	75	205	125	126	0.00183676	0.00178135	0.00199754	0.00225152	0.00180224	0.319028	0.393987	0.0888771	FALSE
93	16	25	44	30	34	0.000367352	0.000593782	0.000428741	0.000540365	0.000486319	0.391216	0.662294	0.768052	FALSE
94	69	65	172	94	112	0.0015842	0.00154383	0.00167599	0.00169314	0.00160199	0.987993	0.75569	0.745066	FALSE
95	34	15	42	28	43	0.000780622	0.000356269	0.000409253	0.000504341	0.00061505	0.463902	0.0751139	0.484657	FALSE
96	53	42	111	44	73	0.00121685	0.000997554	0.0010816	0.000792536	0.00104415	0.0953993	0.874013	0.175259	FALSE
97	38	31	62	37	54	0.00087246	0.00073629	0.000604135	0.000666451	0.000772389	0.713417	0.219375	0.557833	FALSE
98	78	96	218	107	137	0.00179084	0.00228012	0.00212422	0.0019273	0.00195958	0.443977	0.493152	0.948893	FALSE
99	22	25	65	36	36	0.000505108	0.000593782	0.000633368	0.000648438	0.000514926	0.99291	0.369918	0.389058	FALSE
V_AFP1_Q6	7	7	16	13	11	0.000160716	0.000166259	0.000155906	0.000234158	0.000157338	0.366957	1	0.44051	FALSE
V_AHR_01	20	16	45	24	30	0.00045919	0.00038002	0.000438485	0.000432292	0.000429105	1	1	1	FALSE
V_AHR_Q5	13	14	47	20	22	0.000298473	0.000332518	0.000457974	0.000360244	0.000314677	0.439495	0.18079	0.777472	FALSE
V_AHRARNT_01	12	10	25	16	17	0.000275514	0.000237513	0.000243603	0.000288195	0.000243159	0.717373	1	0.754207	FALSE
V_AHRARNT_02	15	17	60	24	29	0.000344392	0.000403772	0.000584647	0.000432292	0.000414801	0.254232	0.156589	0.990946	FALSE
V_AHRHIF_Q6	14	11	27	16	22	0.000321433	0.000261264	0.000263091	0.000288195	0.000314677	0.897236	0.632214	0.91695	FALSE
V_AIRE_01	4	2	2	6	4	9.18379e-05	4.75026e-05	1.94882e-05	0.000108073	5.7214e-05	0.0461952	0.374135	0.494223	TRUE
V_AIRE_02	5	3	6	2	8	0.000114797	7.12538e-05	5.84647e-05	3.60244e-05	0.000114428	0.819276	0.319909	0.220102	FALSE
V_ALPHACP1_01	10	21	38	26	24	0.000229595	0.000498777	0.000370277	0.000468317	0.000343284	0.427273	0.87213	0.337553	FALSE
V_ALX3_01	2	1	11	5	3	4.5919e-05	2.37513e-05	0.000107185	9.00609e-05	4.29105e-05	0.951176	0.236884	0.494847	FALSE
V_ALX4_01	15	11	18	20	24	0.000344392	0.000261264	0.000175394	0.000360244	0.000343284	0.0363341	0.0416618	0.994034	TRUE
V_ALX4_02	2	3	11	5	5	4.5919e-05	7.12538e-05	0.000107185	9.00609e-05	7.15175e-05	0.951176	0.616621	0.962536	FALSE
V_AMEF2_Q6	10	18	42	13	23	0.000229595	0.000427523	0.000409253	0.000234158	0.00032898	0.100885	0.473455	0.414128	FALSE
V_AML_Q6	40	47	72	31	72	0.000918379	0.00111631	0.000701577	0.000558377	0.00102985	0.336318	0.025664	0.00520763	TRUE
V_AP1_01	79	57	132	81	110	0.0018138	0.00135382	0.00128622	0.00145899	0.00157338	0.411604	0.134408	0.658188	FALSE
V_AP1_C	42	41	81	50	66	0.000964298	0.000973802	0.000789274	0.000900609	0.00094403	0.520633	0.318925	0.874812	FALSE
V_AP1_Q2	32	31	75	37	55	0.000734703	0.00073629	0.000730809	0.000666451	0.000786692	0.718958	0.744694	0.499206	FALSE
V_AP1_Q2_01	40	38	67	46	61	0.000918379	0.000902549	0.000652856	0.00082856	0.000872513	0.250729	0.120219	0.867172	FALSE
V_AP1_Q4	51	42	93	51	75	0.00117093	0.000997554	0.000906203	0.000918621	0.00107276	1	0.312821	0.444052	FALSE
V_AP1_Q4_01	42	38	76	47	65	0.000964298	0.000902549	0.000740553	0.000846572	0.000929727	0.530799	0.206561	0.693474	FALSE
V_AP1_Q6	68	48	120	78	92	0.00156124	0.00114006	0.00116929	0.00140495	0.00131592	0.234518	0.433931	0.72795	FALSE
V_AP1_Q6_01	44	32	83	48	60	0.00101022	0.000760041	0.000808762	0.000864584	0.000858209	0.78222	0.791083	1	FALSE
V_AP1FJ_Q2	40	34	74	44	63	0.000918379	0.000807543	0.000721065	0.000792536	0.00090112	0.689178	0.224199	0.577968	FALSE
V_AP2_Q3	132	134	325	149	218	0.00303065	0.00318267	0.00316684	0.00268381	0.00311816	0.104359	0.894279	0.1745	FALSE
V_AP2_Q6	106	95	246	121	165	0.0024337	0.00225637	0.00239705	0.00217947	0.00236008	0.422793	0.917156	0.545188	FALSE
V_AP2_Q6_01	148	143	340	183	233	0.003398	0.00339643	0.003313	0.00329623	0.00333271	0.992511	0.978442	0.950702	FALSE
V_AP2ALPHA_01	76	61	157	83	115	0.00174492	0.00144883	0.00152983	0.00149501	0.0016449	0.918885	0.59698	0.554162	FALSE
V_AP2ALPHA_02	68	57	143	90	103	0.00156124	0.00135382	0.00139341	0.0016211	0.00147326	0.290798	0.714404	0.555227	FALSE
V_AP2ALPHA_03	34	33	68	48	55	0.000780622	0.000783792	0.0006626	0.000864584	0.000786692	0.187597	0.392248	0.704887	FALSE
V_AP2GAMMA_01	60	55	135	80	95	0.00137757	0.00130632	0.00131546	0.00144097	0.00135883	0.565827	0.861157	0.756233	FALSE
V_AP2REP_01	0	0	0	0	0	0	0	0	0	0	NA	NA	NA	FALSE
V_AP3_Q6	0	0	0	0	0	0	0	0	0	0	NA	NA	NA	FALSE
V_AP4_01	67	56	132	73	93	0.00153828	0.00133007	0.00128622	0.00131489	0.00133022	0.937979	0.856864	1	FALSE
V_AP4_Q5	37	38	98	43	65	0.000849501	0.000902549	0.000954924	0.000774524	0.000929727	0.290047	0.930448	0.404769	FALSE
V_AP4_Q6	47	47	101	56	77	0.0010791	0.00111631	0.000984156	0.00100868	0.00110137	0.948948	0.504515	0.679522	FALSE
V_AP4_Q6_01	30	32	90	43	48	0.000688784	0.000760041	0.000876971	0.000774524	0.000686568	0.562328	0.198564	0.639313	FALSE
V_AR_01	13	7	40	17	16	0.000298473	0.000166259	0.000389765	0.000306207	0.000228856	0.486127	0.0919962	0.506998	FALSE
V_AR_02	3	3	17	9	5	6.88784e-05	7.12538e-05	0.00016565	0.00016211	7.15175e-05	1	0.138154	0.215243	FALSE
V_AR_03	6	4	18	7	9	0.000137757	9.50051e-05	0.000175394	0.000126085	0.000128731	0.592782	0.572352	1	FALSE
V_AR_04	11	10	35	17	17	0.000252554	0.000237513	0.000341044	0.000306207	0.000243159	0.826411	0.313274	0.616455	FALSE
V_AR_Q2	11	12	42	20	18	0.000252554	0.000285015	0.000409253	0.000360244	0.000257463	0.736371	0.126487	0.381425	FALSE
V_AR_Q6	9	10	36	20	15	0.000206635	0.000237513	0.000350788	0.000360244	0.000214552	1	0.140739	0.172617	FALSE
V_AREB6_01	12	10	31	21	18	0.000275514	0.000237513	0.000302068	0.000378256	0.000257463	0.514358	0.693465	0.296654	FALSE
V_AREB6_02	14	16	43	34	23	0.000321433	0.00038002	0.000418997	0.000612414	0.00032898	0.122609	0.416222	0.027457	TRUE
V_AREB6_03	37	42	79	41	60	0.000849501	0.000997554	0.000769785	0.000738499	0.000858209	0.904615	0.583275	0.521128	FALSE
V_AREB6_04	20	15	28	21	30	0.00045919	0.000356269	0.000272835	0.000378256	0.000429105	0.32369	0.108714	0.762252	FALSE
V_ARNT_01	23	19	61	45	35	0.000528068	0.000451274	0.000594391	0.000810548	0.000500622	0.138236	0.479908	0.0408082	TRUE
V_ARNT_02	10	10	31	12	18	0.000229595	0.000237513	0.000302068	0.000216146	0.000257463	0.407023	0.693465	0.774806	FALSE
V_ARP1_01	34	31	67	32	53	0.000780622	0.00073629	0.000652856	0.00057639	0.000758085	0.635071	0.47129	0.26349	FALSE
V_ATF_01	15	19	52	17	27	0.000344392	0.000451274	0.000506694	0.000306207	0.000386194	0.0900101	0.301368	0.548942	FALSE
V_ATF_B	7	9	32	15	12	0.000160716	0.000213761	0.000311812	0.000270183	0.000171642	0.760018	0.101805	0.323346	FALSE
V_ATF1_Q6	11	13	31	12	20	0.000252554	0.000308767	0.000302068	0.000216146	0.00028607	0.407023	0.962443	0.553833	FALSE
V_ATF3_Q6	24	25	64	35	39	0.000551027	0.000593782	0.000623624	0.000630426	0.000557836	1	0.65377	0.682899	FALSE
V_ATF4_Q2	19	17	56	25	30	0.00043623	0.000403772	0.000545671	0.000450304	0.000429105	0.494474	0.33978	0.966271	FALSE
V_ATF5_01	25	26	83	28	35	0.000573987	0.000617533	0.000808762	0.000504341	0.000500622	0.0374449	0.0209859	1	TRUE
V_ATF6_01	10	11	19	12	15	0.000229595	0.000261264	0.000185138	0.000216146	0.000214552	0.816408	0.800605	1	FALSE
V_BACH1_01	79	58	167	102	113	0.0018138	0.00137757	0.00162727	0.00183724	0.00161629	0.367281	1	0.384706	FALSE
V_BACH2_01	50	24	80	51	60	0.00114797	0.000570031	0.00077953	0.000918621	0.000858209	0.40918	0.633423	0.793717	FALSE
V_BARHL1_01	9	5	21	15	12	0.000206635	0.000118756	0.000204627	0.000270183	0.000171642	0.515686	0.757315	0.323346	FALSE
V_BARHL2_01	5	9	21	17	12	0.000114797	0.000213761	0.000204627	0.000306207	0.000171642	0.28295	0.757315	0.170798	FALSE
V_BARX1_01	1	3	20	10	4	2.29595e-05	7.12538e-05	0.000194882	0.000180122	5.7214e-05	0.990327	0.0298346	0.0755161	TRUE
V_BARX2_01	3	6	10	5	9	6.88784e-05	0.000142508	9.74412e-05	9.00609e-05	0.000128731	1	0.708145	0.707808	FALSE
V_BCL6_01	21	22	61	30	31	0.000482149	0.000522528	0.000594391	0.000540365	0.000443408	0.750844	0.2199	0.519381	FALSE
V_BCL6_02	21	15	31	25	25	0.000482149	0.000356269	0.000302068	0.000450304	0.000357587	0.175442	0.622572	0.500091	FALSE
V_BCL6_Q3	17	19	34	19	25	0.000390311	0.000451274	0.0003313	0.000342231	0.000357587	1	0.875072	1	FALSE
V_BEN_01	24	33	55	29	43	0.000551027	0.000783792	0.000535927	0.000522353	0.00061505	1	0.566028	0.57429	FALSE
V_BEN_02	4	6	16	10	8	9.18379e-05	0.000142508	0.000155906	0.000180122	0.000114428	0.87841	0.610606	0.467028	FALSE
V_BLIMP1_Q6	59	52	126	65	94	0.00135461	0.00123507	0.00122776	0.00117079	0.00134453	0.814123	0.550038	0.436581	FALSE
V_BRACH_01	6	6	17	6	11	0.000137757	0.000142508	0.00016565	0.000108073	0.000157338	0.491637	1	0.616936	FALSE
V_BRCA_01	8	4	11	5	10	0.000183676	9.50051e-05	0.000107185	9.00609e-05	0.000143035	0.951176	0.659689	0.553741	FALSE
V_BRN2_01	9	12	27	19	18	0.000206635	0.000285015	0.000263091	0.000342231	0.000257463	0.467741	1	0.482323	FALSE
V_BRN3C_01	2	4	17	6	6	4.5919e-05	9.50051e-05	0.00016565	0.000108073	8.58209e-05	0.491637	0.231116	0.91275	FALSE
V_BRN4_01	5	6	12	7	10	0.000114797	0.000142508	0.000116929	0.000126085	0.000143035	1	0.799296	0.990481	FALSE
V_CACCCBINDINGFACTOR_Q6	85	98	201	99	143	0.00195156	0.00232763	0.00195857	0.00178321	0.0020454	0.482067	0.732959	0.324977	FALSE
V_CART1_01	2	4	7	7	6	4.5919e-05	9.50051e-05	6.82088e-05	0.000126085	8.58209e-05	0.374795	0.89557	0.677052	FALSE
V_CART1_02	2	3	15	3	5	4.5919e-05	7.12538e-05	0.000146162	5.40365e-05	7.15175e-05	0.163912	0.23563	0.976769	FALSE
V_CART1_03	2	0	9	4	2	4.5919e-05	0	8.76971e-05	7.20487e-05	2.8607e-05	0.970458	0.229365	0.487739	FALSE
V_CDC5_01	5	4	12	7	8	0.000114797	9.50051e-05	0.000116929	0.000126085	0.000114428	1	1	1	FALSE
V_CDP_01	3	7	10	8	7	6.88784e-05	0.000166259	9.74412e-05	0.000144097	0.000100124	0.559825	1	0.654602	FALSE
V_CDP_02	1	3	6	3	3	2.29595e-05	7.12538e-05	5.84647e-05	5.40365e-05	4.29105e-05	1	0.920613	1	FALSE
V_CDP_03	10	9	32	12	18	0.000229595	0.000213761	0.000311812	0.000216146	0.000257463	0.352095	0.612223	0.774806	FALSE
V_CDP_04	6	5	15	5	10	0.000137757	0.000118756	0.000146162	9.00609e-05	0.000143035	0.476104	1	0.553741	FALSE
V_CDPCR1_01	4	3	4	3	4	9.18379e-05	7.12538e-05	3.89765e-05	5.40365e-05	5.7214e-05	0.973116	0.852395	1	FALSE
V_CDPCR3_01	7	10	16	8	16	0.000160716	0.000237513	0.000155906	0.000144097	0.000228856	1	0.361678	0.383052	FALSE
V_CDPCR3HD_01	2	1	2	1	2	4.5919e-05	2.37513e-05	1.94882e-05	1.80122e-05	2.8607e-05	1	1	1	FALSE
V_CDX_Q5	10	11	31	18	16	0.000229595	0.000261264	0.000302068	0.000324219	0.000228856	0.928961	0.449728	0.397492	FALSE
V_CDX1_01	10	11	27	11	15	0.000229595	0.000261264	0.000263091	0.000198134	0.000214552	0.531743	0.633244	0.997492	FALSE
V_CDX2_01	13	17	34	17	23	0.000298473	0.000403772	0.0003313	0.000306207	0.00032898	0.905694	1	0.94809	FALSE
V_CDX2_Q5	8	7	17	13	12	0.000183676	0.000166259	0.00016565	0.000234158	0.000171642	0.4516	1	0.563576	FALSE
V_CEBP_01	16	8	23	16	20	0.000367352	0.00019001	0.000224115	0.000288195	0.00028607	0.544076	0.51902	1	FALSE
V_CEBP_C	23	8	35	28	26	0.000528068	0.00019001	0.000341044	0.000504341	0.000371891	0.155438	0.838309	0.3243	FALSE
V_CEBP_Q2	15	9	32	13	19	0.000344392	0.000213761	0.000311812	0.000234158	0.000271766	0.473079	0.739681	0.813305	FALSE
V_CEBP_Q2_01	18	17	50	28	28	0.000413271	0.000403772	0.000487206	0.000504341	0.000400498	0.977846	0.473939	0.465523	FALSE
V_CEBP_Q3	19	19	48	25	28	0.00043623	0.000451274	0.000467718	0.000450304	0.000400498	0.975136	0.591864	0.773472	FALSE
V_CEBPA_01	15	12	45	17	25	0.000344392	0.000285015	0.000438485	0.000306207	0.000357587	0.256474	0.485735	0.73499	FALSE
V_CEBPB_01	21	24	56	31	38	0.000482149	0.000570031	0.000545671	0.000558377	0.000543533	1	1	1	FALSE
V_CEBPB_02	24	21	59	28	40	0.000551027	0.000498777	0.000574903	0.000504341	0.00057214	0.646568	1	0.696549	FALSE
V_CEBPDELTA_Q6	26	18	56	30	39	0.000596946	0.000427523	0.000545671	0.000540365	0.000557836	1	0.999064	0.992198	FALSE
V_CEBPGAMMA_Q6	16	10	47	17	22	0.000367352	0.000237513	0.000457974	0.000306207	0.000314677	0.19335	0.18079	1	FALSE
V_CETS1P54_01	27	19	45	20	41	0.000619906	0.000451274	0.000438485	0.000360244	0.000586443	0.546887	0.21452	0.0939299	FALSE
V_CETS1P54_02	16	13	33	14	22	0.000367352	0.000308767	0.000321556	0.00025217	0.000314677	0.541187	1	0.630413	FALSE
V_CETS1P54_03	18	26	61	31	36	0.000413271	0.000617533	0.000594391	0.000558377	0.000514926	0.861798	0.56204	0.835525	FALSE
V_CHOP_01	12	11	27	11	18	0.000275514	0.000261264	0.000263091	0.000198134	0.000257463	0.531743	1	0.617534	FALSE
V_CHX10_01	2	2	11	10	4	4.5919e-05	4.75026e-05	0.000107185	0.000180122	5.7214e-05	0.330713	0.406605	0.0755161	FALSE
V_CKROX_Q2	119	91	268	140	171	0.00273218	0.00216137	0.00261142	0.0025217	0.0024459	0.777239	0.535474	0.833413	FALSE
V_CLOCKBMAL_Q6	8	10	25	11	14	0.000183676	0.000237513	0.000243603	0.000198134	0.000200249	0.691114	0.670932	1	FALSE
V_CMYB_01	17	16	52	25	25	0.000390311	0.00038002	0.000506694	0.000450304	0.000357587	0.714707	0.185857	0.500091	FALSE
V_CMYC_01	20	11	36	24	26	0.00045919	0.000261264	0.000350788	0.000432292	0.000371891	0.510017	0.92225	0.696772	FALSE
V_CMYC_02	22	14	55	33	32	0.000505108	0.000332518	0.000535927	0.000594402	0.000457712	0.719832	0.547908	0.351802	FALSE
V_COUP_01	19	24	55	28	37	0.00043623	0.000570031	0.000535927	0.000504341	0.000529229	0.883437	1	0.946277	FALSE
V_COUP_DR1_Q6	27	29	64	35	45	0.000619906	0.000688787	0.000623624	0.000630426	0.000643657	1	0.948252	1	FALSE
V_COUPTF_Q6	34	29	102	54	53	0.000780622	0.000688787	0.0009939	0.000972658	0.000758085	0.964584	0.128041	0.232314	FALSE
V_CP2_01	27	24	88	42	43	0.000619906	0.000570031	0.000857483	0.000756511	0.00061505	0.564431	0.0882865	0.397346	FALSE
V_CP2_02	41	52	136	62	77	0.000941339	0.00123507	0.0013252	0.00111675	0.00110137	0.296947	0.219265	1	FALSE
V_CREB_01	9	8	24	14	13	0.000206635	0.00019001	0.000233859	0.00025217	0.000185945	0.956744	0.617294	0.548379	FALSE
V_CREB_02	15	11	25	16	20	0.000344392	0.000261264	0.000243603	0.000288195	0.00028607	0.717373	0.700746	1	FALSE
V_CREB_Q2	18	17	47	24	30	0.000413271	0.000403772	0.000457974	0.000432292	0.000429105	0.915856	0.870898	1	FALSE
V_CREB_Q2_01	18	22	50	18	29	0.000413271	0.000522528	0.000487206	0.000324219	0.000414801	0.17239	0.565121	0.498942	FALSE
V_CREB_Q4	18	17	47	25	29	0.000413271	0.000403772	0.000457974	0.000450304	0.000414801	1	0.762247	0.869796	FALSE
V_CREB_Q4_01	17	19	43	18	26	0.000390311	0.000451274	0.000418997	0.000324219	0.000371891	0.43441	0.720623	0.767321	FALSE
V_CREBATF_Q6	10	10	36	16	16	0.000229595	0.000237513	0.000350788	0.000288195	0.000228856	0.61019	0.196769	0.634457	FALSE
V_CREBP1_01	1	0	4	2	1	2.29595e-05	0	3.89765e-05	3.60244e-05	1.43035e-05	1	0.631835	0.841416	FALSE
V_CREBP1_Q2	17	13	43	16	26	0.000390311	0.000308767	0.000418997	0.000288195	0.000371891	0.250652	0.720623	0.516271	FALSE
V_CREBP1CJUN_01	9	7	25	8	12	0.000206635	0.000166259	0.000243603	0.000144097	0.000171642	0.260594	0.403983	0.874001	FALSE
V_CREL_01	33	28	53	18	47	0.000757663	0.000665036	0.000516438	0.000324219	0.000672264	0.110214	0.22336	0.0103479	TRUE
V_CRX_02	9	7	18	7	14	0.000206635	0.000166259	0.000175394	0.000126085	0.000200249	0.592782	0.847682	0.430403	FALSE
V_CRX_Q4	8	8	18	11	12	0.000183676	0.00019001	0.000175394	0.000198134	0.000171642	0.901186	1	0.893246	FALSE
V_CTCF_01	102	96	242	128	155	0.00234187	0.00228012	0.00235808	0.00230556	0.00221704	0.879718	0.583887	0.789054	FALSE
V_CTCF_02	75	59	186	90	109	0.00172196	0.00140133	0.00181241	0.0016211	0.00155908	0.420604	0.234463	0.839721	FALSE
V_CTF1_01	41	51	124	64	76	0.000941339	0.00121132	0.00120827	0.00115278	0.00108707	0.818976	0.513439	0.79433	FALSE
V_DAX1_01	20	16	53	26	31	0.00045919	0.00038002	0.000516438	0.000468317	0.000443408	0.771295	0.573002	0.942497	FALSE
V_DBP_Q6	0	0	0	0	0	0	0	0	0	0	NA	NA	NA	FALSE
V_DEC_Q1	25	30	60	33	41	0.000573987	0.000712538	0.000584647	0.000594402	0.000586443	1	1	1	FALSE
V_DELTAEF1_01	16	10	39	17	24	0.000367352	0.000237513	0.000380021	0.000306207	0.000343284	0.545574	0.792058	0.838781	FALSE
V_DLX1_01	2	4	6	9	6	4.5919e-05	9.50051e-05	5.84647e-05	0.00016211	8.58209e-05	0.0802271	0.707752	0.333456	FALSE
V_DLX2_01	6	9	16	7	14	0.000137757	0.000213761	0.000155906	0.000126085	0.000200249	0.801912	0.617262	0.430403	FALSE
V_DLX3_01	5	5	12	8	9	0.000114797	0.000118756	0.000116929	0.000144097	0.000128731	0.82255	1	1	FALSE
V_DLX5_01	5	2	9	10	7	0.000114797	4.75026e-05	8.76971e-05	0.000180122	0.000100124	0.173814	0.993201	0.334782	FALSE
V_DLX7_01	7	3	9	9	9	0.000160716	7.12538e-05	8.76971e-05	0.00016211	0.000128731	0.28153	0.562494	0.800408	FALSE
V_DMRT1_01	12	13	45	20	24	0.000275514	0.000308767	0.000438485	0.000360244	0.000343284	0.546887	0.396453	0.994034	FALSE
V_DMRT2_01	15	13	32	24	25	0.000344392	0.000308767	0.000311812	0.000432292	0.000357587	0.282369	0.705011	0.602424	FALSE
V_DMRT3_01	8	8	19	11	15	0.000183676	0.00019001	0.000185138	0.000198134	0.000214552	1	0.800605	0.997492	FALSE
V_DR1_Q3	24	18	60	38	33	0.000551027	0.000427523	0.000584647	0.000684463	0.000472015	0.512478	0.377018	0.146828	FALSE
V_DR3_Q4	19	13	47	29	26	0.00043623	0.000308767	0.000457974	0.000522353	0.000371891	0.662042	0.462938	0.259348	FALSE
V_DR4_Q2	27	24	69	43	43	0.000619906	0.000570031	0.000672344	0.000774524	0.00061505	0.529023	0.717234	0.335851	FALSE
V_E12_Q6	40	34	83	49	61	0.000918379	0.000807543	0.000808762	0.000882597	0.000872513	0.693829	0.715184	1	FALSE
V_E2A_Q2	58	40	125	68	83	0.00133165	0.000950051	0.00121801	0.00122483	0.00118719	1	0.912193	0.913408	FALSE
V_E2A_Q6	25	18	58	27	39	0.000573987	0.000427523	0.000565159	0.000486329	0.000557836	0.595018	1	0.671357	FALSE
V_E2F_01	10	9	29	14	16	0.000229595	0.000213761	0.000282579	0.00025217	0.000228856	0.849139	0.598583	0.935162	FALSE
V_E2F_02	2	4	10	8	4	4.5919e-05	9.50051e-05	9.74412e-05	0.000144097	5.7214e-05	0.559825	0.523193	0.203412	FALSE
V_E2F_03	4	3	19	11	4	9.18379e-05	7.12538e-05	0.000185138	0.000198134	5.7214e-05	1	0.0406666	0.0447745	TRUE
V_E2F_Q3	3	5	13	10	5	6.88784e-05	0.000118756	0.000126674	0.000180122	7.15175e-05	0.53347	0.389197	0.137022	FALSE
V_E2F_Q3_01	9	11	20	18	15	0.000206635	0.000261264	0.000194882	0.000324219	0.000214552	0.157498	0.912862	0.310611	FALSE
V_E2F_Q4	3	5	13	10	5	6.88784e-05	0.000118756	0.000126674	0.000180122	7.15175e-05	0.53347	0.389197	0.137022	FALSE
V_E2F_Q4_01	9	13	27	17	17	0.000206635	0.000308767	0.000263091	0.000306207	0.000243159	0.739426	0.919605	0.616455	FALSE
V_E2F_Q6	3	5	13	10	5	6.88784e-05	0.000118756	0.000126674	0.000180122	7.15175e-05	0.53347	0.389197	0.137022	FALSE
V_E2F_Q6_01	9	12	36	21	18	0.000206635	0.000285015	0.000350788	0.000378256	0.000257463	0.891988	0.348774	0.296654	FALSE
V_E2F1_01	20	13	12	14	27	0.00045919	0.000308767	0.000116929	0.00025217	0.000386194	0.072438	0.000485562	0.251554	TRUE
V_E2F1_02	12	15	16	13	21	0.000275514	0.000356269	0.000155906	0.000234158	0.000300373	0.366957	0.0651733	0.592842	FALSE
V_E2F1_Q3	0	2	5	4	2	0	4.75026e-05	4.87206e-05	7.20487e-05	2.8607e-05	0.812082	0.795652	0.487739	FALSE
V_E2F1_Q3_01	58	57	143	83	96	0.00133165	0.00135382	0.00139341	0.00149501	0.00137314	0.659908	0.964043	0.622844	FALSE
V_E2F1_Q4	3	7	11	6	7	6.88784e-05	0.000166259	0.000107185	0.000108073	0.000100124	1	1	1	FALSE
V_E2F1_Q4_01	9	11	20	18	15	0.000206635	0.000261264	0.000194882	0.000324219	0.000214552	0.157498	0.912862	0.310611	FALSE
V_E2F1_Q6	3	5	13	10	5	6.88784e-05	0.000118756	0.000126674	0.000180122	7.15175e-05	0.53347	0.389197	0.137022	FALSE
V_E2F1_Q6_01	8	9	28	18	13	0.000183676	0.000213761	0.000272835	0.000324219	0.000185945	0.676457	0.322061	0.171874	FALSE
V_E2F1DP1_01	9	10	20	12	16	0.000206635	0.000237513	0.000194882	0.000216146	0.000228856	0.921534	0.756709	1	FALSE
V_E2F1DP1RB_01	2	4	10	8	4	4.5919e-05	9.50051e-05	9.74412e-05	0.000144097	5.7214e-05	0.559825	0.523193	0.203412	FALSE
V_E2F1DP2_01	9	10	20	12	16	0.000206635	0.000237513	0.000194882	0.000216146	0.000228856	0.921534	0.756709	1	FALSE
V_E2F4DP1_01	2	4	10	8	4	4.5919e-05	9.50051e-05	9.74412e-05	0.000144097	5.7214e-05	0.559825	0.523193	0.203412	FALSE
V_E2F4DP2_01	9	10	20	12	16	0.000206635	0.000237513	0.000194882	0.000216146	0.000228856	0.921534	0.756709	1	FALSE
V_E2F6_01	16	12	27	13	21	0.000367352	0.000285015	0.000263091	0.000234158	0.000300373	0.857457	0.757531	0.592842	FALSE
V_E47_01	62	58	141	90	102	0.00142349	0.00137757	0.00137392	0.0016211	0.00145896	0.247006	0.691842	0.511989	FALSE
V_E47_02	39	33	93	44	58	0.00089542	0.000783792	0.000906203	0.000792536	0.000829603	0.520104	0.65641	0.897478	FALSE
V_E4BP4_01	5	5	14	11	8	0.000114797	0.000118756	0.000136418	0.000198134	0.000114428	0.470239	0.857202	0.334373	FALSE
V_E4F1_Q6	13	6	20	15	18	0.000298473	0.000142508	0.000194882	0.000270183	0.000257463	0.43331	0.48732	1	FALSE
V_EBF_Q6	32	30	66	28	51	0.000734703	0.000712538	0.000643112	0.000504341	0.000729478	0.331046	0.56063	0.143109	FALSE
V_EBOX_Q6_01	31	26	79	41	52	0.000711744	0.000617533	0.000769785	0.000738499	0.000743782	0.904615	0.917681	1	FALSE
V_EFC_Q6	11	15	38	18	22	0.000252554	0.000356269	0.000370277	0.000324219	0.000314677	0.745575	0.633796	1	FALSE
V_EGR_Q6	114	99	259	128	180	0.00261738	0.00235138	0.00252373	0.00230556	0.00257463	0.433747	0.875364	0.369935	FALSE
V_EGR1_01	44	53	100	51	78	0.00101022	0.00125882	0.000974412	0.000918621	0.00111567	0.796982	0.412218	0.32136	FALSE
V_EGR2_01	26	33	61	34	50	0.000596946	0.000783792	0.000594391	0.000612414	0.000715175	0.974454	0.382089	0.556247	FALSE
V_EGR3_01	26	30	82	26	44	0.000596946	0.000712538	0.000799018	0.000468317	0.000629354	0.0214234	0.234405	0.280823	TRUE
V_ELF1_Q6	42	36	103	45	65	0.000964298	0.000855046	0.00100364	0.000810548	0.000929727	0.266391	0.686058	0.540792	FALSE
V_ELF5_01	29	27	64	20	42	0.000665825	0.000641284	0.000623624	0.000360244	0.000600747	0.0399444	0.92892	0.0759641	TRUE
V_ELK1_01	32	27	75	40	44	0.000734703	0.000641284	0.000730809	0.000720487	0.000629354	1	0.487602	0.610466	FALSE
V_ELK1_02	33	30	75	31	54	0.000757663	0.000712538	0.000730809	0.000558377	0.000772389	0.245233	0.825659	0.181391	FALSE
V_ELK1_03	19	18	35	14	33	0.00043623	0.000427523	0.000341044	0.00025217	0.000472015	0.418785	0.221891	0.0642218	FALSE
V_ELK1_04	21	17	36	14	34	0.000482149	0.000403772	0.000350788	0.00025217	0.000486319	0.365781	0.21127	0.0500132	FALSE
V_EMX2_01	3	3	10	3	6	6.88784e-05	7.12538e-05	9.74412e-05	5.40365e-05	8.58209e-05	0.536514	1	0.745573	FALSE
V_EN1_01	0	0	0	0	0	0	0	0	0	0	NA	NA	NA	FALSE
V_EN1_02	3	4	17	6	6	6.88784e-05	9.50051e-05	0.00016565	0.000108073	8.58209e-05	0.491637	0.231116	0.91275	FALSE
V_EN2_01	5	3	10	5	8	0.000114797	7.12538e-05	9.74412e-05	9.00609e-05	0.000114428	1	0.921095	0.887228	FALSE
V_ER_Q6	17	15	33	23	30	0.000390311	0.000356269	0.000321556	0.00041428	0.000429105	0.426556	0.308118	1	FALSE
V_ER_Q6_02	15	17	51	20	25	0.000344392	0.000403772	0.00049695	0.000360244	0.000357587	0.271319	0.216103	1	FALSE
V_ERR1_Q2	19	8	27	19	23	0.00043623	0.00019001	0.000263091	0.000342231	0.00032898	0.467741	0.518852	1	FALSE
V_ESE1_Q3	30	25	51	17	44	0.000688784	0.000593782	0.00049695	0.000306207	0.000629354	0.105535	0.295651	0.0143577	TRUE
V_ESX1_01	2	6	13	8	8	4.5919e-05	0.000142508	0.000126674	0.000144097	0.000114428	0.953455	0.99675	0.833354	FALSE
V_ETF_Q6	42	49	88	45	72	0.000964298	0.00116381	0.000857483	0.000810548	0.00102985	0.828837	0.283199	0.242223	FALSE
V_ETS_Q4	60	57	122	59	90	0.00137757	0.00135382	0.00118878	0.00106272	0.00128731	0.529356	0.61506	0.287722	FALSE
V_ETS_Q6	38	35	63	32	57	0.00087246	0.000831295	0.00061388	0.00057639	0.000815299	0.855003	0.143224	0.141439	FALSE
V_ETS1_B	76	75	165	83	116	0.00174492	0.00178135	0.00160778	0.00149501	0.00165921	0.635835	0.842391	0.51365	FALSE
V_ETS2_B	39	41	99	44	66	0.00089542	0.000973802	0.000964668	0.000792536	0.00094403	0.318077	0.954786	0.421688	FALSE
V_ETS2_Q6	0	0	0	0	0	0	0	0	0	0	NA	NA	NA	FALSE
V_EVI1_01	11	13	25	14	18	0.000252554	0.000308767	0.000243603	0.00025217	0.000257463	1	0.981112	1	FALSE
V_EVI1_02	10	7	15	8	15	0.000229595	0.000166259	0.000146162	0.000144097	0.000214552	1	0.383431	0.480651	FALSE
V_EVI1_03	5	5	12	7	9	0.000114797	0.000118756	0.000116929	0.000126085	0.000128731	1	1	1	FALSE
V_EVI1_04	15	13	28	22	22	0.000344392	0.000308767	0.000272835	0.000396268	0.000314677	0.242315	0.721022	0.53895	FALSE
V_EVI1_05	4	3	13	7	7	9.18379e-05	7.12538e-05	0.000126674	0.000126085	0.000100124	1	0.783258	0.870372	FALSE
V_EVI1_06	4	5	12	8	7	9.18379e-05	0.000118756	0.000116929	0.000144097	0.000100124	0.82255	0.925999	0.654602	FALSE
V_EVX1_01	1	3	6	4	4	2.29595e-05	7.12538e-05	5.84647e-05	7.20487e-05	5.7214e-05	1	1	1	FALSE
V_FAC1_01	18	32	62	25	41	0.000413271	0.000760041	0.000604135	0.000450304	0.000586443	0.257538	0.962325	0.357676	FALSE
V_FLI1_Q6	31	26	68	30	46	0.000711744	0.000617533	0.0006626	0.000540365	0.000657961	0.408861	1	0.468678	FALSE
V_FOX_Q2	20	15	53	26	30	0.00045919	0.000356269	0.000516438	0.000468317	0.000429105	0.771295	0.48394	0.847876	FALSE
V_FOXD3_01	14	22	40	26	34	0.000321433	0.000522528	0.000389765	0.000468317	0.000486319	0.548032	0.405348	0.988217	FALSE
V_FOXJ2_01	27	19	64	35	40	0.000619906	0.000451274	0.000623624	0.000630426	0.00057214	1	0.743215	0.761959	FALSE
V_FOXJ2_02	12	8	22	12	16	0.000275514	0.00019001	0.000214371	0.000216146	0.000228856	1	0.973051	1	FALSE
V_FOXM1_01	13	14	25	15	23	0.000298473	0.000332518	0.000243603	0.000270183	0.00032898	0.879559	0.369904	0.666592	FALSE
V_FOXO1_01	14	14	33	22	22	0.000321433	0.000332518	0.000321556	0.000396268	0.000314677	0.535913	1	0.53895	FALSE
V_FOXO1_02	12	8	28	19	18	0.000275514	0.00019001	0.000272835	0.000342231	0.000257463	0.541119	0.966677	0.482323	FALSE
V_FOXO1_Q5	19	23	56	37	35	0.00043623	0.000546279	0.000545671	0.000666451	0.000500622	0.402923	0.769439	0.271975	FALSE
V_FOXO3_01	18	12	41	26	28	0.000413271	0.000285015	0.000399509	0.000468317	0.000400498	0.612594	1	0.661508	FALSE
V_FOXO3A_Q1	9	12	45	28	19	0.000206635	0.000285015	0.000438485	0.000504341	0.000271766	0.646213	0.101505	0.0492698	TRUE
V_FOXO4_01	10	8	36	25	16	0.000229595	0.00019001	0.000350788	0.000450304	0.000228856	0.407995	0.196769	0.0458214	TRUE
V_FOXO4_02	14	9	39	23	21	0.000321433	0.000213761	0.000380021	0.00041428	0.000300373	0.845167	0.459714	0.358691	FALSE
V_FOXP3_Q4	12	18	48	20	24	0.000275514	0.000427523	0.000467718	0.000360244	0.000343284	0.391713	0.261918	0.994034	FALSE
V_FRA1_Q5	42	38	76	47	65	0.000964298	0.000902549	0.000740553	0.000846572	0.000929727	0.530799	0.206561	0.693474	FALSE
V_FREAC2_01	12	9	39	18	16	0.000275514	0.000213761	0.000380021	0.000324219	0.000228856	0.6752	0.112075	0.397492	FALSE
V_FREAC3_01	9	12	26	20	17	0.000206635	0.000285015	0.000253347	0.000360244	0.000243159	0.300663	1	0.301368	FALSE
V_FREAC4_01	18	16	54	29	28	0.000413271	0.00038002	0.000526182	0.000522353	0.000400498	1	0.287828	0.383236	FALSE
V_FREAC7_01	21	15	55	28	30	0.000482149	0.000356269	0.000535927	0.000504341	0.000429105	0.883437	0.383919	0.629012	FALSE
V_FXR_IR1_Q6	7	12	26	17	17	0.000160716	0.000285015	0.000253347	0.000306207	0.000243159	0.653714	1	0.616455	FALSE
V_FXR_Q2	0	0	0	0	0	0	0	0	0	0	NA	NA	NA	FALSE
V_FXR_Q3	6	12	39	13	16	0.000137757	0.000285015	0.000380021	0.000234158	0.000228856	0.167186	0.112075	1	FALSE
V_GABP_B	56	53	130	66	88	0.00128573	0.00125882	0.00126674	0.0011888	0.00125871	0.730057	1	0.787499	FALSE
V_GADP_01	51	38	103	42	76	0.00117093	0.000902549	0.00100364	0.000756511	0.00108707	0.143891	0.651479	0.071506	FALSE
V_GAF_Q6	16	12	43	12	23	0.000367352	0.000285015	0.000418997	0.000216146	0.00032898	0.054474	0.416222	0.308727	FALSE
V_GATA_C	9	7	16	8	14	0.000206635	0.000166259	0.000155906	0.000144097	0.000200249	1	0.617262	0.595323	FALSE
V_GATA_Q6	0	0	0	0	0	0	0	0	0	0	NA	NA	NA	FALSE
V_GATA1_01	16	17	41	21	25	0.000367352	0.000403772	0.000399509	0.000378256	0.000357587	0.943689	0.755328	0.967	FALSE
V_GATA1_02	8	10	21	15	17	0.000183676	0.000237513	0.000204627	0.000270183	0.000243159	0.515686	0.715723	0.904796	FALSE
V_GATA1_03	6	5	23	15	8	0.000137757	0.000118756	0.000224115	0.000270183	0.000114428	0.693531	0.137375	0.0697952	FALSE
V_GATA1_04	10	11	37	10	16	0.000229595	0.000261264	0.000360532	0.000180122	0.000228856	0.0667589	0.163943	0.690671	FALSE
V_GATA1_05	10	8	19	15	16	0.000229595	0.00019001	0.000185138	0.000270183	0.000228856	0.356995	0.650045	0.778288	FALSE
V_GATA1_06	10	9	26	16	15	0.000229595	0.000213761	0.000253347	0.000288195	0.000214552	0.807107	0.72329	0.520157	FALSE
V_GATA2_01	8	7	28	14	14	0.000183676	0.000166259	0.000272835	0.00025217	0.000200249	0.937038	0.428688	0.673766	FALSE
V_GATA2_02	14	14	38	19	23	0.000321433	0.000332518	0.000370277	0.000342231	0.00032898	0.887423	0.750964	1	FALSE
V_GATA2_03	10	10	24	16	19	0.000229595	0.000237513	0.000233859	0.000288195	0.000271766	0.629274	0.738178	0.997764	FALSE
V_GATA3_01	11	9	32	19	17	0.000252554	0.000213761	0.000311812	0.000342231	0.000243159	0.861268	0.493274	0.389368	FALSE
V_GATA3_02	12	12	30	18	22	0.000275514	0.000285015	0.000292324	0.000324219	0.000314677	0.844436	0.903475	1	FALSE
V_GATA3_03	6	2	10	7	7	0.000137757	4.75026e-05	9.74412e-05	0.000126085	0.000100124	0.786946	1	0.870372	FALSE
V_GATA4_Q3	21	30	54	29	41	0.000482149	0.000712538	0.000526182	0.000522353	0.000586443	1	0.675195	0.721273	FALSE
V_GATA6_01	7	4	12	3	7	0.000160716	9.50051e-05	0.000116929	5.40365e-05	0.000100124	0.339472	0.925999	0.555448	FALSE
V_GBX2_01	3	1	6	3	4	6.88784e-05	2.37513e-05	5.84647e-05	5.40365e-05	5.7214e-05	1	1	1	FALSE
V_GCM_Q2	24	17	35	20	32	0.000551027	0.000403772	0.000341044	0.000360244	0.000457712	0.956855	0.278978	0.482498	FALSE
V_GCNF_01	18	12	33	17	26	0.000413271	0.000285015	0.000321556	0.000306207	0.000371891	0.987513	0.672762	0.638065	FALSE
V_GFI1_01	12	9	21	16	13	0.000275514	0.000213761	0.000204627	0.000288195	0.000185945	0.387232	0.922992	0.319332	FALSE
V_GFI1_Q6	16	15	37	20	24	0.000367352	0.000356269	0.000360532	0.000360244	0.000343284	1	0.954857	0.994034	FALSE
V_GFI1B_01	11	13	22	17	19	0.000252554	0.000308767	0.000214371	0.000306207	0.000271766	0.346142	0.548442	0.849494	FALSE
V_GLI_Q2	44	33	79	58	58	0.00101022	0.000783792	0.000769785	0.00104471	0.000829603	0.09246	0.729596	0.250073	FALSE
V_GR_01	7	7	22	10	11	0.000160716	0.000166259	0.000214371	0.000180122	0.000157338	0.785811	0.506969	0.928263	FALSE
V_GR_Q6	18	21	44	34	30	0.000413271	0.000498777	0.000428741	0.000612414	0.000429105	0.146856	1	0.193154	FALSE
V_GR_Q6_01	19	14	35	18	27	0.00043623	0.000332518	0.000341044	0.000324219	0.000386194	0.975668	0.721658	0.670552	FALSE
V_GRE_C	25	15	54	20	32	0.000573987	0.000356269	0.000526182	0.000360244	0.000457712	0.182222	0.606271	0.482498	FALSE
V_GZF1_01	4	5	10	6	7	9.18379e-05	0.000118756	9.74412e-05	0.000108073	0.000100124	1	1	1	FALSE
V_HAND1E47_01	30	38	57	39	52	0.000688784	0.000902549	0.000555415	0.000702475	0.000743782	0.305071	0.152667	0.869645	FALSE
V_HB9_01	0	2	8	6	2	0	4.75026e-05	7.7953e-05	0.000108073	2.8607e-05	0.743202	0.317471	0.163196	FALSE
V_HEB_Q6	33	31	78	35	51	0.000757663	0.00073629	0.000760041	0.000630426	0.000729478	0.411375	0.890125	0.577781	FALSE
V_HELIOSA_01	8	7	21	13	13	0.000183676	0.000166259	0.000204627	0.000234158	0.000185945	0.839466	0.922992	0.695373	FALSE
V_HELIOSA_02	22	15	53	28	31	0.000505108	0.000356269	0.000516438	0.000504341	0.000443408	1	0.573002	0.716592	FALSE
V_HEN1_01	31	38	73	45	56	0.000711744	0.000902549	0.000711321	0.000810548	0.000800996	0.553339	0.562711	1	FALSE
V_HEN1_02	33	31	80	48	54	0.000757663	0.00073629	0.00077953	0.000864584	0.000772389	0.635071	1	0.639224	FALSE
V_HES1_Q2	32	35	82	46	53	0.000734703	0.000831295	0.000799018	0.00082856	0.000758085	0.91686	0.833197	0.733938	FALSE
V_HFH3_01	23	22	43	30	39	0.000528068	0.000522528	0.000418997	0.000540365	0.000557836	0.342452	0.235667	0.992198	FALSE
V_HFH4_01	15	20	44	31	30	0.000344392	0.000475026	0.000428741	0.000558377	0.000429105	0.313154	1	0.367051	FALSE
V_HFH8_01	12	10	27	17	20	0.000275514	0.000237513	0.000263091	0.000306207	0.00028607	0.739426	0.892381	0.967533	FALSE
V_HIC1_02	141	128	318	181	213	0.00323729	0.00304016	0.00309863	0.0032602	0.00304664	0.618395	0.883498	0.536281	FALSE
V_HIC1_03	79	91	214	106	135	0.0018138	0.00216137	0.00208524	0.00190929	0.00193097	0.49455	0.519437	0.982433	FALSE
V_HIF1_Q3	26	25	49	35	43	0.000596946	0.000593782	0.000477462	0.000630426	0.00061505	0.25217	0.267645	1	FALSE
V_HIF1_Q5	15	15	30	18	23	0.000344392	0.000356269	0.000292324	0.000324219	0.00032898	0.844436	0.774481	1	FALSE
V_HIF2A_01	12	5	19	13	14	0.000275514	0.000118756	0.000185138	0.000234158	0.000200249	0.639192	0.963727	0.831503	FALSE
V_HLF_01	9	4	22	13	10	0.000206635	9.50051e-05	0.000214371	0.000234158	0.000143035	0.939936	0.374532	0.330195	FALSE
V_HMEF2_Q6	13	14	33	23	19	0.000298473	0.000332518	0.000321556	0.00041428	0.000271766	0.426556	0.6574	0.224584	FALSE
V_HMGIY_Q3	28	26	58	20	42	0.000642865	0.000617533	0.000565159	0.000360244	0.000600747	0.102611	0.841887	0.0759641	FALSE
V_HMGIY_Q6	0	0	0	0	0	0	0	0	0	0	NA	NA	NA	FALSE
V_HMX1_02	2	5	15	7	7	4.5919e-05	0.000118756	0.000146162	0.000126085	0.000100124	0.920572	0.53909	0.870372	FALSE
V_HMX3_02	4	5	13	6	8	9.18379e-05	0.000118756	0.000126674	0.000108073	0.000114428	0.934851	0.99675	1	FALSE
V_HNF1_01	16	7	24	15	20	0.000367352	0.000166259	0.000233859	0.000270183	0.00028607	0.786221	0.607901	1	FALSE
V_HNF1_02	9	4	15	4	10	0.000206635	9.50051e-05	0.000146162	7.20487e-05	0.000143035	0.296949	1	0.36132	FALSE
V_HNF1_C	11	5	23	13	13	0.000252554	0.000118756	0.000224115	0.000234158	0.000185945	1	0.712101	0.695373	FALSE
V_HNF1_Q6	11	7	21	13	17	0.000252554	0.000166259	0.000204627	0.000234158	0.000243159	0.839466	0.715723	1	FALSE
V_HNF1_Q6_01	4	8	13	11	11	9.18379e-05	0.00019001	0.000126674	0.000198134	0.000157338	0.375022	0.747258	0.743527	FALSE
V_HNF1B_01	9	6	21	7	14	0.000206635	0.000142508	0.000204627	0.000126085	0.000200249	0.356371	1	0.430403	FALSE
V_HNF3_Q6	18	18	52	30	32	0.000413271	0.000427523	0.000506694	0.000540365	0.000457712	0.869036	0.732774	0.598933	FALSE
V_HNF3_Q6_01	27	24	69	33	43	0.000619906	0.000570031	0.000672344	0.000594402	0.00061505	0.632229	0.717234	0.974463	FALSE
V_HNF3A_01	12	12	33	19	21	0.000275514	0.000285015	0.000321556	0.000342231	0.000300373	0.943325	0.915969	0.800212	FALSE
V_HNF3ALPHA_Q6	12	16	33	25	23	0.000275514	0.00038002	0.000321556	0.000450304	0.00032898	0.255022	1	0.344428	FALSE
V_HNF3B_01	20	16	43	35	31	0.00045919	0.00038002	0.000418997	0.000630426	0.000443408	0.0914343	0.902981	0.190244	FALSE
V_HNF4_01	22	26	54	33	39	0.000505108	0.000617533	0.000526182	0.000594402	0.000557836	0.660247	0.86319	0.880979	FALSE
V_HNF4_DR1_Q3	20	24	59	38	35	0.00045919	0.000570031	0.000574903	0.000684463	0.000500622	0.463553	0.586638	0.221605	FALSE
V_HNF4_Q6	6	9	20	12	15	0.000137757	0.000213761	0.000194882	0.000216146	0.000214552	0.921534	0.912862	1	FALSE
V_HNF4_Q6_01	22	20	45	28	36	0.000505108	0.000475026	0.000438485	0.000504341	0.000514926	0.646213	0.544472	1	FALSE
V_HNF4ALPHA_Q6	14	22	44	19	28	0.000321433	0.000522528	0.000428741	0.000342231	0.000400498	0.489856	0.871439	0.702062	FALSE
V_HNF6_Q6	9	9	11	13	13	0.000206635	0.000213761	0.000107185	0.000234158	0.000185945	0.0814486	0.248594	0.695373	FALSE
V_HOX13_02	4	1	16	11	5	9.18379e-05	2.37513e-05	0.000155906	0.000198134	7.15175e-05	0.680519	0.181061	0.0853834	FALSE
V_HOXA1_01	4	1	18	11	5	9.18379e-05	2.37513e-05	0.000175394	0.000198134	7.15175e-05	0.901186	0.104761	0.0853834	FALSE
V_HOXA10_01	9	13	29	11	18	0.000206635	0.000308767	0.000282579	0.000198134	0.000257463	0.399748	0.871538	0.617534	FALSE
V_HOXA13_02	10	11	31	21	18	0.000229595	0.000261264	0.000302068	0.000378256	0.000257463	0.514358	0.693465	0.296654	FALSE
V_HOXA13_03	2	0	11	5	2	4.5919e-05	0	0.000107185	9.00609e-05	2.8607e-05	0.951176	0.117938	0.286171	FALSE
V_HOXA2_01	3	3	18	12	6	6.88784e-05	7.12538e-05	0.000175394	0.000216146	8.58209e-05	0.711175	0.180005	0.0936745	FALSE
V_HOXA3_01	1	1	7	3	1	2.29595e-05	2.37513e-05	6.82088e-05	5.40365e-05	1.43035e-05	0.994415	0.209764	0.462735	FALSE
V_HOXA3_02	2	1	6	6	3	4.5919e-05	2.37513e-05	5.84647e-05	0.000108073	4.29105e-05	0.436275	0.920613	0.308859	FALSE
V_HOXA4_01	2	3	12	7	5	4.5919e-05	7.12538e-05	0.000116929	0.000126085	7.15175e-05	1	0.492796	0.489734	FALSE
V_HOXA4_Q2	1	2	5	1	2	2.29595e-05	4.75026e-05	4.87206e-05	1.80122e-05	2.8607e-05	0.604032	0.795652	1	FALSE
V_HOXA6_01	3	2	22	8	5	6.88784e-05	4.75026e-05	0.000214371	0.000144097	7.15175e-05	0.437108	0.0329627	0.329636	TRUE
V_HOXA7_01	0	0	0	0	0	0	0	0	0	0	NA	NA	NA	FALSE
V_HOXA9_01	8	15	28	19	16	0.000183676	0.000356269	0.000272835	0.000342231	0.000228856	0.541119	0.683292	0.306032	FALSE
V_HOXB5_01	3	2	16	10	5	6.88784e-05	4.75026e-05	0.000155906	0.000180122	7.15175e-05	0.87841	0.181061	0.137022	FALSE
V_HOXB6_01	4	2	21	7	6	9.18379e-05	4.75026e-05	0.000204627	0.000126085	8.58209e-05	0.356371	0.0817628	0.677052	FALSE
V_HOXB9_01	11	12	25	14	19	0.000252554	0.000285015	0.000243603	0.00025217	0.000271766	1	0.836766	0.970297	FALSE
V_HOXC10_01	4	5	12	5	7	9.18379e-05	0.000118756	0.000116929	9.00609e-05	0.000100124	0.812053	0.925999	1	FALSE
V_HOXC11_01	5	9	13	7	11	0.000114797	0.000213761	0.000126674	0.000126085	0.000157338	1	0.747258	0.824611	FALSE
V_HOXC12_01	2	5	7	3	5	4.5919e-05	0.000118756	6.82088e-05	5.40365e-05	7.15175e-05	0.994415	1	0.976769	FALSE
V_HOXC13_01	3	1	12	8	3	6.88784e-05	2.37513e-05	0.000116929	0.000144097	4.29105e-05	0.82255	0.175162	0.110238	FALSE
V_HOXC4_01	3	1	11	2	4	6.88784e-05	2.37513e-05	0.000107185	3.60244e-05	5.7214e-05	0.230467	0.406605	0.898183	FALSE
V_HOXC5_01	3	1	10	5	4	6.88784e-05	2.37513e-05	9.74412e-05	9.00609e-05	5.7214e-05	1	0.523193	0.728933	FALSE
V_HOXC8_01	6	4	21	8	9	0.000137757	9.50051e-05	0.000204627	0.000144097	0.000128731	0.513238	0.323323	1	FALSE
V_HOXC9_01	7	12	18	7	13	0.000160716	0.000285015	0.000175394	0.000126085	0.000185945	0.592782	1	0.542702	FALSE
V_HOXD13_01	4	6	26	13	7	9.18379e-05	0.000142508	0.000253347	0.000234158	0.000100124	0.948859	0.0373605	0.100601	TRUE
V_HOXD3_01	3	3	17	15	6	6.88784e-05	7.12538e-05	0.00016565	0.000270183	8.58209e-05	0.226482	0.231116	0.0222241	TRUE
V_HSF_Q6	22	16	54	27	28	0.000505108	0.00038002	0.000526182	0.000486329	0.000400498	0.827631	0.287828	0.558473	FALSE
V_HSF1_01	5	4	13	10	7	0.000114797	9.50051e-05	0.000126674	0.000180122	0.000100124	0.53347	0.783258	0.334782	FALSE
V_HSF1_Q6	24	23	41	26	35	0.000551027	0.000546279	0.000399509	0.000468317	0.000500622	0.612594	0.386836	0.897583	FALSE
V_HSF2_01	7	7	18	15	12	0.000160716	0.000166259	0.000175394	0.000270183	0.000171642	0.28779	1	0.323346	FALSE
V_HSF2_02	14	19	38	23	26	0.000321433	0.000451274	0.000370277	0.00041428	0.000371891	0.771022	1	0.815481	FALSE
V_HTF_01	7	7	26	11	13	0.000160716	0.000166259	0.000253347	0.000198134	0.000185945	0.608064	0.452648	1	FALSE
V_ICSBP_Q6	28	27	64	18	42	0.000642865	0.000641284	0.000623624	0.000324219	0.000600747	0.0173374	0.92892	0.0362926	TRUE
V_IK_Q5	41	42	134	73	67	0.000941339	0.000997554	0.00130571	0.00131489	0.000958334	1	0.0452388	0.0732615	TRUE
V_IPF1_01	0	1	6	5	1	0	2.37513e-05	5.84647e-05	9.00609e-05	1.43035e-05	0.686799	0.303546	0.129567	FALSE
V_IPF1_02	7	3	17	8	9	0.000160716	7.12538e-05	0.00016565	0.000144097	0.000128731	0.907799	0.679246	1	FALSE
V_IPF1_03	0	3	5	7	3	0	7.12538e-05	4.87206e-05	0.000126085	4.29105e-05	0.166581	1	0.186755	FALSE
V_IPF1_04	2	0	6	1	2	4.5919e-05	0	5.84647e-05	1.80122e-05	2.8607e-05	0.448374	0.593302	1	FALSE
V_IPF1_05	7	6	15	5	10	0.000160716	0.000142508	0.000146162	9.00609e-05	0.000143035	0.476104	1	0.553741	FALSE
V_IPF1_06	3	3	17	8	6	6.88784e-05	7.12538e-05	0.00016565	0.000144097	8.58209e-05	0.907799	0.231116	0.483158	FALSE
V_IPF1_Q4	8	6	14	8	13	0.000183676	0.000142508	0.000136418	0.000144097	0.000185945	1	0.54101	0.726941	FALSE
V_IPF1_Q4_01	13	7	17	17	16	0.000298473	0.000166259	0.00016565	0.000306207	0.000228856	0.101083	0.450502	0.506998	FALSE
V_IRF_Q6	46	50	127	49	78	0.00105614	0.00118756	0.0012375	0.000882597	0.00111567	0.0524667	0.516235	0.230717	FALSE
V_IRF_Q6_01	45	37	89	31	67	0.00103318	0.000878797	0.000867227	0.000558377	0.000958334	0.0421772	0.591953	0.0157604	TRUE
V_IRF1_01	22	27	58	21	40	0.000505108	0.000641284	0.000565159	0.000378256	0.00057214	0.141828	1	0.156395	FALSE
V_IRF1_Q6	0	0	0	0	0	0	0	0	0	0	NA	NA	NA	FALSE
V_IRF2_01	25	23	57	18	34	0.000573987	0.000546279	0.000555415	0.000324219	0.000486319	0.0582664	0.612446	0.207463	FALSE
V_IRF3_Q3	29	42	85	34	54	0.000665825	0.000997554	0.00082825	0.000612414	0.000772389	0.162447	0.752943	0.339713	FALSE
V_IRF7_01	15	18	41	17	26	0.000344392	0.000427523	0.000399509	0.000306207	0.000371891	0.431276	0.87186	0.638065	FALSE
V_IRX2_01	14	13	25	8	21	0.000321433	0.000308767	0.000243603	0.000144097	0.000300373	0.260594	0.576351	0.105058	FALSE
V_IRX4_01	9	14	27	10	19	0.000206635	0.000332518	0.000263091	0.000180122	0.000271766	0.391312	1	0.382571	FALSE
V_IRX5_01	8	11	26	8	15	0.000183676	0.000261264	0.000253347	0.000144097	0.000214552	0.217037	0.72329	0.480651	FALSE
V_IRXB3_01	11	12	25	8	18	0.000252554	0.000285015	0.000243603	0.000144097	0.000257463	0.260594	0.981112	0.23501	FALSE
V_ISRE_01	49	37	94	39	67	0.00112501	0.000878797	0.000915947	0.000702475	0.000958334	0.191624	0.839508	0.147111	FALSE
V_K2B_01	3	3	11	5	6	6.88784e-05	7.12538e-05	0.000107185	9.00609e-05	8.58209e-05	0.951176	0.847853	1	FALSE
V_KAISO_01	14	17	38	16	26	0.000321433	0.000403772	0.000370277	0.000288195	0.000371891	0.483667	1	0.516271	FALSE
V_KROX_Q6	217	189	449	238	323	0.00498221	0.00448899	0.00437511	0.0042869	0.00462003	0.830988	0.478799	0.405569	FALSE
V_LBP1_Q6	0	0	0	0	0	0	0	0	0	0	NA	NA	NA	FALSE
V_LEF1_Q2_01	13	8	19	13	18	0.000298473	0.00019001	0.000185138	0.000234158	0.000257463	0.639192	0.401144	0.936305	FALSE
V_LEF1TCF1_Q4	10	9	36	13	16	0.000229595	0.000213761	0.000350788	0.000234158	0.000228856	0.26795	0.196769	1	FALSE
V_LFA1_Q6	17	15	44	27	29	0.000390311	0.000356269	0.000428741	0.000486329	0.000414801	0.695497	0.984887	0.644938	FALSE
V_LH2_01	2	2	6	3	4	4.5919e-05	4.75026e-05	5.84647e-05	5.40365e-05	5.7214e-05	1	1	1	FALSE
V_LHX3_01	3	1	11	6	4	6.88784e-05	2.37513e-05	0.000107185	0.000108073	5.7214e-05	1	0.406605	0.494223	FALSE
V_LHX3_02	3	6	22	8	8	6.88784e-05	0.000142508	0.000214371	0.000144097	0.000114428	0.437108	0.173982	0.833354	FALSE
V_LHX4_01	3	4	9	7	7	6.88784e-05	9.50051e-05	8.76971e-05	0.000126085	0.000100124	0.643747	0.993201	0.870372	FALSE
V_LHX5_01	9	5	24	7	12	0.000206635	0.000118756	0.000233859	0.000126085	0.000171642	0.203088	0.478638	0.674392	FALSE
V_LHX61_01	1	0	6	5	1	2.29595e-05	0	5.84647e-05	9.00609e-05	1.43035e-05	0.686799	0.303546	0.129567	FALSE
V_LHX61_02	3	3	8	5	5	6.88784e-05	7.12538e-05	7.7953e-05	9.00609e-05	7.15175e-05	1	1	0.962536	FALSE
V_LMAF_Q2	29	26	49	34	44	0.000665825	0.000617533	0.000477462	0.000612414	0.000629354	0.315964	0.219402	0.995658	FALSE
V_LMO2COM_01	64	63	143	70	102	0.00146941	0.00149633	0.00139341	0.00126085	0.00145896	0.539675	0.772316	0.38779	FALSE
V_LMO2COM_02	8	5	15	6	10	0.000183676	0.000118756	0.000146162	0.000108073	0.000143035	0.69009	1	0.769654	FALSE
V_LMX1_01	6	5	22	9	9	0.000137757	0.000118756	0.000214371	0.00016211	0.000128731	0.602872	0.262792	0.800408	FALSE
V_LMX1B_01	5	5	17	8	9	0.000114797	0.000118756	0.00016565	0.000144097	0.000128731	0.907799	0.679246	1	FALSE
V_LRF_Q2	29	44	95	49	62	0.000665825	0.00104506	0.000925691	0.000882597	0.000886816	0.854315	0.856083	1	FALSE
V_LRH1_Q5	20	14	47	19	29	0.00045919	0.000332518	0.000457974	0.000342231	0.000414801	0.344042	0.762247	0.612064	FALSE
V_LUN1_01	32	25	74	31	50	0.000734703	0.000593782	0.000721065	0.000558377	0.000715175	0.273178	1	0.330466	FALSE
V_LXR_DR4_Q3	18	17	57	32	30	0.000413271	0.000403772	0.000555415	0.00057639	0.000429105	0.954782	0.299473	0.299651	FALSE
V_LXR_Q3	18	26	58	32	33	0.000413271	0.000617533	0.000565159	0.00057639	0.000472015	1	0.471487	0.495588	FALSE
V_LYF1_01	19	19	46	33	34	0.00043623	0.000451274	0.000448229	0.000594402	0.000486319	0.26138	0.805113	0.484294	FALSE
V_MAF_Q6	57	61	143	60	86	0.00130869	0.00144883	0.00139341	0.00108073	0.0012301	0.11366	0.397457	0.492486	FALSE
V_MAF_Q6_01	39	34	79	44	59	0.00089542	0.000807543	0.000769785	0.000792536	0.000843906	0.951927	0.654514	0.828996	FALSE
V_MAX_01	17	7	29	21	23	0.000390311	0.000166259	0.000282579	0.000378256	0.00032898	0.382673	0.686432	0.755846	FALSE
V_MAZ_Q6	84	68	192	100	129	0.0019286	0.00161509	0.00187087	0.00180122	0.00184515	0.805654	0.948501	0.90914	FALSE
V_MAZR_01	137	135	326	175	224	0.00314545	0.00320642	0.00317658	0.00315213	0.00320398	0.971717	0.955894	0.911624	FALSE
V_MECP2_01	15	9	21	12	22	0.000344392	0.000213761	0.000204627	0.000216146	0.000314677	1	0.205501	0.378883	FALSE
V_MECP2_02	7	3	11	5	9	0.000160716	7.12538e-05	0.000107185	9.00609e-05	0.000128731	0.951176	0.856901	0.707808	FALSE
V_MEF2_01	30	17	49	21	38	0.000688784	0.000403772	0.000477462	0.000378256	0.000543533	0.441535	0.623684	0.226602	FALSE
V_MEF2_02	6	9	16	8	11	0.000137757	0.000213761	0.000155906	0.000144097	0.000157338	1	1	1	FALSE
V_MEF2_03	9	11	13	10	16	0.000206635	0.000261264	0.000126674	0.000180122	0.000228856	0.53347	0.156202	0.690671	FALSE
V_MEF2_04	14	10	25	12	21	0.000321433	0.000237513	0.000243603	0.000216146	0.000300373	0.866235	0.576351	0.460461	FALSE
V_MEF2_05	12	14	25	14	22	0.000275514	0.000332518	0.000243603	0.00025217	0.000314677	1	0.465729	0.630413	FALSE
V_MEF2_Q6_01	20	16	33	17	27	0.00045919	0.00038002	0.000321556	0.000306207	0.000386194	0.987513	0.565151	0.548942	FALSE
V_MEIS1_01	14	17	42	20	26	0.000321433	0.000403772	0.000409253	0.000360244	0.000371891	0.736371	0.794728	1	FALSE
V_MEIS1_02	21	19	41	23	33	0.000482149	0.000451274	0.000399509	0.00041428	0.000472015	0.993321	0.551595	0.729336	FALSE
V_MEIS1AHOXA9_01	10	12	30	9	19	0.000229595	0.000285015	0.000292324	0.00016211	0.000271766	0.15974	0.917801	0.271036	FALSE
V_MEIS1BHOXA9_02	13	7	21	14	17	0.000298473	0.000166259	0.000204627	0.00025217	0.000243159	0.667598	0.715723	1	FALSE
V_MEIS2_01	19	18	39	24	31	0.00043623	0.000427523	0.000380021	0.000432292	0.000443408	0.71512	0.603163	1	FALSE
V_MIF1_01	13	15	40	26	25	0.000298473	0.000356269	0.000389765	0.000468317	0.000357587	0.548032	0.832377	0.409484	FALSE
V_MIZF_01	5	10	10	9	13	0.000114797	0.000237513	9.74412e-05	0.00016211	0.000185945	0.379165	0.176798	0.918806	FALSE
V_MMEF2_Q6	19	17	36	15	30	0.00043623	0.000403772	0.000350788	0.000270183	0.000429105	0.480727	0.489559	0.184967	FALSE
V_MOX1_01	6	5	15	11	10	0.000137757	0.000118756	0.000146162	0.000198134	0.000143035	0.572868	1	0.596576	FALSE
V_MRF2_01	9	12	29	12	16	0.000206635	0.000285015	0.000282579	0.000216146	0.000228856	0.535637	0.598583	1	FALSE
V_MRG2_01	19	18	44	24	31	0.00043623	0.000427523	0.000428741	0.000432292	0.000443408	1	0.97942	1	FALSE
V_MSX1_01	6	7	11	4	9	0.000137757	0.000166259	0.000107185	7.20487e-05	0.000128731	0.678674	0.856901	0.483818	FALSE
V_MSX1_02	4	8	15	7	12	9.18379e-05	0.00019001	0.000146162	0.000126085	0.000171642	0.920572	0.82641	0.674392	FALSE
V_MSX2_01	2	2	7	2	3	4.5919e-05	4.75026e-05	6.82088e-05	3.60244e-05	4.29105e-05	0.645106	0.722182	1	FALSE
V_MTERF_01	13	13	29	25	21	0.000298473	0.000308767	0.000282579	0.000450304	0.000300373	0.114122	0.944936	0.21925	FALSE
V_MTF1_01	12	16	39	23	23	0.000275514	0.00038002	0.000380021	0.00041428	0.00032898	0.845167	0.674777	0.525461	FALSE
V_MTF1_02	0	0	0	0	0	0	0	0	0	0	NA	NA	NA	FALSE
V_MTF1_Q4	47	52	147	77	84	0.0010791	0.00123507	0.00143239	0.00138694	0.00120149	0.873663	0.222878	0.406225	FALSE
V_MYB_Q3	12	8	37	18	16	0.000275514	0.00019001	0.000360532	0.000324219	0.000228856	0.819446	0.163943	0.397492	FALSE
V_MYB_Q5_01	15	11	36	14	20	0.000344392	0.000261264	0.000350788	0.00025217	0.00028607	0.365781	0.550961	0.84971	FALSE
V_MYB_Q6	8	13	24	14	19	0.000183676	0.000308767	0.000233859	0.00025217	0.000271766	0.956744	0.738178	0.970297	FALSE
V_MYC_Q2	0	0	0	0	0	0	0	0	0	0	NA	NA	NA	FALSE
V_MYCMAX_01	15	11	46	28	22	0.000344392	0.000261264	0.000448229	0.000504341	0.000314677	0.711058	0.212009	0.126429	FALSE
V_MYCMAX_02	23	13	51	28	31	0.000528068	0.000308767	0.00049695	0.000504341	0.000443408	1	0.697854	0.716592	FALSE
V_MYCMAX_03	14	12	49	28	24	0.000321433	0.000285015	0.000477462	0.000504341	0.000343284	0.911023	0.225996	0.210736	FALSE
V_MYCMAX_B	24	25	68	37	36	0.000551027	0.000593782	0.0006626	0.000666451	0.000514926	1	0.260027	0.323788	FALSE
V_MYOD_01	37	46	84	40	67	0.000849501	0.00109256	0.000818506	0.000720487	0.000958334	0.568636	0.378585	0.182016	FALSE
V_MYOD_Q6	32	21	67	38	49	0.000734703	0.000498777	0.000652856	0.000684463	0.000700871	0.896185	0.777255	0.998725	FALSE
V_MYOD_Q6_01	80	69	163	95	126	0.00183676	0.00163884	0.00158829	0.00171116	0.00180224	0.608908	0.314823	0.753821	FALSE
V_MYOGENIN_Q6	22	18	54	27	32	0.000505108	0.000427523	0.000526182	0.000486329	0.000457712	0.827631	0.606271	0.919574	FALSE
V_MYOGNF1_01	4	4	14	8	6	9.18379e-05	9.50051e-05	0.000136418	0.000144097	8.58209e-05	1	0.465068	0.483158	FALSE
V_MZF1_01	46	48	94	46	73	0.00105614	0.00114006	0.000915947	0.00082856	0.00104415	0.639309	0.446603	0.254954	FALSE
V_MZF1_02	74	69	177	95	121	0.001699	0.00163884	0.00172471	0.00171116	0.00173072	1	1	0.988578	FALSE
V_NANOG_02	33	31	85	49	52	0.000757663	0.00073629	0.00082825	0.000882597	0.000743782	0.792018	0.600281	0.447265	FALSE
V_NCX_01	10	10	25	14	15	0.000229595	0.000237513	0.000243603	0.00025217	0.000214552	1	0.819664	0.803978	FALSE
V_NCX_02	11	10	27	12	20	0.000252554	0.000237513	0.000263091	0.000216146	0.00028607	0.68946	0.892381	0.553833	FALSE
V_NERF_Q2	51	48	101	66	79	0.00117093	0.00114006	0.000984156	0.0011888	0.00112998	0.265461	0.398562	0.825449	FALSE
V_NEUROD_02	72	81	159	106	122	0.00165308	0.00192385	0.00154931	0.00190929	0.00174503	0.108876	0.353765	0.541593	FALSE
V_NF1_Q6	38	38	100	52	68	0.00087246	0.000902549	0.000974412	0.000936633	0.000972637	0.88378	1	0.910244	FALSE
V_NF1_Q6_01	27	38	89	47	56	0.000619906	0.000902549	0.000867227	0.000846572	0.000800996	0.965093	0.703141	0.856808	FALSE
V_NFAT_Q4_01	17	18	32	15	30	0.000390311	0.000427523	0.000311812	0.000270183	0.000429105	0.760018	0.257562	0.184967	FALSE
V_NFAT_Q6	19	17	46	23	32	0.00043623	0.000403772	0.000448229	0.00041428	0.000457712	0.855352	1	0.818861	FALSE
V_NFE2_01	36	35	72	42	57	0.000826541	0.000831295	0.000701577	0.000756511	0.000815299	0.771759	0.448395	0.789668	FALSE
V_NFKAPPAB_01	37	29	51	20	50	0.000849501	0.000688787	0.00049695	0.000360244	0.000715175	0.271319	0.0823262	0.0116715	TRUE
V_NFKAPPAB50_01	47	33	77	38	62	0.0010791	0.000783792	0.000750297	0.000684463	0.000886816	0.714732	0.37132	0.246255	FALSE
V_NFKAPPAB65_01	30	26	48	14	45	0.000688784	0.000617533	0.000467718	0.00025217	0.000643657	0.0532502	0.150071	0.00233804	TRUE
V_NFKB_C	31	24	57	32	44	0.000711744	0.000570031	0.000555415	0.00057639	0.000629354	0.954782	0.601927	0.79264	FALSE
V_NFKB_Q6	43	29	68	26	54	0.000987257	0.000688787	0.0006626	0.000468317	0.000772389	0.160292	0.453616	0.0449862	TRUE
V_NFKB_Q6_01	58	45	87	34	84	0.00133165	0.00106881	0.000847738	0.000612414	0.00120149	0.12877	0.0269441	0.00102219	TRUE
V_NFMUE1_Q6	11	19	31	16	26	0.000252554	0.000451274	0.000302068	0.000288195	0.000371891	1	0.516779	0.516271	FALSE
V_NFY_01	28	21	60	18	38	0.000642865	0.000498777	0.000584647	0.000324219	0.000543533	0.0351444	0.803527	0.0908514	TRUE
V_NFY_C	11	7	31	12	15	0.000252554	0.000166259	0.000302068	0.000216146	0.000214552	0.407023	0.345856	1	FALSE
V_NFY_Q6	11	10	21	11	18	0.000252554	0.000237513	0.000204627	0.000198134	0.000257463	1	0.579946	0.617534	FALSE
V_NFY_Q6_01	20	12	33	16	27	0.00045919	0.000285015	0.000321556	0.000288195	0.000386194	0.833659	0.565151	0.436933	FALSE
V_NGFIC_01	47	55	115	62	83	0.0010791	0.00130632	0.00112057	0.00111675	0.00118719	1	0.742643	0.779046	FALSE
V_NKX21_01	14	16	34	25	27	0.000321433	0.00038002	0.0003313	0.000450304	0.000386194	0.301693	0.642065	0.678769	FALSE
V_NKX22_01	7	7	26	13	9	0.000160716	0.000166259	0.000253347	0.000234158	0.000128731	0.948859	0.106988	0.235788	FALSE
V_NKX22_02	6	11	28	15	16	0.000137757	0.000261264	0.000272835	0.000270183	0.000228856	1	0.683292	0.778288	FALSE
V_NKX25_01	0	0	0	0	0	0	0	0	0	0	NA	NA	NA	FALSE
V_NKX25_02	1	2	4	5	3	2.29595e-05	4.75026e-05	3.89765e-05	9.00609e-05	4.29105e-05	0.349229	1	0.494847	FALSE
V_NKX25_03	23	19	37	32	34	0.000528068	0.000451274	0.000360532	0.00057639	0.000486319	0.0665247	0.25291	0.570984	FALSE
V_NKX25_Q5	38	25	69	25	48	0.00087246	0.000593782	0.000672344	0.000450304	0.000686568	0.105204	0.986313	0.108615	FALSE
V_NKX32_02	11	16	24	14	23	0.000252554	0.00038002	0.000233859	0.00025217	0.00032898	0.956744	0.304647	0.53455	FALSE
V_NKX3A_01	7	8	23	12	10	0.000160716	0.00019001	0.000224115	0.000216146	0.000143035	1	0.30862	0.449419	FALSE
V_NKX3A_02	11	11	32	14	17	0.000252554	0.000261264	0.000311812	0.00025217	0.000243159	0.610614	0.493274	1	FALSE
V_NKX61_01	7	8	26	13	14	0.000160716	0.00019001	0.000253347	0.000234158	0.000200249	0.948859	0.582312	0.831503	FALSE
V_NKX61_02	3	6	14	6	9	6.88784e-05	0.000142508	0.000136418	0.000108073	0.000128731	0.807133	1	0.942315	FALSE
V_NKX61_03	5	12	20	6	14	0.000114797	0.000285015	0.000194882	0.000108073	0.000200249	0.280358	1	0.289651	FALSE
V_NKX62_Q2	5	5	5	8	9	0.000114797	0.000118756	4.87206e-05	0.000144097	0.000128731	0.0879969	0.123801	1	FALSE
V_NMYC_01	15	22	62	35	32	0.000344392	0.000522528	0.000604135	0.000630426	0.000457712	0.924286	0.240459	0.233574	FALSE
V_NRF1_Q6	15	14	49	21	22	0.000344392	0.000332518	0.000477462	0.000378256	0.000314677	0.441535	0.129721	0.652416	FALSE
V_NRF2_Q4	40	36	86	59	57	0.000918379	0.000855046	0.000837994	0.00106272	0.000815299	0.186517	0.939826	0.181219	FALSE
V_NRSE_B	25	21	39	23	40	0.000573987	0.000498777	0.000380021	0.00041428	0.00057214	0.845167	0.0861921	0.266175	FALSE
V_NRSF_01	39	42	77	44	63	0.00089542	0.000997554	0.000750297	0.000792536	0.00090112	0.845814	0.320634	0.577968	FALSE
V_NRSF_Q4	62	64	145	81	100	0.00142349	0.00152008	0.0014129	0.00145899	0.00143035	0.871688	0.976656	0.954036	FALSE
V_NUR77_Q5	8	12	29	18	18	0.000183676	0.000285015	0.000282579	0.000324219	0.000257463	0.759933	0.871538	0.599399	FALSE
V_NURR1_Q3	0	0	0	0	0	0	0	0	0	0	NA	NA	NA	FALSE
V_OCT_C	15	15	30	14	27	0.000344392	0.000356269	0.000292324	0.00025217	0.000386194	0.765009	0.358582	0.251554	FALSE
V_OCT_Q6	8	13	25	13	19	0.000183676	0.000308767	0.000243603	0.000234158	0.000271766	1	0.836766	0.813305	FALSE
V_OCT1_01	9	9	20	11	16	0.000206635	0.000213761	0.000194882	0.000198134	0.000228856	1	0.756709	0.861424	FALSE
V_OCT1_02	9	8	21	11	12	0.000206635	0.00019001	0.000204627	0.000198134	0.000171642	1	0.757315	0.893246	FALSE
V_OCT1_03	4	8	12	12	11	9.18379e-05	0.00019001	0.000116929	0.000216146	0.000157338	0.188602	0.616174	0.579606	FALSE
V_OCT1_04	18	12	28	19	25	0.000413271	0.000285015	0.000272835	0.000342231	0.000357587	0.541119	0.397542	1	FALSE
V_OCT1_05	12	12	40	13	21	0.000275514	0.000285015	0.000389765	0.000234158	0.000300373	0.141773	0.401531	0.592842	FALSE
V_OCT1_06	7	8	24	12	14	0.000160716	0.00019001	0.000233859	0.000216146	0.000200249	0.96156	0.766813	1	FALSE
V_OCT1_07	7	11	23	8	17	0.000160716	0.000261264	0.000224115	0.000144097	0.000243159	0.369966	0.925124	0.301666	FALSE
V_OCT1_08	4	8	29	11	10	9.18379e-05	0.00019001	0.000282579	0.000198134	0.000143035	0.399748	0.0837317	0.596576	FALSE
V_OCT1_B	6	11	18	15	15	0.000137757	0.000261264	0.000175394	0.000270183	0.000214552	0.28779	0.689135	0.653516	FALSE
V_OCT1_Q5_01	10	14	23	17	20	0.000229595	0.000332518	0.000224115	0.000306207	0.00028607	0.415663	0.51902	0.967533	FALSE
V_OCT1_Q6	16	23	46	21	32	0.000367352	0.000546279	0.000448229	0.000378256	0.000457712	0.605062	1	0.588151	FALSE
V_OCT2_01	14	14	36	17	26	0.000321433	0.000332518	0.000350788	0.000306207	0.000371891	0.750303	0.92225	0.638065	FALSE
V_OCTAMER_01	8	9	17	15	16	0.000183676	0.000213761	0.00016565	0.000270183	0.000228856	0.226482	0.450502	0.778288	FALSE
V_OCTAMER_02	1	2	16	6	3	2.29595e-05	4.75026e-05	0.000155906	0.000108073	4.29105e-05	0.584815	0.0497592	0.308859	TRUE
V_OLF1_01	38	27	51	30	55	0.00087246	0.000641284	0.00049695	0.000540365	0.000786692	0.804443	0.0223697	0.119996	TRUE
V_OSF2_Q6	25	13	32	13	30	0.000573987	0.000308767	0.000311812	0.000234158	0.000429105	0.473079	0.257562	0.0894481	FALSE
V_OTX_Q1	0	2	9	2	2	0	4.75026e-05	8.76971e-05	3.60244e-05	2.8607e-05	0.389726	0.229365	1	FALSE
V_OTX1_01	9	10	20	17	14	0.000206635	0.000237513	0.000194882	0.000306207	0.000200249	0.22665	1	0.315063	FALSE
V_OTX2_01	9	6	20	10	12	0.000206635	0.000142508	0.000194882	0.000180122	0.000171642	0.990327	0.866656	1	FALSE
V_OTX3_01	6	7	16	12	12	0.000137757	0.000166259	0.000155906	0.000216146	0.000171642	0.508454	0.952644	0.71854	FALSE
V_P300_01	39	35	96	55	55	0.00089542	0.000831295	0.000935435	0.00099067	0.000786692	0.799625	0.346213	0.264809	FALSE
V_P50P50_Q3	46	42	86	40	69	0.00105614	0.000997554	0.000837994	0.000720487	0.000986941	0.486107	0.351817	0.135464	FALSE
V_P50RELAP65_Q5_01	37	32	72	33	56	0.000849501	0.000760041	0.000701577	0.000594402	0.000800996	0.492103	0.513109	0.208712	FALSE
V_P53_01	22	21	47	18	34	0.000505108	0.000498777	0.000457974	0.000324219	0.000486319	0.261832	0.877988	0.207463	FALSE
V_P53_02	17	14	30	11	25	0.000390311	0.000332518	0.000292324	0.000198134	0.000357587	0.343848	0.543228	0.13684	FALSE
V_P53_DECAMER_Q2	14	13	28	18	23	0.000321433	0.000308767	0.000272835	0.000324219	0.00032898	0.676457	0.600835	1	FALSE
V_PARP_Q3	22	15	33	16	28	0.000505108	0.000356269	0.000321556	0.000288195	0.000400498	0.833659	0.468104	0.366625	FALSE
V_PAX_Q6	21	21	50	18	35	0.000482149	0.000498777	0.000487206	0.000324219	0.000500622	0.17239	0.989839	0.170375	FALSE
V_PAX1_B	6	2	10	2	7	0.000137757	4.75026e-05	9.74412e-05	3.60244e-05	0.000100124	0.300291	1	0.319463	FALSE
V_PAX2_01	11	9	21	7	18	0.000252554	0.000213761	0.000204627	0.000126085	0.000257463	0.356371	0.579946	0.151147	FALSE
V_PAX2_02	12	6	19	12	16	0.000275514	0.000142508	0.000185138	0.000216146	0.000228856	0.816408	0.650045	1	FALSE
V_PAX3_01	5	0	11	3	5	0.000114797	0	0.000107185	5.40365e-05	7.15175e-05	0.42826	0.616621	0.976769	FALSE
V_PAX3_B	9	5	13	12	9	0.000206635	0.000118756	0.000126674	0.000216146	0.000128731	0.25384	1	0.33273	FALSE
V_PAX4_01	44	48	91	52	77	0.00101022	0.00114006	0.000886715	0.000936633	0.00110137	0.820185	0.185681	0.415363	FALSE
V_PAX4_02	2	8	17	10	8	4.5919e-05	0.00019001	0.00016565	0.000180122	0.000114428	0.993148	0.506702	0.467028	FALSE
V_PAX4_03	66	64	126	73	100	0.00151533	0.00152008	0.00122776	0.00131489	0.00143035	0.695346	0.283303	0.638401	FALSE
V_PAX4_04	4	10	13	4	12	9.18379e-05	0.000237513	0.000126674	7.20487e-05	0.000171642	0.455731	0.576818	0.193799	FALSE
V_PAX4_05	2	3	18	6	4	4.5919e-05	7.12538e-05	0.000175394	0.000108073	5.7214e-05	0.410309	0.0552429	0.494223	FALSE
V_PAX5_01	13	10	25	14	18	0.000298473	0.000237513	0.000243603	0.00025217	0.000257463	1	0.981112	1	FALSE
V_PAX5_02	1	1	3	4	2	2.29595e-05	2.37513e-05	2.92324e-05	7.20487e-05	2.8607e-05	0.409056	1	0.487739	FALSE
V_PAX6_01	9	10	18	11	16	0.000206635	0.000237513	0.000175394	0.000198134	0.000228856	0.901186	0.547267	0.861424	FALSE
V_PAX6_02	5	9	27	10	13	0.000114797	0.000213761	0.000263091	0.000180122	0.000185945	0.391312	0.383183	1	FALSE
V_PAX6_Q2	54	43	86	53	75	0.00123981	0.0010213	0.000837994	0.000954645	0.00107276	0.51079	0.137236	0.574742	FALSE
V_PAX8_01	10	15	30	18	21	0.000229595	0.000356269	0.000292324	0.000324219	0.000300373	0.844436	1	0.938914	FALSE
V_PAX8_B	11	8	17	15	15	0.000252554	0.00019001	0.00016565	0.000270183	0.000214552	0.226482	0.580862	0.653516	FALSE
V_PBX_Q3	8	8	9	5	11	0.000183676	0.00019001	8.76971e-05	9.00609e-05	0.000157338	1	0.27518	0.42596	FALSE
V_PBX1_01	5	5	9	5	9	0.000114797	0.000118756	8.76971e-05	9.00609e-05	0.000128731	1	0.562494	0.707808	FALSE
V_PBX1_02	6	9	13	5	12	0.000137757	0.000213761	0.000126674	9.00609e-05	0.000171642	0.685897	0.576818	0.322925	FALSE
V_PBX1_03	3	8	15	5	9	6.88784e-05	0.00019001	0.000146162	9.00609e-05	0.000128731	0.476104	0.925549	0.707808	FALSE
V_PBX1_04	7	6	29	14	11	0.000160716	0.000142508	0.000282579	0.00025217	0.000157338	0.849139	0.129488	0.327009	FALSE
V_PEBP_Q6	33	39	61	34	60	0.000757663	0.0009263	0.000594391	0.000612414	0.000858209	0.974454	0.0526071	0.140209	FALSE
V_PIT1_01	7	6	15	8	12	0.000160716	0.000142508	0.000146162	0.000144097	0.000171642	1	0.82641	0.874001	FALSE
V_PIT1_Q6	14	13	29	22	21	0.000321433	0.000308767	0.000282579	0.000396268	0.000300373	0.291552	0.944936	0.448823	FALSE
V_PITX1_01	11	9	18	18	16	0.000252554	0.000213761	0.000175394	0.000324219	0.000228856	0.0896183	0.547267	0.397492	FALSE
V_PITX2_01	7	7	17	15	11	0.000160716	0.000166259	0.00016565	0.000270183	0.000157338	0.226482	1	0.237536	FALSE
V_PITX2_Q2	15	10	38	17	20	0.000344392	0.000237513	0.000370277	0.000306207	0.00028607	0.609549	0.422169	0.967533	FALSE
V_PKNOX2_01	21	21	48	23	34	0.000482149	0.000498777	0.000467718	0.00041428	0.000486319	0.723154	0.950997	0.644824	FALSE
V_PLZF_02	1	3	7	7	4	2.29595e-05	7.12538e-05	6.82088e-05	0.000126085	5.7214e-05	0.374795	1	0.322115	FALSE
V_PMX2A_01	2	4	9	2	6	4.5919e-05	9.50051e-05	8.76971e-05	3.60244e-05	8.58209e-05	0.389726	1	0.458749	FALSE
V_PMX2B_01	0	7	14	6	7	0	0.000166259	0.000136418	0.000108073	0.000100124	0.807133	0.65376	1	FALSE
V_POU1F1_Q6	11	7	7	8	17	0.000252554	0.000166259	6.82088e-05	0.000144097	0.000243159	0.226873	0.00485082	0.301666	TRUE
V_POU2F3_01	12	14	34	15	24	0.000275514	0.000332518	0.0003313	0.000270183	0.000343284	0.610563	1	0.570076	FALSE
V_POU3F2_01	11	10	43	18	18	0.000252554	0.000237513	0.000418997	0.000324219	0.000257463	0.43441	0.104978	0.599399	FALSE
V_POU3F2_02	1	3	3	5	4	2.29595e-05	7.12538e-05	2.92324e-05	9.00609e-05	5.7214e-05	0.21024	0.609444	0.728933	FALSE
V_POU5F1_01	12	11	27	18	20	0.000275514	0.000261264	0.000263091	0.000324219	0.00028607	0.595043	0.892381	0.824177	FALSE
V_POU6F1_02	7	6	31	18	10	0.000160716	0.000142508	0.000302068	0.000324219	0.000143035	0.928961	0.0518362	0.0520513	FALSE
V_POU6F1_03	6	8	30	14	9	0.000137757	0.00019001	0.000292324	0.00025217	0.000128731	0.765009	0.0398233	0.163475	TRUE
V_PPAR_DR1_Q2	21	28	57	38	41	0.000482149	0.000665036	0.000555415	0.000684463	0.000586443	0.372627	0.870907	0.566274	FALSE
V_PPARA_01	11	10	23	14	17	0.000252554	0.000237513	0.000224115	0.00025217	0.000243159	0.860395	0.925124	1	FALSE
V_PPARA_02	34	32	76	48	55	0.000780622	0.000760041	0.000740553	0.000864584	0.000786692	0.455489	0.800801	0.704887	FALSE
V_PPARG_01	14	8	31	16	21	0.000321433	0.00019001	0.000302068	0.000288195	0.000300373	1	1	1	FALSE
V_PPARG_02	4	5	19	6	9	9.18379e-05	0.000118756	0.000185138	0.000108073	0.000128731	0.340183	0.477466	0.942315	FALSE
V_PPARG_03	20	18	56	34	32	0.00045919	0.000427523	0.000545671	0.000612414	0.000457712	0.674166	0.493069	0.288187	FALSE
V_PPARG_Q6	0	0	0	0	0	0	0	0	0	0	NA	NA	NA	FALSE
V_PR_01	4	6	20	9	8	9.18379e-05	0.000142508	0.000194882	0.00016211	0.000114428	0.791177	0.273383	0.633885	FALSE
V_PR_02	5	8	21	8	12	0.000114797	0.00019001	0.000204627	0.000144097	0.000171642	0.513238	0.757315	0.874001	FALSE
V_PR_Q2	23	25	52	33	36	0.000528068	0.000593782	0.000506694	0.000594402	0.000514926	0.545693	1	0.635002	FALSE
V_PREP1_01	21	18	50	26	33	0.000482149	0.000427523	0.000487206	0.000468317	0.000472015	0.965445	0.976558	1	FALSE
V_PROP1_02	1	1	14	4	1	2.29595e-05	2.37513e-05	0.000136418	7.20487e-05	1.43035e-05	0.369063	0.0160555	0.246595	TRUE
V_PU1_Q4	76	60	212	96	111	0.00174492	0.00142508	0.00206575	0.00172917	0.00158769	0.165574	0.0282037	0.587741	TRUE
V_PU1_Q6	34	26	74	25	47	0.000780622	0.000617533	0.000721065	0.000450304	0.000672264	0.0513934	0.77715	0.130899	FALSE
V_PXR_Q2	14	8	11	12	17	0.000321433	0.00019001	0.000107185	0.000216146	0.000243159	0.134561	0.0472626	0.900105	TRUE
V_PXRRXR_01	24	11	32	18	26	0.000551027	0.000261264	0.000311812	0.000324219	0.000371891	1	0.593103	0.767321	FALSE
V_PXRRXR_02	24	11	32	18	26	0.000551027	0.000261264	0.000311812	0.000324219	0.000371891	1	0.593103	0.767321	FALSE
V_RAX_01	3	3	11	3	6	6.88784e-05	7.12538e-05	0.000107185	5.40365e-05	8.58209e-05	0.42826	0.847853	0.745573	FALSE
V_RBPJK_01	23	25	51	27	37	0.000528068	0.000593782	0.00049695	0.000486329	0.000529229	1	0.85496	0.835116	FALSE
V_RBPJK_Q4	21	15	32	21	29	0.000482149	0.000356269	0.000311812	0.000378256	0.000414801	0.585841	0.323975	0.857515	FALSE
V_RELBP52_01	29	24	52	17	45	0.000665825	0.000570031	0.000506694	0.000306207	0.000643657	0.0900101	0.282751	0.0110377	TRUE
V_REST_01	36	48	71	55	64	0.000826541	0.00114006	0.000691832	0.00099067	0.000915423	0.055456	0.123154	0.735956	FALSE
V_RFX_Q6	9	9	33	12	14	0.000206635	0.000213761	0.000321556	0.000216146	0.000200249	0.303122	0.177005	1	FALSE
V_RFX1_01	12	15	40	17	23	0.000275514	0.000356269	0.000389765	0.000306207	0.00032898	0.486127	0.602907	0.94809	FALSE
V_RFX1_02	24	21	50	18	36	0.000551027	0.000498777	0.000487206	0.000324219	0.000514926	0.17239	0.886073	0.139012	FALSE
V_ROAZ_01	27	22	65	37	39	0.000619906	0.000522528	0.000633368	0.000666451	0.000557836	0.885959	0.598	0.508959	FALSE
V_RORA_Q4	5	7	13	6	8	0.000114797	0.000166259	0.000126674	0.000108073	0.000114428	0.934851	0.99675	1	FALSE
V_RORA1_01	11	13	22	13	21	0.000252554	0.000308767	0.000214371	0.000234158	0.000300373	0.939936	0.339352	0.592842	FALSE
V_RORA2_01	11	11	17	9	16	0.000252554	0.000261264	0.00016565	0.00016211	0.000228856	1	0.450502	0.528536	FALSE
V_RP58_01	23	25	61	33	37	0.000528068	0.000593782	0.000594391	0.000594402	0.000529229	1	0.649475	0.71525	FALSE
V_RREB1_01	83	93	212	128	146	0.00190564	0.00220887	0.00206575	0.00230556	0.00208831	0.355638	0.96252	0.449716	FALSE
V_RSRFC4_01	14	12	22	11	23	0.000321433	0.000285015	0.000214371	0.000198134	0.00032898	0.97531	0.195274	0.220503	FALSE
V_RSRFC4_Q2	12	11	28	12	21	0.000275514	0.000261264	0.000272835	0.000216146	0.000300373	0.609463	0.85114	0.460461	FALSE
V_RUSH1A_02	3	4	8	3	4	6.88784e-05	9.50051e-05	7.7953e-05	5.40365e-05	5.7214e-05	0.819312	0.831266	1	FALSE
V_SAP1A_01	24	17	44	14	38	0.000551027	0.000403772	0.000428741	0.00025217	0.000543533	0.106919	0.33655	0.0174471	TRUE
V_SF1_Q6	11	7	23	9	16	0.000252554	0.000166259	0.000224115	0.00016211	0.000228856	0.520816	1	0.528536	FALSE
V_SF1_Q6_01	12	6	26	9	16	0.000275514	0.000142508	0.000253347	0.00016211	0.000228856	0.323701	0.870602	0.528536	FALSE
V_SHOX2_01	1	2	17	5	3	2.29595e-05	4.75026e-05	0.00016565	9.00609e-05	4.29105e-05	0.3207	0.036003	0.494847	TRUE
V_SIX1_01	10	11	24	17	18	0.000229595	0.000261264	0.000233859	0.000306207	0.000257463	0.490744	0.87974	0.73155	FALSE
V_SIX2_01	9	18	25	16	23	0.000206635	0.000427523	0.000243603	0.000288195	0.00032898	0.717373	0.369904	0.805991	FALSE
V_SIX3_01	5	10	13	10	13	0.000114797	0.000237513	0.000126674	0.000180122	0.000185945	0.53347	0.432577	1	FALSE
V_SIX4_01	22	13	33	21	28	0.000505108	0.000308767	0.000321556	0.000378256	0.000400498	0.660133	0.468104	0.956868	FALSE
V_SIX6_01	9	10	12	10	15	0.000206635	0.000237513	0.000116929	0.000180122	0.000214552	0.427478	0.162945	0.819941	FALSE
V_SIX6_02	9	10	16	10	16	0.000206635	0.000237513	0.000155906	0.000180122	0.000228856	0.87841	0.361678	0.690671	FALSE
V_SMAD_Q6	17	24	48	21	32	0.000390311	0.000570031	0.000467718	0.000378256	0.000457712	0.492312	1	0.588151	FALSE
V_SMAD_Q6_01	16	22	52	29	30	0.000367352	0.000522528	0.000506694	0.000522353	0.000429105	0.988135	0.539803	0.53193	FALSE
V_SMAD3_Q6	21	17	49	32	31	0.000482149	0.000403772	0.000477462	0.00057639	0.000443408	0.475813	0.834817	0.359315	FALSE
V_SMAD4_Q6	45	50	109	64	74	0.00103318	0.00118756	0.00106211	0.00115278	0.00105846	0.659675	1	0.678722	FALSE
V_SOX_Q6	9	8	24	16	15	0.000206635	0.00019001	0.000233859	0.000288195	0.000214552	0.629274	0.921351	0.520157	FALSE
V_SOX2_Q6	22	24	64	32	39	0.000505108	0.000570031	0.000623624	0.00057639	0.000557836	0.797311	0.65377	0.985926	FALSE
V_SOX4_01	11	7	30	14	15	0.000252554	0.000166259	0.000292324	0.00025217	0.000214552	0.765009	0.406509	0.803978	FALSE
V_SOX5_01	11	10	24	13	15	0.000252554	0.000237513	0.000233859	0.000234158	0.000214552	1	0.921351	0.967655	FALSE
V_SOX9_B1	10	12	36	19	18	0.000229595	0.000285015	0.000350788	0.000342231	0.000257463	1	0.348774	0.482323	FALSE
V_SOX9_Q4	18	13	39	20	25	0.000413271	0.000308767	0.000380021	0.000360244	0.000357587	0.953822	0.91229	1	FALSE
V_SP1_01	115	105	230	123	170	0.00264034	0.00249388	0.00224115	0.0022155	0.00243159	0.962421	0.450456	0.46739	FALSE
V_SP1_02	142	153	313	190	219	0.00326025	0.00363395	0.00304991	0.00342231	0.00313246	0.228387	0.796033	0.400021	FALSE
V_SP1_Q2_01	195	184	435	232	304	0.0044771	0.00437023	0.00423869	0.00417882	0.00434826	0.893435	0.761789	0.68077	FALSE
V_SP1_Q4_01	236	239	549	300	377	0.00541844	0.00567656	0.00534952	0.00540365	0.00539242	0.917324	0.931846	1	FALSE
V_SP1_Q6	253	255	569	322	399	0.00580875	0.00605658	0.0055444	0.00579992	0.00570709	0.542451	0.682647	0.859378	FALSE
V_SP1_Q6_01	159	154	381	208	245	0.00365056	0.0036577	0.00371251	0.00374653	0.00350436	0.950262	0.507548	0.50911	FALSE
V_SP1SP3_Q4	159	148	309	179	241	0.00365056	0.00351519	0.00301093	0.00322418	0.00344714	0.496497	0.126155	0.530348	FALSE
V_SP3_Q3	55	44	130	73	81	0.00126277	0.00104506	0.00126674	0.00131489	0.00115858	0.856076	0.575387	0.482019	FALSE
V_SP4_Q5	174	169	434	237	271	0.00399495	0.00401397	0.00422895	0.00426889	0.00387625	0.939733	0.27815	0.299106	FALSE
V_SPIB_01	45	34	124	43	66	0.00103318	0.000807543	0.00120827	0.000774524	0.00094403	0.0142367	0.12138	0.360392	TRUE
V_SREBP_Q3	40	28	92	55	56	0.000918379	0.000665036	0.000896459	0.00099067	0.000800996	0.617212	0.561477	0.30512	FALSE
V_SREBP_Q6	86	86	208	124	137	0.00197451	0.00204261	0.00202678	0.00223351	0.00195958	0.424903	0.801616	0.320766	FALSE
V_SREBP1_01	10	6	43	15	15	0.000229595	0.000142508	0.000418997	0.000270183	0.000214552	0.18118	0.0323713	0.653516	TRUE
V_SREBP1_02	26	19	65	25	40	0.000596946	0.000451274	0.000633368	0.000450304	0.00057214	0.178393	0.684333	0.414299	FALSE
V_SREBP1_Q5	76	74	178	114	122	0.00174492	0.00175759	0.00173445	0.00205339	0.00174503	0.178271	1	0.236506	FALSE
V_SREBP1_Q6	0	0	0	0	0	0	0	0	0	0	NA	NA	NA	FALSE
V_SREBP2_Q6	59	59	120	63	96	0.00135461	0.00140133	0.00116929	0.00113477	0.00137314	0.908396	0.269279	0.272591	FALSE
V_SRF_01	8	9	20	9	15	0.000183676	0.000213761	0.000194882	0.00016211	0.000214552	0.791177	0.912862	0.644541	FALSE
V_SRF_02	21	13	38	16	25	0.000482149	0.000308767	0.000370277	0.000288195	0.000357587	0.483667	0.994372	0.604578	FALSE
V_SRF_C	14	13	34	13	22	0.000321433	0.000308767	0.0003313	0.000234158	0.000314677	0.359361	0.958521	0.498005	FALSE
V_SRF_Q4	19	14	37	14	27	0.00043623	0.000332518	0.000360532	0.00025217	0.000386194	0.318052	0.885243	0.251554	FALSE
V_SRF_Q5_01	18	14	38	16	27	0.000413271	0.000332518	0.000370277	0.000288195	0.000386194	0.483667	0.967411	0.436933	FALSE
V_SRF_Q5_02	14	10	35	13	20	0.000321433	0.000237513	0.000341044	0.000234158	0.00028607	0.310998	0.62382	0.698267	FALSE
V_SRF_Q6	12	10	23	12	18	0.000275514	0.000237513	0.000224115	0.000216146	0.000257463	1	0.777929	0.774806	FALSE
V_SRY_01	0	0	0	0	0	0	0	0	0	0	NA	NA	NA	FALSE
V_SRY_02	14	14	29	22	21	0.000321433	0.000332518	0.000282579	0.000396268	0.000300373	0.291552	0.944936	0.448823	FALSE
V_STAF_01	19	27	56	37	40	0.00043623	0.000641284	0.000545671	0.000666451	0.00057214	0.402923	0.900692	0.579146	FALSE
V_STAF_02	35	32	79	45	53	0.000803582	0.000760041	0.000769785	0.000810548	0.000758085	0.855512	1	0.819404	FALSE
V_STAT_01	12	14	35	15	21	0.000275514	0.000332518	0.000341044	0.000270183	0.000300373	0.543087	0.745813	0.884204	FALSE
V_STAT_Q6	31	32	72	35	53	0.000711744	0.000760041	0.000701577	0.000630426	0.000758085	0.676152	0.736241	0.459188	FALSE
V_STAT1_01	9	11	28	14	15	0.000206635	0.000261264	0.000272835	0.00025217	0.000214552	0.937038	0.550216	0.803978	FALSE
V_STAT1_02	15	14	31	18	23	0.000344392	0.000332518	0.000302068	0.000324219	0.00032898	0.928961	0.863791	1	FALSE
V_STAT1_03	10	11	15	8	18	0.000229595	0.000261264	0.000146162	0.000144097	0.000257463	1	0.143283	0.23501	FALSE
V_STAT1_05	20	23	51	32	35	0.00045919	0.000546279	0.00049695	0.00057639	0.000500622	0.58714	1	0.650176	FALSE
V_STAT1STAT1_Q3	22	23	51	24	36	0.000505108	0.000546279	0.00049695	0.000432292	0.000514926	0.658174	0.95695	0.59301	FALSE
V_STAT3_01	11	13	31	22	19	0.000252554	0.000308767	0.000302068	0.000396268	0.000271766	0.405068	0.826747	0.291914	FALSE
V_STAT3_02	23	19	49	25	36	0.000528068	0.000451274	0.000477462	0.000450304	0.000514926	0.907306	0.815282	0.699178	FALSE
V_STAT3STAT3_Q3	13	13	45	19	22	0.000298473	0.000308767	0.000438485	0.000342231	0.000314677	0.437134	0.247466	0.911761	FALSE
V_STAT4_01	9	7	25	14	11	0.000206635	0.000166259	0.000243603	0.00025217	0.000157338	1	0.29466	0.327009	FALSE
V_STAT5A_01	22	30	39	34	38	0.000505108	0.000712538	0.000380021	0.000612414	0.000543533	0.0536176	0.143764	0.698809	FALSE
V_STAT5A_02	7	8	21	10	11	0.000160716	0.00019001	0.000204627	0.000180122	0.000157338	0.885489	0.597526	0.928263	FALSE
V_STAT5A_03	0	0	0	0	0	0	0	0	0	0	NA	NA	NA	FALSE
V_STAT5B_01	23	27	39	28	37	0.000528068	0.000641284	0.000380021	0.000504341	0.000529229	0.308598	0.182675	0.946277	FALSE
V_STAT6_01	8	5	14	3	12	0.000183676	0.000118756	0.000136418	5.40365e-05	0.000171642	0.209836	0.699982	0.102727	FALSE
V_STAT6_02	0	0	0	0	0	0	0	0	0	0	NA	NA	NA	FALSE
V_SZF11_01	49	28	85	42	64	0.00112501	0.000665036	0.00082825	0.000756511	0.000915423	0.698517	0.60224	0.387919	FALSE
V_T3R_Q6	16	17	41	25	25	0.000367352	0.000403772	0.000399509	0.000450304	0.000357587	0.731689	0.755328	0.500091	FALSE
V_TAL1_Q6	33	27	85	44	46	0.000757663	0.000641284	0.00082825	0.000792536	0.000657961	0.884721	0.241686	0.436982	FALSE
V_TAL1ALPHAE47_01	28	20	68	45	41	0.000642865	0.000475026	0.0006626	0.000810548	0.000586443	0.341316	0.60299	0.162583	FALSE
V_TAL1BETAE47_01	25	13	69	38	34	0.000573987	0.000308767	0.000672344	0.000684463	0.000486319	1	0.146561	0.18164	FALSE
V_TAL1BETAITF2_01	36	20	80	39	48	0.000826541	0.000475026	0.00077953	0.000702475	0.000686568	0.662172	0.54472	1	FALSE
V_TATA_01	11	12	12	9	19	0.000252554	0.000285015	0.000116929	0.00016211	0.000271766	0.606185	0.0298243	0.271036	TRUE
V_TATA_C	8	4	19	11	10	0.000183676	9.50051e-05	0.000185138	0.000198134	0.000143035	1	0.636171	0.596576	FALSE
V_TAXCREB_01	18	15	47	19	28	0.000413271	0.000356269	0.000457974	0.000342231	0.000400498	0.344042	0.656743	0.702062	FALSE
V_TAXCREB_02	16	11	42	26	23	0.000367352	0.000261264	0.000409253	0.000468317	0.00032898	0.679269	0.473455	0.273066	FALSE
V_TBP_01	1	2	4	5	3	2.29595e-05	4.75026e-05	3.89765e-05	9.00609e-05	4.29105e-05	0.349229	1	0.494847	FALSE
V_TBP_Q6	0	0	0	0	0	0	0	0	0	0	NA	NA	NA	FALSE
V_TBX18_01	17	15	28	24	26	0.000390311	0.000356269	0.000272835	0.000432292	0.000371891	0.12763	0.315865	0.696772	FALSE
V_TBX22_01	15	10	29	15	20	0.000344392	0.000237513	0.000282579	0.000270183	0.00028607	1	1	1	FALSE
V_TBX5_01	14	4	24	10	16	0.000321433	9.50051e-05	0.000233859	0.000180122	0.000228856	0.605932	1	0.690671	FALSE
V_TBX5_02	15	10	22	20	22	0.000344392	0.000237513	0.000214371	0.000360244	0.000314677	0.124272	0.25968	0.777472	FALSE
V_TBX5_Q5	20	13	34	20	27	0.00045919	0.000308767	0.0003313	0.000360244	0.000386194	0.877079	0.642065	0.929144	FALSE
V_TCF11_01	15	9	29	16	21	0.000344392	0.000213761	0.000282579	0.000288195	0.000300373	1	0.944936	1	FALSE
V_TCF11MAFG_01	23	18	44	26	30	0.000528068	0.000427523	0.000428741	0.000468317	0.000429105	0.816749	1	0.847876	FALSE
V_TCF4_Q5	1	1	6	3	2	2.29595e-05	2.37513e-05	5.84647e-05	5.40365e-05	2.8607e-05	1	0.593302	0.796172	FALSE
V_TEF_01	32	23	53	35	44	0.000734703	0.000546279	0.000516438	0.000630426	0.000629354	0.420688	0.385722	1	FALSE
V_TEF_Q6	6	9	16	9	13	0.000137757	0.000213761	0.000155906	0.00016211	0.000185945	1	0.776934	0.918806	FALSE
V_TEL2_Q6	34	24	61	31	48	0.000780622	0.000570031	0.000594391	0.000558377	0.000686568	0.861798	0.515677	0.432472	FALSE
V_TFE_Q6	3	4	10	6	5	6.88784e-05	9.50051e-05	9.74412e-05	0.000108073	7.15175e-05	1	0.761154	0.701633	FALSE
V_TFIIA_Q6	18	20	35	17	29	0.000413271	0.000475026	0.000341044	0.000306207	0.000414801	0.826411	0.513457	0.395938	FALSE
V_TFIII_Q6	45	50	139	56	79	0.00103318	0.00118756	0.00135443	0.00100868	0.00112998	0.0730048	0.223269	0.573196	FALSE
V_TGIF_01	14	10	31	9	22	0.000321433	0.000237513	0.000302068	0.00016211	0.000314677	0.132442	0.994602	0.126973	FALSE
V_TGIF_02	23	22	45	23	40	0.000528068	0.000522528	0.000438485	0.00041428	0.00057214	0.924747	0.263935	0.266175	FALSE
V_TGIF2_01	14	17	38	18	26	0.000321433	0.000403772	0.000370277	0.000324219	0.000371891	0.745575	1	0.767321	FALSE
V_TITF1_Q3	9	10	17	15	15	0.000206635	0.000237513	0.00016565	0.000270183	0.000214552	0.226482	0.580862	0.653516	FALSE
V_TRF1_01	13	10	21	28	20	0.000298473	0.000237513	0.000204627	0.000504341	0.00028607	0.00205914	0.358528	0.0692086	TRUE
V_TST1_01	7	9	15	12	14	0.000160716	0.000213761	0.000146162	0.000216146	0.000200249	0.415119	0.50827	1	FALSE
V_TTF1_Q6	30	23	71	35	39	0.000688784	0.000546279	0.000691832	0.000630426	0.000557836	0.727637	0.324761	0.682899	FALSE
V_USF_01	15	10	44	27	24	0.000344392	0.000237513	0.000428741	0.000486329	0.000343284	0.695497	0.450779	0.268441	FALSE
V_USF_02	14	8	30	17	19	0.000321433	0.00019001	0.000292324	0.000306207	0.000271766	0.99999	0.917801	0.849494	FALSE
V_USF_C	14	12	35	16	22	0.000321433	0.000285015	0.000341044	0.000288195	0.000314677	0.680485	0.872207	0.91695	FALSE
V_USF_Q6	15	23	41	42	33	0.000344392	0.000546279	0.000399509	0.000756511	0.000472015	0.00448427	0.551595	0.0536409	TRUE
V_USF_Q6_01	21	33	82	49	48	0.000482149	0.000783792	0.000799018	0.000882597	0.000686568	0.645948	0.455826	0.25542	FALSE
V_VAX2_01	1	2	13	8	3	2.29595e-05	4.75026e-05	0.000126674	0.000144097	4.29105e-05	0.953455	0.128742	0.110238	FALSE
V_VBP_01	7	7	14	11	11	0.000160716	0.000166259	0.000136418	0.000198134	0.000157338	0.470239	0.880227	0.743527	FALSE
V_VDR_Q3	86	74	196	97	128	0.00197451	0.00175759	0.00190985	0.00174718	0.00183085	0.512203	0.752928	0.779464	FALSE
V_VDR_Q6	10	15	37	15	21	0.000229595	0.000356269	0.000360532	0.000270183	0.000300373	0.423537	0.592482	0.884204	FALSE
V_VDRRXR_01	5	6	27	9	11	0.000114797	0.000142508	0.000263091	0.00016211	0.000157338	0.273233	0.19783	1	FALSE
V_WHN_B	7	5	14	6	10	0.000160716	0.000118756	0.000136418	0.000108073	0.000143035	0.807133	1	0.769654	FALSE
V_WT1_Q6	124	99	230	117	174	0.00284698	0.00235138	0.00224115	0.00210742	0.00248881	0.627692	0.321334	0.182792	FALSE
V_XBP1_01	10	15	36	26	22	0.000229595	0.000356269	0.000350788	0.000468317	0.000314677	0.320537	0.788837	0.216463	FALSE
V_YY1_01	14	14	33	13	22	0.000321433	0.000332518	0.000321556	0.000234158	0.000314677	0.41332	1	0.498005	FALSE
V_YY1_02	28	30	66	40	50	0.000642865	0.000712538	0.000643112	0.000720487	0.000715175	0.641718	0.636956	1	FALSE
V_YY1_Q6	19	21	36	20	34	0.00043623	0.000498777	0.000350788	0.000360244	0.000486319	1	0.21127	0.351523	FALSE
V_YY1_Q6_02	22	20	33	20	35	0.000505108	0.000475026	0.000321556	0.000360244	0.000500622	0.797072	0.0862651	0.296828	FALSE
V_ZABC1_01	3	4	10	5	5	6.88784e-05	9.50051e-05	9.74412e-05	9.00609e-05	7.15175e-05	1	0.761154	0.962536	FALSE
V_ZBRK1_01	36	40	83	36	61	0.000826541	0.000950051	0.000808762	0.000648438	0.000872513	0.311111	0.715184	0.188626	FALSE
V_ZEC_01	8	7	24	8	13	0.000183676	0.000166259	0.000233859	0.000144097	0.000185945	0.311335	0.617294	0.726941	FALSE
V_ZIC1_01	16	20	48	31	26	0.000367352	0.000475026	0.000467718	0.000558377	0.000371891	0.51451	0.409391	0.159975	FALSE
V_ZIC2_01	31	33	69	48	47	0.000711744	0.000783792	0.000672344	0.000864584	0.000672264	0.213461	1	0.260374	FALSE
V_ZID_01	21	22	54	32	33	0.000482149	0.000522528	0.000526182	0.00057639	0.000472015	0.76757	0.70204	0.495588	FALSE
V_ZNF219_01	143	139	325	183	229	0.00328321	0.00330143	0.00316684	0.00329623	0.0032755	0.699445	0.728536	0.988954	FALSE
VS_HMGA2_01	6	2	13	5	7	0.000137757	4.75026e-05	0.000126674	9.00609e-05	0.000100124	0.685897	0.783258	1	FALSE
