# Supplementary material for: Allelic expression mapping across cellular lineages to establish impact of non-coding SNPs
Source: Mol Syst Biol. 2014 Oct 17;10(10):1–15. doi: 10.15252/msb.20145114 (PMC4299376; doi:10.15252/msb.20145114)
Supplement: Supplementary file 17 — Supplementary Table S8 [file msb0010-0754-sd17.xlsx]

## Sheet: Sheet1
name	nbmotifOver	nbmotifUnder	sum	Bias quantification	diff	p-value binomial	Global regulatory role (p-value binomial test <0.05)	Footprint-derived motif found in other motif databases (1=yes, 2=no)
1	83	74	157	1.121621622	9	0.523300793		1
10	196	196	392	1	0	1		1
100	80	73	153	1.095890411	7	0.627770907		1
101	33	53	86	0.622641509	-20	0.039853629	rep	1		nbmotifOver=number of motifs with higher matrix score on the expected over expressed allele
102	49	59	108	0.830508475	-10	0.386572609		1		nbmotifUnder=number of motifs with higher matrix score on the expected under expressed allele
103	63	57	120	1.105263158	6	0.648260052		2
104	59	46	105	1.282608696	13	0.241431718		1
105	104	83	187	1.253012048	21	0.143389081		1
106	104	86	190	1.209302326	18	0.217356188		1
107	112	124	236	0.903225806	-12	0.474044299		2
108	224	205	429	1.092682927	19	0.384843673		2
109	90	90	180	1	0	1		2
11	58	81	139	0.716049383	-23	0.061649343		1
110	37	55	92	0.672727273	-18	0.075760236		1
111	59	74	133	0.797297297	-15	0.22462993		2
112	120	104	224	1.153846154	16	0.31623293		1
113	51	65	116	0.784615385	-14	0.227274946		1
114	46	47	93	0.978723404	-1	1		1
115	123	124	247	0.991935484	-1	1		1
116	279	295	574	0.945762712	-16	0.531293686		1
117	116	112	228	1.035714286	4	0.842568106		1
118	27	19	46	1.421052632	8	0.301995613		1
119	58	55	113	1.054545455	3	0.850869923		2
12	91	96	187	0.947916667	-5	0.769989395		2
120	48	37	85	1.297297297	11	0.277999289		2
121	53	69	122	0.768115942	-16	0.174205405		1
122	74	50	124	1.48	24	0.038448497	act	2
123	104	98	202	1.06122449	6	0.725085339		1
124	129	118	247	1.093220339	11	0.524674922		1
125	121	112	233	1.080357143	9	0.600306158		1
126	73	82	155	0.890243902	-9	0.520633373		1
127	44	44	88	1	0	1		1
128	33	30	63	1.1	3	0.801306493		2
129	144	159	303	0.905660377	-15	0.421281577		2
13	59	43	102	1.372093023	16	0.137098806		1
130	92	86	178	1.069767442	6	0.707947852		1
131	177	200	377	0.885	-23	0.257160515		1
132	86	95	181	0.905263158	-9	0.552207072		2
133	28	38	66	0.736842105	-10	0.267811665		1
134	38	63	101	0.603174603	-25	0.016505856	rep	1
135	138	95	233	1.452631579	43	0.005814692	act	2
136	156	159	315	0.981132075	-3	0.910301965		1
137	207	203	410	1.019704433	4	0.882240267		1
138	69	55	124	1.254545455	14	0.242922832		1
139	97	104	201	0.932692308	-7	0.672249977		2
14	49	65	114	0.753846154	-16	0.159761508		1
140	152	153	305	0.993464052	-1	1		2
141	84	95	179	0.884210526	-11	0.45489534		1
142	110	134	244	0.820895522	-24	0.140748076		2
143	31	27	58	1.148148148	4	0.694004094		2
144	104	86	190	1.209302326	18	0.217356188		2
145	96	114	210	0.842105263	-18	0.240681858		2
146	34	22	56	1.545454545	12	0.140895424		1
147	68	64	132	1.0625	4	0.794122517		2
148	26	26	52	1	0	1		1
149	82	94	176	0.872340426	-12	0.407087235		1
15	281	285	566	0.985964912	-4	0.899667738		1
150	35	30	65	1.166666667	5	0.620144765		2
151	93	80	173	1.1625	13	0.361628737		2
152	27	29	56	0.931034483	-2	0.893853095		2
153	148	145	293	1.020689655	3	0.90701196		1
154	99	57	156	1.736842105	42	0.000966133	act	1
155	72	58	130	1.24137931	14	0.254124554		1
156	80	67	147	1.194029851	13	0.322307649		1
157	34	37	71	0.918918919	-3	0.812588649		1
158	78	83	161	0.939759036	-5	0.752688957		1
159	162	151	313	1.072847682	11	0.571985136		1
16	71	65	136	1.092307692	6	0.668265852		1
160	85	82	167	1.036585366	3	0.877066811		1
161	58	61	119	0.950819672	-3	0.854630042		2
162	94	83	177	1.13253012	11	0.452358302		1
163	27	27	54	1	0	1		1
164	92	76	168	1.210526316	16	0.247081972		1
165	148	136	284	1.088235294	12	0.514001933		1
166	98	117	215	0.837606838	-19	0.219511208		1
167	21	19	40	1.105263158	2	0.874629312		1
168	142	181	323	0.784530387	-39	0.034321192	rep	2
169	192	180	372	1.066666667	12	0.56851715		2
17	63	34	97	1.852941176	29	0.004225804	act	1
170	130	112	242	1.160714286	18	0.274449735		1
171	73	80	153	0.9125	-7	0.627770907		1
172	75	75	150	1	0	1		1
173	74	48	122	1.541666667	26	0.02321636	act	2
174	127	109	236	1.165137615	18	0.268427312		1
175	181	173	354	1.046242775	8	0.709915197		1
176	128	139	267	0.920863309	-11	0.540624072		1
177	90	67	157	1.343283582	23	0.07879181		2
178	13	17	30	0.764705882	-4	0.584664712		1
179	34	42	76	0.80952381	-8	0.422191105		1
18	86	100	186	0.86	-14	0.340506919		1
180	43	45	88	0.955555556	-2	0.915186505		2
181	50	64	114	0.78125	-14	0.223230362		2
182	106	74	180	1.432432432	32	0.020597045	act	1
183	76	76	152	1	0	1		1
184	120	116	236	1.034482759	4	0.845223367		2
185	137	101	238	1.356435644	36	0.023084671	act	1
186	107	91	198	1.175824176	16	0.28639563		2
187	83	65	148	1.276923077	18	0.162071568		1
188	50	46	96	1.086956522	4	0.759649288		2
189	63	59	122	1.06779661	4	0.786057857		2
19	24	22	46	1.090909091	2	0.882995912		1
190	67	47	114	1.425531915	20	0.07469253		2
191	113	111	224	1.018018018	2	0.946748561		2
192	23	37	60	0.621621622	-14	0.092460981		2
193	86	80	166	1.075	6	0.698084055		2
194	69	63	132	1.095238095	6	0.66358536		1
195	126	140	266	0.9	-14	0.425457572		2
196	48	44	92	1.090909091	4	0.75465175		1
197	198	189	387	1.047619048	9	0.684309555		1
198	57	49	106	1.163265306	8	0.496754393		2
199	149	148	297	1.006756757	1	1		1
2	161	166	327	0.969879518	-5	0.824978252		1
20	29	22	51	1.318181818	7	0.401061991		1
200	128	147	275	0.870748299	-19	0.277701147		2
201	71	92	163	0.77173913	-21	0.116954402		1
202	109	120	229	0.908333333	-11	0.508816522		1
203	73	73	146	1	0	1		2
204	129	117	246	1.102564103	12	0.48317056		2
205	84	92	176	0.913043478	-8	0.597872449		2
206	48	47	95	1.021276596	1	1		2
207	79	56	135	1.410714286	23	0.057893892		1
208	57	57	114	1	0	1		2
209	83	61	144	1.360655738	22	0.07975707		1
21	125	95	220	1.315789474	30	0.050314559		2
210	95	90	185	1.055555556	5	0.768785562		1
211	76	101	177	0.752475248	-25	0.070938215		1
212	83	115	198	0.72173913	-32	0.027336775	rep	1
213	52	65	117	0.8	-13	0.267182305		2
214	156	142	298	1.098591549	14	0.451463375		2
215	106	115	221	0.92173913	-9	0.590582061		1
216	44	33	77	1.333333333	11	0.254304666		1
217	82	126	208	0.650793651	-44	0.002779898	rep	1
218	68	70	138	0.971428571	-2	0.932202488		2
22	107	111	218	0.963963964	-4	0.839048536		1
220	53	73	126	0.726027397	-20	0.090122866		1
221	46	36	82	1.277777778	10	0.320293364		1
222	86	98	184	0.87755102	-12	0.417479292		2
223	128	113	241	1.132743363	15	0.367184763		1
224	66	77	143	0.857142857	-11	0.403103909		1
225	29	12	41	2.416666667	17	0.01150779	act	2
226	102	111	213	0.918918919	-9	0.583692262		1
227	44	38	82	1.157894737	6	0.581114454		2
228	88	70	158	1.257142857	18	0.17604419		2
229	91	95	186	0.957894737	-4	0.825967627		2
23	142	147	289	0.965986395	-5	0.814030463		1
230	78	57	135	1.368421053	21	0.084812644		1
231	56	32	88	1.75	24	0.013750386	act	1
232	74	81	155	0.913580247	-7	0.629997594		2
233	39	40	79	0.975	-1	1		1
234	39	39	78	1	0	1		2
235	80	80	160	1	0	1		2
236	36	40	76	0.9	-4	0.731008882		1
237	104	124	228	0.838709677	-20	0.208184894		1
238	105	120	225	0.875	-15	0.350671965		2
239	70	58	128	1.206896552	12	0.330935829		1
24	76	77	153	0.987012987	-1	1		1
240	54	55	109	0.981818182	-1	1		1
241	81	62	143	1.306451613	19	0.131978598		1
242	235	200	435	1.175	35	0.102955074		1
243	106	80	186	1.325	26	0.066500435		2
244	31	34	65	0.911764706	-3	0.804317		1
245	59	63	122	0.936507937	-4	0.786057857		1
246	225	212	437	1.061320755	13	0.565992104		1
247	82	80	162	1.025	2	0.937408934		1
248	78	82	160	0.951219512	-4	0.812615565		2
249	128	112	240	1.142857143	16	0.332933031		2
25	105	93	198	1.129032258	12	0.43444638		1
250	50	42	92	1.19047619	8	0.465707446		2
251	27	33	60	0.818181818	-6	0.518958003		2
252	115	113	228	1.017699115	2	0.947216712		1
253	83	79	162	1.050632911	4	0.813753412		1
254	85	97	182	0.87628866	-12	0.414931399		1
255	84	77	161	1.090909091	7	0.636445778		2
256	14	23	37	0.608695652	-9	0.187741559		1
257	118	123	241	0.959349593	-5	0.796731885		1
258	32	23	55	1.391304348	9	0.280609718		1
259	97	95	192	1.021052632	2	0.94249257		1
26	33	33	66	1	0	1		1
260	86	77	163	1.116883117	9	0.531045449		1
261	55	45	100	1.222222222	10	0.368201617		1
262	72	66	138	1.090909091	6	0.6705341		2
263	28	35	63	0.8	-7	0.449962536		2
264	105	118	223	0.889830508	-13	0.421702476		2
265	38	31	69	1.225806452	7	0.470368532		2
266	52	51	103	1.019607843	1	1		1
267	67	62	129	1.080645161	5	0.724854367		1
268	37	43	80	0.860465116	-6	0.576430626		2
269	60	50	110	1.2	10	0.390927457		1
27	76	79	155	0.962025316	-3	0.872440803		2
270	41	31	72	1.322580645	10	0.28878428		2
271	60	59	119	1.016949153	1	1		2
272	88	79	167	1.113924051	9	0.536005062		2
273	71	97	168	0.731958763	-26	0.053432405		1
274	73	88	161	0.829545455	-15	0.269821152		1
275	85	135	220	0.62962963	-50	0.00091247	rep	1
276	41	34	75	1.205882353	7	0.488682971		1
277	65	58	123	1.120689655	7	0.588688063		1
278	169	213	382	0.79342723	-44	0.027670825	rep	1
279	76	71	147	1.070422535	5	0.741591942		2
28	94	104	198	0.903846154	-10	0.522536022		2
280	159	173	332	0.919075145	-14	0.475611274		2
281	69	79	148	0.873417722	-10	0.459541044		1
282	46	49	95	0.93877551	-3	0.837556071		1
283	208	225	433	0.924444444	-17	0.441982394		1
284	40	32	72	1.25	8	0.409579396		1
285	47	44	91	1.068181818	3	0.834081039		1
286	172	170	342	1.011764706	2	0.956886871		2
287	61	53	114	1.150943396	8	0.512254872		1
288	127	129	256	0.984496124	-2	0.95018089		1
289	111	97	208	1.144329897	14	0.367419421		2
29	69	72	141	0.958333333	-3	0.866321585		2
290	85	89	174	0.95505618	-4	0.820170857		1
291	59	83	142	0.710843373	-24	0.053208407		1
292	8	8	16	1	0	1		2
293	35	48	83	0.729166667	-13	0.187459868		1
294	163	159	322	1.025157233	4	0.867258938		1
295	70	79	149	0.886075949	-9	0.512356477		2
296	56	40	96	1.4	16	0.125345697		1
297	108	112	220	0.964285714	-4	0.839771332		2
298	106	132	238	0.803030303	-26	0.104924816		2
299	114	122	236	0.93442623	-8	0.648726044		2
3	155	151	306	1.026490066	4	0.863867555		1
30	30	56	86	0.535714286	-26	0.006673923	rep	1
300	65	50	115	1.3	15	0.191495935		1
301	86	81	167	1.061728395	5	0.757026167		1
302	56	76	132	0.736842105	-20	0.097812215		1
303	71	54	125	1.314814815	17	0.152120867		2
304	83	100	183	0.83	-17	0.236822713		2
305	40	41	81	0.975609756	-1	1		1
306	58	68	126	0.852941176	-10	0.422791134		2
307	77	66	143	1.166666667	11	0.403103909		1
308	34	31	65	1.096774194	3	0.804317		2
309	66	81	147	0.814814815	-15	0.248125726		2
31	28	26	54	1.076923077	2	0.891923151		1
310	73	73	146	1	0	1		1
311	107	100	207	1.07	7	0.676759628		1
312	62	99	161	0.626262626	-37	0.00440314	rep	1
313	53	61	114	0.868852459	-8	0.512254872		1
314	113	82	195	1.37804878	31	0.031421914	act	2
315	104	105	209	0.99047619	-1	1		1
316	197	213	410	0.924882629	-16	0.458857938		2
317	78	64	142	1.21875	14	0.275249969		2
318	71	101	172	0.702970297	-30	0.026730286	rep	2
319	61	71	132	0.85915493	-10	0.43353727		1
32	84	93	177	0.903225806	-9	0.54775091		2
320	58	66	124	0.878787879	-8	0.529769404		2
321	107	81	188	1.320987654	26	0.067971061		2
322	101	83	184	1.21686747	18	0.209995539		2
323	142	133	275	1.067669173	9	0.629589146		2
324	96	106	202	0.905660377	-10	0.526681782		1
325	91	80	171	1.1375	11	0.444532857		1
326	172	148	320	1.162162162	24	0.198458105		2
327	322	311	633	1.035369775	11	0.691057668		1
328	25	26	51	0.961538462	-1	1		1
329	23	13	36	1.769230769	10	0.132498164		2
33	17	25	42	0.68	-8	0.279956239		1
330	42	60	102	0.7	-18	0.091837678		2
331	159	140	299	1.135714286	19	0.29788023		2
332	58	41	99	1.414634146	17	0.107351587		2
333	61	64	125	0.953125	-3	0.858119373		2
334	50	65	115	0.769230769	-15	0.191495935		2
335	230	245	475	0.93877551	-15	0.520680028		1
336	38	50	88	0.76	-12	0.240793125		1
337	127	122	249	1.040983607	5	0.799951535		1
338	53	63	116	0.841269841	-10	0.4034697		2
339	53	56	109	0.946428571	-3	0.848194784		2
34	22	28	50	0.785714286	-6	0.479887662		1
340	44	39	83	1.128205128	5	0.660883648		2
341	97	122	219	0.795081967	-25	0.104637103		2
342	159	149	308	1.067114094	10	0.608147425		1
343	102	103	205	0.990291262	-1	1		2
344	91	89	180	1.02247191	2	0.940611737		1
345	117	79	196	1.481012658	38	0.008057137	act	1
346	93	93	186	1	0	1		1
347	52	62	114	0.838709677	-10	0.399373187		2
348	154	144	298	1.069444444	10	0.602193239		2
349	105	121	226	0.867768595	-16	0.318385369		1
35	126	127	253	0.992125984	-1	1		2
350	48	23	71	2.086956522	25	0.004065116	act	2
351	135	157	292	0.859872611	-22	0.219030622		2
352	54	66	120	0.818181818	-12	0.315303301		1
353	59	69	128	0.855072464	-10	0.426439496		2
354	91	89	180	1.02247191	2	0.940611737		1
355	33	42	75	0.785714286	-9	0.355699239		2
356	83	105	188	0.79047619	-22	0.125400084		2
357	60	52	112	1.153846154	8	0.50851318		2
358	31	43	74	0.720930233	-12	0.200678203		1
359	45	44	89	1.022727273	1	1		1
36	27	22	49	1.227272727	5	0.568172413		1
360	103	89	192	1.157303371	14	0.348171167		1
361	227	224	451	1.013392857	3	0.924982838		1
362	29	25	54	1.16	4	0.683489228		1
363	95	80	175	1.1875	15	0.289892524		2
364	123	102	225	1.205882353	21	0.182296997		1
365	132	102	234	1.294117647	30	0.057755719		2
366	65	69	134	0.942028986	-4	0.795628715		2
367	75	57	132	1.315789474	18	0.138668006		2
368	81	77	158	1.051948052	4	0.811456607		2
369	117	115	232	1.017391304	2	0.94767273		1
37	71	51	122	1.392156863	20	0.084980646		1
370	20	27	47	0.740740741	-7	0.381693398		1
371	88	122	210	0.721311475	-34	0.022546717	rep	1
372	80	72	152	1.111111111	8	0.570333063		2
373	12	33	45	0.363636364	-21	0.0024589	rep	1
374	90	105	195	0.857142857	-15	0.316073126		1
375	135	141	276	0.957446809	-6	0.763504844		1
376	41	49	90	0.836734694	-8	0.460792473		1
377	116	108	224	1.074074074	8	0.640092047		1
378	73	76	149	0.960526316	-3	0.869922971		1
379	110	121	231	0.909090909	-11	0.510656635		2
38	46	29	75	1.586206897	17	0.063949916		1
380	51	51	102	1	0	1		2
381	52	58	110	0.896551724	-6	0.633755648		2
382	54	50	104	1.08	4	0.76879181		1
383	53	49	102	1.081632653	4	0.766604261		2
384	75	71	146	1.056338028	4	0.804020365		2
385	130	154	284	0.844155844	-24	0.172207951		1
386	53	51	104	1.039215686	2	0.921948828		1
387	39	45	84	0.866666667	-6	0.585646795		1
388	82	83	165	0.987951807	-1	1		2
389	112	105	217	1.066666667	7	0.683879442		1
39	45	49	94	0.918367347	-4	0.757189074		1
390	84	77	161	1.090909091	7	0.636445778		2
391	43	44	87	0.977272727	-1	1		1
392	70	91	161	0.769230769	-21	0.114695943		2
393	61	42	103	1.452380952	19	0.075619108		1
394	56	69	125	0.811594203	-13	0.28308524		2
395	75	63	138	1.19047619	12	0.349115166		2
396	67	51	118	1.31372549	16	0.167051114		1
397	45	44	89	1.022727273	1	1		2
398	53	68	121	0.779411765	-15	0.202924291		1
399	76	68	144	1.117647059	8	0.559821138		1
4	64	62	126	1.032258065	2	0.929059687		1
40	137	132	269	1.037878788	5	0.807375774		1
400	74	59	133	1.254237288	15	0.22462993		1
401	40	41	81	0.975609756	-1	1		2
402	62	55	117	1.127272727	7	0.57929025		1
403	114	138	252	0.826086957	-24	0.147228751		2
404	77	72	149	1.069444444	5	0.743269022		1
405	137	99	236	1.383838384	38	0.015838689	act	2
406	175	211	386	0.829383886	-36	0.074701874		2
407	128	127	255	1.007874016	1	1		1
408	102	94	196	1.085106383	8	0.617188462		1
409	44	54	98	0.814814815	-10	0.363354188		2
41	68	56	124	1.214285714	12	0.323247647		1
410	13	23	36	0.565217391	-10	0.132498164		1
411	35	45	80	0.777777778	-10	0.31430658		1
412	65	46	111	1.413043478	19	0.087089127		1
413	130	81	211	1.604938272	49	0.000907788	act	1
414	73	77	150	0.948051948	-4	0.806595996		1
415	59	70	129	0.842857143	-11	0.378687663		1
416	63	57	120	1.105263158	6	0.648260052		2
417	55	44	99	1.25	11	0.314879891		1
418	193	165	358	1.16969697	28	0.15348244		1
419	40	26	66	1.538461538	14	0.108856964		1
42	97	140	237	0.692857143	-43	0.006248602	rep	2
420	111	113	224	0.982300885	-2	0.946748561		1
421	78	143	221	0.545454545	-65	1.46E-05	rep	2
422	97	84	181	1.154761905	13	0.372464824		1
423	57	46	103	1.239130435	11	0.32447878		2
424	32	35	67	0.914285714	-3	0.807194691		1
425	45	37	82	1.216216216	8	0.439705429		2
426	99	101	200	0.98019802	-2	0.943651521		2
427	135	121	256	1.115702479	14	0.416557187		1
428	51	78	129	0.653846154	-27	0.021702954	rep	2
429	61	39	100	1.564102564	22	0.0352002	act	1
43	120	119	239	1.008403361	1	1		1
430	45	46	91	0.97826087	-1	1		2
431	77	84	161	0.916666667	-7	0.636445778		1
432	111	93	204	1.193548387	18	0.233874217		2
433	90	80	170	1.125	10	0.490138567		1
434	141	133	274	1.060150376	8	0.672456388		1
435	95	98	193	0.969387755	-3	0.885577999		2
436	100	98	198	1.020408163	2	0.943368363		1
437	69	70	139	0.985714286	-1	1		2
438	61	56	117	1.089285714	5	0.711703277		2
439	61	69	130	0.884057971	-8	0.539419552		1
44	41	42	83	0.976190476	-1	1		1
440	186	182	368	1.021978022	4	0.875756259		2
441	54	56	110	0.964285714	-2	0.924097392		1
442	72	66	138	1.090909091	6	0.6705341		1
443	94	98	192	0.959183673	-4	0.828663429		1
444	26	20	46	1.3	6	0.461391182		1
445	61	71	132	0.85915493	-10	0.43353727		1
446	44	36	80	1.222222222	8	0.434042255		2
447	68	63	131	1.079365079	5	0.726876103		1
448	75	69	144	1.086956522	6	0.677069794		2
449	77	56	133	1.375	21	0.082491293		1
45	122	76	198	1.605263158	46	0.001324281	act	1
450	135	132	267	1.022727273	3	0.902613774		1
451	168	179	347	0.938547486	-11	0.591450112		1
452	76	81	157	0.938271605	-5	0.749665075		1
453	23	36	59	0.638888889	-13	0.11747735		1
454	56	50	106	1.12	6	0.627430977		1
455	63	50	113	1.26	13	0.258862		1
456	176	186	362	0.946236559	-10	0.636252753		1
457	171	142	313	1.204225352	29	0.113355846		1
458	11	16	27	0.6875	-5	0.442068338		2
459	82	74	156	1.108108108	8	0.575315484		1
46	69	59	128	1.169491525	10	0.426439496		1
460	93	114	207	0.815789474	-21	0.164341783		2
461	44	46	90	0.956521739	-2	0.916128877		1
462	55	82	137	0.670731707	-27	0.025966837	rep	1
463	65	63	128	1.031746032	2	0.929613908		2
464	72	68	140	1.058823529	4	0.799956414		1
465	40	28	68	1.428571429	12	0.181810055		1
466	84	74	158	1.135135135	10	0.474106177		2
467	111	126	237	0.880952381	-15	0.363170392		1
468	116	107	223	1.08411215	9	0.592251915		2
469	280	316	596	0.886075949	-36	0.15161014		1
47	88	75	163	1.173333333	13	0.347293209		1
470	52	47	99	1.106382979	5	0.687885344		1
471	83	78	161	1.064102564	5	0.752688957		2
472	102	104	206	0.980769231	-2	0.944476172		2
473	32	34	66	0.941176471	-2	0.9021585		2
474	67	79	146	0.848101266	-12	0.362678763		2
475	153	117	270	1.307692308	36	0.032976485	act	1
476	62	48	110	1.291666667	14	0.214976538		2
477	50	53	103	0.943396226	-3	0.843897655		1
478	118	104	222	1.134615385	14	0.382977865		2
479	64	89	153	0.719101124	-25	0.051988853		2
48	96	104	200	0.923076923	-8	0.620728928		1
480	83	102	185	0.81372549	-19	0.185558905		1
481	22	52	74	0.423076923	-30	0.000642807	rep	2
482	76	61	137	1.245901639	15	0.231537166		2
483	36	54	90	0.666666667	-18	0.072549532		2
484	73	67	140	1.089552239	6	0.672756504		1
485	95	99	194	0.95959596	-4	0.829534571		2
486	15	18	33	0.833333333	-3	0.728332481		1
487	119	129	248	0.92248062	-10	0.567748776		1
488	50	42	92	1.19047619	8	0.465707446		1
489	76	41	117	1.853658537	35	0.001557202	act	1
49	14	10	24	1.4	4	0.541256189		1
490	118	147	265	0.802721088	-29	0.085234905		2
491	121	126	247	0.96031746	-5	0.799160982		2
492	79	70	149	1.128571429	9	0.512356477		2
493	62	46	108	1.347826087	16	0.148576348		1
494	52	70	122	0.742857143	-18	0.123427087		1
495	67	65	132	1.030769231	2	0.930684466		2
496	152	143	295	1.062937063	9	0.641448631		1
497	43	54	97	0.796296296	-11	0.309933534		2
498	94	110	204	0.854545455	-16	0.293602454		1
499	45	62	107	0.725806452	-17	0.121512422		1
5	157	146	303	1.075342466	11	0.565711785		1
50	34	27	61	1.259259259	7	0.442626005		2
500	115	108	223	1.064814815	7	0.68793218		2
501	52	34	86	1.529411765	18	0.066152597		1
502	68	45	113	1.511111111	23	0.038018646	act	1
503	90	98	188	0.918367347	-8	0.609800398		1
504	68	70	138	0.971428571	-2	0.932202488		2
505	115	131	246	0.877862595	-16	0.338902686		1
506	32	34	66	0.941176471	-2	0.9021585		1
507	99	107	206	0.925233645	-8	0.62586058		2
508	159	169	328	0.940828402	-10	0.619297493		2
509	90	79	169	1.139240506	11	0.441850168		1
51	122	113	235	1.079646018	9	0.601860667		1
510	65	84	149	0.773809524	-19	0.140055407		2
511	84	66	150	1.272727273	18	0.164906983		2
512	69	72	141	0.958333333	-3	0.866321585		1
513	22	23	45	0.956521739	-1	1		2
514	46	29	75	1.586206897	17	0.063949916		2
515	72	111	183	0.648648649	-39	0.004832515	rep	2
516	99	89	188	1.112359551	10	0.511679618		2
517	50	45	95	1.111111111	5	0.681742506		1
518	102	98	200	1.040816327	4	0.832070374		1
519	79	61	140	1.295081967	18	0.150527697		2
52	56	42	98	1.333333333	14	0.18884672		1
520	155	182	337	0.851648352	-27	0.156581749		1
521	144	146	290	0.98630137	-2	0.953186979		1
522	67	45	112	1.488888889	22	0.046735068	act	1
523	226	248	474	0.911290323	-22	0.334770422		1
524	83	80	163	1.0375	3	0.875581173		2
525	63	50	113	1.26	13	0.258862		2
526	96	128	224	0.75	-32	0.038095626	rep	1
527	68	52	120	1.307692308	16	0.170645213		1
528	112	111	223	1.009009009	1	1		1
529	114	100	214	1.14	14	0.374225246		1
53	48	72	120	0.666666667	-24	0.035323683	rep	2
530	138	136	274	1.014705882	2	0.951841991		2
531	57	63	120	0.904761905	-6	0.648260052		2
532	96	106	202	0.905660377	-10	0.526681782		2
533	74	91	165	0.813186813	-17	0.212785797		1
534	59	54	113	1.092592593	5	0.706882261		1
535	98	110	208	0.890909091	-12	0.445712221		1
536	56	49	105	1.142857143	7	0.558394291		1
537	34	38	72	0.894736842	-4	0.723948146		2
538	42	45	87	0.933333333	-3	0.83037301		2
539	121	126	247	0.96031746	-5	0.799160982		1
54	135	132	267	1.022727273	3	0.902613774		1
540	40	49	89	0.816326531	-9	0.396570158		1
541	102	121	223	0.842975207	-19	0.227982902		2
542	99	98	197	1.010204082	1	1		1
543	70	58	128	1.206896552	12	0.330935829		2
544	81	74	155	1.094594595	7	0.629997594		1
545	34	30	64	1.133333333	4	0.707980754		2
546	89	93	182	0.956989247	-4	0.824098093		1
547	92	111	203	0.828828829	-19	0.206352382		2
548	46	42	88	1.095238095	4	0.749329003		1
549	170	130	300	1.307692308	40	0.024181982	act	1
55	76	84	160	0.904761905	-8	0.580129206		1
550	72	91	163	0.791208791	-19	0.158368898		1
551	117	98	215	1.193877551	19	0.219511208		2
552	91	88	179	1.034090909	3	0.881223473		1
553	145	153	298	0.947712418	-8	0.68518071		2
554	126	105	231	1.2	21	0.18809044		1
555	132	149	281	0.88590604	-17	0.339854166		2
556	58	73	131	0.794520548	-15	0.221116019		1
557	115	125	240	0.92	-10	0.561366739		1
558	80	68	148	1.176470588	12	0.365944074		1
559	42	56	98	0.75	-14	0.18884672		2
56	27	31	58	0.870967742	-4	0.694004094		1
560	24	41	65	0.585365854	-17	0.046353474	rep	2
561	47	50	97	0.94	-3	0.839213662		1
562	67	43	110	1.558139535	24	0.027850888	act	2
563	80	56	136	1.428571429	24	0.048182696	act	2
564	55	55	110	1	0	1		2
565	105	103	208	1.019417476	2	0.944743114		2
566	59	67	126	0.880597015	-8	0.53305275		2
567	46	43	89	1.069767442	3	0.832257754		2
568	102	126	228	0.80952381	-24	0.12752193		1
569	125	117	242	1.068376068	8	0.652816775		2
57	114	78	192	1.461538462	36	0.011345491	act	1
570	95	92	187	1.032608696	3	0.883771237		1
571	109	94	203	1.159574468	15	0.325808856		2
572	206	143	349	1.440559441	63	0.00087846	act	1
573	61	63	124	0.968253968	-2	0.928492164		2
574	186	187	373	0.994652406	-1	1		2
575	81	96	177	0.84375	-15	0.292637108		2
576	323	337	660	0.958456973	-14	0.612873048		1
577	65	74	139	0.878378378	-9	0.497564142		1
578	181	159	340	1.13836478	22	0.254716961		1
579	53	73	126	0.726027397	-20	0.090122866		1
58	214	224	438	0.955357143	-10	0.667217701		2
580	179	202	381	0.886138614	-23	0.25967482		2
581	105	95	200	1.105263158	10	0.524622356		2
582	105	101	206	1.03960396	4	0.834496283		1
583	43	41	84	1.048780488	2	0.913202362		2
584	53	55	108	0.963636364	-2	0.923401038		1
585	118	122	240	0.967213115	-4	0.846501589		1
586	102	96	198	1.0625	6	0.722437693		1
587	69	84	153	0.821428571	-15	0.257633777		1
588	42	47	89	0.893617021	-5	0.671808649		1
589	55	57	112	0.964912281	-2	0.924775094		1
59	52	48	100	1.083333333	4	0.764353434		1
590	62	56	118	1.107142857	6	0.645496764		2
591	62	50	112	1.24	12	0.298592853		1
592	69	65	134	1.061538462	4	0.795628715		2
593	134	127	261	1.05511811	7	0.710423188		2
594	119	120	239	0.991666667	-1	1		1
595	65	79	144	0.82278481	-14	0.278614546		2
596	73	98	171	0.744897959	-25	0.06614291		1
597	53	47	100	1.127659574	6	0.617299414		2
598	84	67	151	1.253731343	17	0.19272591		2
599	133	157	290	0.847133758	-24	0.176719309		1
6	74	53	127	1.396226415	21	0.075530559		1
60	37	41	78	0.902439024	-4	0.734342033		1
600	215	219	434	0.98173516	-4	0.885518284		2
601	61	82	143	0.743902439	-21	0.09408333		2
602	53	53	106	1	0	1		1
603	88	78	166	1.128205128	10	0.484956561		1
604	60	57	117	1.052631579	3	0.853408446		2
605	75	47	122	1.595744681	28	0.014170491	act	2
606	52	35	87	1.485714286	17	0.085688974		2
607	39	68	107	0.573529412	-29	0.006517765	rep	2
608	56	70	126	0.8	-14	0.246706247		1
609	28	45	73	0.622222222	-17	0.060370037		1
61	84	59	143	1.423728814	25	0.044372935	act	1
610	76	71	147	1.070422535	5	0.741591942		2
611	182	176	358	1.034090909	6	0.791625235		2
612	155	114	269	1.359649123	41	0.014581512	act	1
613	82	84	166	0.976190476	-2	0.938165342		2
614	95	103	198	0.922330097	-8	0.618970999		2
615	78	59	137	1.322033898	19	0.123774825		1
616	38	43	81	0.88372093	-5	0.656992468		2
617	135	101	236	1.336633663	34	0.03148605	act	2
618	107	133	240	0.804511278	-26	0.106388063		1
619	59	64	123	0.921875	-5	0.718508837		2
62	15	25	40	0.6	-10	0.153859944		1
620	75	60	135	1.25	15	0.228103478		2
621	60	47	107	1.276595745	13	0.245891315		2
622	73	73	146	1	0	1		2
623	75	46	121	1.630434783	29	0.01061146	act	2
624	63	54	117	1.166666667	9	0.459691387		2
625	63	62	125	1.016129032	1	1		1
626	139	118	257	1.177966102	21	0.212108208		1
627	82	94	176	0.872340426	-12	0.407087235		2
628	84	99	183	0.848484848	-15	0.300696938		1
629	80	91	171	0.879120879	-11	0.444532857		1
63	69	84	153	0.821428571	-15	0.257633777		2
630	100	111	211	0.900900901	-11	0.491274281		2
631	76	68	144	1.117647059	8	0.559821138		2
632	63	84	147	0.75	-21	0.098700727		2
633	39	30	69	1.3	9	0.335557618		1
634	113	97	210	1.164948454	16	0.300610446		1
635	72	68	140	1.058823529	4	0.799956414		2
636	95	68	163	1.397058824	27	0.041372423	act	1
637	98	125	223	0.784	-27	0.081436054		2
638	35	25	60	1.4	10	0.245060833		1
639	148	115	263	1.286956522	33	0.048265761	act	1
64	34	39	73	0.871794872	-5	0.639972932		2
640	118	137	255	0.861313869	-19	0.259614926		1
641	90	112	202	0.803571429	-22	0.139334095		2
642	64	76	140	0.842105263	-12	0.352583827		1
643	100	93	193	1.075268817	7	0.665933046		2
644	48	57	105	0.842105263	-9	0.435114495		1
645	83	104	187	0.798076923	-21	0.143389081		2
646	43	47	90	0.914893617	-4	0.752033202		1
647	125	107	232	1.168224299	18	0.264336036		1
648	61	36	97	1.694444444	25	0.014389633	act	2
649	35	32	67	1.09375	3	0.807194691		1
65	53	43	96	1.23255814	10	0.358397632		1
650	221	223	444	0.99103139	-2	0.962155389		1
651	62	57	119	1.087719298	5	0.714026312		1
652	28	28	56	1	0	1		2
653	31	37	68	0.837837838	-6	0.544612223		2
654	167	182	349	0.917582418	-15	0.453662168		1
655	129	131	260	0.984732824	-2	0.950564857		2
656	153	150	303	1.02	3	0.908551599		1
657	58	48	106	1.208333333	10	0.382125811		1
658	228	177	405	1.288135593	51	0.012876091	act	1
659	66	56	122	1.178571429	10	0.415285181		1
66	130	128	258	1.015625	2	0.950373987		1
660	67	50	117	1.34	17	0.138753169		1
661	88	96	184	0.916666667	-8	0.605942753		1
662	67	52	119	1.288461538	15	0.199158398		1
663	38	42	80	0.904761905	-4	0.737554309		2
664	129	133	262	0.969924812	-4	0.85300678		1
665	47	46	93	1.02173913	1	1		2
666	71	103	174	0.689320388	-32	0.018510319	rep	1
667	88	89	177	0.988764045	-1	1		1
668	87	79	166	1.101265823	8	0.587053564		2
669	170	190	360	0.894736842	-20	0.316639393		2
67	154	145	299	1.062068966	9	0.643686974		2
670	76	78	154	0.974358974	-2	0.93580892		2
671	49	52	101	0.942307692	-3	0.842382099		1
672	50	54	104	0.925925926	-4	0.76879181		2
673	92	87	179	1.057471264	5	0.76505742		2
674	34	28	62	1.214285714	6	0.52577336		2
675	177	203	380	0.871921182	-26	0.199613447		2
676	68	69	137	0.985507246	-1	1		2
677	126	141	267	0.893617021	-15	0.391603202		2
678	88	72	160	1.222222222	16	0.235582426		1
679	55	61	116	0.901639344	-6	0.642667425		1
68	22	28	50	0.785714286	-6	0.479887662		1
680	98	125	223	0.784	-27	0.081436054		1
681	91	70	161	1.3	21	0.114695943		1
682	55	52	107	1.057692308	3	0.846802075		2
683	54	37	91	1.459459459	17	0.092946943		2
69	29	37	66	0.783783784	-8	0.389052461		2
7	128	116	244	1.103448276	12	0.48138285		1
70	33	35	68	0.942857143	-2	0.903597346		2
71	63	50	113	1.26	13	0.258862		1
72	77	72	149	1.069444444	5	0.743269022		1
73	67	79	146	0.848101266	-12	0.362678763		2
74	152	155	307	0.980645161	-3	0.90914639		1
75	54	44	98	1.227272727	10	0.363354188		2
76	113	104	217	1.086538462	9	0.587180109		2
77	21	22	43	0.954545455	-1	1		1
78	81	76	157	1.065789474	5	0.749665075		2
79	95	100	195	0.95	-5	0.774623332		2
8	54	37	91	1.459459459	17	0.092946943		1
80	106	105	211	1.00952381	1	1		1
81	63	53	116	1.188679245	10	0.4034697		1
82	108	76	184	1.421052632	32	0.022035136	act	1
83	45	28	73	1.607142857	17	0.060370037		1
84	88	103	191	0.854368932	-15	0.311053938		1
85	49	70	119	0.7	-21	0.066291331		2
86	31	35	66	0.885714286	-4	0.712230883		2
87	33	63	96	0.523809524	-30	0.00287861	rep	1
88	27	20	47	1.35	7	0.381693398		1
89	138	132	270	1.045454545	6	0.76097203		1
9	254	225	479	1.128888889	29	0.200723158		1
90	140	147	287	0.952380952	-7	0.72328017		2
91	68	57	125	1.192982456	11	0.371160695		2
92	149	203	352	0.733990148	-54	0.004660403	rep	2
93	40	46	86	0.869565217	-6	0.590035611		1
94	150	140	290	1.071428571	10	0.597230076		2
95	48	44	92	1.090909091	4	0.75465175		1
96	87	86	173	1.011627907	1	1		2
97	57	67	124	0.850746269	-10	0.419073743		1
98	183	170	353	1.076470588	13	0.523079498		1
99	66	46	112	1.434782609	20	0.072126386		1
V_AFP1_Q6	11	22	33	0.5	-11	0.080143312
V_AHR_01	38	40	78	0.95	-2	0.909946452
V_AHR_Q5	37	29	66	1.275862069	8	0.389052461
V_AHRARNT_01	18	27	45	0.666666667	-9	0.232693192
V_AHRARNT_02	47	40	87	1.175	7	0.520291594
V_AHRHIF_Q6	30	25	55	1.2	5	0.590053332
V_AIRE_01	5	6	11	0.833333333	-1	1
V_AIRE_02	7	6	13	1.166666667	1	1
V_ALPHACP1_01	40	31	71	1.290322581	9	0.342470998
V_ALX3_01	7	12	19	0.583333333	-5	0.359283447
V_ALX4_01	27	23	50	1.173913043	4	0.671811034
V_ALX4_02	5	13	18	0.384615385	-8	0.096252441
V_AMEF2_Q6	33	31	64	1.064516129	2	0.900653246
V_AML_Q6	79	56	135	1.410714286	23	0.057893892
V_AP1_01	139	113	252	1.230088496	26	0.115112662
V_AP1_C	91	58	149	1.568965517	33	0.008531155	act
V_AP1_Q2	71	60	131	1.183333333	11	0.382354321
V_AP1_Q2_01	76	58	134	1.310344828	18	0.14166175
V_AP1_Q4	83	81	164	1.024691358	2	0.937790586
V_AP1_Q4_01	84	61	145	1.37704918	23	0.067329471
V_AP1_Q6	115	105	220	1.095238095	10	0.544094408
V_AP1_Q6_01	82	65	147	1.261538462	17	0.18676537
V_AP1FJ_Q2	69	70	139	0.985714286	-1	1
V_AP2_Q3	281	249	530	1.128514056	32	0.178068541
V_AP2_Q6	196	203	399	0.965517241	-7	0.763934297
V_AP2_Q6_01	286	299	585	0.956521739	-13	0.6198341
V_AP2ALPHA_01	145	129	274	1.124031008	16	0.364865742
V_AP2ALPHA_02	137	117	254	1.170940171	20	0.23313219
V_AP2ALPHA_03	58	68	126	0.852941176	-10	0.422791134
V_AP2GAMMA_01	123	122	245	1.008196721	1	1
V_AP4_01	104	118	222	0.881355932	-14	0.382977865
V_AP4_Q5	80	80	160	1	0	1
V_AP4_Q6	96	81	177	1.185185185	15	0.292637108
V_AP4_Q6_01	80	59	139	1.355932203	21	0.089452315
V_AR_01	28	32	60	0.875	-4	0.698883428
V_AR_02	14	10	24	1.4	4	0.541256189
V_AR_03	11	15	26	0.733333333	-4	0.557197094
V_AR_04	22	34	56	0.647058824	-12	0.140895424
V_AR_Q2	37	31	68	1.193548387	6	0.544612223
V_AR_Q6	34	22	56	1.545454545	12	0.140895424
V_AREB6_01	23	35	58	0.657142857	-12	0.148005801
V_AREB6_02	35	42	77	0.833333333	-7	0.494382274
V_AREB6_03	65	69	134	0.942028986	-4	0.795628715
V_AREB6_04	29	34	63	0.852941176	-5	0.614655016
V_ARNT_01	53	57	110	0.929824561	-4	0.775002983
V_ARNT_02	24	25	49	0.96	-1	1
V_ARP1_01	72	50	122	1.44	22	0.056822689
V_ATF_01	29	51	80	0.568627451	-22	0.018316098	rep
V_ATF_B	20	31	51	0.64516129	-11	0.160779602
V_ATF1_Q6	17	33	50	0.515151515	-16	0.032839138	rep
V_ATF3_Q6	43	65	108	0.661538462	-22	0.042807221	rep
V_ATF4_Q2	35	50	85	0.7	-15	0.128396403
V_ATF5_01	57	54	111	1.055555556	3	0.849550187
V_ATF6_01	21	10	31	2.1	11	0.070755546
V_BACH1_01	157	145	302	1.082758621	12	0.526816356
V_BACH2_01	71	81	152	0.87654321	-10	0.465508998
V_BARHL1_01	16	22	38	0.727272727	-6	0.417692191
V_BARHL2_01	17	24	41	0.708333333	-7	0.348888879
V_BARX1_01	19	9	28	2.111111111	10	0.087158553
V_BARX2_01	7	13	20	0.538461538	-6	0.263175964
V_BCL6_01	49	46	95	1.065217391	3	0.837556071
V_BCL6_02	36	25	61	1.44	11	0.200031369
V_BCL6_Q3	20	31	51	0.64516129	-11	0.160779602
V_BEN_01	32	56	88	0.571428571	-24	0.013750386	rep
V_BEN_02	10	18	28	0.555555556	-8	0.184933342
V_BLIMP1_Q6	114	106	220	1.075471698	8	0.637069715
V_BRACH_01	11	13	24	0.846153846	-2	0.838819742
V_BRCA_01	8	13	21	0.615384615	-5	0.383310318
V_BRN2_01	22	25	47	0.88	-3	0.770866995
V_BRN3C_01	9	17	26	0.529411765	-8	0.168637544
V_BRN4_01	12	12	24	1	0	1
V_CACCCBINDINGFACTOR_Q6	152	167	319	0.910179641	-15	0.433175291
V_CART1_01	11	6	17	1.833333333	5	0.332305908
V_CART1_02	8	13	21	0.615384615	-5	0.383310318
V_CART1_03	5	9	14	0.555555556	-4	0.423950195
V_CDC5_01	11	11	22	1	0	1
V_CDP_01	11	6	17	1.833333333	5	0.332305908
V_CDP_02	4	3	7	1.333333333	1	1
V_CDP_03	22	27	49	0.814814815	-5	0.568172413
V_CDP_04	14	12	26	1.166666667	2	0.845018983
V_CDPCR1_01	5	2	7	2.5	3	0.453125
V_CDPCR3_01	19	13	32	1.461538462	6	0.377085587
V_CDPCR3HD_01	2	2	4	1	0	1
V_CDX_Q5	24	29	53	0.827586207	-5	0.583132154
V_CDX1_01	23	20	43	1.15	3	0.760791643
V_CDX2_01	40	20	60	2	20	0.013489294	act
V_CDX2_Q5	21	12	33	1.75	9	0.162755657
V_CEBP_01	28	20	48	1.4	8	0.312326807
V_CEBP_C	56	18	74	3.111111111	38	1.11E-05	act
V_CEBP_Q2	34	15	49	2.266666667	19	0.009399242	act
V_CEBP_Q2_01	48	35	83	1.371428571	13	0.187459868
V_CEBP_Q3	55	26	81	2.115384615	29	0.001688638	act
V_CEBPA_01	39	31	70	1.258064516	8	0.402963075
V_CEBPB_01	47	59	106	0.796610169	-12	0.285284422
V_CEBPB_02	55	46	101	1.195652174	9	0.426160015
V_CEBPDELTA_Q6	56	45	101	1.244444444	11	0.319727321
V_CEBPGAMMA_Q6	40	30	70	1.333333333	10	0.281978922
V_CETS1P54_01	52	29	81	1.793103448	23	0.013999474	act
V_CETS1P54_02	27	31	58	0.870967742	-4	0.694004094
V_CETS1P54_03	63	35	98	1.8	28	0.00609263	act
V_CHOP_01	16	26	42	0.615384615	-10	0.164149402
V_CHX10_01	13	11	24	1.181818182	2	0.838819742
V_CKROX_Q2	237	200	437	1.185	37	0.084931964
V_CLOCKBMAL_Q6	18	19	37	0.947368421	-1	1
V_CMYB_01	35	46	81	0.760869565	-11	0.26641231
V_CMYC_01	38	31	69	1.225806452	7	0.470368532
V_CMYC_02	49	44	93	1.113636364	5	0.678532014
V_COUP_01	52	45	97	1.155555556	7	0.542610158
V_COUP_DR1_Q6	68	40	108	1.7	28	0.009057983	act
V_COUPTF_Q6	90	85	175	1.058823529	5	0.76246944
V_CP2_01	65	60	125	1.083333333	5	0.720672516
V_CP2_02	115	93	208	1.23655914	22	0.145187994
V_CREB_01	12	31	43	0.387096774	-19	0.005401573	rep
V_CREB_02	16	31	47	0.516129032	-15	0.039986057	rep
V_CREB_Q2	34	45	79	0.755555556	-11	0.260425526
V_CREB_Q2_01	27	53	80	0.509433962	-26	0.004868154	rep
V_CREB_Q4	34	47	81	0.723404255	-13	0.182076747
V_CREB_Q4_01	21	46	67	0.456521739	-25	0.003065318	rep
V_CREBATF_Q6	22	32	54	0.6875	-10	0.220328494
V_CREBP1_01	4	2	6	2	2	0.6875
V_CREBP1_Q2	29	39	68	0.743589744	-10	0.274990396
V_CREBP1CJUN_01	12	25	37	0.48	-13	0.047031027	rep
V_CREL_01	52	39	91	1.333333333	13	0.208174422
V_CRX_02	19	11	30	1.727272727	8	0.200488422
V_CRX_Q4	13	19	32	0.684210526	-6	0.377085587
V_CTCF_01	196	217	413	0.903225806	-21	0.325052198
V_CTCF_02	159	140	299	1.135714286	19	0.29788023
V_CTF1_01	90	97	187	0.927835052	-7	0.660948464
V_DAX1_01	40	43	83	0.930232558	-3	0.826404724
V_DEC_Q1	55	47	102	1.170212766	8	0.488434465
V_DELTAEF1_01	27	40	67	0.675	-13	0.142071379
V_DLX1_01	6	11	17	0.545454545	-5	0.332305908
V_DLX2_01	15	15	30	1	0	1
V_DLX3_01	12	11	23	1.090909091	1	1
V_DLX5_01	11	9	20	1.222222222	2	0.823802948
V_DLX7_01	13	9	22	1.444444444	4	0.523467064
V_DMRT1_01	44	30	74	1.466666667	14	0.13017768
V_DMRT2_01	39	23	62	1.695652174	16	0.055897227
V_DMRT3_01	18	19	37	0.947368421	-1	1
V_DR1_Q3	58	41	99	1.414634146	17	0.107351587
V_DR3_Q4	36	45	81	0.8	-9	0.374174418
V_DR4_Q2	56	61	117	0.918032787	-5	0.711703277
V_E12_Q6	76	80	156	0.95	-4	0.810275877
V_E2A_Q2	96	116	212	0.827586207	-20	0.191796175
V_E2A_Q6	43	61	104	0.704918033	-18	0.095043675
V_E2F_01	21	24	45	0.875	-3	0.765991824
V_E2F_02	12	4	16	3	8	0.076812744
V_E2F_03	20	5	25	4	15	0.004077315	act
V_E2F_Q3	15	6	21	2.5	9	0.078353882
V_E2F_Q3_01	22	14	36	1.571428571	8	0.242984954
V_E2F_Q4	15	6	21	2.5	9	0.078353882
V_E2F_Q4_01	28	17	45	1.647058824	11	0.135156451
V_E2F_Q6	15	6	21	2.5	9	0.078353882
V_E2F_Q6_01	34	26	60	1.307692308	8	0.366294007
V_E2F1_01	28	16	44	1.75	12	0.096141754
V_E2F1_02	17	18	35	0.944444444	-1	1
V_E2F1_Q3	7	3	10	2.333333333	4	0.34375
V_E2F1_Q3_01	103	133	236	0.77443609	-30	0.058830952
V_E2F1_Q4	11	6	17	1.833333333	5	0.332305908
V_E2F1_Q4_01	22	14	36	1.571428571	8	0.242984954
V_E2F1_Q6	15	6	21	2.5	9	0.078353882
V_E2F1_Q6_01	24	23	47	1.043478261	1	1
V_E2F1DP1_01	19	16	35	1.1875	3	0.735878801
V_E2F1DP1RB_01	12	4	16	3	8	0.076812744
V_E2F1DP2_01	19	16	35	1.1875	3	0.735878801
V_E2F4DP1_01	12	4	16	3	8	0.076812744
V_E2F4DP2_01	19	16	35	1.1875	3	0.735878801
V_E2F6_01	18	28	46	0.642857143	-10	0.183924821
V_E47_01	131	126	257	1.03968254	5	0.803022904
V_E47_02	71	81	152	0.87654321	-10	0.465508998
V_E4BP4_01	17	11	28	1.545454545	6	0.344928451
V_E4F1_Q6	19	19	38	1	0	1
V_EBF_Q6	59	56	115	1.053571429	3	0.852155527
V_EBOX_Q6_01	66	72	138	0.916666667	-6	0.6705341
V_EFC_Q6	20	38	58	0.526315789	-18	0.024746036	rep
V_EGR_Q6	235	193	428	1.21761658	42	0.047373871	act
V_EGR1_01	79	93	172	0.849462366	-14	0.321573937
V_EGR2_01	54	54	108	1	0	1
V_EGR3_01	51	71	122	0.718309859	-20	0.084980646
V_ELF1_Q6	94	74	168	1.27027027	20	0.142453346
V_ELF5_01	53	50	103	1.06	3	0.843897655
V_ELK1_01	83	41	124	2.024390244	42	0.000203789	act
V_ELK1_02	74	45	119	1.644444444	29	0.009966324	act
V_ELK1_03	40	25	65	1.6	15	0.081681534
V_ELK1_04	40	25	65	1.6	15	0.081681534
V_EMX2_01	6	8	14	0.75	-2	0.790527344
V_EN1_02	10	17	27	0.588235294	-7	0.247788563
V_EN2_01	7	12	19	0.583333333	-5	0.359283447
V_ER_Q6	33	37	70	0.891891892	-4	0.720202772
V_ER_Q6_02	27	43	70	0.627906977	-16	0.072237927
V_ERR1_Q2	22	33	55	0.666666667	-11	0.177001365
V_ESE1_Q3	49	41	90	1.195121951	8	0.460792473
V_ESX1_01	9	14	23	0.642857143	-5	0.404872894
V_ETF_Q6	61	73	134	0.835616438	-12	0.342014709
V_ETS_Q4	122	80	202	1.525	42	0.003808623	act
V_ETS_Q6	74	39	113	1.897435897	35	0.001277625	act
V_ETS1_B	142	129	271	1.100775194	13	0.466098413
V_ETS2_B	89	74	163	1.202702703	15	0.272783917
V_EVI1_01	21	23	44	0.913043478	-2	0.880395821
V_EVI1_02	16	18	34	0.888888889	-2	0.86416624
V_EVI1_03	7	12	19	0.583333333	-5	0.359283447
V_EVI1_04	29	28	57	1.035714286	1	1
V_EVI1_05	6	18	24	0.333333333	-12	0.022655845	rep
V_EVI1_06	8	14	22	0.571428571	-6	0.286278725
V_EVX1_01	9	4	13	2.25	5	0.266845703
V_FAC1_01	44	56	100	0.785714286	-12	0.271253024
V_FLI1_Q6	67	44	111	1.522727273	23	0.036306491	act
V_FOX_Q2	38	47	85	0.808510638	-9	0.38566942
V_FOXD3_01	42	39	81	1.076923077	3	0.824313215
V_FOXJ2_01	47	63	110	0.746031746	-16	0.152337806
V_FOXJ2_02	18	19	37	0.947368421	-1	1
V_FOXM1_01	24	26	50	0.923076923	-2	0.887724827
V_FOXO1_01	34	29	63	1.172413793	5	0.614655016
V_FOXO1_02	29	24	53	1.208333333	5	0.583132154
V_FOXO1_Q5	53	50	103	1.06	3	0.843897655
V_FOXO3_01	37	38	75	0.973684211	-1	1
V_FOXO3A_Q1	44	31	75	1.419354839	13	0.165427942
V_FOXO4_01	29	32	61	0.90625	-3	0.798152627
V_FOXO4_02	38	30	68	1.266666667	8	0.39612484
V_FOXP3_Q4	36	39	75	0.923076923	-3	0.817553851
V_FRA1_Q5	84	61	145	1.37704918	23	0.067329471
V_FREAC2_01	28	28	56	1	0	1
V_FREAC3_01	29	20	49	1.45	9	0.25286973
V_FREAC4_01	42	39	81	1.076923077	3	0.824313215
V_FREAC7_01	32	55	87	0.581818182	-23	0.017827553	rep
V_FXR_IR1_Q6	22	26	48	0.846153846	-4	0.665465812
V_FXR_Q3	33	22	55	1.5	11	0.177001365
V_GABP_B	129	80	209	1.6125	49	0.000856815	act
V_GADP_01	107	60	167	1.783333333	47	0.000342407	act
V_GAF_Q6	27	32	59	0.84375	-5	0.602923201
V_GATA_C	16	16	32	1	0	1
V_GATA1_01	34	30	64	1.133333333	4	0.707980754
V_GATA1_02	26	16	42	1.625	10	0.164149402
V_GATA1_03	17	21	38	0.80952381	-4	0.62710257
V_GATA1_04	21	29	50	0.724137931	-8	0.32223632
V_GATA1_05	17	22	39	0.772727273	-5	0.52239738
V_GATA1_06	21	21	42	1	0	1
V_GATA2_01	24	19	43	1.263157895	5	0.542384012
V_GATA2_02	29	28	57	1.035714286	1	1
V_GATA2_03	21	26	47	0.807692308	-5	0.56006463
V_GATA3_01	24	28	52	0.857142857	-4	0.677808639
V_GATA3_02	23	29	52	0.793103448	-6	0.488455669
V_GATA3_03	5	17	22	0.294117647	-12	0.016900539	rep
V_GATA4_Q3	50	50	100	1	0	1
V_GATA6_01	11	4	15	2.75	7	0.118469238
V_GBX2_01	3	9	12	0.333333333	-6	0.145996094
V_GCM_Q2	34	32	66	1.0625	2	0.9021585
V_GCNF_01	28	36	64	0.777777778	-8	0.381732795
V_GFI1_01	15	20	35	0.75	-5	0.499559833
V_GFI1_Q6	37	30	67	1.233333333	7	0.463817618
V_GFI1B_01	26	19	45	1.368421053	7	0.371298034
V_GLI_Q2	72	70	142	1.028571429	2	0.933160792
V_GR_01	15	17	32	0.882352941	-2	0.860050066
V_GR_Q6	39	48	87	0.8125	-9	0.391190965
V_GR_Q6_01	28	34	62	0.823529412	-6	0.52577336
V_GRE_C	42	48	90	0.875	-6	0.598411718
V_GZF1_01	6	12	18	0.5	-6	0.237884521
V_HAND1E47_01	46	66	112	0.696969697	-20	0.072126386
V_HB9_01	7	7	14	1	0	1
V_HEB_Q6	70	58	128	1.206896552	12	0.330935829
V_HELIOSA_01	18	22	40	0.818181818	-4	0.635828003
V_HELIOSA_02	52	43	95	1.209302326	9	0.411910074
V_HEN1_01	64	65	129	0.984615385	-1	1
V_HEN1_02	70	65	135	1.076923077	5	0.730789439
V_HES1_Q2	71	66	137	1.075757576	5	0.732684094
V_HFH3_01	46	43	89	1.069767442	3	0.832257754
V_HFH4_01	25	55	80	0.454545455	-30	0.001052735	rep
V_HFH8_01	28	27	55	1.037037037	1	1
V_HIC1_02	289	227	516	1.273127753	62	0.007186372	act
V_HIC1_03	185	152	337	1.217105263	33	0.081153633
V_HIF1_Q3	50	43	93	1.162790698	7	0.534059862
V_HIF1_Q5	16	32	48	0.5	-16	0.029304947	rep
V_HIF2A_01	17	19	36	0.894736842	-2	0.8679394
V_HLF_01	22	16	38	1.375	6	0.417692191
V_HMEF2_Q6	38	24	62	1.583333333	14	0.097954441
V_HMGIY_Q3	52	41	93	1.268292683	11	0.299731697
V_HMX1_02	10	16	26	0.625	-6	0.326939583
V_HMX3_02	8	14	22	0.571428571	-6	0.286278725
V_HNF1_01	27	20	47	1.35	7	0.381693398
V_HNF1_02	13	10	23	1.3	3	0.677639484
V_HNF1_C	18	23	41	0.782608696	-5	0.532709255
V_HNF1_Q6	19	23	42	0.826086957	-4	0.643968956
V_HNF1_Q6_01	12	16	28	0.75	-4	0.571588188
V_HNF1B_01	19	15	34	1.266666667	4	0.607591361
V_HNF3_Q6	43	49	92	0.87755102	-6	0.602412278
V_HNF3_Q6_01	54	63	117	0.857142857	-9	0.459691387
V_HNF3A_01	32	26	58	1.230769231	6	0.511842308
V_HNF3ALPHA_Q6	34	29	63	1.172413793	5	0.614655016
V_HNF3B_01	45	42	87	1.071428571	3	0.83037301
V_HNF4_01	54	51	105	1.058823529	3	0.845370319
V_HNF4_DR1_Q3	46	53	99	0.867924528	-7	0.546713484
V_HNF4_Q6	23	11	34	2.090909091	12	0.057612673
V_HNF4_Q6_01	45	43	88	1.046511628	2	0.915186505
V_HNF4ALPHA_Q6	41	28	69	1.464285714	13	0.148032181
V_HNF6_Q6	12	15	27	0.8	-3	0.701108038
V_HOX13_02	16	12	28	1.333333333	4	0.571588188
V_HOXA1_01	18	12	30	1.5	6	0.361594608
V_HOXA10_01	23	24	47	0.958333333	-1	1
V_HOXA13_02	28	25	53	1.12	3	0.783846302
V_HOXA13_03	6	9	15	0.666666667	-3	0.60723877
V_HOXA2_01	15	16	31	0.9375	-1	1
V_HOXA3_01	6	4	10	1.5	2	0.75390625
V_HOXA3_02	7	6	13	1.166666667	1	1
V_HOXA4_01	8	11	19	0.727272727	-3	0.647605896
V_HOXA4_Q2	3	4	7	0.75	-1	1
V_HOXA6_01	20	12	32	1.666666667	8	0.21532715
V_HOXA9_01	30	22	52	1.363636364	8	0.331749763
V_HOXB5_01	16	12	28	1.333333333	4	0.571588188
V_HOXB6_01	18	10	28	1.8	8	0.184933342
V_HOXB9_01	24	26	50	0.923076923	-2	0.887724827
V_HOXC10_01	12	11	23	1.090909091	1	1
V_HOXC11_01	18	11	29	1.636363636	7	0.264930896
V_HOXC12_01	9	6	15	1.5	3	0.60723877
V_HOXC13_01	8	10	18	0.8	-2	0.814529419
V_HOXC4_01	4	11	15	0.363636364	-7	0.118469238
V_HOXC5_01	5	10	15	0.5	-5	0.301757813
V_HOXC8_01	16	17	33	0.941176471	-1	1
V_HOXC9_01	15	17	32	0.882352941	-2	0.860050066
V_HOXD13_01	10	25	35	0.4	-15	0.016673848	rep
V_HOXD3_01	20	13	33	1.538461538	7	0.296206369
V_HSF_Q6	31	54	85	0.574074074	-23	0.016508822	rep
V_HSF1_01	9	14	23	0.642857143	-5	0.404872894
V_HSF1_Q6	41	37	78	1.108108108	4	0.734342033
V_HSF2_01	10	19	29	0.526315789	-9	0.136045948
V_HSF2_02	27	38	65	0.710526316	-11	0.214539194
V_HTF_01	25	13	38	1.923076923	12	0.072951389
V_ICSBP_Q6	49	47	96	1.042553191	2	0.918778035
V_IK_Q5	103	112	215	0.919642857	-9	0.585447146
V_IPF1_01	6	6	12	1	0	1
V_IPF1_02	19	10	29	1.9	9	0.136045948
V_IPF1_03	6	7	13	0.857142857	-1	1
V_IPF1_04	4	4	8	1	0	1
V_IPF1_05	13	14	27	0.928571429	-1	1
V_IPF1_06	16	13	29	1.230769231	3	0.711071104
V_IPF1_Q4	15	11	26	1.363636364	4	0.557197094
V_IPF1_Q4_01	21	20	41	1.05	1	1
V_IRF_Q6	110	83	193	1.325301205	27	0.060992157
V_IRF_Q6_01	89	55	144	1.618181818	34	0.005768824	act
V_IRF1_01	43	48	91	0.895833333	-5	0.67522246
V_IRF2_01	43	39	82	1.102564103	4	0.740652841
V_IRF3_Q3	62	73	135	0.849315068	-11	0.389502629
V_IRF7_01	27	33	60	0.818181818	-6	0.518958003
V_IRX2_01	20	22	42	0.909090909	-2	0.877614329
V_IRX4_01	25	17	42	1.470588235	8	0.279956239
V_IRX5_01	21	16	37	1.3125	5	0.511375782
V_IRXB3_01	20	18	38	1.111111111	2	0.871414679
V_ISRE_01	87	73	160	1.191780822	14	0.304059878
V_K2B_01	12	8	20	1.5	4	0.503444672
V_KAISO_01	30	28	58	1.071428571	2	0.895683214
V_KROX_Q6	384	376	760	1.021276596	8	0.799580086
V_LEF1_Q2_01	18	22	40	0.818181818	-4	0.635828003
V_LEF1TCF1_Q4	22	29	51	0.75862069	-7	0.401061991
V_LFA1_Q6	40	37	77	1.081081081	3	0.819892904
V_LH2_01	5	6	11	0.833333333	-1	1
V_LHX3_01	6	13	19	0.461538462	-7	0.167068481
V_LHX3_02	13	18	31	0.722222222	-5	0.47312966
V_LHX4_01	10	9	19	1.111111111	1	1
V_LHX5_01	19	16	35	1.1875	3	0.735878801
V_LHX61_01	6	5	11	1.2	1	1
V_LHX61_02	9	5	14	1.8	4	0.423950195
V_LMAF_Q2	49	53	102	0.924528302	-4	0.766604261
V_LMO2COM_01	112	124	236	0.903225806	-12	0.474044299
V_LMO2COM_02	12	10	22	1.2	2	0.831811905
V_LMX1_01	15	19	34	0.789473684	-4	0.607591361
V_LMX1B_01	12	16	28	0.75	-4	0.571588188
V_LRF_Q2	72	81	153	0.888888889	-9	0.517921031
V_LRH1_Q5	39	37	76	1.054054054	2	0.908776925
V_LUN1_01	57	70	127	0.814285714	-13	0.286914607
V_LXR_DR4_Q3	47	48	95	0.979166667	-1	1
V_LXR_Q3	41	49	90	0.836734694	-8	0.460792473
V_LYF1_01	53	40	93	1.325	13	0.213153001
V_MAF_Q6	118	98	216	1.204081633	20	0.195969845
V_MAF_Q6_01	87	55	142	1.581818182	32	0.009043247	act
V_MAX_01	29	28	57	1.035714286	1	1
V_MAZ_Q6	169	149	318	1.134228188	20	0.286648022
V_MAZR_01	296	258	554	1.147286822	38	0.115874663
V_MECP2_01	29	17	46	1.705882353	12	0.103805356
V_MECP2_02	12	11	23	1.090909091	1	1
V_MEF2_01	59	31	90	1.903225806	28	0.004165114	act
V_MEF2_02	23	7	30	3.285714286	16	0.005222879	act
V_MEF2_03	14	18	32	0.777777778	-4	0.596614896
V_MEF2_04	23	20	43	1.15	3	0.760791643
V_MEF2_05	27	21	48	1.285714286	6	0.470879014
V_MEF2_Q6_01	32	27	59	1.185185185	5	0.602923201
V_MEIS1_01	34	38	72	0.894736842	-4	0.723948146
V_MEIS1_02	43	37	80	1.162162162	6	0.576430626
V_MEIS1AHOXA9_01	23	24	47	0.958333333	-1	1
V_MEIS1BHOXA9_02	11	27	38	0.407407407	-16	0.013852965	rep
V_MEIS2_01	42	35	77	1.2	7	0.494382274
V_MIF1_01	41	28	69	1.464285714	13	0.148032181
V_MIZF_01	9	11	20	0.818181818	-2	0.823802948
V_MMEF2_Q6	39	31	70	1.258064516	8	0.402963075
V_MOX1_01	22	11	33	2	11	0.080143312
V_MRF2_01	24	18	42	1.333333333	6	0.440799067
V_MRG2_01	42	35	77	1.2	7	0.494382274
V_MSX1_01	9	7	16	1.285714286	2	0.803619385
V_MSX1_02	18	11	29	1.636363636	7	0.264930896
V_MSX2_01	3	7	10	0.428571429	-4	0.34375
V_MTERF_01	24	32	56	0.75	-8	0.349681953
V_MTF1_01	29	34	63	0.852941176	-5	0.614655016
V_MTF1_Q4	119	112	231	1.0625	7	0.693101279
V_MYB_Q3	27	26	53	1.038461538	1	1
V_MYB_Q5_01	29	22	51	1.318181818	7	0.401061991
V_MYB_Q6	26	16	42	1.625	10	0.164149402
V_MYCMAX_01	39	34	73	1.147058824	5	0.639972932
V_MYCMAX_02	51	36	87	1.416666667	15	0.132901885
V_MYCMAX_03	45	36	81	1.25	9	0.374174418
V_MYCMAX_B	48	54	102	0.888888889	-6	0.620767669
V_MYOD_01	74	64	138	1.15625	10	0.443715004
V_MYOD_Q6	53	73	126	0.726027397	-20	0.090122866
V_MYOD_Q6_01	146	139	285	1.050359712	7	0.722351368
V_MYOGENIN_Q6	52	35	87	1.485714286	17	0.085688974
V_MYOGNF1_01	16	6	22	2.666666667	10	0.05247879
V_MZF1_01	69	83	152	0.831325301	-14	0.291654451
V_MZF1_02	158	140	298	1.128571429	18	0.324735082
V_NANOG_02	67	84	151	0.797619048	-17	0.19272591
V_NCX_01	16	27	43	0.592592593	-11	0.126289474
V_NCX_02	24	25	49	0.96	-1	1
V_NERF_Q2	90	94	184	0.957446809	-4	0.825040351
V_NEUROD_02	142	139	281	1.021582734	3	0.905057538
V_NF1_Q6	90	82	172	1.097560976	8	0.593647461
V_NF1_Q6_01	73	75	148	0.973333333	-2	0.934524985
V_NFAT_Q4_01	31	32	63	0.96875	-1	1
V_NFAT_Q6	41	39	80	1.051282051	2	0.911072121
V_NFE2_01	69	60	129	1.15	9	0.481354105
V_NFKAPPAB_01	62	27	89	2.296296296	35	0.000265585	act
V_NFKAPPAB50_01	71	55	126	1.290909091	16	0.181224061
V_NFKAPPAB65_01	49	31	80	1.580645161	18	0.056664426
V_NFKB_C	62	35	97	1.771428571	27	0.007959455	act
V_NFKB_Q6	76	43	119	1.76744186	33	0.003183184	act
V_NFKB_Q6_01	92	65	157	1.415384615	27	0.03764524	act
V_NFMUE1_Q6	24	28	52	0.857142857	-4	0.677808639
V_NFY_01	50	41	91	1.219512195	9	0.401812796
V_NFY_C	19	27	46	0.703703704	-8	0.301995613
V_NFY_Q6	21	18	39	1.166666667	3	0.749258625
V_NFY_Q6_01	18	42	60	0.428571429	-24	0.002670436	rep
V_NGFIC_01	85	104	189	0.817307692	-19	0.190291484
V_NKX21_01	33	38	71	0.868421053	-5	0.635307642
V_NKX22_01	25	16	41	1.5625	9	0.211023598
V_NKX22_02	30	20	50	1.5	10	0.202638751
V_NKX25_02	5	5	10	1	0	1
V_NKX25_03	47	32	79	1.46875	15	0.114660356
V_NKX25_Q5	55	54	109	1.018518519	1	1
V_NKX32_02	18	27	45	0.666666667	-9	0.232693192
V_NKX3A_01	30	9	39	3.333333333	21	0.00106502	act
V_NKX3A_02	20	29	49	0.689655172	-9	0.25286973
V_NKX61_01	23	21	44	1.095238095	2	0.880395821
V_NKX61_02	11	16	27	0.6875	-5	0.442068338
V_NKX61_03	17	15	32	1.133333333	2	0.860050066
V_NKX62_Q2	9	7	16	1.285714286	2	0.803619385
V_NMYC_01	49	55	104	0.890909091	-6	0.624143516
V_NRF1_Q6	24	39	63	0.615384615	-15	0.076925834
V_NRF2_Q4	88	52	140	1.692307692	36	0.0029587	act
V_NRSE_B	36	42	78	0.857142857	-6	0.571586718
V_NRSF_01	48	83	131	0.578313253	-35	0.002828896	rep
V_NRSF_Q4	113	126	239	0.896825397	-13	0.437686244
V_NUR77_Q5	13	36	49	0.361111111	-23	0.001402689	rep
V_OCT_C	28	24	52	1.166666667	4	0.677808639
V_OCT_Q6	28	20	48	1.4	8	0.312326807
V_OCT1_01	14	25	39	0.56	-11	0.108129021
V_OCT1_02	19	18	37	1.055555556	1	1
V_OCT1_03	10	14	24	0.714285714	-4	0.541256189
V_OCT1_04	30	26	56	1.153846154	4	0.688879761
V_OCT1_05	31	32	63	0.96875	-1	1
V_OCT1_06	18	21	39	0.857142857	-3	0.749258625
V_OCT1_07	20	19	39	1.052631579	1	1
V_OCT1_08	12	26	38	0.461538462	-14	0.03355244	rep
V_OCT1_B	18	21	39	0.857142857	-3	0.749258625
V_OCT1_Q5_01	27	21	48	1.285714286	6	0.470879014
V_OCT1_Q6	45	32	77	1.40625	13	0.171060974
V_OCT2_01	29	37	66	0.783783784	-8	0.389052461
V_OCTAMER_01	23	19	42	1.210526316	4	0.643968956
V_OCTAMER_02	9	13	22	0.692307692	-4	0.523467064
V_OLF1_01	58	51	109	1.137254902	7	0.565700114
V_OSF2_Q6	24	31	55	0.774193548	-7	0.418754188
V_OTX_Q1	5	6	11	0.833333333	-1	1
V_OTX1_01	15	23	38	0.652173913	-8	0.25587508
V_OTX2_01	10	21	31	0.476190476	-11	0.070755546
V_OTX3_01	14	16	30	0.875	-2	0.855535552
V_P300_01	78	67	145	1.164179104	11	0.406368051
V_P50P50_Q3	84	63	147	1.333333333	21	0.098700727
V_P50RELAP65_Q5_01	79	53	132	1.490566038	26	0.029171627	act
V_P53_01	57	25	82	2.28	32	0.000534721	act
V_P53_02	25	24	49	1.041666667	1	1
V_P53_DECAMER_Q2	22	32	54	0.6875	-10	0.220328494
V_PARP_Q3	26	39	65	0.666666667	-13	0.136032395
V_PAX_Q6	45	40	85	1.125	5	0.66464549
V_PAX1_B	10	7	17	1.428571429	3	0.629058838
V_PAX2_01	23	13	36	1.769230769	10	0.132498164
V_PAX2_02	20	15	35	1.333333333	5	0.499559833
V_PAX3_01	6	10	16	0.6	-4	0.454498291
V_PAX3_B	12	13	25	0.923076923	-1	1
V_PAX4_01	87	79	166	1.101265823	8	0.587053564
V_PAX4_02	20	9	29	2.222222222	11	0.061428346
V_PAX4_03	135	99	234	1.363636364	36	0.02193465	act
V_PAX4_04	8	12	20	0.666666667	-4	0.503444672
V_PAX4_05	15	10	25	1.5	5	0.424356222
V_PAX5_01	10	30	40	0.333333333	-20	0.002221434	rep
V_PAX5_02	5	4	9	1.25	1	1
V_PAX6_01	19	15	34	1.266666667	4	0.607591361
V_PAX6_02	20	22	42	0.909090909	-2	0.877614329
V_PAX6_Q2	68	88	156	0.772727273	-20	0.127937676
V_PAX8_01	28	24	52	1.166666667	4	0.677808639
V_PAX8_B	21	14	35	1.5	7	0.310504659
V_PBX_Q3	9	12	21	0.75	-3	0.66362381
V_PBX1_01	11	8	19	1.375	3	0.647605896
V_PBX1_02	11	15	26	0.733333333	-4	0.557197094
V_PBX1_03	10	14	24	0.714285714	-4	0.541256189
V_PBX1_04	22	23	45	0.956521739	-1	1
V_PEBP_Q6	59	54	113	1.092592593	5	0.706882261
V_PIT1_01	14	14	28	1	0	1
V_PIT1_Q6	21	34	55	0.617647059	-13	0.104789482
V_PITX1_01	19	20	39	0.95	-1	1
V_PITX2_01	15	16	31	0.9375	-1	1
V_PITX2_Q2	35	25	60	1.4	10	0.245060833
V_PKNOX2_01	42	41	83	1.024390244	1	1
V_PLZF_02	7	6	13	1.166666667	1	1
V_PMX2A_01	5	10	15	0.5	-5	0.301757813
V_PMX2B_01	7	15	22	0.466666667	-8	0.133800507
V_POU1F1_Q6	17	11	28	1.545454545	6	0.344928451
V_POU2F3_01	20	41	61	0.487804878	-21	0.009853448	rep
V_POU3F2_01	29	35	64	0.828571429	-6	0.532308776
V_POU3F2_02	2	7	9	0.285714286	-5	0.1796875
V_POU5F1_01	26	28	54	0.928571429	-2	0.891923151
V_POU6F1_02	29	17	46	1.705882353	12	0.103805356
V_POU6F1_03	24	18	42	1.333333333	6	0.440799067
V_PPAR_DR1_Q2	57	48	105	1.1875	9	0.435114495
V_PPARA_01	19	27	46	0.703703704	-8	0.301995613
V_PPARA_02	62	67	129	0.925373134	-5	0.724854367
V_PPARG_01	32	22	54	1.454545455	10	0.220328494
V_PPARG_02	7	21	28	0.333333333	-14	0.012540951	rep
V_PPARG_03	43	54	97	0.796296296	-11	0.309933534
V_PR_01	13	14	27	0.928571429	-1	1
V_PR_02	17	16	33	1.0625	1	1
V_PR_Q2	43	45	88	0.955555556	-2	0.915186505
V_PREP1_01	43	40	83	1.075	3	0.826404724
V_PROP1_02	6	11	17	0.545454545	-5	0.332305908
V_PU1_Q4	212	123	335	1.723577236	89	1.33E-06	act
V_PU1_Q6	81	31	112	2.612903226	50	2.53E-06	act
V_PXR_Q2	11	18	29	0.611111111	-7	0.264930896
V_PXRRXR_01	29	26	55	1.115384615	3	0.78770619
V_PXRRXR_02	30	25	55	1.2	5	0.590053332
V_RAX_01	4	13	17	0.307692308	-9	0.049041748	rep
V_RBPJK_01	52	42	94	1.238095238	10	0.353328032
V_RBPJK_Q4	27	33	60	0.818181818	-6	0.518958003
V_RELBP52_01	54	32	86	1.6875	22	0.022982592	act
V_REST_01	69	74	143	0.932432432	-5	0.738136803
V_RFX_Q6	25	20	45	1.25	5	0.55148433
V_RFX1_01	22	42	64	0.523809524	-20	0.01685819	rep
V_RFX1_02	52	34	86	1.529411765	18	0.066152597
V_ROAZ_01	60	45	105	1.333333333	15	0.171564697
V_RORA_Q4	13	10	23	1.3	3	0.677639484
V_RORA1_01	19	27	46	0.703703704	-8	0.301995613
V_RORA2_01	10	27	37	0.37037037	-17	0.007632079	rep
V_RP58_01	52	51	103	1.019607843	1	1
V_RREB1_01	195	171	366	1.140350877	24	0.229227795
V_RSRFC4_01	23	24	47	0.958333333	-1	1
V_RSRFC4_Q2	27	23	50	1.173913043	4	0.671811034
V_RUSH1A_02	5	5	10	1	0	1
V_SAP1A_01	43	32	75	1.34375	11	0.248045742
V_SF1_Q6	15	25	40	0.6	-10	0.153859944
V_SF1_Q6_01	17	24	41	0.708333333	-7	0.348888879
V_SHOX2_01	7	17	24	0.411764706	-10	0.063914657
V_SIX1_01	27	18	45	1.5	9	0.232693192
V_SIX2_01	26	25	51	1.04	1	1
V_SIX3_01	13	18	31	0.722222222	-5	0.47312966
V_SIX4_01	26	32	58	0.8125	-6	0.511842308
V_SIX6_01	15	13	28	1.153846154	2	0.850554019
V_SIX6_02	15	19	34	0.789473684	-4	0.607591361
V_SMAD_Q6	39	41	80	0.951219512	-2	0.911072121
V_SMAD_Q6_01	39	42	81	0.928571429	-3	0.824313215
V_SMAD3_Q6	42	41	83	1.024390244	1	1
V_SMAD4_Q6	95	89	184	1.06741573	6	0.712530774
V_SOX_Q6	25	18	43	1.388888889	7	0.360377653
V_SOX2_Q6	49	57	106	0.859649123	-8	0.496754393
V_SOX4_01	21	25	46	0.84	-4	0.658738077
V_SOX5_01	19	19	38	1	0	1
V_SOX9_B1	29	28	57	1.035714286	1	1
V_SOX9_Q4	33	32	65	1.03125	1	1
V_SP1_01	204	188	392	1.085106383	16	0.448723296
V_SP1_02	284	264	548	1.075757576	20	0.41702272
V_SP1_Q2_01	394	344	738	1.145348837	50	0.071203984
V_SP1_Q4_01	492	439	931	1.120728929	53	0.088283642
V_SP1_Q6	514	463	977	1.110151188	51	0.109630874
V_SP1_Q6_01	346	277	623	1.249097473	69	0.006396874	act
V_SP1SP3_Q4	296	254	550	1.165354331	42	0.080327126
V_SP3_Q3	104	114	218	0.912280702	-10	0.542253427
V_SP4_Q5	403	318	721	1.267295597	85	0.001739064	act
V_SPIB_01	115	78	193	1.474358974	37	0.009382074	act
V_SREBP_Q3	85	64	149	1.328125	21	0.101002932
V_SREBP_Q6	165	183	348	0.901639344	-18	0.362159558
V_SREBP1_01	27	35	62	0.771428571	-8	0.374151712
V_SREBP1_02	50	46	96	1.086956522	4	0.759649288
V_SREBP1_Q5	142	159	301	0.893081761	-17	0.35643191
V_SREBP2_Q6	96	115	211	0.834782609	-19	0.215185923
V_SRF_01	20	13	33	1.538461538	7	0.296206369
V_SRF_02	33	27	60	1.222222222	6	0.518958003
V_SRF_C	29	24	53	1.208333333	5	0.583132154
V_SRF_Q4	35	24	59	1.458333333	11	0.192526458
V_SRF_Q5_01	43	21	64	2.047619048	22	0.008146902	act
V_SRF_Q5_02	30	24	54	1.25	6	0.496617435
V_SRF_Q6	24	19	43	1.263157895	5	0.542384012
V_SRY_02	31	26	57	1.192307692	5	0.59664176
V_STAF_01	63	36	99	1.75	27	0.008633587	act
V_STAF_02	56	82	138	0.682926829	-26	0.032947508	rep
V_STAT_01	31	25	56	1.24	6	0.50440376
V_STAT_Q6	68	57	125	1.192982456	11	0.371160695
V_STAT1_01	28	15	43	1.866666667	13	0.065994034
V_STAT1_02	28	30	58	0.933333333	-2	0.895683214
V_STAT1_03	14	19	33	0.736842105	-5	0.486850242
V_STAT1_05	54	43	97	1.255813953	11	0.309933534
V_STAT1STAT1_Q3	42	48	90	0.875	-6	0.598411718
V_STAT3_01	28	23	51	1.217391304	5	0.575849348
V_STAT3_02	48	38	86	1.263157895	10	0.331834355
V_STAT3STAT3_Q3	43	32	75	1.34375	11	0.248045742
V_STAT4_01	18	22	40	0.818181818	-4	0.635828003
V_STAT5A_01	46	32	78	1.4375	14	0.140538286
V_STAT5A_02	12	22	34	0.545454545	-10	0.121449485
V_STAT5B_01	40	38	78	1.052631579	2	0.909946452
V_STAT6_01	12	11	23	1.090909091	1	1
V_SZF11_01	80	70	150	1.142857143	10	0.462549518
V_T3R_Q6	38	37	75	1.027027027	1	1
V_TAL1_Q6	68	62	130	1.096774194	6	0.661169683
V_TAL1ALPHAE47_01	58	69	127	0.84057971	-11	0.374957051
V_TAL1BETAE47_01	58	62	120	0.935483871	-4	0.784328177
V_TAL1BETAITF2_01	67	69	136	0.971014493	-2	0.931707615
V_TATA_01	13	17	30	0.764705882	-4	0.584664712
V_TATA_C	16	15	31	1.066666667	1	1
V_TAXCREB_01	39	30	69	1.3	9	0.335557618
V_TAXCREB_02	31	36	67	0.861111111	-5	0.625406829
V_TBP_01	3	9	12	0.333333333	-6	0.145996094
V_TBX18_01	27	36	63	0.75	-9	0.313503053
V_TBX22_01	18	34	52	0.529411765	-16	0.0364834	rep
V_TBX5_01	21	23	44	0.913043478	-2	0.880395821
V_TBX5_02	22	28	50	0.785714286	-6	0.479887662
V_TBX5_Q5	31	34	65	0.911764706	-3	0.804317
V_TCF11_01	29	23	52	1.260869565	6	0.488455669
V_TCF11MAFG_01	44	31	75	1.419354839	13	0.165427942
V_TCF4_Q5	5	4	9	1.25	1	1
V_TEF_01	53	47	100	1.127659574	6	0.617299414
V_TEF_Q6	20	13	33	1.538461538	7	0.296206369
V_TEL2_Q6	66	38	104	1.736842105	28	0.007799616	act
V_TFE_Q6	6	11	17	0.545454545	-5	0.332305908
V_TFIIA_Q6	31	27	58	1.148148148	4	0.694004094
V_TFIII_Q6	113	99	212	1.141414141	14	0.371980256
V_TGIF_01	19	32	51	0.59375	-13	0.09191455
V_TGIF_02	50	38	88	1.315789474	12	0.240793125
V_TGIF2_01	36	32	68	1.125	4	0.71630076
V_TITF1_Q3	21	19	40	1.105263158	2	0.874629312
V_TRF1_01	26	28	54	0.928571429	-2	0.891923151
V_TST1_01	19	14	33	1.357142857	5	0.486850242
V_TTF1_Q6	60	49	109	1.224489796	11	0.338185412
V_USF_01	38	38	76	1	0	1
V_USF_02	31	20	51	1.55	11	0.160779602
V_USF_C	31	27	58	1.148148148	4	0.694004094
V_USF_Q6	48	37	85	1.297297297	11	0.277999289
V_USF_Q6_01	69	69	138	1	0	1
V_VAX2_01	11	11	22	1	0	1
V_VBP_01	14	13	27	1.076923077	1	1
V_VDR_Q3	156	170	326	0.917647059	-14	0.471577977
V_VDR_Q6	35	23	58	1.52173913	12	0.148005801
V_VDRRXR_01	23	15	38	1.533333333	8	0.25587508
V_WHN_B	11	14	25	0.785714286	-3	0.690037966
V_WT1_Q6	198	206	404	0.961165049	-8	0.727690261
V_XBP1_01	38	27	65	1.407407407	11	0.214539194
V_YY1_01	25	19	44	1.315789474	6	0.451380832
V_YY1_02	54	59	113	0.915254237	-5	0.706882261
V_YY1_Q6	39	28	67	1.392857143	11	0.22154873
V_YY1_Q6_02	29	33	62	0.878787879	-4	0.703536671
V_ZABC1_01	12	6	18	2	6	0.237884521
V_ZBRK1_01	64	72	136	0.888888889	-8	0.548502361
V_ZEC_01	13	25	38	0.52	-12	0.072951389
V_ZIC1_01	32	47	79	0.680851064	-15	0.114660356
V_ZIC2_01	62	69	131	0.898550725	-7	0.600294618
V_ZID_01	39	54	93	0.722222222	-15	0.146177029
V_ZNF219_01	284	280	564	1.014285714	4	0.899490994
VS_HMGA2_01	14	5	19	2.8	9	0.063568115
