# Supplementary material for: Allelic expression mapping across cellular lineages to establish impact of non-coding SNPs
Source: Mol Syst Biol. 2014 Oct 17;10(10):1–15. doi: 10.15252/msb.20145114 (PMC4299376; doi:10.15252/msb.20145114)
Supplement: Supplementary file 18 — Supplementary Table S9 [file msb0010-0754-sd18.xlsx]

## Sheet: Sheet1
gene	acc	Mapped in YRI and/or CEU population and >=2 tested individuals heterozygous for the top cis-rSNP	Link to disease (cis-rSNP in LD with GWAS hit)
SEMA3F	ENST00000002829.3	no	no
CFTR	ENST00000003084.6	no	no
TMEM176A	ENST00000004103.3	no	no
SLC7A2	ENST00000004531.10	no	no
BAIAP2L1	ENST00000005260.8	Yes	no
UPP2	ENST00000005756.4	no	no
PRSS21	ENST00000005995.3	no	no
CX3CL1	ENST00000006053.6	no	no
COPZ2	ENST00000006101.4	no	no
ITGA3	ENST00000007722.7	no	no
CRY1	ENST00000008527.5	no	no
CD9	ENST00000009180.4	no	no
DYRK4	ENST00000010132.5	no	no
MGST1	ENST00000010404.2	no	no
CD4	ENST00000011653.4	no	no
TSPAN9	ENST00000011898.5	no	no
CYP4F2	ENST00000011989.7	no	no
INMT	ENST00000013222.5	no	no
GPRC5A	ENST00000014914.5	no	no
HEBP1	ENST00000014930.4	no	no
PSD	ENST00000020673.5	no	no
CDH17	ENST00000027335.3	no	no
RTN4R	ENST00000043402.7	no	no
FAM65C	ENST00000045083.2	no	no
ZFHX4	ENST00000050961.6	no	no
ARHGEF5	ENST00000056217.5	no	no
HEBP2	ENST00000058691.2	Yes	no
PKP2	ENST00000070846.6	no	no
STYK1	ENST00000075503.3	no	no
TRIB2	ENST00000155926.4	no	no
KLK14	ENST00000156499.2	no	no
LMCD1	ENST00000157600.3	no	no
ANO8	ENST00000159087.4	no	no
CAMSAP3	ENST00000160298.4	no	no
CTTNBP2	ENST00000160373.3	no	no
CEACAM1	ENST00000161559.6	Yes	no
BCAR1	ENST00000162330.5	no	no
CELSR3	ENST00000164024.4	no	no
REEP1	ENST00000165698.5	no	no
MASP1	ENST00000169293.6	no	no
BPIFB2	ENST00000170150.3	no	no
RAPGEF3	ENST00000171000.4	no	no
NEB	ENST00000172853.10	no	no
CA12	ENST00000178638.3	no	no
MTMR7	ENST00000180173.5	no	no
CRYBG3	ENST00000182096.4	no	no
FAR2	ENST00000182377.4	no	no
TRAM2	ENST00000182527.3	Yes	no
CEACAM21	ENST00000187608.9	no	no
OSBPL6	ENST00000190611.4	no	no
WISP2	ENST00000190983.4	no	no
MOGAT2	ENST00000198801.5	no	no
NME8	ENST00000199447.4	Yes	no
TRIP6	ENST00000200457.4	no	no
SLC22A4	ENST00000200652.3	Yes	no
CETP	ENST00000200676.3	no	no
EPS8L1	ENST00000201647.6	no	no
DNMT3B	ENST00000201963.3	no	no
EPB41L1	ENST00000202028.5	no	no
SIGLEC1	ENST00000202578.4	no	no
OTUB2	ENST00000203664.5	Yes	no
THPO	ENST00000204615.7	no	no
DLL3	ENST00000205143.4	no	no
ABCC6	ENST00000205557.7	no	no
CCDC80	ENST00000206423.3	no	no
CMA1	ENST00000206446.4	no	no
TGM1	ENST00000206765.6	no	no
TBX15	ENST00000207157.3	no	no
ADH7	ENST00000209665.4	no	no
GSTA3	ENST00000211122.3	no	no
MMP11	ENST00000215743.3	Yes	no
USP18	ENST00000215794.7	no	no
SEC14L3	ENST00000215812.4	no	no
TCN2	ENST00000215838.3	no	no
DMC1	ENST00000216024.2	no	no
RASD2	ENST00000216127.4	no	no
CABP7	ENST00000216144.3	no	no
SYNGR1	ENST00000216155.7	no	no
PNPLA5	ENST00000216177.4	no	no
PNPLA3	ENST00000216180.3	no	no
PVALB	ENST00000216200.5	no	no
CERK	ENST00000216264.8	no	no
GZMB	ENST00000216341.4	no	no
COCH	ENST00000216361.4	no	no
PYGL	ENST00000216392.7	Yes	no
GNPNAT1	ENST00000216410.3	Yes	no
CHGA	ENST00000216492.5	no	no
SLC10A1	ENST00000216540.4	no	no
SLC8A3	ENST00000216568.7	no	no
BDKRB1	ENST00000216629.6	no	no
CYP24A1	ENST00000216862.3	no	no
SIRPG	ENST00000216927.4	no	no
SALL4	ENST00000217086.4	no	no
TUBB1	ENST00000217133.1	no	no
SLCO4A1	ENST00000217159.1	Yes	no
TRIB3	ENST00000217233.3	Yes	no
RSPO4	ENST00000217260.4	no	no
PROKR2	ENST00000217270.3	no	no
FERMT1	ENST00000217289.4	no	no
XKR7	ENST00000217299.3	no	no
SNTA1	ENST00000217381.2	no	no
SGCG	ENST00000218867.3	no	no
MMP2	ENST00000219070.4	no	no
ZNF205	ENST00000219091.4	no	no
ACSM1	ENST00000219151.4	no	no
CCL17	ENST00000219244.4	no	no
SMPD3	ENST00000219334.5	Yes	no
WFDC1	ENST00000219454.5	no	no
DECR2	ENST00000219481.5	Yes	no
CRYM	ENST00000219599.3	no	no
C16orf88	ENST00000219837.7	no	no
MEIS2	ENST00000219869.9	no	no
TGM5	ENST00000220420.5	Yes	no
SCG3	ENST00000220478.3	no	no
TG	ENST00000220616.4	no	no
SFRP1	ENST00000220772.3	no	no
PLAT	ENST00000220809.4	no	no
STMN2	ENST00000220876.6	no	no
PLAUR	ENST00000221264.4	no	no
CYP4F3	ENST00000221307.7	Yes	no
KCNA7	ENST00000221444.1	no	no
FCGRT	ENST00000221466.5	no	no
CKM	ENST00000221476.3	no	no
RSPH6A	ENST00000221538.3	no	no
CYP4F2	ENST00000221700.5	Yes	no
FSD1	ENST00000221856.6	no	no
SIGLEC5	ENST00000222107.4	no	no
SLC5A5	ENST00000222248.3	no	no
RP11-551L14.4	ENST00000222396.5	no	no
LAMB1	ENST00000222399.6	no	no
WNT16	ENST00000222462.2	no	no
CPA2	ENST00000222481.4	no	no
CPA4	ENST00000222482.4	Yes	no
ITGB8	ENST00000222573.3	Yes	no
CAV2	ENST00000222693.4	no	no
STX1A	ENST00000222812.3	no	no
TFR2	ENST00000223051.3	no	no
SERPINE1	ENST00000223095.4	Yes	Plasminogen activator inhibitor type 1 levels (PAI-1)
MEST	ENST00000223215.4	no	no
BCL7B	ENST00000223368.2	no	no
PTGS1	ENST00000223423.4	no	no
PRUNE2	ENST00000223609.6	no	no
TNFSF8	ENST00000223795.2	no	no
AK1	ENST00000223836.10	no	no
DNAJC12	ENST00000225171.2	no	no
ST6GALNAC2	ENST00000225276.5	no	no
EPX	ENST00000225371.5	no	no
CSF3	ENST00000225474.2	no	no
WNT3	ENST00000225512.5	no	Parkinson's disease
GALK1	ENST00000225614.2	no	no
ALDH3A1	ENST00000225740.6	no	no
MYH3	ENST00000226209.7	no	no
IBSP	ENST00000226284.5	no	no
CLNK	ENST00000226951.6	no	no
CRTAM	ENST00000227348.4	no	no
C11orf63	ENST00000227349.2	no	no
ST3GAL4	ENST00000227495.6	no	no
GALNTL4	ENST00000227756.4	no	no
PXN	ENST00000228307.7	no	no
CLEC2B	ENST00000228438.2	no	no
PPM1H	ENST00000228705.5	no	no
AKAP3	ENST00000228850.1	no	no
GPRC5D	ENST00000228887.1	no	no
ART4	ENST00000228936.4	no	no
VDR	ENST00000229022.3	Yes	no
CHPT1	ENST00000229266.3	Yes	no
KLRB1	ENST00000229402.3	no	no
FYN	ENST00000229470.5	no	no
FYN	ENST00000229471.4	no	no
TULP1	ENST00000229771.6	no	no
GPLD1	ENST00000230036.1	no	no
B3GAT2	ENST00000230053.6	no	no
GUCA1B	ENST00000230361.3	Yes	no
PTK7	ENST00000230419.4	no	no
VEGFA	ENST00000230480.6	no	no
LAMA4	ENST00000230538.7	no	no
SLC6A7	ENST00000230671.2	no	no
NUDT12	ENST00000230792.2	Yes	no
GHR	ENST00000230882.4	no	no
HBEGF	ENST00000230990.6	no	no
CDH9	ENST00000231021.4	no	no
IRX4	ENST00000231357.2	no	no
AGXT2	ENST00000231420.6	no	no
IL4	ENST00000231449.2	no	no
LTF	ENST00000231751.4	no	no
EHHADH	ENST00000231887.3	no	no
BCL6	ENST00000232014.4	no	no
GNB4	ENST00000232564.3	Yes	no
MORC1	ENST00000232603.5	no	no
ZBTB47	ENST00000232974.6	no	no
TFPI	ENST00000233156.3	no	no
ACADL	ENST00000233710.3	no	no
IGFBP2	ENST00000233809.4	no	no
WNT6	ENST00000233948.3	no	no
SLC9A2	ENST00000233969.2	no	no
PROC	ENST00000234071.3	no	no
GRIN3B	ENST00000234389.3	no	no
VAX2	ENST00000234392.2	no	no
BCL9	ENST00000234739.3	no	no
C1orf21	ENST00000235307.6	no	no
OSCP1	ENST00000235532.5	no	no
COLEC11	ENST00000236693.7	no	no
NR5A2	ENST00000236914.3	no	no
TNNT2	ENST00000236918.7	no	no
FILIP1	ENST00000237172.7	no	no
DNAH6	ENST00000237449.6	no	no
STBD1	ENST00000237642.6	no	no
ADH6	ENST00000237653.7	no	no
GDA	ENST00000238018.4	no	no
TMEM180	ENST00000238936.3	Yes	no
LIPF	ENST00000238983.4	no	no
MXI1	ENST00000239007.7	no	no
LRP11	ENST00000239367.2	no	no
ARAP3	ENST00000239440.4	no	no
PRRX1	ENST00000239461.6	no	no
TNN	ENST00000239462.4	no	no
ARMC4	ENST00000239715.3	no	no
SORBS3	ENST00000240123.7	no	no
TBX4	ENST00000240335.1	no	no
PAX6	ENST00000241001.8	no	no
DEPDC7	ENST00000241051.3	no	no
GJA3	ENST00000241125.3	no	no
EEPD1	ENST00000242108.4	no	no
FKBP9	ENST00000242209.4	no	no
RAMP3	ENST00000242249.4	no	no
KIAA1045	ENST00000242315.3	no	no
KIAA1549	ENST00000242365.4	no	no
B9D2	ENST00000243578.3	Yes	no
RAB38	ENST00000243662.5	no	no
CTCFL	ENST00000243914.3	no	no
CDH26	ENST00000244047.5	no	no
PAIP2B	ENST00000244221.8	no	no
HIF3A	ENST00000244303.6	no	no
CEACAM8	ENST00000244336.5	no	no
RNF39	ENST00000244360.6	no	no
PACSIN1	ENST00000244458.2	no	no
SNRPC	ENST00000244520.5	Yes	Systemic lupus erythematosus
ZNF391	ENST00000244576.4	Yes	no
TREM1	ENST00000244709.4	no	no
EREG	ENST00000244869.2	no	no
BBS2	ENST00000245157.5	Yes	no
SLC10A2	ENST00000245312.3	no	no
EFNB2	ENST00000245323.3	no	no
C3	ENST00000245907.6	Yes	no
RTN2	ENST00000245923.4	no	no
TMX4	ENST00000246024.2	Yes	no
DSTN	ENST00000246069.6	no	no
LAMP5	ENST00000246070.2	no	no
BANF2	ENST00000246090.5	no	no
SCRT2	ENST00000246104.5	no	no
MMP24	ENST00000246186.6	no	no
COX6B1	ENST00000246554.3	Yes	no
PRRG2	ENST00000246794.5	no	Panic disorder
TSKS	ENST00000246801.3	no	no
FLRT1	ENST00000246841.3	no	no
L3HYPDH	ENST00000247194.4	no	no
PLEKHG3	ENST00000247226.7	no	no
FBXL12	ENST00000247977.4	no	no
PLA2G2C	ENST00000247992.5	no	no
VIL1	ENST00000248444.5	no	no
PEX1	ENST00000248633.4	no	no
GCAT	ENST00000248924.6	Yes	no
MCHR1	ENST00000249016.4	no	no
THAP10	ENST00000249861.4	no	no
AMOTL2	ENST00000249883.5	no	no
ATP1B2	ENST00000250111.4	no	no
NFATC4	ENST00000250373.4	no	no
DMXL2	ENST00000251076.5	no	no
DSC2	ENST00000251081.6	no	no
CNGB1	ENST00000251102.8	no	no
PBX4	ENST00000251203.6	no	no
DHX40	ENST00000251241.4	no	no
HCN2	ENST00000251287.2	no	no
LILRA1	ENST00000251372.3	no	no
MAST1	ENST00000251472.4	no	no
NARFL	ENST00000251588.2	no	no
PDGFRL	ENST00000251630.5	no	no
LEPREL2	ENST00000251761.7	no	no
PVRL2	ENST00000252483.5	no	no
ALLC	ENST00000252505.3	no	no
NCAN	ENST00000252575.5	no	no
PLVAP	ENST00000252590.4	no	no
LSM7	ENST00000252622.9	Yes	no
UNC13A	ENST00000252773.7	no	no
GDF15	ENST00000252809.3	no	no
LAMA5	ENST00000252999.3	no	no
PRDM12	ENST00000253008.2	no	no
FIBCD1	ENST00000253018.4	no	no
MAP3K10	ENST00000253055.3	Yes	no
ZNF331	ENST00000253144.9	no	no
PKDREJ	ENST00000253255.5	no	no
SLC35D2	ENST00000253270.7	no	no
AKAP12	ENST00000253332.1	no	no
ACSS2	ENST00000253382.5	no	no
EMR3	ENST00000253673.5	no	no
SH3BP5	ENST00000253688.5	no	no
C3orf20	ENST00000253697.3	no	no
PDLIM4	ENST00000253754.3	no	no
TMEM204	ENST00000253934.5	Yes	no
CKMT2	ENST00000254035.4	no	no
ZNF700	ENST00000254321.4	no	no
ZSWIM4	ENST00000254323.2	no	no
SDC1	ENST00000254351.4	Yes	no
EMILIN2	ENST00000254528.3	no	no
OC90	ENST00000254627.3	no	no
PTCD3	ENST00000254630.7	no	no
TRIM47	ENST00000254816.2	no	no
ASGR2	ENST00000254850.7	no	no
BRD8	ENST00000254900.5	no	no
RIN2	ENST00000255006.6	no	no
ACY3	ENST00000255082.3	Yes	no
MTL5	ENST00000255087.5	no	no
RP11-445H22.3	ENST00000255183.4	no	no
DMGDH	ENST00000255189.3	no	no
BHMT2	ENST00000255192.3	no	no
PDE6A	ENST00000255266.5	no	no
RNF17	ENST00000255325.5	no	no
RNF17	ENST00000255326.4	no	no
CHRM3	ENST00000255380.4	no	no
CHIT1	ENST00000255427.3	no	no
LGR6	ENST00000255432.7	no	no
PRAM1	ENST00000255612.3	no	no
ZDHHC8P1	ENST00000255890.4	no	no
TMTC1	ENST00000256062.5	no	no
CA1	ENST00000256119.5	no	no
SBF2	ENST00000256190.8	no	no
CATSPERB	ENST00000256343.3	no	no
ADAMDEC1	ENST00000256412.4	no	no
MRO	ENST00000256425.2	no	no
IRAK2	ENST00000256458.4	Yes	no
REG4	ENST00000256585.5	no	no
SORT1	ENST00000256637.6	no	no
NOTCH2	ENST00000256646.2	no	no
ANO3	ENST00000256737.3	no	no
IL2RA	ENST00000256876.6	no	no
C12orf39	ENST00000256969.2	no	no
BAI2	ENST00000257070.4	no	no
FHOD3	ENST00000257209.3	no	no
AHNAK	ENST00000257247.7	no	no
PDGFRA	ENST00000257290.5	no	no
GOLM1	ENST00000257504.6	no	no
FAM189A2	ENST00000257515.8	no	no
CCNJL	ENST00000257536.7	no	no
HNF1A	ENST00000257555.4	no	no
RNFT2	ENST00000257575.4	no	no
DTX1	ENST00000257600.3	no	no
PION	ENST00000257626.7	Yes	no
KHDC1	ENST00000257765.5	no	no
LMO2	ENST00000257818.2	no	no
ITGA7	ENST00000257879.6	Yes	no
ITGA7	ENST00000257880.7	no	no
PKIB	ENST00000258014.3	no	no
BCMO1	ENST00000258168.2	no	no
KIAA0513	ENST00000258180.3	no	no
NDRG4	ENST00000258187.5	no	no
SERPINE2	ENST00000258405.4	no	no
CYP27A1	ENST00000258415.4	no	no
EDAR	ENST00000258443.2	no	no
ALDH1L2	ENST00000258494.9	no	no
USP44	ENST00000258499.3	no	no
SETDB2	ENST00000258672.4	no	no
IGF2BP3	ENST00000258729.3	no	no
GPNMB	ENST00000258733.4	no	no
C7orf69	ENST00000258776.4	no	no
ACSBG1	ENST00000258873.4	no	no
CIB2	ENST00000258930.3	no	no
GALNT5	ENST00000259056.4	no	no
BLK	ENST00000259089.4	Yes	Kawasaki disease
IL1RN	ENST00000259206.5	Yes	no
IL36B	ENST00000259213.4	no	no
DAB2IP	ENST00000259371.2	no	no
BAAT	ENST00000259407.2	no	no
NOV	ENST00000259526.3	no	no
DMRT2	ENST00000259622.6	no	no
GMPR	ENST00000259727.4	no	no
TTBK1	ENST00000259750.4	no	no
PSORS1C2	ENST00000259845.4	no	no
PSORS1C1	ENST00000259881.9	no	no
POU5F1	ENST00000259915.7	no	no
C6orf52	ENST00000259983.3	no	no
ANKRD42	ENST00000260047.6	no	no
SULF1	ENST00000260128.4	no	no
MMP7	ENST00000260227.4	no	no
POU2F3	ENST00000260264.3	no	no
ARHGAP20	ENST00000260283.4	no	no
UNC13C	ENST00000260323.11	no	no
PAK6	ENST00000260404.4	no	no
BCAR3	ENST00000260502.6	no	no
TTLL7	ENST00000260505.8	no	no
FNBP1L	ENST00000260506.8	no	no
BTBD16	ENST00000260723.4	no	no
TACC2	ENST00000260733.3	no	no
CDK15	ENST00000260967.2	no	no
SLC40A1	ENST00000261024.2	no	no
LMO3	ENST00000261169.6	no	no
GUCY2C	ENST00000261170.3	no	no
EPYC	ENST00000261172.3	no	no
TSPAN11	ENST00000261177.9	Yes	no
GYS2	ENST00000261195.2	no	no
ABCC9	ENST00000261200.4	no	no
IRAK3	ENST00000261233.4	no	no
PTPRB	ENST00000261266.5	no	no
FAM189A1	ENST00000261275.4	no	no
MOCOS	ENST00000261326.5	no	no
LRP6	ENST00000261349.4	no	no
HS3ST2	ENST00000261374.3	no	no
XYLT1	ENST00000261381.6	Yes	no
KLF3	ENST00000261438.5	no	no
EPB41L4A	ENST00000261486.5	Yes	no
PALLD	ENST00000261509.6	no	no
MAST4	ENST00000261569.7	no	no
GPR133	ENST00000261654.5	Yes	no
RIMBP2	ENST00000261655.4	no	no
SLC6A4	ENST00000261707.3	Yes	no
CPEB1	ENST00000261723.6	no	no
CUX2	ENST00000261726.6	no	no
RASAL1	ENST00000261729.5	no	no
ALDH2	ENST00000261733.2	no	no
CDH1	ENST00000261769.4	Yes	no
PDGFRB	ENST00000261799.4	no	no
FAT2	ENST00000261800.5	no	no
CYSTM1	ENST00000261811.4	no	no
MYO5C	ENST00000261839.7	no	no
APH1B	ENST00000261879.5	Yes	no
DAPK2	ENST00000261891.3	no	no
HCN4	ENST00000261917.3	no	no
RNF130	ENST00000261947.4	no	no
LTBP2	ENST00000261978.4	no	no
SERPINA10	ENST00000261994.4	no	no
SGCA	ENST00000262018.3	no	no
RBMS2	ENST00000262031.5	Yes	no
ONECUT2	ENST00000262095.2	no	no
MTUS1	ENST00000262102.6	no	no
RBFA	ENST00000262197.7	no	no
SGK3	ENST00000262211.4	no	no
RIMS2	ENST00000262231.10	no	no
MOB3B	ENST00000262244.5	Yes	no
ZNF175	ENST00000262259.2	Yes	no
OC90	ENST00000262283.5	no	no
LPO	ENST00000262290.4	no	no
RHBDF1	ENST00000262316.6	no	no
GLIS2	ENST00000262366.3	no	no
ZNF423	ENST00000262383.2	no	no
RGS9	ENST00000262406.9	no	no
ITGA2B	ENST00000262407.5	no	no
CRISPLD2	ENST00000262424.5	no	no
METTL2B	ENST00000262432.8	no	no
FBN2	ENST00000262464.4	no	no
PITPNM3	ENST00000262483.8	Yes	no
ISM1	ENST00000262487.3	no	no
SLC12A3	ENST00000262502.5	Yes	no
PTPN3	ENST00000262539.3	no	no
CECR1	ENST00000262607.3	no	no
CECR2	ENST00000262608.8	no	no
CHST8	ENST00000262622.3	no	no
KIRREL2	ENST00000262625.7	no	no
HPN	ENST00000262626.2	no	no
ZBTB32	ENST00000262630.3	no	no
TTC39A	ENST00000262675.7	no	no
TTC39A	ENST00000262676.5	no	no
AJUBA	ENST00000262713.2	no	no
PHLPP1	ENST00000262719.5	no	no
EFCAB6	ENST00000262726.7	no	no
TIMP2	ENST00000262768.7	no	no
MOV10L1	ENST00000262794.5	no	no
PDE4C	ENST00000262805.11	no	no
BPI	ENST00000262865.4	no	no
MYH7B	ENST00000262873.7	no	no
GRIK5	ENST00000262895.3	no	no
SIM1	ENST00000262901.4	no	no
SIRPB1	ENST00000262929.5	no	no
C19orf10	ENST00000262947.3	no	no
TLE2	ENST00000262953.6	no	no
INPP4B	ENST00000262992.4	no	no
TFAP2B	ENST00000263046.4	no	no
AKAP7	ENST00000263050.3	no	no
SCARF1	ENST00000263071.4	no	no
ASPA	ENST00000263080.2	no	no
CNN2	ENST00000263097.3	no	no
RAB36	ENST00000263116.2	no	no
CLTCL1	ENST00000263200.10	no	no
PLEKHA4	ENST00000263265.6	no	no
EHD2	ENST00000263277.3	no	no
HSD17B14	ENST00000263278.4	no	no
LY9	ENST00000263285.4	no	no
NOX4	ENST00000263317.4	no	no
PAX8	ENST00000263334.5	no	no
PAX8	ENST00000263335.7	no	no
IL1A	ENST00000263339.3	no	no
IL1B	ENST00000263341.2	no	no
BLVRB	ENST00000263368.4	Yes	no
KCNK6	ENST00000263372.3	no	no
IL27RA	ENST00000263379.2	no	no
PRKCG	ENST00000263431.3	no	no
NLRP2	ENST00000263437.6	no	no
KIAA1377	ENST00000263468.8	no	no
PARP12	ENST00000263549.3	Yes	no
PALD1	ENST00000263563.5	Yes	no
CDON	ENST00000263577.7	no	no
TANC1	ENST00000263635.6	no	no
PDZRN3	ENST00000263666.4	no	no
SELP	ENST00000263686.5	no	no
EPB41L5	ENST00000263713.5	no	no
EPAS1	ENST00000263734.3	Yes	no
LTK	ENST00000263800.6	no	no
LRP2	ENST00000263816.3	no	no
ABCB11	ENST00000263817.6	no	no
LNX1	ENST00000263925.7	no	no
PEX5L	ENST00000263962.8	no	no
MAN1C1	ENST00000263979.3	no	no
CDH3	ENST00000264012.4	no	no
SLC5A7	ENST00000264047.2	no	no
GPSM2	ENST00000264126.3	no	no
LCT	ENST00000264162.2	Yes	no
KIAA1211	ENST00000264229.6	no	no
NOA1	ENST00000264230.4	Yes	no
UPK1B	ENST00000264234.3	no	no
IL1RL2	ENST00000264257.2	no	no
IL18RAP	ENST00000264260.2	no	no
TXK	ENST00000264316.4	Yes	no
GABRA4	ENST00000264318.3	no	no
C2orf83	ENST00000264387.4	no	no
PRKG2	ENST00000264399.1	no	no
AGPAT9	ENST00000264409.4	Yes	no
RAPGEF2	ENST00000264431.4	no	no
FNIP2	ENST00000264433.6	Yes	Metabolite levels
ADD2	ENST00000264436.3	no	no
CSTA	ENST00000264474.3	no	no
SRCIN1	ENST00000264659.7	no	no
KCNH4	ENST00000264661.3	no	no
LRRC31	ENST00000264676.5	no	no
KLKB1	ENST00000264690.6	no	no
TP63	ENST00000264731.3	no	no
CLDN16	ENST00000264734.2	no	no
HRASLS	ENST00000264735.2	no	no
KCNN2	ENST00000264773.2	no	no
PPAP2A	ENST00000264775.5	no	no
SLC2A9	ENST00000264784.3	Yes	no
MMRN1	ENST00000264790.2	no	no
COL5A3	ENST00000264828.3	no	no
PPARGC1A	ENST00000264867.2	no	no
F13A1	ENST00000264870.3	Yes	no
FRAS1	ENST00000264895.6	no	no
FRAS1	ENST00000264899.6	no	no
SLC9A3	ENST00000264938.3	no	no
GRK7	ENST00000264952.2	no	no
EVC	ENST00000264956.6	no	no
ZAP70	ENST00000264972.5	no	no
CEP70	ENST00000264982.3	no	no
BST1	ENST00000265016.4	no	no
KNG1	ENST00000265023.4	no	no
MAP3K13	ENST00000265026.3	no	no
NPR3	ENST00000265074.8	no	no
VCAN	ENST00000265077.3	no	no
RAI14	ENST00000265109.3	no	no
SLC1A3	ENST00000265113.4	no	no
DFNB31	ENST00000265134.6	no	no
ARHGEF38	ENST00000265154.2	no	no
LEF1	ENST00000265165.1	no	no
EGF	ENST00000265171.5	no	no
ANKRD7	ENST00000265224.4	no	no
WWC1	ENST00000265293.4	no	no
GABRP	ENST00000265294.4	no	no
OBSL1	ENST00000265318.4	no	no
RAD50	ENST00000265335.6	no	no
PITX1	ENST00000265340.6	no	no
APBA1	ENST00000265381.3	no	no
MGST2	ENST00000265498.1	Yes	no
ICA1	ENST00000265577.7	no	no
ALDH8A1	ENST00000265605.2	no	no
PMEPA1	ENST00000265626.4	no	no
CPT1A	ENST00000265641.4	Yes	no
KIAA1549L	ENST00000265654.5	no	no
RPS6KA2	ENST00000265678.4	no	no
ADAM2	ENST00000265708.4	no	no
ANK1	ENST00000265709.8	no	no
SLC26A4	ENST00000265715.3	no	no
PRKAR2B	ENST00000265717.4	no	no
SGCE	ENST00000265735.7	no	no
GTF2IRD1	ENST00000265755.3	no	no
STMN4	ENST00000265770.7	no	no
LZTS1	ENST00000265801.6	no	no
SH2D4A	ENST00000265807.3	no	no
ACAT1	ENST00000265838.4	Yes	Melanoma
DBC1	ENST00000265922.2	no	no
CSRP3	ENST00000265968.3	no	no
MLN	ENST00000266003.5	no	no
TTLL1	ENST00000266254.7	Yes	no
BEST3	ENST00000266661.4	no	no
ERBB3	ENST00000267101.3	no	no
PXN	ENST00000267257.7	no	no
METTL21C	ENST00000267273.5	no	no
RAB20	ENST00000267328.3	Yes	no
PELI2	ENST00000267460.4	no	no
RTN1	ENST00000267484.5	no	no
RDH12	ENST00000267502.3	no	no
ESR2	ENST00000267525.6	no	no
PTGR2	ENST00000267568.4	no	no
AK7	ENST00000267584.4	no	no
FBLN5	ENST00000267620.10	no	no
DUOXA1	ENST00000267803.4	no	no
DISP2	ENST00000267889.3	no	no
PSTPIP1	ENST00000267939.5	no	no
TPM1	ENST00000267996.7	no	no
IGF1R	ENST00000268035.6	no	no
ST8SIA2	ENST00000268164.3	no	no
CDH11	ENST00000268603.4	no	no
ADAD2	ENST00000268624.3	no	no
GAS8	ENST00000268699.4	no	no
CPNE7	ENST00000268720.5	no	no
RASL10B	ENST00000268864.3	no	no
RHBDL3	ENST00000269051.4	no	no
SPACA3	ENST00000269053.3	no	no
MPP2	ENST00000269095.4	no	no
FAM59A	ENST00000269209.6	no	no
LAMA3	ENST00000269217.6	no	no
CCDC40	ENST00000269318.5	no	no
TTYH2	ENST00000269346.4	Yes	no
RNF157	ENST00000269391.6	no	no
CBX2	ENST00000269399.5	no	no
RNF165	ENST00000269439.7	no	no
ARL5C	ENST00000269586.7	no	no
IGFBP4	ENST00000269593.4	no	no
LRRC56	ENST00000270115.7	no	no
SOD1	ENST00000270142.6	Yes	no
PLAT	ENST00000270189.6	no	no
ADAMTS10	ENST00000270328.4	no	no
SLC6A3	ENST00000270349.9	no	no
ZNF702P	ENST00000270443.4	Yes	no
LILRB4	ENST00000270452.2	no	no
CACNG8	ENST00000270458.2	no	no
SLC47A1	ENST00000270570.4	no	no
KLHDC4	ENST00000270583.5	Yes	no
ARHGEF19	ENST00000270747.3	no	no
ILDR2	ENST00000271417.2	no	no
HMCN1	ENST00000271588.4	no	no
GALM	ENST00000272252.5	Yes	no
LTBP1	ENST00000272273.5	no	no
SFXN5	ENST00000272433.2	no	no
KLHL23	ENST00000272797.4	no	no
UNC80	ENST00000272845.5	no	no
PTH2R	ENST00000272847.2	no	no
GRIP2	ENST00000273083.3	no	no
RBMS3	ENST00000273139.9	no	no
SLC22A14	ENST00000273173.4	no	no
CTDSPL	ENST00000273179.5	no	no
STAC	ENST00000273183.3	no	no
LRIG1	ENST00000273261.3	no	no
NXPE3	ENST00000273347.5	no	no
TAGLN3	ENST00000273368.4	no	no
MAATS1	ENST00000273390.5	Yes	no
MED12L	ENST00000273432.4	no	no
ALDH1L1	ENST00000273450.3	no	no
TRPC1	ENST00000273482.6	no	no
TMEM44	ENST00000273580.7	no	no
CCDC39	ENST00000273654.4	no	no
STXBP5L	ENST00000273666.6	no	no
RNF175	ENST00000274068.4	no	no
NKD2	ENST00000274150.4	no	no
ADAMTS16	ENST00000274181.7	no	no
FAM105A	ENST00000274217.3	no	no
OSMR	ENST00000274276.3	no	no
CRHBP	ENST00000274368.4	no	no
LIX1	ENST00000274382.4	no	no
MEGF10	ENST00000274473.6	no	no
TIMD4	ENST00000274532.2	no	no
GLRA1	ENST00000274576.4	no	no
FGF18	ENST00000274625.5	no	no
FAM217A	ENST00000274673.3	no	no
DAAM2	ENST00000274867.4	no	no
ANO7	ENST00000274979.8	no	no
PM20D2	ENST00000275072.4	Yes	no
RNF217	ENST00000275184.6	no	no
SLC18B1	ENST00000275227.4	Yes	no
TIAM2	ENST00000275246.7	no	no
SLC22A3	ENST00000275300.2	no	no
VWDE	ENST00000275358.3	no	no
EGFR	ENST00000275493.2	no	no
SRCRB4D	ENST00000275560.3	no	no
STRA8	ENST00000275764.3	no	no
EPHA1	ENST00000275815.3	no	no
RAB19	ENST00000275874.5	no	no
DENND2A	ENST00000275884.6	no	no
DLC1	ENST00000276297.4	no	no
CHRNA6	ENST00000276410.2	no	no
GNRH1	ENST00000276414.4	no	no
DOCK5	ENST00000276440.7	no	no
ST18	ENST00000276480.7	no	no
RGS20	ENST00000276500.4	Yes	no
DNAJC5B	ENST00000276570.5	no	no
ARHGAP39	ENST00000276826.5	no	no
IFNK	ENST00000276943.2	no	no
ZNF462	ENST00000277225.5	no	no
CACNA1B	ENST00000277551.2	no	no
NACC2	ENST00000277554.2	no	no
C10orf47	ENST00000277570.5	no	no
CCDC7	ENST00000277657.6	Yes	no
GAS2	ENST00000278187.3	no	no
SAA4	ENST00000278222.4	no	no
ZNF214	ENST00000278314.4	no	no
CAPN5	ENST00000278559.3	no	no
ST14	ENST00000278742.5	no	no
C20orf78	ENST00000278779.4	no	no
ZP1	ENST00000278853.5	no	no
PLCH2	ENST00000278878.5	no	no
NINL	ENST00000278886.6	no	no
FEZ1	ENST00000278919.3	no	no
MPZL2	ENST00000278937.2	no	no
DUSP15	ENST00000278979.3	no	no
OCSTAMP	ENST00000279028.2	no	no
LYPD6B	ENST00000280115.7	no	no
GPM6A	ENST00000280187.7	no	no
WDR17	ENST00000280190.4	no	no
CCDC83	ENST00000280245.4	no	no
C11orf53	ENST00000280325.4	no	no
FREM2	ENST00000280481.7	no	no
KCNA6	ENST00000280684.3	no	no
DIP2C	ENST00000280886.6	no	no
DSC2	ENST00000280904.6	no	no
EPS8	ENST00000281172.5	no	no
CGNL1	ENST00000281282.5	no	no
TMEM45B	ENST00000281441.3	no	no
CCDC122	ENST00000281508.3	no	no
GLT1D1	ENST00000281703.6	no	no
GRID2	ENST00000282020.4	no	no
RIT2	ENST00000282028.4	no	no
TCF7L1	ENST00000282111.3	no	no
KCNK13	ENST00000282146.4	no	no
HOMER1	ENST00000282260.6	no	no
BOLL	ENST00000282278.8	no	no
CACNB2	ENST00000282343.8	no	no
TRIM36	ENST00000282369.3	no	no
SPEF2	ENST00000282469.6	no	no
GADL1	ENST00000282538.5	no	no
TCTEX1D1	ENST00000282670.2	no	no
ZNF117	ENST00000282869.5	Yes	no
JAKMIP1	ENST00000282924.5	no	no
GPR125	ENST00000282943.5	no	no
CPB1	ENST00000282957.4	no	no
TEKT5	ENST00000283025.2	Yes	no
SYCP2L	ENST00000283141.6	no	no
BMP6	ENST00000283147.6	no	no
PLA2R1	ENST00000283243.7	no	no
ITGB6	ENST00000283249.2	no	no
SCN3A	ENST00000283254.7	no	no
FAM81B	ENST00000283357.5	no	no
PLEKHG4B	ENST00000283426.6	no	no
ZDHHC11	ENST00000283441.8	no	no
CD8A	ENST00000283635.3	no	no
TMPRSS11D	ENST00000283916.6	no	no
DDAH1	ENST00000284031.8	no	no
HS3ST3A1	ENST00000284110.1	no	no
SEMA3D	ENST00000284136.6	no	no
IMPACT	ENST00000284202.4	no	no
ANKRD29	ENST00000284207.7	Yes	Amyotrophic lateral sclerosis
CHST9	ENST00000284224.8	no	no
ABI3BP	ENST00000284322.5	Yes	no
CERS3	ENST00000284382.4	no	no
C8orf12	ENST00000284481.3	no	no
FAM167A	ENST00000284486.4	Yes	Kawasaki disease
ATP8B4	ENST00000284509.6	Yes	no
WNT3A	ENST00000284523.1	no	no
OBSCN	ENST00000284548.11	no	no
OSCAR	ENST00000284648.6	no	no
PDLIM3	ENST00000284767.5	no	no
PDLIM3	ENST00000284770.4	no	no
PDLIM3	ENST00000284771.6	no	no
SORBS2	ENST00000284776.7	no	no
WNT7A	ENST00000285018.4	no	no
MYO5B	ENST00000285039.7	no	no
FGD5	ENST00000285046.5	no	no
PIEZO2	ENST00000285141.4	no	no
USP43	ENST00000285199.6	no	no
RAB6B	ENST00000285208.4	no	no
ABCC3	ENST00000285238.8	no	no
ODF1	ENST00000285402.3	no	no
GRIA1	ENST00000285900.4	no	no
OTOA	ENST00000286149.4	no	no
ALS2CR11	ENST00000286195.3	no	no
ARHGEF25	ENST00000286494.4	no	no
MMP16	ENST00000286614.6	no	no
C8orf37	ENST00000286688.5	no	no
STOM	ENST00000286713.2	no	no
PPEF2	ENST00000286719.7	no	no
NAAA	ENST00000286733.4	Yes	no
CXCL13	ENST00000286758.4	no	no
C21orf7	ENST00000286791.5	no	no
TIAM1	ENST00000286827.3	no	no
FUT6	ENST00000286955.5	no	no
CD109	ENST00000287097.4	Yes	no
NODAL	ENST00000287139.3	no	no
KNG1	ENST00000287611.2	no	no
NMNAT2	ENST00000287713.6	no	no
FCHO2	ENST00000287761.6	no	no
PPARG	ENST00000287820.6	no	no
CCNB2	ENST00000288207.2	Yes	no
SPATS1	ENST00000288390.2	no	no
TPM1	ENST00000288398.6	no	no
CREB3L1	ENST00000288400.3	no	no
DGKI	ENST00000288490.4	no	no
CABP1	ENST00000288616.3	no	no
FMNL2	ENST00000288670.9	no	no
CCDC164	ENST00000288710.2	no	no
PLCH2	ENST00000288766.5	no	no
OLFML2A	ENST00000288815.5	no	no
SMAD6	ENST00000288840.5	no	no
CIB4	ENST00000288861.4	no	no
HPD	ENST00000289004.4	no	no
RHPN1	ENST00000289013.6	no	no
MRAS	ENST00000289104.4	no	no
ABHD3	ENST00000289119.2	no	no
ACSM3	ENST00000289416.5	no	no
PPP1R9A	ENST00000289495.5	no	no
SLCO2B1	ENST00000289575.5	no	no
NBL1	ENST00000289749.2	no	no
HTR6	ENST00000289753.1	no	no
ZSCAN23	ENST00000289788.4	Yes	no
FCER1G	ENST00000289902.1	Yes	no
WFDC8	ENST00000289953.2	no	no
CACHD1	ENST00000290039.5	no	no
WNT4	ENST00000290167.5	no	no
STC1	ENST00000290271.2	no	no
IGF2BP1	ENST00000290341.3	no	no
CBR3	ENST00000290354.5	no	no
C1orf51	ENST00000290363.5	no	no
LEPREL2	ENST00000290510.8	Yes	no
C2orf65	ENST00000290536.5	no	no
CES5A	ENST00000290567.9	no	no
UROC1	ENST00000290868.2	no	no
TEPP	ENST00000290871.5	no	no
ZFYVE28	ENST00000290974.2	no	no
ZNF229	ENST00000291187.4	no	no
TMPRSS3	ENST00000291532.3	no	no
SPATC1L	ENST00000291672.5	no	no
LILRA4	ENST00000291759.4	no	no
ZNF714	ENST00000291770.7	no	no
NLRP8	ENST00000291971.3	no	no
AMICA1	ENST00000292067.7	no	no
ZNF667	ENST00000292069.6	no	no
PAQR6	ENST00000292291.5	no	no
PEAR1	ENST00000292357.7	no	no
GPC2	ENST00000292377.2	no	no
DBN1	ENST00000292385.5	no	no
LRWD1	ENST00000292616.5	no	no
FBXO17	ENST00000292852.4	no	no
ZNF382	ENST00000292928.2	no	no
KRT86	ENST00000293525.5	no	no
CELA1	ENST00000293636.1	no	no
GRASP	ENST00000293662.4	no	no
CCDC42	ENST00000293845.3	no	no
PTX4	ENST00000293922.1	no	no
ADCY9	ENST00000294016.3	no	no
RPS6KA4	ENST00000294261.4	no	no
LRP5	ENST00000294304.7	no	no
PTCHD2	ENST00000294484.6	no	no
DRAXIN	ENST00000294485.5	no	no
KIAA1522	ENST00000294521.3	no	no
MEGF6	ENST00000294599.4	no	no
CCDC27	ENST00000294600.2	no	no
VCAM1	ENST00000294728.2	no	no
OLFML2B	ENST00000294794.3	no	no
TDRD5	ENST00000294848.8	no	no
RGSL1	ENST00000294854.8	no	no
NMNAT2	ENST00000294868.4	no	no
LHCGR	ENST00000294954.6	no	no
HAAO	ENST00000294973.6	no	no
CAPN2	ENST00000295006.5	no	no
FRZB	ENST00000295113.4	no	no
SLC16A14	ENST00000295190.4	no	no
ZNF514	ENST00000295208.2	no	no
SPATA18	ENST00000295213.4	no	no
BBS5	ENST00000295240.3	no	no
MERTK	ENST00000295408.4	no	no
ANTXR2	ENST00000295465.4	no	no
GPR155	ENST00000295500.4	no	no
CLDN1	ENST00000295522.3	no	no
DCST1	ENST00000295542.1	no	no
ATP13A4	ENST00000295548.3	no	no
FAM19A4	ENST00000295569.7	no	no
EIF4E3	ENST00000295612.3	no	no
STK36	ENST00000295709.3	no	no
PTPRN	ENST00000295718.2	no	no
TGFBR2	ENST00000295754.5	no	no
TRAT1	ENST00000295756.6	no	no
EFHB	ENST00000295824.9	no	no
FLJ39061	ENST00000295844.3	no	no
PTPRG	ENST00000295874.10	no	no
CDS1	ENST00000295887.5	no	no
PRICKLE2	ENST00000295902.6	no	no
FAM194A	ENST00000295910.6	no	no
IL17RC	ENST00000295981.3	no	no
CAND2	ENST00000295989.5	no	no
PCOLCE2	ENST00000295992.3	no	no
ZNF502	ENST00000296091.4	no	no
TGM4	ENST00000296125.4	no	no
CDCP1	ENST00000296129.1	Yes	no
ITGB5	ENST00000296181.4	no	no
RPL39L	ENST00000296277.4	no	no
MASP1	ENST00000296280.6	no	no
ZDHHC19	ENST00000296326.3	no	no
SLC51A	ENST00000296327.5	no	no
CLDN19	ENST00000296387.1	no	no
BSN	ENST00000296452.4	no	no
INTU	ENST00000296461.5	no	no
PRSS12	ENST00000296498.3	no	no
HPGD	ENST00000296521.7	no	no
HPGD	ENST00000296522.6	no	no
TMEM144	ENST00000296529.6	no	no
NDUFAF2	ENST00000296597.5	no	no
AFAP1L1	ENST00000296721.4	no	no
CDC20B	ENST00000296733.1	no	no
MAP1B	ENST00000296755.7	Yes	no
C6orf195	ENST00000296847.3	no	no
NKD2	ENST00000296849.5	no	no
TNFRSF21	ENST00000296861.2	no	no
GPR111	ENST00000296862.1	no	no
T	ENST00000296946.2	no	no
DCBLD1	ENST00000296955.8	no	no
C7orf72	ENST00000297001.6	no	no
GPR85	ENST00000297146.2	no	no
SLC29A4	ENST00000297195.4	no	no
STEAP1	ENST00000297205.2	Yes	no
CHMP4C	ENST00000297265.4	no	no
FNDC1	ENST00000297267.9	no	no
COL1A2	ENST00000297268.6	no	no
RGS20	ENST00000297313.3	no	no
MTUS1	ENST00000297488.6	no	no
GBX1	ENST00000297537.4	no	no
PHAX	ENST00000297540.4	no	no
GEM	ENST00000297596.2	no	no
CCDC67	ENST00000298050.3	no	no
FBXO33	ENST00000298097.7	Yes	no
TSHR	ENST00000298171.2	no	no
PKNOX2	ENST00000298282.8	no	no
ITIH5	ENST00000298441.6	no	no
SLC18A2	ENST00000298472.5	Yes	no
TMEM52B	ENST00000298530.3	no	no
AK8	ENST00000298545.3	Yes	no
ARHGEF40	ENST00000298693.3	no	no
ARHGEF40	ENST00000298694.4	Yes	no
VWA2	ENST00000298715.4	no	no
FAM194B	ENST00000298738.2	no	no
ABCD4	ENST00000298816.7	no	no
PACSIN3	ENST00000298838.6	Yes	no
SERPINA9	ENST00000298845.7	no	no
C1QL3	ENST00000298943.3	Yes	no
C11orf75	ENST00000298966.2	no	no
ABTB2	ENST00000298992.2	no	no
PIWIL4	ENST00000299001.6	Yes	no
LIPC	ENST00000299022.5	no	no
GPR176	ENST00000299092.3	no	no
GABRB3	ENST00000299267.4	no	no
TBATA	ENST00000299290.1	no	no
SCN3B	ENST00000299333.3	no	no
CLDN10	ENST00000299339.2	no	no
C12orf28	ENST00000299350.4	no	no
APBB1	ENST00000299402.6	no	no
CYB5A	ENST00000299438.9	no	no
RAG1	ENST00000299440.5	no	no
DCHS1	ENST00000299441.3	no	no
OR2D2	ENST00000299459.2	no	no
TUB	ENST00000299506.2	no	no
AKIP1	ENST00000299576.5	Yes	no
C16orf46	ENST00000299578.5	no	no
RIMKLB	ENST00000299673.5	no	no
BEAN1	ENST00000299694.8	no	no
TK2	ENST00000299697.7	no	no
FAM18A	ENST00000299866.8	no	no
MARVELD3	ENST00000299952.4	no	no
SLFN5	ENST00000299977.4	Yes	no
CATSPER2	ENST00000299989.3	Yes	no
ANPEP	ENST00000300060.6	no	no
RBPMS2	ENST00000300069.4	no	no
STX3	ENST00000300150.7	no	no
EPB42	ENST00000300215.3	no	no
MAP1A	ENST00000300231.5	no	no
EVA1C	ENST00000300255.2	no	no
TMEM92	ENST00000300433.3	no	no
TRPM2	ENST00000300481.9	no	no
TRPM2	ENST00000300482.5	no	no
GPRC5B	ENST00000300571.2	no	no
C17orf78	ENST00000300618.4	no	no
FN3K	ENST00000300784.7	no	no
HIF3A	ENST00000300862.3	no	no
CA4	ENST00000300900.4	no	no
PRODH2	ENST00000301175.3	no	no
TMC4	ENST00000301187.4	no	no
TTYH1	ENST00000301194.4	no	no
GRIK5	ENST00000301218.4	no	no
SPINT2	ENST00000301244.6	no	no
ZNF582	ENST00000301310.4	no	no
ZFP28	ENST00000301318.3	no	no
CD209	ENST00000301357.8	no	no
ANGPTL4	ENST00000301455.2	no	no
CD300LF	ENST00000301573.9	no	no
GSDMA	ENST00000301659.4	no	no
NARFL	ENST00000301694.5	no	no
ABCA3	ENST00000301732.5	no	no
ZNF597	ENST00000301744.4	no	no
ENTPD3	ENST00000301825.3	no	no
C11orf85	ENST00000301896.5	no	no
FBXW10	ENST00000301938.4	no	no
PIEZO2	ENST00000302079.6	no	no
PCSK9	ENST00000302118.5	no	no
FOXA3	ENST00000302177.2	no	no
PDGFD	ENST00000302251.5	no	no
C10orf68	ENST00000302316.6	no	no
DMRT2	ENST00000302441.6	no	no
MCC	ENST00000302475.4	Yes	no
HTRA4	ENST00000302495.4	no	no
ACOX2	ENST00000302819.5	no	no
IL16	ENST00000302987.4	no	no
IL7R	ENST00000303115.3	no	no
NRTN	ENST00000303212.2	no	no
EMB	ENST00000303221.5	no	no
ARNT2	ENST00000303329.4	no	no
HOXC4	ENST00000303406.4	no	no
SIRPG	ENST00000303415.3	no	no
ZEB2	ENST00000303660.3	no	no
KCNAB3	ENST00000303790.2	Yes	no
SYCE1	ENST00000303903.5	no	no
ANKK1	ENST00000303941.3	no	no
CPLX1	ENST00000304062.6	no	no
KCNS3	ENST00000304101.4	no	no
AFAP1L2	ENST00000304129.4	no	no
SDPR	ENST00000304141.4	no	no
DPCR1	ENST00000304311.2	no	no
TIGD4	ENST00000304337.2	Yes	no
PPP4R4	ENST00000304338.3	no	no
KCTD19	ENST00000304372.5	no	no
FSHR	ENST00000304421.4	no	no
IL13	ENST00000304506.3	no	no
KNDC1	ENST00000304613.3	no	no
FAM171B	ENST00000304698.5	no	no
SHE	ENST00000304760.2	no	no
MAP6	ENST00000304771.3	no	no
OR1L8	ENST00000304865.2	no	no
TPD52L1	ENST00000304877.13	no	no
IL17D	ENST00000304920.3	no	no
NINJ2	ENST00000305108.4	no	no
IRS1	ENST00000305123.4	no	no
TGFBI	ENST00000305126.8	no	no
UGT1A6	ENST00000305139.6	no	no
NECAB2	ENST00000305202.4	no	no
UGT1A1	ENST00000305208.5	no	no
UGT2B7	ENST00000305231.7	no	no
PWWP2B	ENST00000305233.5	no	no
TUB	ENST00000305253.4	no	no
C14orf183	ENST00000305273.1	no	no
SCG2	ENST00000305409.2	no	no
GRM5	ENST00000305432.5	no	no
DEGS2	ENST00000305631.5	no	no
PATE1	ENST00000305738.4	no	no
KRT73	ENST00000305748.3	no	no
PHACTR2	ENST00000305766.6	no	no
SLC9C1	ENST00000305815.5	no	no
PRND	ENST00000305817.2	no	no
BCR	ENST00000305877.8	no	no
GTSF1	ENST00000305879.5	no	no
KLF11	ENST00000305883.1	no	no
ADRB2	ENST00000305988.4	Yes	no
BDKRB2	ENST00000306005.3	no	no
ZNF239	ENST00000306006.6	no	no
KCNG3	ENST00000306078.1	no	no
SNX7	ENST00000306121.3	no	no
MUC17	ENST00000306151.4	no	no
FOXI1	ENST00000306268.6	no	no
ZNF608	ENST00000306315.5	no	no
FAM134B	ENST00000306320.9	no	no
ETV5	ENST00000306376.5	no	no
BAALC	ENST00000306391.6	no	no
SORBS1	ENST00000306402.6	no	no
TMEM37	ENST00000306406.4	no	no
PPIC	ENST00000306442.4	no	no
CXCL11	ENST00000306621.3	no	no
ADRA1B	ENST00000306675.3	no	no
LRRC8E	ENST00000306708.6	no	no
RBFA	ENST00000306735.5	no	no
NPTX1	ENST00000306773.4	no	no
LNX1	ENST00000306888.2	no	no
ANKMY2	ENST00000306999.2	Yes	no
IGF1	ENST00000307046.8	no	no
AXIN2	ENST00000307078.5	no	no
SYNPO2	ENST00000307142.4	no	no
GIMAP1	ENST00000307194.5	no	no
PPAP2A	ENST00000307259.8	Yes	no
GIMAP8	ENST00000307271.3	no	no
SCNN1B	ENST00000307331.5	no	no
HTRA3	ENST00000307358.2	no	no
MORN4	ENST00000307450.6	Yes	no
CDKL2	ENST00000307465.4	no	no
KIAA1217	ENST00000307544.6	no	no
MAGI3	ENST00000307546.9	no	no
CCDC110	ENST00000307588.3	no	no
ACOT12	ENST00000307624.3	no	no
C3AR1	ENST00000307637.4	no	no
BAHCC1	ENST00000307745.7	no	no
HAVCR2	ENST00000307851.4	no	no
ZNF471	ENST00000308031.5	no	no
CEACAM1	ENST00000308072.4	no	no
RAPH1	ENST00000308091.4	no	no
FAM53A	ENST00000308132.6	Yes	Bladder cancer
PLG	ENST00000308192.9	no	no
KCNG4	ENST00000308251.4	no	no
MSRB3	ENST00000308259.5	no	no
SEC16B	ENST00000308284.6	no	no
GOLT1A	ENST00000308302.3	no	no
SLFN11	ENST00000308377.4	no	no
LRRFIP1	ENST00000308482.9	no	no
INPP4B	ENST00000308502.4	no	no
CSPG4	ENST00000308508.5	no	no
SNX33	ENST00000308527.5	no	no
PDZRN3	ENST00000308537.4	no	no
ISX	ENST00000308700.6	no	no
FBXW10	ENST00000308799.4	no	no
LEP	ENST00000308868.4	no	no
PHYHD1	ENST00000308941.5	Yes	no
MYEOV	ENST00000308946.3	no	no
TLR1	ENST00000308979.2	Yes	no
DBN1	ENST00000309007.5	no	no
CTBP2	ENST00000309035.6	no	no
C12orf76	ENST00000309050.4	Yes	no
SLC2A9	ENST00000309065.3	no	no
P2RY14	ENST00000309170.3	no	no
HFE	ENST00000309234.6	no	no
XCR1	ENST00000309285.3	no	no
AKIP1	ENST00000309357.4	no	no
AKIP1	ENST00000309377.4	no	no
BRSK1	ENST00000309383.1	no	no
SH3RF3	ENST00000309415.6	no	no
GRIK1	ENST00000309434.7	no	no
ADORA1	ENST00000309502.3	no	no
IQCA1	ENST00000309507.5	no	no
SLC26A7	ENST00000309536.2	no	no
OLR1	ENST00000309539.3	no	no
PPARG	ENST00000309576.6	no	no
GRAMD2	ENST00000309731.7	no	no
RIC3	ENST00000309737.6	no	no
SPIRE1	ENST00000309836.5	no	no
ABLIM3	ENST00000309868.7	no	no
ADCY5	ENST00000309879.5	no	no
TCAP	ENST00000309889.2	no	no
ACO1	ENST00000309951.5	Yes	no
MAL	ENST00000309988.4	no	no
CYP2S1	ENST00000310054.4	no	no
LGI4	ENST00000310123.3	no	no
ATP8B3	ENST00000310127.6	no	no
KCNE3	ENST00000310128.4	no	no
CHRNA9	ENST00000310169.2	no	no
CTDSPL	ENST00000310189.3	no	no
CYP7B1	ENST00000310193.3	no	no
TBX5	ENST00000310346.4	no	no
GP6	ENST00000310373.3	no	no
SNED1	ENST00000310397.8	no	no
SPERT	ENST00000310521.1	no	no
NEFH	ENST00000310624.6	no	no
CYP4A11	ENST00000310638.4	no	no
ADCY4	ENST00000310677.4	no	no
JUP	ENST00000310706.5	no	no
UGT8	ENST00000310836.6	no	no
EVC2	ENST00000310917.2	no	no
CBX2	ENST00000310942.4	no	no
TTLL9	ENST00000310998.4	no	no
ZNF497	ENST00000311044.3	no	no
APBB1	ENST00000311051.3	no	no
MUC13	ENST00000311075.3	no	no
2013-03-10	ENST00000311269.5	no	no
WFIKKN2	ENST00000311378.4	no	no
DEPDC7	ENST00000311388.3	no	no
SLC22A8	ENST00000311438.8	no	no
PLAC8	ENST00000311507.4	no	no
GABRB3	ENST00000311550.5	no	no
MLC1	ENST00000311597.5	no	no
PRR5L	ENST00000311599.5	no	no
SH3PXD2B	ENST00000311601.5	Yes	no
SNX31	ENST00000311812.2	no	no
AQP1	ENST00000311813.4	no	no
MMP14	ENST00000311852.6	no	no
HSPB7	ENST00000311890.9	no	no
DPY19L2P2	ENST00000312132.4	no	no
CDRT4	ENST00000312177.6	no	no
MCTP1	ENST00000312216.8	no	no
SPEG	ENST00000312358.7	no	no
DNAH7	ENST00000312428.6	no	no
RNF152	ENST00000312828.3	no	no
GJC3	ENST00000312891.2	no	no
CCDC147	ENST00000312902.5	no	no
BACE1	ENST00000313005.6	no	no
C7	ENST00000313164.9	no	no
PHF21B	ENST00000313237.5	no	no
MAK	ENST00000313243.2	no	no
SPAG6	ENST00000313311.6	no	no
ANKRD18A	ENST00000313339.3	no	no
PDE4DIP	ENST00000313382.9	no	no
ZNF135	ENST00000313434.5	no	no
SH2D4B	ENST00000313455.4	no	no
AQP11	ENST00000313578.3	Yes	no
CD163L1	ENST00000313599.3	no	no
LAMA3	ENST00000313654.9	Yes	no
PNMAL1	ENST00000313683.10	no	no
EBF1	ENST00000313708.6	no	no
LIMCH1	ENST00000313860.7	no	no
GNAS	ENST00000313949.7	no	no
RGS5	ENST00000313961.5	no	no
SLAIN1	ENST00000314070.5	no	no
ANKRD62	ENST00000314074.8	no	no
KCNMB3	ENST00000314235.5	no	no
TENC1	ENST00000314250.6	no	no
TENC1	ENST00000314276.3	no	no
C9orf139	ENST00000314330.2	no	no
AGTRAP	ENST00000314340.5	no	no
ADAMTS6	ENST00000314351.5	no	no
C19orf18	ENST00000314391.3	Yes	no
SLC12A8	ENST00000314584.7	no	no
BVES	ENST00000314641.5	no	no
C9orf64	ENST00000314700.1	no	no
STAP2	ENST00000314714.3	no	no
EPN2	ENST00000314728.5	no	no
FHAD1	ENST00000314740.8	no	no
CD55	ENST00000314754.8	no	no
GARNL3	ENST00000314904.5	no	no
BDNF	ENST00000314915.6	no	no
OSBPL6	ENST00000315022.2	no	no
ST8SIA5	ENST00000315087.7	no	no
FAM71F1	ENST00000315184.4	no	no
C12orf42	ENST00000315192.8	no	no
TMEM132C	ENST00000315208.8	no	no
GPR124	ENST00000315215.7	no	no
CHDH	ENST00000315251.5	no	no
DIXDC1	ENST00000315253.5	no	no
RABL5	ENST00000315322.4	no	no
PLXDC1	ENST00000315392.4	no	no
CCDC114	ENST00000315396.7	no	no
TUBB3	ENST00000315491.7	no	no
LDLRAD3	ENST00000315571.5	no	no
EMR2	ENST00000315576.2	no	no
CD209	ENST00000315599.7	no	no
OSCP1	ENST00000315643.9	no	no
DLGAP1	ENST00000315677.3	no	no
ZNF843	ENST00000315678.5	no	no
GPR156	ENST00000315843.3	no	no
ZNF114	ENST00000315849.1	no	no
ADAD2	ENST00000315906.5	no	no
TUBA8	ENST00000316027.6	Yes	no
NDUFAF4	ENST00000316149.7	no	no
ICOS	ENST00000316386.6	no	no
LRRC31	ENST00000316428.5	no	no
LRRC34	ENST00000316515.7	no	no
C12orf68	ENST00000316554.3	no	no
DLC1	ENST00000316609.5	no	no
IL20RA	ENST00000316649.5	no	no
TNK2	ENST00000316664.3	no	no
PTPN13	ENST00000316707.6	no	no
TSPAN16	ENST00000316737.1	no	no
RHOJ	ENST00000316754.3	no	no
C9orf106	ENST00000316786.1	no	no
SLC7A8	ENST00000316902.7	no	no
RP11-567M16.3	ENST00000317008.4	no	no
FOXR1	ENST00000317011.3	no	no
OR52N2	ENST00000317037.2	no	no
OR52N1	ENST00000317078.1	no	no
TFDP2	ENST00000317104.7	no	no
AFF3	ENST00000317233.4	no	no
ZNF554	ENST00000317243.5	Yes	no
2013-09-04	ENST00000317256.6	no	no
2013-09-04	ENST00000317268.3	no	no
SOBP	ENST00000317357.5	no	no
GLYATL1	ENST00000317391.4	no	no
SALL2	ENST00000317492.5	no	no
TPM1	ENST00000317516.7	no	no
DISC1	ENST00000317586.4	no	no
S100Z	ENST00000317593.4	no	no
TUBB6	ENST00000317702.5	Yes	no
AK5	ENST00000317704.4	no	no
RRH	ENST00000317735.4	Yes	no
WSCD1	ENST00000317744.5	no	no
C22orf43	ENST00000317749.5	Yes	no
AMOTL1	ENST00000317829.8	no	no
AMOTL1	ENST00000317837.9	no	no
HFE	ENST00000317896.7	no	no
NKPD1	ENST00000317951.4	no	no
CA8	ENST00000317995.4	no	no
IL11RA	ENST00000318041.8	no	no
EFHA2	ENST00000318063.5	no	no
GREM2	ENST00000318160.4	no	no
OVCH1	ENST00000318184.5	no	no
NBPF3	ENST00000318220.6	Yes	Folate pathway vitamin levels
ALOXE3	ENST00000318227.3	no	no
NBPF3	ENST00000318249.5	no	no
FUT6	ENST00000318336.4	no	no
CD276	ENST00000318424.5	no	no
ZNF366	ENST00000318442.5	no	no
CD276	ENST00000318443.5	no	no
MET	ENST00000318493.6	no	no
C8orf47	ENST00000318528.3	no	no
EPS8L2	ENST00000318562.8	Yes	no
MEOX1	ENST00000318579.4	no	no
A2M	ENST00000318602.7	no	no
FAM211B	ENST00000318753.8	no	no
FOXP1	ENST00000318779.3	no	no
FOXP1	ENST00000318789.4	no	no
C15orf53	ENST00000318792.1	no	Bipolar disorder and major depressive disorder (combined)
SYNGR1	ENST00000318801.4	Yes	no
IGSF3	ENST00000318837.6	no	no
SYT9	ENST00000318881.6	no	no
C14orf119	ENST00000319074.4	no	no
DNAJB8	ENST00000319153.3	no	no
CES5A	ENST00000319165.9	no	no
RNFT2	ENST00000319176.7	no	no
F2R	ENST00000319211.4	Yes	no
LURAP1L	ENST00000319264.3	no	no
ZNF572	ENST00000319286.5	no	no
LRRN1	ENST00000319331.3	no	no
CCDC129	ENST00000319386.3	no	no
PCK1	ENST00000319441.4	no	no
SORBS2	ENST00000319471.9	no	no
CPNE7	ENST00000319518.8	no	no
SCD5	ENST00000319540.4	Yes	no
FARP1	ENST00000319562.6	no	no
ANKDD1A	ENST00000319580.8	no	no
TMTC1	ENST00000319685.8	no	no
GPR35	ENST00000319838.5	Yes	no
RNF157	ENST00000319945.6	no	no
CNGB3	ENST00000320005.5	no	no
ITGA3	ENST00000320031.8	no	no
LMO3	ENST00000320122.6	no	no
ASPRV1	ENST00000320256.4	no	no
SLC26A10	ENST00000320442.4	no	no
GLIPR1L2	ENST00000320460.4	Yes	no
TP63	ENST00000320472.5	no	no
CIDEA	ENST00000320477.9	no	no
RAB39A	ENST00000320578.2	no	no
LRIG3	ENST00000320743.3	no	no
DAB2	ENST00000320816.6	no	no
EFCAB5	ENST00000320856.5	no	no
FMN1	ENST00000320930.7	no	no
SPTBN5	ENST00000320955.6	Yes	no
ZNF610	ENST00000321287.8	no	no
CCDC33	ENST00000321288.5	no	no
DSCAML1	ENST00000321322.6	Yes	no
KIAA1549L	ENST00000321505.4	no	no
FBXO39	ENST00000321535.4	Yes	no
PLD6	ENST00000321560.3	no	no
TCF7	ENST00000321584.4	no	no
CATSPER2	ENST00000321596.4	no	no
TCF7	ENST00000321603.6	no	no
PHYHIP	ENST00000321613.3	no	no
CASKIN2	ENST00000321617.3	no	no
TMEM132E	ENST00000321639.5	no	no
B3GNT8	ENST00000321702.2	no	no
CA13	ENST00000321764.3	no	no
LMO7	ENST00000321797.8	no	no
BOLL	ENST00000321801.7	no	no
NAALAD2	ENST00000321955.4	no	no
TM6SF1	ENST00000322019.9	Yes	no
ROGDI	ENST00000322048.7	no	no
EHD3	ENST00000322054.5	Yes	no
TULP1	ENST00000322263.4	no	no
CD244	ENST00000322302.7	no	no
GIPC3	ENST00000322315.5	no	no
SERTAD3	ENST00000322354.3	no	no
CDC20B	ENST00000322374.6	no	no
WNT11	ENST00000322563.3	no	no
CTD-2373H9.6	ENST00000322630.2	no	no
OR52H1	ENST00000322653.4	Yes	no
AMBN	ENST00000322937.6	no	no
ANKRD29	ENST00000322980.9	no	no
SULT2B1	ENST00000323090.4	no	no
SPATS1	ENST00000323108.8	no	no
SLC35A4	ENST00000323146.3	Yes	no
GCAT	ENST00000323205.6	no	no
SLC17A8	ENST00000323346.4	no	no
PIPOX	ENST00000323372.4	no	no
ME3	ENST00000323418.6	no	no
CPT1C	ENST00000323446.5	no	no
CASP8	ENST00000323492.7	no	no
TMEM45A	ENST00000323523.4	no	no
PLA2G16	ENST00000323646.5	no	no
MYCBPAP	ENST00000323776.5	no	no
HSF5	ENST00000323777.3	no	no
TSFM	ENST00000323833.8	no	no
FN1	ENST00000323926.6	no	no
STXBP6	ENST00000323944.5	no	no
SERPINF2	ENST00000324015.3	no	no
FAM101A	ENST00000324038.3	no	no
C4orf50	ENST00000324058.5	no	no
PLXND1	ENST00000324093.4	no	no
THNSL2	ENST00000324166.5	no	no
EDNRA	ENST00000324300.5	no	no
SLC34A1	ENST00000324417.5	no	no
C7orf41	ENST00000324453.8	no	no
GSG1	ENST00000324458.8	no	no
DPY19L2	ENST00000324472.4	Yes	no
C7orf41	ENST00000324489.5	no	no
MYO5B	ENST00000324581.6	Yes	no
CACNB2	ENST00000324631.7	no	no
TRPM8	ENST00000324695.4	no	no
DDR1	ENST00000324771.8	no	no
PPT2	ENST00000324816.6	no	no
FCAMR	ENST00000324852.4	no	no
SLC22A1	ENST00000324965.4	no	no
CRMP1	ENST00000324989.7	no	no
ENTHD1	ENST00000325157.6	no	no
CDK20	ENST00000325303.8	no	no
KLK2	ENST00000325321.3	no	no
SLC47A2	ENST00000325411.5	no	no
AMPH	ENST00000325590.5	no	no
P2RY13	ENST00000325602.5	no	no
CLGN	ENST00000325617.5	no	no
LACC1	ENST00000325686.5	no	no
ASCL3	ENST00000325884.1	no	no
ASB4	ENST00000325885.5	no	no
FLNC	ENST00000325888.8	no	no
CLVS1	ENST00000325897.4	no	no
NEU4	ENST00000325935.6	no	no
FRAS1	ENST00000325942.6	no	no
KLK3	ENST00000326003.2	no	no
NIM1	ENST00000326035.2	no	no
EFCAB12	ENST00000326085.3	no	no
CD300LF	ENST00000326165.6	no	no
ITLN1	ENST00000326245.3	no	no
FGFR1	ENST00000326324.6	no	no
SRRM3	ENST00000326382.8	no	no
TMEM176B	ENST00000326442.5	no	no
GDNF	ENST00000326524.2	no	no
TMEM150B	ENST00000326652.4	no	no
C1orf173	ENST00000326665.5	no	no
ABLIM3	ENST00000326685.7	no	no
CES4A	ENST00000326686.5	no	no
AATK	ENST00000326724.4	no	no
GSTM4	ENST00000326729.5	no	no
APOLD1	ENST00000326765.6	no	no
BRSK1	ENST00000326848.7	no	no
KLK15	ENST00000326856.4	no	no
DKK3	ENST00000326932.4	no	no
COL20A1	ENST00000326996.6	no	no
AHI1	ENST00000327035.6	no	no
ANO2	ENST00000327087.8	no	no
CABYR	ENST00000327201.6	no	no
CLEC4M	ENST00000327325.5	no	no
FAM174B	ENST00000327355.5	no	no
XKR4	ENST00000327381.5	no	no
IL36B	ENST00000327407.2	no	no
SALL2	ENST00000327430.3	no	no
DZIP1L	ENST00000327532.2	no	no
BTNL9	ENST00000327705.9	Yes	no
GPR115	ENST00000327753.3	no	no
GAS6	ENST00000327773.6	no	no
GRIK1	ENST00000327783.4	no	no
KREMEN1	ENST00000327813.5	no	no
ZNF704	ENST00000327835.3	no	no
ZNF730	ENST00000327867.6	no	no
KCNK12	ENST00000327876.3	Yes	no
LRIT3	ENST00000327908.3	no	no
ZNF610	ENST00000327920.8	no	no
FAM65C	ENST00000327979.2	no	no
NLRP7	ENST00000328092.5	no	no
TAS1R1	ENST00000328191.4	no	no
ST6GALNAC3	ENST00000328299.3	no	no
COL7A1	ENST00000328333.8	no	no
APOL4	ENST00000328429.4	no	no
MYT1	ENST00000328439.1	no	no
PLCXD3	ENST00000328457.3	no	no
SSTR3	ENST00000328544.3	no	no
KCNJ15	ENST00000328656.3	no	no
PTPN21	ENST00000328736.3	no	no
OTOP3	ENST00000328801.4	no	no
SH2D7	ENST00000328828.5	Yes	no
PPP4R4	ENST00000328839.3	no	no
FES	ENST00000328850.3	Yes	no
SYNGR1	ENST00000328933.5	no	no
SDR42E1	ENST00000328945.4	no	no
GALNT9	ENST00000328957.8	no	no
P2RX7	ENST00000328963.5	no	no
CALN1	ENST00000329008.5	no	no
C21orf128	ENST00000329015.2	Yes	no
BCAN	ENST00000329117.4	no	no
TMEM54	ENST00000329151.5	no	no
PLEKHH1	ENST00000329153.5	no	no
MEOX1	ENST00000329168.3	no	no
OLFML1	ENST00000329293.3	no	no
HNMT	ENST00000329366.4	no	no
ASAH2	ENST00000329428.6	no	no
TSPO	ENST00000329563.4	no	no
MYOM3	ENST00000329601.7	no	no
TSHZ2	ENST00000329613.5	no	no
C2orf70	ENST00000329615.3	no	no
ZNF775	ENST00000329630.5	no	no
COL4A4	ENST00000329662.7	no	no
TBX1	ENST00000329705.7	no	no
C6orf58	ENST00000329722.7	no	no
MRGPRX2	ENST00000329773.2	no	no
FREM3	ENST00000329798.5	no	no
ALDH1A3	ENST00000329841.5	Yes	no
LPAR5	ENST00000329858.4	no	no
GDF3	ENST00000329913.3	no	no
ZNF696	ENST00000330143.3	Yes	no
SAMD14	ENST00000330175.4	no	no
LMLN	ENST00000330198.4	no	no
SPATC1L	ENST00000330205.6	Yes	no
EPHA10	ENST00000330210.7	no	no
CECR1	ENST00000330232.4	no	no
SV2B	ENST00000330276.4	no	no
CTHRC1	ENST00000330295.5	no	no
EPHB3	ENST00000330394.2	no	no
TUBA8	ENST00000330423.3	no	no
RCAN2	ENST00000330430.6	no	no
TGIF1	ENST00000330513.5	no	no
WFDC10B	ENST00000330523.5	no	no
SLC22A16	ENST00000330550.4	no	no
GRIN2A	ENST00000330684.3	no	no
CMTM4	ENST00000330687.4	no	no
RARB	ENST00000330688.4	no	no
TMEM173	ENST00000330794.4	no	no
ASB18	ENST00000330842.6	no	no
ADAP2	ENST00000330889.3	no	no
BEST3	ENST00000330891.5	no	no
SDR42E2	ENST00000330898.4	no	no
BAALC	ENST00000330955.5	no	no
MYOM3	ENST00000330966.7	no	no
PDGFB	ENST00000331163.6	no	no
MORF4L1	ENST00000331268.5	no	no
RBM43	ENST00000331426.5	no	no
MRC1L1	ENST00000331429.2	no	no
CECR6	ENST00000331437.3	no	no
CADM1	ENST00000331581.6	no	no
BMP8A	ENST00000331593.5	no	no
SYNDIG1L	ENST00000331628.3	no	no
ZNF438	ENST00000331737.6	no	no
CSF3	ENST00000331769.2	no	no
PCSK6	ENST00000331826.7	no	no
CSF3R	ENST00000331941.5	no	no
METTL7A	ENST00000332160.4	no	no
CHST6	ENST00000332272.4	no	no
GPR19	ENST00000332427.2	no	no
OSBP2	ENST00000332585.6	no	no
LMLN	ENST00000332636.5	no	no
MXI1	ENST00000332674.5	no	no
NLRP9	ENST00000332836.2	no	no
SLC8A1	ENST00000332839.4	no	no
VSTM4	ENST00000332853.3	no	no
CDHR1	ENST00000332904.3	no	no
PRKCH	ENST00000332981.5	no	no
APOL4	ENST00000332987.1	no	no
PHACTR1	ENST00000332995.7	no	no
TSKU	ENST00000333090.4	no	no
C11orf72	ENST00000333139.3	no	no
AC016683.6	ENST00000333145.5	no	no
TAS1R1	ENST00000333172.6	no	no
GPRIN3	ENST00000333209.3	no	no
SELE	ENST00000333360.7	no	no
STAC2	ENST00000333461.5	no	no
POU6F1	ENST00000333640.10	no	no
RNF212	ENST00000333673.5	no	no
ARHGEF37	ENST00000333677.6	no	no
C12orf56	ENST00000333722.5	no	no
C15orf55	ENST00000333756.4	no	no
GRIK1-AS2	ENST00000333765.4	no	no
RP11-108K14.4	ENST00000333815.6	no	no
NELL2	ENST00000333837.4	no	no
ZNF677	ENST00000333952.4	no	no
ARHGEF25	ENST00000333972.7	no	no
ZNF568	ENST00000333987.7	no	no
2013-09-10	ENST00000334001.6	no	no
CADPS2	ENST00000334010.7	no	no
RGS7BP	ENST00000334025.2	no	no
HOMER1	ENST00000334082.6	no	no
CYP4Z1	ENST00000334194.3	no	no
RPS6KA4	ENST00000334205.4	no	no
CDC20B	ENST00000334206.5	no	no
CDC42BPA	ENST00000334218.5	no	no
EDARADD	ENST00000334232.4	no	no
MAPT	ENST00000334239.8	no	no
EDNRB	ENST00000334286.5	no	no
ANGPTL5	ENST00000334289.3	no	no
C11orf74	ENST00000334307.5	no	no
ARGFX	ENST00000334384.3	no	no
PTPRB	ENST00000334414.6	no	no
TACC2	ENST00000334433.3	no	no
TREM1	ENST00000334475.6	no	no
C9orf47	ENST00000334490.5	no	no
FMN1	ENST00000334528.9	no	no
TRIM46	ENST00000334634.4	no	no
CHGA	ENST00000334654.4	no	no
DUSP18	ENST00000334679.3	no	no
PRELID2	ENST00000334744.4	no	no
CTBP2	ENST00000334808.6	no	no
TMPRSS11A	ENST00000334830.7	no	no
TPM1	ENST00000334895.4	no	no
PPIP5K1	ENST00000334933.4	no	no
AC016757.3	ENST00000334973.4	no	no
CMTM7	ENST00000334983.5	Yes	no
C3orf70	ENST00000335012.2	no	no
KIR3DX1	ENST00000335056.3	no	no
GATA4	ENST00000335135.4	no	no
TESC	ENST00000335209.7	no	no
SLC36A3	ENST00000335230.3	no	no
SLC36A2	ENST00000335244.4	no	no
CYP27C1	ENST00000335247.7	no	no
INTU	ENST00000335251.5	no	no
WASF3	ENST00000335327.5	no	no
UNC5B	ENST00000335350.6	no	no
AIFM3	ENST00000335375.5	no	no
RIC3	ENST00000335425.7	no	no
SPATA21	ENST00000335496.1	no	no
VSTM2B	ENST00000335523.7	no	no
AMACR	ENST00000335606.6	no	no
MORN4	ENST00000335628.3	no	no
NPAS2	ENST00000335681.5	no	no
TNRC6C	ENST00000335749.4	no	no
LMO1	ENST00000335790.3	no	no
PAQR6	ENST00000335852.1	no	no
SLC6A16	ENST00000335875.4	no	no
FGFR1	ENST00000335922.5	no	no
ZBTB16	ENST00000335953.4	no	no
GSTM4	ENST00000336075.5	no	no
ZNF532	ENST00000336078.4	no	no
TNNI1	ENST00000336092.4	no	no
HTR7	ENST00000336152.3	no	no
KIAA0930	ENST00000336156.4	no	no
SLC22A8	ENST00000336232.2	no	no
SYNM	ENST00000336292.6	no	no
P2RX6	ENST00000336296.2	no	no
ACSS2	ENST00000336325.4	no	no
SPAG17	ENST00000336338.5	no	no
ACPP	ENST00000336375.5	no	no
GGT7	ENST00000336431.5	no	no
ZP3	ENST00000336517.4	no	no
HFE	ENST00000336625.8	no	no
CDK20	ENST00000336654.5	no	no
TRIM16	ENST00000336708.7	no	no
MOXD1	ENST00000336749.3	no	no
CCDC135	ENST00000336825.8	no	no
GDPD5	ENST00000336898.3	Yes	no
ZNF385B	ENST00000336917.5	no	no
ATF3	ENST00000336937.4	no	no
CTBP2	ENST00000337195.5	no	no
ZFP112	ENST00000337401.4	no	no
SERPINA9	ENST00000337425.5	no	no
IGF1	ENST00000337514.6	no	no
MPP7	ENST00000337532.5	no	no
TSPO	ENST00000337554.3	Yes	no
GSG1	ENST00000337630.6	no	no
FGF1	ENST00000337706.2	no	no
GHRHR	ENST00000337750.4	no	no
MASP1	ENST00000337774.5	no	no
C1QTNF6	ENST00000337843.2	no	no
SGCD	ENST00000337851.4	no	no
ADORA1	ENST00000337894.4	no	no
RHOBTB1	ENST00000337910.5	no	no
MS4A15	ENST00000337911.4	no	no
NR1I2	ENST00000337940.4	no	no
STX3	ENST00000337979.4	no	no
CABIN1	ENST00000337989.7	no	no
ZNF385A	ENST00000338010.5	no	no
RUNDC3B	ENST00000338056.3	no	no
EPB41L1	ENST00000338074.2	no	no
SLA	ENST00000338087.5	no	no
NQO2	ENST00000338130.2	no	no
ZNF600	ENST00000338230.3	no	no
MYO1F	ENST00000338257.8	no	no
PEAR1	ENST00000338302.3	no	no
KCNJ5	ENST00000338350.4	no	no
DMBT1	ENST00000338354.3	no	no
CPM	ENST00000338356.3	no	no
QPCT	ENST00000338415.3	no	no
SMAD6	ENST00000338426.4	no	no
ACACB	ENST00000338432.7	no	no
FAIM	ENST00000338446.4	no	no
MAFF	ENST00000338483.2	no	no
DPYSL4	ENST00000338492.3	Yes	no
SHANK2	ENST00000338508.4	Yes	no
MLPH	ENST00000338530.4	no	no
MEIS2	ENST00000338564.4	no	no
SLC28A1	ENST00000338602.2	no	no
TEKT3	ENST00000338696.2	no	no
CES4A	ENST00000338718.4	no	no
DCBLD1	ENST00000338728.5	no	no
MTSS1L	ENST00000338779.6	Yes	no
RGS12	ENST00000338806.4	no	no
OLFM3	ENST00000338858.5	no	no
TEAD3	ENST00000338863.7	no	no
KRTDAP	ENST00000338897.3	no	no
LRP1	ENST00000338962.4	no	no
NEDD4	ENST00000338963.2	no	no
C21orf7	ENST00000339024.4	no	no
TDRD9	ENST00000339063.5	no	no
PLAUR	ENST00000339082.3	no	no
TFPI	ENST00000339091.4	no	no
CERKL	ENST00000339098.5	no	no
CLYBL	ENST00000339105.4	no	no
FPR3	ENST00000339223.4	no	no
SPRY1	ENST00000339241.1	no	no
SH2D4B	ENST00000339284.2	no	no
ZNF788	ENST00000339302.4	no	no
TMEM130	ENST00000339375.4	no	no
PURG	ENST00000339382.2	no	no
SDC3	ENST00000339394.6	no	no
C11orf96	ENST00000339446.3	no	no
WNT7B	ENST00000339464.4	no	no
PTCHD4	ENST00000339488.4	no	no
OTOF	ENST00000339598.3	no	no
HIF3A	ENST00000339613.2	no	no
EDNRA	ENST00000339690.5	no	no
GALNTL2	ENST00000339732.5	no	no
DUSP15	ENST00000339738.5	no	no
ANKRD6	ENST00000339746.4	no	no
RIMS2	ENST00000339750.2	no	no
NECAP1	ENST00000339754.5	no	no
NLRP2	ENST00000339757.7	no	no
DNAJB13	ENST00000339764.1	Yes	no
GLB1L2	ENST00000339772.6	no	no
DAB2	ENST00000339788.6	no	no
ETV7	ENST00000339796.5	no	no
NWD1	ENST00000339803.6	no	no
FAM47E	ENST00000339906.6	no	no
ZNF239	ENST00000339962.3	no	no
ZNF695	ENST00000339986.7	no	no
AIDA	ENST00000340020.6	no	no
RET	ENST00000340058.4	no	no
PARD3	ENST00000340077.5	Yes	no
PLAUR	ENST00000340093.3	no	no
DOK4	ENST00000340099.4	no	no
GPT2	ENST00000340124.4	no	no
C3orf33	ENST00000340171.2	no	no
ETV7	ENST00000340181.4	no	no
NAALADL1	ENST00000340252.4	no	no
RASSF4	ENST00000340258.4	no	no
FNDC1	ENST00000340366.6	no	no
XIRP1	ENST00000340369.3	no	no
RAB37	ENST00000340415.3	no	no
CYB5A	ENST00000340533.4	Yes	no
MEIS2	ENST00000340545.5	no	no
LHX6	ENST00000340587.3	no	no
GRIA1	ENST00000340592.5	no	no
PPP1R9A	ENST00000340694.4	no	no
TCL1B	ENST00000340722.6	no	no
RILPL1	ENST00000340724.6	no	no
SLC2A14	ENST00000340749.5	no	no
SLC26A9	ENST00000340781.4	no	no
PKP2	ENST00000340811.4	no	no
TBC1D16	ENST00000340848.7	no	no
CRYZ	ENST00000340866.5	Yes	no
ZNF169	ENST00000340911.3	no	no
FAM131A	ENST00000340957.5	no	no
CLDN4	ENST00000340958.2	no	no
PKHD1	ENST00000340994.4	no	no
ART3	ENST00000341029.5	no	no
BEND7	ENST00000341083.3	no	no
ESR2	ENST00000341099.4	no	no
B4GALNT1	ENST00000341156.4	no	no
NIPAL2	ENST00000341166.3	no	no
TOX2	ENST00000341197.3	no	no
SLC16A12	ENST00000341233.4	no	no
IL17REL	ENST00000341280.5	no	no
SLCO2B1	ENST00000341411.4	no	no
MEST	ENST00000341441.4	no	no
OR51I2	ENST00000341449.2	no	no
SYDE2	ENST00000341460.5	no	no
TRIM14	ENST00000341469.2	Yes	no
ATF3	ENST00000341491.4	no	no
TREML4	ENST00000341495.2	no	no
FERMT2	ENST00000341590.3	no	no
C21orf7	ENST00000341618.4	no	no
C10orf129	ENST00000341686.3	no	no
SEMA6C	ENST00000341697.3	no	no
PMEPA1	ENST00000341744.3	no	no
FCHO2	ENST00000341845.6	no	no
TRIM29	ENST00000341846.5	no	no
C6orf132	ENST00000341865.4	no	no
TMEM220	ENST00000341871.3	no	no
NFIC	ENST00000341919.3	no	no
EPB41L3	ENST00000341928.2	no	no
FBLN5	ENST00000342058.4	no	no
NBPF3	ENST00000342104.5	no	no
CLDN14	ENST00000342108.2	no	no
TLR5	ENST00000342210.6	no	no
ISM2	ENST00000342219.4	no	no
JPH1	ENST00000342232.4	no	no
CECR2	ENST00000342247.5	no	no
PRLR	ENST00000342362.5	no	no
SFTPB	ENST00000342375.3	no	no
CCDC83	ENST00000342404.3	no	no
FRMD4A	ENST00000342409.2	no	no
PODXL2	ENST00000342480.6	no	no
GDAP1L1	ENST00000342560.5	no	no
SNED1	ENST00000342631.6	no	no
ZNF667	ENST00000342634.3	no	no
GPRC5C	ENST00000342648.5	no	no
ATP13A4	ENST00000342695.4	Yes	no
PKLR	ENST00000342741.4	no	no
ERBB4	ENST00000342788.4	no	no
BTBD8	ENST00000342818.3	Yes	no
TCF7	ENST00000342854.5	no	no
C12orf55	ENST00000342887.1	no	no
RIBC2	ENST00000342894.3	no	no
EGFR	ENST00000342916.3	no	no
NLRP13	ENST00000342929.3	no	no
EPB41L3	ENST00000342933.3	no	no
BCAT1	ENST00000342945.5	no	no
ESPNL	ENST00000343063.3	no	no
SCNN1B	ENST00000343070.2	no	no
CTNNA2	ENST00000343114.3	Yes	no
SYCE1	ENST00000343131.5	no	no
SLC6A13	ENST00000343164.4	no	no
VCAN	ENST00000343200.5	no	no
RIC3	ENST00000343202.4	no	no
DPYSL3	ENST00000343218.5	no	no
CLCN1	ENST00000343257.2	no	no
VAV3	ENST00000343258.4	no	no
FERMT2	ENST00000343279.4	no	no
SIGLEC6	ENST00000343300.4	no	no
IL7R	ENST00000343305.4	no	no
LRRC66	ENST00000343457.3	no	no
ZNF177	ENST00000343499.4	no	no
NHSL1	ENST00000343505.5	no	no
THNSL2	ENST00000343544.4	no	no
NKAPL	ENST00000343684.3	no	no
LRRC69	ENST00000343709.3	no	no
NOX4	ENST00000343727.5	no	no
ACOT11	ENST00000343744.2	no	no
DNAJA4	ENST00000343789.3	no	no
TGIF1	ENST00000343820.5	no	no
CAV3	ENST00000343849.2	no	no
FOXO3	ENST00000343882.6	no	no
PLCH2	ENST00000343889.3	no	no
COL9A3	ENST00000343916.3	no	no
CORO2A	ENST00000343933.5	no	no
KBTBD12	ENST00000343941.4	no	no
ZNF763	ENST00000343949.4	Yes	no
SUSD4	ENST00000344029.6	no	no
IL6R	ENST00000344086.4	no	no
SIRPG	ENST00000344103.4	Yes	no
SPTBN4	ENST00000344104.3	no	no
GRAP2	ENST00000344138.4	no	no
GAD1	ENST00000344257.5	no	no
RGS20	ENST00000344277.6	no	no
MAPT	ENST00000344290.5	no	no
CA12	ENST00000344366.3	no	no
EMR3	ENST00000344373.4	no	no
FAM150B	ENST00000344414.5	no	no
KCNQ2	ENST00000344462.3	no	no
EGFR	ENST00000344576.2	no	no
SGCA	ENST00000344627.6	no	no
UGT1A10	ENST00000344644.5	no	no
ANKRD20A11P	ENST00000344693.5	no	no
SIGLEC1	ENST00000344754.4	no	no
CCDC15	ENST00000344762.5	Yes	no
LHCGR	ENST00000344775.3	no	no
EFHB	ENST00000344838.4	Yes	no
ENG	ENST00000344849.3	no	no
EVC2	ENST00000344938.1	no	no
SLC15A5	ENST00000344941.3	no	no
FAM221A	ENST00000344962.4	no	no
SNCA	ENST00000345009.4	no	no
OR52B6	ENST00000345043.2	no	no
TPRG1	ENST00000345063.3	no	no
PRICKLE1	ENST00000345127.3	no	no
TGIF1	ENST00000345133.5	no	no
ABCC9	ENST00000345162.2	no	no
PTPRU	ENST00000345512.3	no	no
BCL11B	ENST00000345514.2	no	no
C19orf48	ENST00000345523.4	no	no
TMEM130	ENST00000345589.4	no	no
NFIC	ENST00000346156.5	no	no
FSHR	ENST00000346173.3	no	no
FLNC	ENST00000346177.6	no	no
IGF2BP2	ENST00000346192.3	no	no
GATA3	ENST00000346208.3	no	no
CHST15	ENST00000346248.5	no	no
DRD2	ENST00000346454.3	no	no
SIGLEC6	ENST00000346477.3	no	no
ALDH1A3	ENST00000346623.6	no	no
ITGA7	ENST00000347027.6	no	no
RNF175	ENST00000347063.4	no	no
DZIP1	ENST00000347108.3	no	no
TMEM44	ENST00000347147.4	no	no
C11orf74	ENST00000347206.4	no	no
PMEPA1	ENST00000347215.4	no	no
IL23R	ENST00000347310.5	Yes	no
STOM	ENST00000347359.2	no	no
ANK1	ENST00000347528.4	no	no
ADAM2	ENST00000347580.4	no	no
ZNF334	ENST00000347606.4	Yes	no
GRIN2C	ENST00000347612.4	no	no
CNTN1	ENST00000347616.1	no	no
SLC28A2	ENST00000347644.3	no	no
VCAM1	ENST00000347652.2	no	no
EPN2	ENST00000347697.2	no	no
CAB39L	ENST00000347776.5	no	no
CD5	ENST00000347785.3	no	no
SLC5A11	ENST00000347898.3	no	no
KIRREL2	ENST00000347900.6	no	no
KLHDC4	ENST00000347925.5	no	no
PCSK6	ENST00000348070.1	no	no
TOM1L1	ENST00000348161.4	no	no
PTN	ENST00000348225.2	no	no
CNN2	ENST00000348419.3	no	no
CDH26	ENST00000348616.4	Yes	no
CNTN1	ENST00000348761.2	no	no
PPIP5K1	ENST00000348806.6	no	no
RBMS1	ENST00000348849.3	no	no
APOBEC3H	ENST00000348946.4	no	no
COLEC11	ENST00000349077.4	no	no
TGM5	ENST00000349114.4	no	no
PTK7	ENST00000349241.2	no	no
RHCE	ENST00000349320.3	no	no
OPRL1	ENST00000349451.3	no	no
BPIFB6	ENST00000349552.1	no	no
CDHR5	ENST00000349570.7	no	no
ZNF683	ENST00000349618.3	no	no
ELFN2	ENST00000349653.3	no	no
KCNMB3	ENST00000349697.2	no	no
TBX5	ENST00000349716.5	no	no
CMTM7	ENST00000349718.4	no	no
P2RY6	ENST00000349767.2	no	no
HFE	ENST00000349999.4	no	no
IL4	ENST00000350025.2	no	no
PRSS37	ENST00000350549.3	no	no
SLC47A2	ENST00000350657.5	no	no
TSFM	ENST00000350762.5	no	no
THBS4	ENST00000350881.2	no	no
SPATA16	ENST00000351008.3	no	no
CAMK2A	ENST00000351010.6	no	no
CEACAM1	ENST00000351134.3	no	no
TAS1R1	ENST00000351136.3	no	no
CABP1	ENST00000351200.2	no	no
CNTFR	ENST00000351266.4	no	no
ACPP	ENST00000351273.7	no	no
FYB	ENST00000351578.6	Yes	no
GSG1	ENST00000351606.6	no	no
NRCAM	ENST00000351718.4	no	no
ADAMTS12	ENST00000352040.3	no	no
PLAT	ENST00000352041.3	no	no
CACNB2	ENST00000352115.6	no	no
PPOX	ENST00000352210.5	no	no
ZNF385A	ENST00000352268.6	no	no
CCDC37	ENST00000352312.1	no	no
IGDCC4	ENST00000352385.2	no	no
HFE	ENST00000352392.4	no	no
ATP2B2	ENST00000352432.4	no	no
CEACAM1	ENST00000352591.5	no	no
FAM184A	ENST00000352896.5	no	no
MAL	ENST00000353004.3	no	no
TUFT1	ENST00000353024.3	no	no
ABHD12B	ENST00000353130.1	no	no
KLHDC4	ENST00000353170.5	no	no
KCTD14	ENST00000353172.5	no	no
ITGA2B	ENST00000353281.4	no	no
DDX4	ENST00000353507.5	no	no
NPHS1	ENST00000353632.6	no	no
ESR2	ENST00000353772.3	no	no
ABCC11	ENST00000353782.5	no	no
OCA2	ENST00000353809.5	no	no
CLTCL1	ENST00000353891.5	no	no
RASGRP2	ENST00000354024.3	no	no
SLC13A4	ENST00000354042.4	no	no
PLTP	ENST00000354050.4	no	no
HTR4	ENST00000354217.2	no	no
REG4	ENST00000354219.1	no	no
PLA2G4C	ENST00000354276.3	no	no
FBXO2	ENST00000354287.4	no	no
SYT5	ENST00000354308.3	no	no
ZFP112	ENST00000354340.4	no	no
C10orf11	ENST00000354343.2	no	no
RFPL1	ENST00000354373.2	no	no
CCNG2	ENST00000354403.5	no	no
AC090286.4	ENST00000354432.3	no	no
PDE10A	ENST00000354448.4	no	no
ADAMTSL2	ENST00000354484.4	no	no
KANK1	ENST00000354485.5	no	no
MAK	ENST00000354489.2	no	no
RP11-57C13.3	ENST00000354527.2	no	no
SCN8A	ENST00000354534.4	no	no
SYTL2	ENST00000354566.3	no	no
MAP7	ENST00000354570.2	no	no
KCNQ2	ENST00000354587.3	no	no
HKDC1	ENST00000354624.5	no	no
RPS6KL1	ENST00000354625.2	no	no
OCA2	ENST00000354638.3	no	no
FYN	ENST00000354650.3	no	no
LMO3	ENST00000354662.1	no	no
ELOVL2	ENST00000354666.3	no	no
IGSF11	ENST00000354673.2	no	no
AKAP12	ENST00000354675.6	no	no
UGT1A9	ENST00000354728.4	no	no
FN1	ENST00000354785.4	no	no
TSTD2	ENST00000354801.2	no	no
TMEM116	ENST00000354825.3	no	no
MOV10L1	ENST00000354853.2	no	no
KLRF1	ENST00000354855.3	no	no
PITX2	ENST00000354925.2	no	no
IL31RA	ENST00000354961.4	no	no
KIF16B	ENST00000354981.2	Yes	no
DDX4	ENST00000354991.5	no	no
SEMA4A	ENST00000355014.2	Yes	no
ASGR2	ENST00000355035.5	no	no
TSGA10	ENST00000355053.4	no	no
LTK	ENST00000355166.5	no	no
[truncated: 6,740 more rows]
