# Supplementary material for: Allelic expression mapping across cellular lineages to establish impact of non-coding SNPs
Source: Mol Syst Biol. 2014 Oct 17;10(10):1–15. doi: 10.15252/msb.20145114 (PMC4299376; doi:10.15252/msb.20145114)
Supplement: Supplementary file 19 — Supplementary Table S10 [file msb0010-0754-sd19.xlsx]

## Sheet: Sheet1
Oligonucleotide name	Forward	Reverse
BCL2	AAGCATACTCGAAGGCTCCA	GCGAGTGAGGAAAGGAGGTA
IL1a	CCGTGAGTTTCCCAGAAGAA	ATCAGTACCTCACGGCTGCT
Il-8	CTCTCTTGGCAGCCTTCCT	AAATTTGGGGTGGAAAGGTT
Il-6	CCACACAGACAGCCACTCAC	TTTCAGCCATCTTTGGAAGG
